# Supplementary material for: Short Interrupted Repeat Cassette (SIRC)—Novel Type of Repetitive DNA Element Found in Arabidopsis thaliana
Source: Int J Mol Sci. 2023 Jul 5;24(13):11116. doi: 10.3390/ijms241311116 (PMC10342631; doi:10.3390/ijms241311116)
Supplement: Supplementary file 1 [file ijms-24-11116-s001.zip]

Archive with 8 entries (8 files):
- Supplementary data S3.gff
- Supplementary data S5.gff
- Supplementary data S6.gff
- Supplementary Data S7.xlsx
- Supplementary data S9.gff
- Supplementary data S14.xlsx
- Supplementary Data S15.xlsx
- Supplementary figures.pdf
