# Supplementary material for: Short Interrupted Repeat Cassette (SIRC)—Novel Type of Repetitive DNA Element Found in Arabidopsis thaliana
Source: Int J Mol Sci. 2023 Jul 5;24(13):11116. doi: 10.3390/ijms241311116 (PMC10342631; doi:10.3390/ijms241311116)
Supplement: Supplementary file 1 [file ijms-24-11116-s001.zip › Supplementary data S3.gff]

##gff-version 3
##source-version rtracklayer 1.58.0
##date 2023-05-12
CP096024	rtracklayer	sequence_feature	131326	131393	.	.	.	ID=CP096024_15_11;Spacers.number=2;DR.width=11;DR.cons.seq=AAATACTCATT;Trifonov.complexity=0.888888888888889;DUST.complexity=0
CP096024	rtracklayer	sequence_feature	262406	262475	.	.	.	ID=CP096024_13_12;Spacers.number=2;DR.width=12;DR.cons.seq=AGTTCAGGGTTT;Trifonov.complexity=0.490909090909091;DUST.complexity=0.111111111111111
CP096024	rtracklayer	sequence_feature	462376	462453	.	.	.	ID=CP096024_19_12;Spacers.number=2;DR.width=12;DR.cons.seq=ACATTCAACTAT;Trifonov.complexity=0.888888888888889;DUST.complexity=0
CP096024	rtracklayer	sequence_feature	490322	490407	.	.	.	ID=CP096024_7_14;Spacers.number=2;DR.width=14;DR.cons.seq=TTTTACCAAACTTG;Trifonov.complexity=0.564102564102564;DUST.complexity=0.0909090909090909
CP096024	rtracklayer	sequence_feature	619746	619824	.	.	.	ID=CP096024_13_13;Spacers.number=2;DR.width=13;DR.cons.seq=AAATTAGGCTTTC;Trifonov.complexity=0.75;DUST.complexity=0
CP096024	rtracklayer	sequence_feature	713720	713792	.	.	.	ID=CP096024_15_13;Spacers.number=2;DR.width=13;DR.cons.seq=ACTTTGCTCTGTT;Trifonov.complexity=0.583333333333333;DUST.complexity=0
CP096024	rtracklayer	sequence_feature	747968	748048	.	.	.	ID=CP096024_12_10;Spacers.number=3;DR.width=10;DR.cons.seq=ATTTCATATC;Trifonov.complexity=0.555555555555556;DUST.complexity=0
CP096024	rtracklayer	sequence_feature	898262	898330	.	.	.	ID=CP096024_41_12;Spacers.number=2;DR.width=12;DR.cons.seq=AGAAAGTATGCA;Trifonov.complexity=0.818181818181818;DUST.complexity=0
CP096024	rtracklayer	sequence_feature	904792	904857	.	.	.	ID=CP096024_42_12;Spacers.number=2;DR.width=12;DR.cons.seq=TCAAGAAAACAA;Trifonov.complexity=0.436363636363636;DUST.complexity=0.222222222222222
CP096024	rtracklayer	sequence_feature	969304	969367	.	.	.	ID=CP096024_47_12;Spacers.number=2;DR.width=12;DR.cons.seq=GAAAATACAGAA;Trifonov.complexity=0.509090909090909;DUST.complexity=0.222222222222222
CP096024	rtracklayer	sequence_feature	1007954	1008042	.	.	.	ID=CP096024_11_16;Spacers.number=2;DR.width=16;DR.cons.seq=AAATTCTTAAAACACA;Trifonov.complexity=0.698412698412698;DUST.complexity=0.307692307692308
CP096024	rtracklayer	sequence_feature	1007956	1008041	.	.	.	ID=CP096024_26_13;Spacers.number=2;DR.width=13;DR.cons.seq=ATTCTTAAAACAC;Trifonov.complexity=0.808080808080808;DUST.complexity=0.1
CP096024	rtracklayer	sequence_feature	1011917	1011996	.	.	.	ID=CP096024_61_11;Spacers.number=2;DR.width=11;DR.cons.seq=GCATCCGGCAA;Trifonov.complexity=0.711111111111111;DUST.complexity=0.125
CP096024	rtracklayer	sequence_feature	1096220	1096280	.	.	.	ID=CP096024_16_10;Spacers.number=2;DR.width=10;DR.cons.seq=CAGGGAAGCT;Trifonov.complexity=0.777777777777778;DUST.complexity=0
CP096024	rtracklayer	sequence_feature	1224402	1224455	.	.	.	ID=CP096024_70_11;Spacers.number=2;DR.width=11;DR.cons.seq=CATTTTCTGTT;Trifonov.complexity=0.622222222222222;DUST.complexity=0.125
CP096024	rtracklayer	sequence_feature	1330468	1330529	.	.	.	ID=CP096024_20_10;Spacers.number=2;DR.width=10;DR.cons.seq=TAACATGTTT;Trifonov.complexity=0.888888888888889;DUST.complexity=0
CP096024	rtracklayer	sequence_feature	1455316	1455397	.	.	.	ID=CP096024_24_10;Spacers.number=3;DR.width=10;DR.cons.seq=ATTGAAACTT;Trifonov.complexity=0.777777777777778;DUST.complexity=0
CP096024	rtracklayer	sequence_feature	1484899	1484993	.	.	.	ID=CP096024_84_12;Spacers.number=2;DR.width=12;DR.cons.seq=ACATATGTACGA;Trifonov.complexity=0.727272727272727;DUST.complexity=0
CP096024	rtracklayer	sequence_feature	1548435	1548565	.	.	.	ID=CP096024_38_13;Spacers.number=3;DR.width=13;DR.cons.seq=ATTTGCTTAATTT;Trifonov.complexity=0.429545454545455;DUST.complexity=0.2
CP096024	rtracklayer	sequence_feature	1548664	1548752	.	.	.	ID=CP096024_39_13;Spacers.number=2;DR.width=13;DR.cons.seq=ATTTGCTTAATTT;Trifonov.complexity=0.429545454545455;DUST.complexity=0.2
CP096024	rtracklayer	sequence_feature	1559484	1559602	.	.	.	ID=CP096024_40_13;Spacers.number=3;DR.width=13;DR.cons.seq=CAGAGCTTGAAGA;Trifonov.complexity=0.606060606060606;DUST.complexity=0.1
CP096024	rtracklayer	sequence_feature	1693707	1693788	.	.	.	ID=CP096024_45_13;Spacers.number=2;DR.width=13;DR.cons.seq=CTGTCTCTCCATT;Trifonov.complexity=0.490909090909091;DUST.complexity=0.2
CP096024	rtracklayer	sequence_feature	1700314	1700369	.	.	.	ID=CP096024_97_11;Spacers.number=2;DR.width=11;DR.cons.seq=AACTGATTTTG;Trifonov.complexity=0.622222222222222;DUST.complexity=0.125
CP096024	rtracklayer	sequence_feature	1998024	1998101	.	.	.	ID=CP096024_51_13;Spacers.number=2;DR.width=13;DR.cons.seq=TTGATGTGATATG;Trifonov.complexity=0.436363636363636;DUST.complexity=0.3
CP096024	rtracklayer	sequence_feature	1998024	1998100	.	.	.	ID=CP096024_113_12;Spacers.number=2;DR.width=12;DR.cons.seq=TTGATGTGATAT;Trifonov.complexity=0.474074074074074;DUST.complexity=0.222222222222222
CP096024	rtracklayer	sequence_feature	2087007	2087084	.	.	.	ID=CP096024_117_12;Spacers.number=2;DR.width=12;DR.cons.seq=TAAACAAATTAA;Trifonov.complexity=0.533333333333333;DUST.complexity=0.222222222222222
CP096024	rtracklayer	sequence_feature	2087166	2087238	.	.	.	ID=CP096024_56_13;Spacers.number=2;DR.width=13;DR.cons.seq=CATTTTTCGTTAA;Trifonov.complexity=0.490909090909091;DUST.complexity=0.3
CP096024	rtracklayer	sequence_feature	2239129	2239197	.	.	.	ID=CP096024_124_11;Spacers.number=2;DR.width=11;DR.cons.seq=TATAACGATGA;Trifonov.complexity=0.7;DUST.complexity=0
CP096024	rtracklayer	sequence_feature	2310293	2310362	.	.	.	ID=CP096024_128_11;Spacers.number=2;DR.width=11;DR.cons.seq=AACCCTAAATT;Trifonov.complexity=0.777777777777778;DUST.complexity=0
CP096024	rtracklayer	sequence_feature	2332360	2332433	.	.	.	ID=CP096024_63_13;Spacers.number=2;DR.width=13;DR.cons.seq=AACTGTTCGGTAA;Trifonov.complexity=0.833333333333333;DUST.complexity=0
CP096024	rtracklayer	sequence_feature	2370078	2370177	.	.	.	ID=CP096024_65_13;Spacers.number=2;DR.width=13;DR.cons.seq=AACCTGTGAAATT;Trifonov.complexity=0.75;DUST.complexity=0
CP096024	rtracklayer	sequence_feature	2383605	2383702	.	.	.	ID=CP096024_35_14;Spacers.number=2;DR.width=14;DR.cons.seq=TATCTTAATTTTAA;Trifonov.complexity=0.454545454545455;DUST.complexity=0.272727272727273
CP096024	rtracklayer	sequence_feature	2480404	2480493	.	.	.	ID=CP096024_132_12;Spacers.number=3;DR.width=12;DR.cons.seq=TTTTAAGTGAAA;Trifonov.complexity=0.7;DUST.complexity=0.111111111111111
CP096024	rtracklayer	sequence_feature	2544673	2544733	.	.	.	ID=CP096024_67_13;Spacers.number=2;DR.width=13;DR.cons.seq=ATATCCCAACTAT;Trifonov.complexity=0.808080808080808;DUST.complexity=0.1
CP096024	rtracklayer	sequence_feature	2680866	2681000	.	.	.	ID=CP096024_75_13;Spacers.number=4;DR.width=13;DR.cons.seq=ATTCATATTTTCT;Trifonov.complexity=0.484848484848485;DUST.complexity=0.3
CP096024	rtracklayer	sequence_feature	2809641	2809721	.	.	.	ID=CP096024_148_12;Spacers.number=2;DR.width=12;DR.cons.seq=TTTGCTTCTCTG;Trifonov.complexity=0.5;DUST.complexity=0.111111111111111
CP096024	rtracklayer	sequence_feature	2823681	2823772	.	.	.	ID=CP096024_39_14;Spacers.number=2;DR.width=14;DR.cons.seq=CATCATCACCGTTG;Trifonov.complexity=0.382342657342657;DUST.complexity=0.272727272727273
CP096024	rtracklayer	sequence_feature	2968738	2968808	.	.	.	ID=CP096024_174_11;Spacers.number=2;DR.width=11;DR.cons.seq=GCAGCGGTGGT;Trifonov.complexity=0.622222222222222;DUST.complexity=0.125
CP096024	rtracklayer	sequence_feature	3058343	3058470	.	.	.	ID=CP096024_43_14;Spacers.number=4;DR.width=14;DR.cons.seq=CCTCCAGTCACAAC;Trifonov.complexity=0.615384615384615;DUST.complexity=0
CP096024	rtracklayer	sequence_feature	3073280	3073359	.	.	.	ID=CP096024_45_14;Spacers.number=2;DR.width=14;DR.cons.seq=ATAAATCATTAGAT;Trifonov.complexity=0.615384615384615;DUST.complexity=0
CP096024	rtracklayer	sequence_feature	3075555	3075612	.	.	.	ID=CP096024_36_10;Spacers.number=2;DR.width=10;DR.cons.seq=TTCTGTTTCT;Trifonov.complexity=0.357142857142857;DUST.complexity=0.285714285714286
CP096024	rtracklayer	sequence_feature	3103780	3103868	.	.	.	ID=CP096024_179_11;Spacers.number=3;DR.width=11;DR.cons.seq=GTCATATTCCA;Trifonov.complexity=0.7;DUST.complexity=0
CP096024	rtracklayer	sequence_feature	3145001	3145070	.	.	.	ID=CP096024_86_13;Spacers.number=2;DR.width=13;DR.cons.seq=ATATTTGAGCCCA;Trifonov.complexity=0.75;DUST.complexity=0
CP096024	rtracklayer	sequence_feature	3178334	3178413	.	.	.	ID=CP096024_167_12;Spacers.number=2;DR.width=12;DR.cons.seq=TATCACTGGAGA;Trifonov.complexity=0.909090909090909;DUST.complexity=0
CP096024	rtracklayer	sequence_feature	3221610	3221680	.	.	.	ID=CP096024_185_11;Spacers.number=2;DR.width=11;DR.cons.seq=AACAATTCCAT;Trifonov.complexity=0.777777777777778;DUST.complexity=0
CP096024	rtracklayer	sequence_feature	3246754	3246846	.	.	.	ID=CP096024_88_13;Spacers.number=2;DR.width=13;DR.cons.seq=AAGTTCATTTAAA;Trifonov.complexity=0.666666666666667;DUST.complexity=0
CP096024	rtracklayer	sequence_feature	3250853	3250909	.	.	.	ID=CP096024_187_11;Spacers.number=2;DR.width=11;DR.cons.seq=TGTTTGCAGGT;Trifonov.complexity=0.7;DUST.complexity=0
CP096024	rtracklayer	sequence_feature	3269726	3269819	.	.	.	ID=CP096024_50_14;Spacers.number=2;DR.width=14;DR.cons.seq=ATTTTATGGATATA;Trifonov.complexity=0.5;DUST.complexity=0.272727272727273
CP096024	rtracklayer	sequence_feature	3337882	3337946	.	.	.	ID=CP096024_39_10;Spacers.number=2;DR.width=10;DR.cons.seq=AATGATTTCA;Trifonov.complexity=0.777777777777778;DUST.complexity=0
CP096024	rtracklayer	sequence_feature	3515972	3516050	.	.	.	ID=CP096024_177_12;Spacers.number=3;DR.width=12;DR.cons.seq=GGAGGTGGAGTT;Trifonov.complexity=0.474074074074074;DUST.complexity=0.222222222222222
CP096024	rtracklayer	sequence_feature	3516098	3516163	.	.	.	ID=CP096024_178_12;Spacers.number=2;DR.width=12;DR.cons.seq=GGAGGTGGAGTT;Trifonov.complexity=0.474074074074074;DUST.complexity=0.222222222222222
CP096024	rtracklayer	sequence_feature	3570645	3570710	.	.	.	ID=CP096024_42_10;Spacers.number=2;DR.width=10;DR.cons.seq=TAGGTTTTCT;Trifonov.complexity=0.680555555555556;DUST.complexity=0.142857142857143
CP096024	rtracklayer	sequence_feature	3581987	3582147	.	.	.	ID=CP096024_104_13;Spacers.number=4;DR.width=13;DR.cons.seq=AATAAAACACAGT;Trifonov.complexity=0.477272727272727;DUST.complexity=0.2
CP096024	rtracklayer	sequence_feature	3603177	3603236	.	.	.	ID=CP096024_197_11;Spacers.number=2;DR.width=11;DR.cons.seq=CTTTGAAAGAT;Trifonov.complexity=0.7;DUST.complexity=0
CP096024	rtracklayer	sequence_feature	3629970	3630046	.	.	.	ID=CP096024_188_12;Spacers.number=2;DR.width=12;DR.cons.seq=ATGAATAAATTA;Trifonov.complexity=0.6;DUST.complexity=0.111111111111111
CP096024	rtracklayer	sequence_feature	3663336	3663410	.	.	.	ID=CP096024_200_11;Spacers.number=2;DR.width=11;DR.cons.seq=ATTAATAGACC;Trifonov.complexity=0.8;DUST.complexity=0
CP096024	rtracklayer	sequence_feature	3676007	3676094	.	.	.	ID=CP096024_204_11;Spacers.number=3;DR.width=11;DR.cons.seq=TGCCATAATTT;Trifonov.complexity=0.8;DUST.complexity=0
CP096024	rtracklayer	sequence_feature	3680633	3680710	.	.	.	ID=CP096024_205_11;Spacers.number=2;DR.width=11;DR.cons.seq=AACCGAATTTA;Trifonov.complexity=0.8;DUST.complexity=0
CP096024	rtracklayer	sequence_feature	3877841	3877917	.	.	.	ID=CP096024_231_11;Spacers.number=2;DR.width=11;DR.cons.seq=GATGCAATGGA;Trifonov.complexity=0.622222222222222;DUST.complexity=0.125
CP096024	rtracklayer	sequence_feature	3897153	3897216	.	.	.	ID=CP096024_113_13;Spacers.number=2;DR.width=13;DR.cons.seq=TTGGTGTGATGGA;Trifonov.complexity=0.545454545454545;DUST.complexity=0.2
CP096024	rtracklayer	sequence_feature	3956023	3956085	.	.	.	ID=CP096024_115_13;Spacers.number=2;DR.width=13;DR.cons.seq=TGTAAATCTCTTT;Trifonov.complexity=0.606060606060606;DUST.complexity=0.1
CP096024	rtracklayer	sequence_feature	4044883	4044938	.	.	.	ID=CP096024_240_11;Spacers.number=2;DR.width=11;DR.cons.seq=GAAGAATCTTG;Trifonov.complexity=0.711111111111111;DUST.complexity=0.125
CP096024	rtracklayer	sequence_feature	4069922	4069997	.	.	.	ID=CP096024_63_14;Spacers.number=2;DR.width=14;DR.cons.seq=TCAAATTTATTTCT;Trifonov.complexity=0.589225589225589;DUST.complexity=0.181818181818182
CP096024	rtracklayer	sequence_feature	4115935	4115999	.	.	.	ID=CP096024_250_11;Spacers.number=2;DR.width=11;DR.cons.seq=TTGTAAATCAT;Trifonov.complexity=0.8;DUST.complexity=0
CP096024	rtracklayer	sequence_feature	4116315	4116422	.	.	.	ID=CP096024_232_12;Spacers.number=3;DR.width=12;DR.cons.seq=TTGTAAATCATT;Trifonov.complexity=0.727272727272727;DUST.complexity=0
CP096024	rtracklayer	sequence_feature	4116694	4116809	.	.	.	ID=CP096024_235_12;Spacers.number=3;DR.width=12;DR.cons.seq=TTGTAAATCATT;Trifonov.complexity=0.727272727272727;DUST.complexity=0
CP096024	rtracklayer	sequence_feature	4116849	4116965	.	.	.	ID=CP096024_236_12;Spacers.number=3;DR.width=12;DR.cons.seq=TTGTAAATCATT;Trifonov.complexity=0.727272727272727;DUST.complexity=0
CP096024	rtracklayer	sequence_feature	4119567	4119629	.	.	.	ID=CP096024_260_11;Spacers.number=2;DR.width=11;DR.cons.seq=GGTTTCGCTTA;Trifonov.complexity=0.8;DUST.complexity=0
CP096024	rtracklayer	sequence_feature	4159095	4159174	.	.	.	ID=CP096024_262_11;Spacers.number=2;DR.width=11;DR.cons.seq=AAAGTTTGTAT;Trifonov.complexity=0.777777777777778;DUST.complexity=0
CP096024	rtracklayer	sequence_feature	4245662	4245743	.	.	.	ID=CP096024_69_14;Spacers.number=2;DR.width=14;DR.cons.seq=ATCCACCATAAGCT;Trifonov.complexity=0.705128205128205;DUST.complexity=0.0909090909090909
CP096024	rtracklayer	sequence_feature	4302544	4302662	.	.	.	ID=CP096024_26_16;Spacers.number=2;DR.width=16;DR.cons.seq=TGATTAATATAGCTTA;Trifonov.complexity=0.514285714285714;DUST.complexity=0.153846153846154
CP096024	rtracklayer	sequence_feature	4371857	4371987	.	.	.	ID=CP096024_273_11;Spacers.number=4;DR.width=11;DR.cons.seq=GGAGGATATCC;Trifonov.complexity=0.622222222222222;DUST.complexity=0.125
CP096024	rtracklayer	sequence_feature	4390893	4390966	.	.	.	ID=CP096024_248_12;Spacers.number=2;DR.width=12;DR.cons.seq=TTGCTTTTCATT;Trifonov.complexity=0.572727272727273;DUST.complexity=0.111111111111111
CP096024	rtracklayer	sequence_feature	4404309	4404390	.	.	.	ID=CP096024_73_14;Spacers.number=2;DR.width=14;DR.cons.seq=AAATTTTCACATGT;Trifonov.complexity=0.564102564102564;DUST.complexity=0.0909090909090909
CP096024	rtracklayer	sequence_feature	4418866	4418991	.	.	.	ID=CP096024_75_14;Spacers.number=3;DR.width=14;DR.cons.seq=TTATATAGTTCTTA;Trifonov.complexity=0.367132867132867;DUST.complexity=0.272727272727273
CP096024	rtracklayer	sequence_feature	4500350	4500432	.	.	.	ID=CP096024_24_18;Spacers.number=2;DR.width=18;DR.cons.seq=GATGAAATGCTATGTATT;Trifonov.complexity=0.45703125;DUST.complexity=0.266666666666667
CP096024	rtracklayer	sequence_feature	4599838	4599950	.	.	.	ID=CP096024_135_13;Spacers.number=3;DR.width=13;DR.cons.seq=AAATGACGGCGGT;Trifonov.complexity=0.681818181818182;DUST.complexity=0.1
CP096024	rtracklayer	sequence_feature	4664157	4664226	.	.	.	ID=CP096024_139_13;Spacers.number=2;DR.width=13;DR.cons.seq=TACCTCTGTTTTA;Trifonov.complexity=0.606060606060606;DUST.complexity=0.1
CP096024	rtracklayer	sequence_feature	4731411	4731478	.	.	.	ID=CP096024_291_11;Spacers.number=2;DR.width=11;DR.cons.seq=TTCTCATCTTC;Trifonov.complexity=0.432098765432099;DUST.complexity=0.25
CP096024	rtracklayer	sequence_feature	4742916	4743010	.	.	.	ID=CP096024_141_13;Spacers.number=2;DR.width=13;DR.cons.seq=ACTACAGTTTAGA;Trifonov.complexity=0.666666666666667;DUST.complexity=0
CP096024	rtracklayer	sequence_feature	4819147	4819228	.	.	.	ID=CP096024_149_13;Spacers.number=2;DR.width=13;DR.cons.seq=AATTGATGCTAAA;Trifonov.complexity=0.666666666666667;DUST.complexity=0
CP096024	rtracklayer	sequence_feature	4856665	4856736	.	.	.	ID=CP096024_150_13;Spacers.number=2;DR.width=13;DR.cons.seq=TCATAATTATCCA;Trifonov.complexity=0.777777777777778;DUST.complexity=0
CP096024	rtracklayer	sequence_feature	4921691	4921770	.	.	.	ID=CP096024_152_13;Spacers.number=2;DR.width=13;DR.cons.seq=CTTTTTCCAAGAA;Trifonov.complexity=0.490909090909091;DUST.complexity=0.3
CP096024	rtracklayer	sequence_feature	5073317	5073408	.	.	.	ID=CP096024_66_15;Spacers.number=2;DR.width=15;DR.cons.seq=GATCAGATCTTTATT;Trifonov.complexity=0.443223443223443;DUST.complexity=0.166666666666667
CP096024	rtracklayer	sequence_feature	5165268	5165333	.	.	.	ID=CP096024_318_11;Spacers.number=2;DR.width=11;DR.cons.seq=AGTTGAAATAA;Trifonov.complexity=0.888888888888889;DUST.complexity=0
CP096024	rtracklayer	sequence_feature	5176219	5176316	.	.	.	ID=CP096024_161_13;Spacers.number=2;DR.width=13;DR.cons.seq=AGATCCGTTGATT;Trifonov.complexity=0.681818181818182;DUST.complexity=0.1
CP096024	rtracklayer	sequence_feature	5194098	5194191	.	.	.	ID=CP096024_320_11;Spacers.number=3;DR.width=11;DR.cons.seq=AAATTACATAT;Trifonov.complexity=0.666666666666667;DUST.complexity=0
CP096024	rtracklayer	sequence_feature	5226189	5226245	.	.	.	ID=CP096024_46_10;Spacers.number=2;DR.width=10;DR.cons.seq=GTGCAGCACA;Trifonov.complexity=0.583333333333333;DUST.complexity=0.142857142857143
CP096024	rtracklayer	sequence_feature	5306152	5306273	.	.	.	ID=CP096024_97_14;Spacers.number=4;DR.width=14;DR.cons.seq=TCTTCGTCTTCATC;Trifonov.complexity=0.297377622377622;DUST.complexity=0.272727272727273
CP096024	rtracklayer	sequence_feature	5345836	5345954	.	.	.	ID=CP096024_98_14;Spacers.number=3;DR.width=14;DR.cons.seq=TGGAGAGGACGAAG;Trifonov.complexity=0.448717948717949;DUST.complexity=0.181818181818182
CP096024	rtracklayer	sequence_feature	5414820	5414897	.	.	.	ID=CP096024_330_11;Spacers.number=2;DR.width=11;DR.cons.seq=AAAAGGAATAA;Trifonov.complexity=0.592592592592593;DUST.complexity=0.125
CP096024	rtracklayer	sequence_feature	5464616	5464706	.	.	.	ID=CP096024_48_10;Spacers.number=3;DR.width=10;DR.cons.seq=AATTGGTTCG;Trifonov.complexity=0.888888888888889;DUST.complexity=0
CP096024	rtracklayer	sequence_feature	5569222	5569290	.	.	.	ID=CP096024_337_11;Spacers.number=2;DR.width=11;DR.cons.seq=TATCCTCAATC;Trifonov.complexity=0.691358024691358;DUST.complexity=0.125
CP096024	rtracklayer	sequence_feature	5603087	5603164	.	.	.	ID=CP096024_104_14;Spacers.number=2;DR.width=14;DR.cons.seq=AAACAGAGTATGTG;Trifonov.complexity=0.692307692307692;DUST.complexity=0
CP096024	rtracklayer	sequence_feature	5683979	5684086	.	.	.	ID=CP096024_36_16;Spacers.number=2;DR.width=16;DR.cons.seq=AAGTTCATGCTTAATT;Trifonov.complexity=0.733333333333333;DUST.complexity=0
CP096024	rtracklayer	sequence_feature	5710074	5710129	.	.	.	ID=CP096024_53_10;Spacers.number=2;DR.width=10;DR.cons.seq=TGTACTGTGA;Trifonov.complexity=0.583333333333333;DUST.complexity=0.142857142857143
CP096024	rtracklayer	sequence_feature	5768837	5768929	.	.	.	ID=CP096024_341_12;Spacers.number=3;DR.width=12;DR.cons.seq=AAATAGATATTT;Trifonov.complexity=0.6;DUST.complexity=0.111111111111111
CP096024	rtracklayer	sequence_feature	5878713	5878771	.	.	.	ID=CP096024_356_11;Spacers.number=2;DR.width=11;DR.cons.seq=AAAATATTTTG;Trifonov.complexity=0.432098765432099;DUST.complexity=0.25
CP096024	rtracklayer	sequence_feature	6054900	6054962	.	.	.	ID=CP096024_57_10;Spacers.number=2;DR.width=10;DR.cons.seq=TGATATCAGA;Trifonov.complexity=0.777777777777778;DUST.complexity=0
CP096024	rtracklayer	sequence_feature	6062864	6062942	.	.	.	ID=CP096024_365_11;Spacers.number=2;DR.width=11;DR.cons.seq=ATGTGTTGAAA;Trifonov.complexity=0.592592592592593;DUST.complexity=0.125
CP096024	rtracklayer	sequence_feature	6262235	6262326	.	.	.	ID=CP096024_118_14;Spacers.number=2;DR.width=14;DR.cons.seq=ATTCTCTAAGGAAA;Trifonov.complexity=0.634615384615385;DUST.complexity=0.0909090909090909
CP096024	rtracklayer	sequence_feature	6262236	6262326	.	.	.	ID=CP096024_193_13;Spacers.number=2;DR.width=13;DR.cons.seq=TTCTCTAAGGAAA;Trifonov.complexity=0.606060606060606;DUST.complexity=0.1
CP096024	rtracklayer	sequence_feature	6269588	6269686	.	.	.	ID=CP096024_39_16;Spacers.number=2;DR.width=16;DR.cons.seq=CAACAATTATAAAACT;Trifonov.complexity=0.611111111111111;DUST.complexity=0.230769230769231
CP096024	rtracklayer	sequence_feature	6269632	6269721	.	.	.	ID=CP096024_363_12;Spacers.number=2;DR.width=12;DR.cons.seq=AACAATTTAAAA;Trifonov.complexity=0.6;DUST.complexity=0.111111111111111
CP096024	rtracklayer	sequence_feature	6279950	6280057	.	.	.	ID=CP096024_40_16;Spacers.number=2;DR.width=16;DR.cons.seq=AATAAAGCATGAACTT;Trifonov.complexity=0.733333333333333;DUST.complexity=0
CP096024	rtracklayer	sequence_feature	6300379	6300446	.	.	.	ID=CP096024_373_11;Spacers.number=2;DR.width=11;DR.cons.seq=AAAATTTGATA;Trifonov.complexity=0.592592592592593;DUST.complexity=0.125
CP096024	rtracklayer	sequence_feature	6344154	6344230	.	.	.	ID=CP096024_197_13;Spacers.number=2;DR.width=13;DR.cons.seq=TAACCCTTTCCTC;Trifonov.complexity=0.707070707070707;DUST.complexity=0.1
CP096024	rtracklayer	sequence_feature	6360377	6360452	.	.	.	ID=CP096024_367_12;Spacers.number=2;DR.width=12;DR.cons.seq=AACAATTTATGT;Trifonov.complexity=0.727272727272727;DUST.complexity=0
CP096024	rtracklayer	sequence_feature	6453335	6453392	.	.	.	ID=CP096024_378_11;Spacers.number=2;DR.width=11;DR.cons.seq=AAAACGAGAAT;Trifonov.complexity=0.533333333333333;DUST.complexity=0.125
CP096024	rtracklayer	sequence_feature	6453428	6453520	.	.	.	ID=CP096024_379_11;Spacers.number=3;DR.width=11;DR.cons.seq=AAAACGAGAAT;Trifonov.complexity=0.533333333333333;DUST.complexity=0.125
CP096024	rtracklayer	sequence_feature	6508289	6508350	.	.	.	ID=CP096024_382_11;Spacers.number=2;DR.width=11;DR.cons.seq=AATAAAGAATC;Trifonov.complexity=0.533333333333333;DUST.complexity=0.125
CP096024	rtracklayer	sequence_feature	6543008	6543087	.	.	.	ID=CP096024_203_13;Spacers.number=2;DR.width=13;DR.cons.seq=TTCAATGATTCAA;Trifonov.complexity=0.301683501683502;DUST.complexity=0.3
CP096024	rtracklayer	sequence_feature	6543008	6543086	.	.	.	ID=CP096024_384_11;Spacers.number=2;DR.width=11;DR.cons.seq=TTCAATGATTC;Trifonov.complexity=0.622222222222222;DUST.complexity=0.125
CP096024	rtracklayer	sequence_feature	6595134	6595217	.	.	.	ID=CP096024_384_12;Spacers.number=2;DR.width=12;DR.cons.seq=GAGGCTTTGGTG;Trifonov.complexity=0.727272727272727;DUST.complexity=0
CP096024	rtracklayer	sequence_feature	6659670	6659745	.	.	.	ID=CP096024_204_13;Spacers.number=2;DR.width=13;DR.cons.seq=ACCATTCTTCTTT;Trifonov.complexity=0.402244668911336;DUST.complexity=0.3
CP096024	rtracklayer	sequence_feature	6814117	6814218	.	.	.	ID=CP096024_399_11;Spacers.number=3;DR.width=11;DR.cons.seq=TATTATACACA;Trifonov.complexity=0.432098765432099;DUST.complexity=0.25
CP096024	rtracklayer	sequence_feature	6864200	6864276	.	.	.	ID=CP096024_211_13;Spacers.number=2;DR.width=13;DR.cons.seq=AAATCACCGACGC;Trifonov.complexity=0.75;DUST.complexity=0
CP096024	rtracklayer	sequence_feature	6869005	6869063	.	.	.	ID=CP096024_409_11;Spacers.number=2;DR.width=11;DR.cons.seq=TACATAATTTA;Trifonov.complexity=0.666666666666667;DUST.complexity=0
CP096024	rtracklayer	sequence_feature	6888595	6888724	.	.	.	ID=CP096024_213_13;Spacers.number=3;DR.width=13;DR.cons.seq=ACTATTTTATGTT;Trifonov.complexity=0.477272727272727;DUST.complexity=0.2
CP096024	rtracklayer	sequence_feature	7037490	7037563	.	.	.	ID=CP096024_419_11;Spacers.number=2;DR.width=11;DR.cons.seq=TGTGAATAGAC;Trifonov.complexity=0.8;DUST.complexity=0
CP096024	rtracklayer	sequence_feature	7104147	7104219	.	.	.	ID=CP096024_68_10;Spacers.number=2;DR.width=10;DR.cons.seq=TTAATATGAA;Trifonov.complexity=0.666666666666667;DUST.complexity=0
CP096024	rtracklayer	sequence_feature	7203192	7203294	.	.	.	ID=CP096024_229_13;Spacers.number=3;DR.width=13;DR.cons.seq=ATAGATATCATAA;Trifonov.complexity=0.477272727272727;DUST.complexity=0.3
CP096024	rtracklayer	sequence_feature	7313532	7313593	.	.	.	ID=CP096024_432_11;Spacers.number=2;DR.width=11;DR.cons.seq=TTCCTCATCAT;Trifonov.complexity=0.453703703703704;DUST.complexity=0.25
CP096024	rtracklayer	sequence_feature	7328043	7328126	.	.	.	ID=CP096024_145_14;Spacers.number=2;DR.width=14;DR.cons.seq=TAACATTATCTTTA;Trifonov.complexity=0.814814814814815;DUST.complexity=0.0909090909090909
CP096024	rtracklayer	sequence_feature	7372884	7372947	.	.	.	ID=CP096024_433_11;Spacers.number=2;DR.width=11;DR.cons.seq=TGTCTCTTTGA;Trifonov.complexity=0.533333333333333;DUST.complexity=0.125
CP096024	rtracklayer	sequence_feature	7397425	7397517	.	.	.	ID=CP096024_232_13;Spacers.number=2;DR.width=13;DR.cons.seq=AATACGGAGGCGG;Trifonov.complexity=0.681818181818182;DUST.complexity=0.1
CP096024	rtracklayer	sequence_feature	7397433	7397524	.	.	.	ID=CP096024_102_15;Spacers.number=2;DR.width=15;DR.cons.seq=GGAGGCGGTAGTGTT;Trifonov.complexity=0.642857142857143;DUST.complexity=0
CP096024	rtracklayer	sequence_feature	7466741	7466804	.	.	.	ID=CP096024_433_12;Spacers.number=2;DR.width=12;DR.cons.seq=ATAGGGGACGTA;Trifonov.complexity=0.654545454545455;DUST.complexity=0.111111111111111
CP096024	rtracklayer	sequence_feature	7480900	7480971	.	.	.	ID=CP096024_434_12;Spacers.number=2;DR.width=12;DR.cons.seq=CAATTCACACAT;Trifonov.complexity=0.474074074074074;DUST.complexity=0.222222222222222
CP096024	rtracklayer	sequence_feature	7484783	7484893	.	.	.	ID=CP096024_148_14;Spacers.number=3;DR.width=14;DR.cons.seq=ATAAGTTCTAAATT;Trifonov.complexity=0.564102564102564;DUST.complexity=0.0909090909090909
CP096024	rtracklayer	sequence_feature	7548542	7548614	.	.	.	ID=CP096024_438_12;Spacers.number=2;DR.width=12;DR.cons.seq=TACTTCAAATTT;Trifonov.complexity=0.888888888888889;DUST.complexity=0
CP096024	rtracklayer	sequence_feature	7552265	7552343	.	.	.	ID=CP096024_237_13;Spacers.number=2;DR.width=13;DR.cons.seq=AAATTTAGGTTTA;Trifonov.complexity=0.572727272727273;DUST.complexity=0.2
CP096024	rtracklayer	sequence_feature	7577892	7577991	.	.	.	ID=CP096024_24_19;Spacers.number=2;DR.width=19;DR.cons.seq=ATACAATTACTAGGTAGAG;Trifonov.complexity=0.606617647058823;DUST.complexity=0.125
CP096024	rtracklayer	sequence_feature	7625435	7625498	.	.	.	ID=CP096024_449_11;Spacers.number=2;DR.width=11;DR.cons.seq=GTTGTTGCTGA;Trifonov.complexity=0.408333333333333;DUST.complexity=0.25
CP096024	rtracklayer	sequence_feature	7770166	7770280	.	.	.	ID=CP096024_249_13;Spacers.number=3;DR.width=13;DR.cons.seq=GAAAAATATGATT;Trifonov.complexity=0.490909090909091;DUST.complexity=0.3
CP096024	rtracklayer	sequence_feature	7946599	7946666	.	.	.	ID=CP096024_466_12;Spacers.number=2;DR.width=12;DR.cons.seq=TGTTGCGGATTA;Trifonov.complexity=0.818181818181818;DUST.complexity=0
CP096024	rtracklayer	sequence_feature	7952996	7953060	.	.	.	ID=CP096024_467_12;Spacers.number=2;DR.width=12;DR.cons.seq=AGAATCATATAA;Trifonov.complexity=0.572727272727273;DUST.complexity=0.111111111111111
CP096024	rtracklayer	sequence_feature	7980990	7981077	.	.	.	ID=CP096024_156_14;Spacers.number=2;DR.width=14;DR.cons.seq=TCTATAAATTAATA;Trifonov.complexity=0.5;DUST.complexity=0.272727272727273
CP096024	rtracklayer	sequence_feature	7981119	7981187	.	.	.	ID=CP096024_157_14;Spacers.number=2;DR.width=14;DR.cons.seq=TCTATAAATTAATA;Trifonov.complexity=0.5;DUST.complexity=0.272727272727273
CP096024	rtracklayer	sequence_feature	8029726	8029794	.	.	.	ID=CP096024_259_13;Spacers.number=2;DR.width=13;DR.cons.seq=ACTTTCATGATAT;Trifonov.complexity=0.75;DUST.complexity=0
CP096024	rtracklayer	sequence_feature	8041371	8041443	.	.	.	ID=CP096024_470_11;Spacers.number=2;DR.width=11;DR.cons.seq=ACTCCAAAGTA;Trifonov.complexity=0.9;DUST.complexity=0
CP096024	rtracklayer	sequence_feature	8082231	8082297	.	.	.	ID=CP096024_472_11;Spacers.number=2;DR.width=11;DR.cons.seq=TATGTTTCTCT;Trifonov.complexity=0.622222222222222;DUST.complexity=0.125
CP096024	rtracklayer	sequence_feature	8140291	8140396	.	.	.	ID=CP096024_263_13;Spacers.number=3;DR.width=13;DR.cons.seq=TCAAAATGTACAA;Trifonov.complexity=0.545454545454545;DUST.complexity=0.2
CP096024	rtracklayer	sequence_feature	8140293	8140396	.	.	.	ID=CP096024_475_11;Spacers.number=3;DR.width=11;DR.cons.seq=AAAATGTACAA;Trifonov.complexity=0.622222222222222;DUST.complexity=0.125
CP096024	rtracklayer	sequence_feature	8225193	8225278	.	.	.	ID=CP096024_164_14;Spacers.number=2;DR.width=14;DR.cons.seq=ATCTGTTTAGATTT;Trifonov.complexity=0.634615384615385;DUST.complexity=0.0909090909090909
CP096024	rtracklayer	sequence_feature	8263963	8264058	.	.	.	ID=CP096024_271_13;Spacers.number=2;DR.width=13;DR.cons.seq=ATGGTGAAAAATT;Trifonov.complexity=0.572727272727273;DUST.complexity=0.3
CP096024	rtracklayer	sequence_feature	8314295	8314344	.	.	.	ID=CP096024_73_10;Spacers.number=2;DR.width=10;DR.cons.seq=AACACGTCAC;Trifonov.complexity=0.583333333333333;DUST.complexity=0.142857142857143
CP096024	rtracklayer	sequence_feature	8329424	8329544	.	.	.	ID=CP096024_57_17;Spacers.number=2;DR.width=17;DR.cons.seq=TTGGTAATTTCGATTTA;Trifonov.complexity=0.502976190476191;DUST.complexity=0.142857142857143
CP096024	rtracklayer	sequence_feature	8380114	8380217	.	.	.	ID=CP096024_490_11;Spacers.number=3;DR.width=11;DR.cons.seq=AGACCAAATTA;Trifonov.complexity=0.9;DUST.complexity=0
CP096024	rtracklayer	sequence_feature	8408186	8408285	.	.	.	ID=CP096024_63_16;Spacers.number=2;DR.width=16;DR.cons.seq=TTCAAAGGCTACGGTG;Trifonov.complexity=0.866666666666667;DUST.complexity=0
CP096024	rtracklayer	sequence_feature	8573217	8573266	.	.	.	ID=CP096024_504_11;Spacers.number=2;DR.width=11;DR.cons.seq=TGATCTCTATC;Trifonov.complexity=0.466666666666667;DUST.complexity=0.25
CP096024	rtracklayer	sequence_feature	8586497	8586621	.	.	.	ID=CP096024_30_20;Spacers.number=2;DR.width=20;DR.cons.seq=AGGGATGGTTCTTCTAGCCT;Trifonov.complexity=0.627450980392157;DUST.complexity=0.117647058823529
CP096024	rtracklayer	sequence_feature	8611266	8611330	.	.	.	ID=CP096024_285_13;Spacers.number=2;DR.width=13;DR.cons.seq=AATAAACCAGTTC;Trifonov.complexity=0.833333333333333;DUST.complexity=0
CP096024	rtracklayer	sequence_feature	8716064	8716135	.	.	.	ID=CP096024_288_13;Spacers.number=2;DR.width=13;DR.cons.seq=TGTTTTACACTTT;Trifonov.complexity=0.477272727272727;DUST.complexity=0.3
CP096024	rtracklayer	sequence_feature	8779910	8779981	.	.	.	ID=CP096024_516_12;Spacers.number=2;DR.width=12;DR.cons.seq=TCGTATAAGCAT;Trifonov.complexity=0.818181818181818;DUST.complexity=0
CP096024	rtracklayer	sequence_feature	8794289	8794360	.	.	.	ID=CP096024_518_12;Spacers.number=2;DR.width=12;DR.cons.seq=TCGTATAAGCAT;Trifonov.complexity=0.818181818181818;DUST.complexity=0
CP096024	rtracklayer	sequence_feature	8810294	8810365	.	.	.	ID=CP096024_519_12;Spacers.number=2;DR.width=12;DR.cons.seq=TCGTATAAGCAT;Trifonov.complexity=0.818181818181818;DUST.complexity=0
CP096024	rtracklayer	sequence_feature	8833739	8833810	.	.	.	ID=CP096024_521_12;Spacers.number=2;DR.width=12;DR.cons.seq=TCGTATAAGCAT;Trifonov.complexity=0.818181818181818;DUST.complexity=0
CP096024	rtracklayer	sequence_feature	8848115	8848186	.	.	.	ID=CP096024_523_12;Spacers.number=2;DR.width=12;DR.cons.seq=TCGTATAAGCAT;Trifonov.complexity=0.818181818181818;DUST.complexity=0
CP096024	rtracklayer	sequence_feature	8900036	8900121	.	.	.	ID=CP096024_513_11;Spacers.number=2;DR.width=11;DR.cons.seq=AAACTCTTCTC;Trifonov.complexity=0.432098765432099;DUST.complexity=0.25
CP096024	rtracklayer	sequence_feature	8906566	8906659	.	.	.	ID=CP096024_514_11;Spacers.number=3;DR.width=11;DR.cons.seq=TGTACTTTTAA;Trifonov.complexity=0.622222222222222;DUST.complexity=0.125
CP096024	rtracklayer	sequence_feature	9050302	9050405	.	.	.	ID=CP096024_36_19;Spacers.number=2;DR.width=19;DR.cons.seq=TTAAGAAAATCACACCTTT;Trifonov.complexity=0.606617647058823;DUST.complexity=0.125
CP096024	rtracklayer	sequence_feature	9050303	9050405	.	.	.	ID=CP096024_44_18;Spacers.number=2;DR.width=18;DR.cons.seq=TAAGAAAATCACACCTTT;Trifonov.complexity=0.6015625;DUST.complexity=0.133333333333333
CP096024	rtracklayer	sequence_feature	9051838	9051926	.	.	.	ID=CP096024_533_12;Spacers.number=2;DR.width=12;DR.cons.seq=AGACCAAAATAA;Trifonov.complexity=0.654545454545455;DUST.complexity=0.111111111111111
CP096024	rtracklayer	sequence_feature	9115582	9115671	.	.	.	ID=CP096024_299_13;Spacers.number=2;DR.width=13;DR.cons.seq=TCTTTCACTCATT;Trifonov.complexity=0.606060606060606;DUST.complexity=0.1
CP096024	rtracklayer	sequence_feature	9268285	9268355	.	.	.	ID=CP096024_527_11;Spacers.number=2;DR.width=11;DR.cons.seq=AAAACCCTAGA;Trifonov.complexity=0.622222222222222;DUST.complexity=0.125
CP096024	rtracklayer	sequence_feature	9327945	9328037	.	.	.	ID=CP096024_303_13;Spacers.number=2;DR.width=13;DR.cons.seq=TCCTTAGTATGAT;Trifonov.complexity=0.833333333333333;DUST.complexity=0
CP096024	rtracklayer	sequence_feature	9346659	9346759	.	.	.	ID=CP096024_76_10;Spacers.number=3;DR.width=10;DR.cons.seq=AAAGCAAGAT;Trifonov.complexity=0.583333333333333;DUST.complexity=0.142857142857143
CP096024	rtracklayer	sequence_feature	9440145	9440241	.	.	.	ID=CP096024_185_14;Spacers.number=2;DR.width=14;DR.cons.seq=ATACAATCATATTA;Trifonov.complexity=0.712962962962963;DUST.complexity=0.0909090909090909
CP096024	rtracklayer	sequence_feature	9539705	9539758	.	.	.	ID=CP096024_548_11;Spacers.number=2;DR.width=11;DR.cons.seq=CTCTCCTTGCT;Trifonov.complexity=0.592592592592593;DUST.complexity=0.125
CP096024	rtracklayer	sequence_feature	9597545	9597636	.	.	.	ID=CP096024_563_12;Spacers.number=2;DR.width=12;DR.cons.seq=AACCGAATTTCA;Trifonov.complexity=0.818181818181818;DUST.complexity=0
CP096024	rtracklayer	sequence_feature	9614172	9614240	.	.	.	ID=CP096024_551_11;Spacers.number=2;DR.width=11;DR.cons.seq=ATGACAAATTT;Trifonov.complexity=0.7;DUST.complexity=0
CP096024	rtracklayer	sequence_feature	9665173	9665254	.	.	.	ID=CP096024_570_12;Spacers.number=3;DR.width=12;DR.cons.seq=CGGCGGTGGAGG;Trifonov.complexity=0.572727272727273;DUST.complexity=0.111111111111111
CP096024	rtracklayer	sequence_feature	9728115	9728181	.	.	.	ID=CP096024_555_11;Spacers.number=2;DR.width=11;DR.cons.seq=AAACCCTAATT;Trifonov.complexity=0.777777777777778;DUST.complexity=0
CP096024	rtracklayer	sequence_feature	9748392	9748447	.	.	.	ID=CP096024_556_11;Spacers.number=2;DR.width=11;DR.cons.seq=AGAAATTATTT;Trifonov.complexity=0.592592592592593;DUST.complexity=0.125
CP096024	rtracklayer	sequence_feature	9762600	9762669	.	.	.	ID=CP096024_558_11;Spacers.number=2;DR.width=11;DR.cons.seq=ATACTTTAAAT;Trifonov.complexity=0.666666666666667;DUST.complexity=0
CP096024	rtracklayer	sequence_feature	9793758	9793865	.	.	.	ID=CP096024_195_14;Spacers.number=3;DR.width=14;DR.cons.seq=ATAATTTTCTTATT;Trifonov.complexity=0.555555555555556;DUST.complexity=0.181818181818182
CP096024	rtracklayer	sequence_feature	9823225	9823311	.	.	.	ID=CP096024_75_16;Spacers.number=2;DR.width=16;DR.cons.seq=AAAATAAACTTAGTAT;Trifonov.complexity=0.457142857142857;DUST.complexity=0.230769230769231
CP096024	rtracklayer	sequence_feature	9853378	9853460	.	.	.	ID=CP096024_584_12;Spacers.number=2;DR.width=12;DR.cons.seq=AAACTAAATAGA;Trifonov.complexity=0.572727272727273;DUST.complexity=0.111111111111111
CP096024	rtracklayer	sequence_feature	10019443	10019527	.	.	.	ID=CP096024_323_13;Spacers.number=2;DR.width=13;DR.cons.seq=TCTCTTCCTTCAA;Trifonov.complexity=0.436363636363636;DUST.complexity=0.3
CP096024	rtracklayer	sequence_feature	10251395	10251527	.	.	.	ID=CP096024_210_14;Spacers.number=3;DR.width=14;DR.cons.seq=AAAAATTTCATACA;Trifonov.complexity=0.589225589225589;DUST.complexity=0.272727272727273
CP096024	rtracklayer	sequence_feature	10289308	10289375	.	.	.	ID=CP096024_602_12;Spacers.number=2;DR.width=12;DR.cons.seq=ATAATTTATCTA;Trifonov.complexity=0.666666666666667;DUST.complexity=0
CP096024	rtracklayer	sequence_feature	10411067	10411118	.	.	.	ID=CP096024_84_10;Spacers.number=2;DR.width=10;DR.cons.seq=CACAAATGAA;Trifonov.complexity=0.666666666666667;DUST.complexity=0
CP096024	rtracklayer	sequence_feature	10436257	10436331	.	.	.	ID=CP096024_596_11;Spacers.number=2;DR.width=11;DR.cons.seq=CTAAATACAGA;Trifonov.complexity=0.8;DUST.complexity=0
CP096024	rtracklayer	sequence_feature	10465050	10465109	.	.	.	ID=CP096024_598_11;Spacers.number=2;DR.width=11;DR.cons.seq=GTTGAGGGATG;Trifonov.complexity=0.777777777777778;DUST.complexity=0
CP096024	rtracklayer	sequence_feature	10484477	10484568	.	.	.	ID=CP096024_337_13;Spacers.number=2;DR.width=13;DR.cons.seq=TGTCAAATTTGAC;Trifonov.complexity=0.75;DUST.complexity=0
CP096024	rtracklayer	sequence_feature	10490492	10490592	.	.	.	ID=CP096024_602_11;Spacers.number=3;DR.width=11;DR.cons.seq=CTCTCTTCCAA;Trifonov.complexity=0.453703703703704;DUST.complexity=0.25
CP096024	rtracklayer	sequence_feature	10564968	10565061	.	.	.	ID=CP096024_339_13;Spacers.number=3;DR.width=13;DR.cons.seq=TTTTGACATTCTT;Trifonov.complexity=0.606060606060606;DUST.complexity=0.1
CP096024	rtracklayer	sequence_feature	10697736	10697792	.	.	.	ID=CP096024_605_11;Spacers.number=2;DR.width=11;DR.cons.seq=AAACAGTTCAT;Trifonov.complexity=0.8;DUST.complexity=0
CP096024	rtracklayer	sequence_feature	10824754	10824845	.	.	.	ID=CP096024_637_12;Spacers.number=3;DR.width=12;DR.cons.seq=AAACCCTTAACT;Trifonov.complexity=0.6;DUST.complexity=0.111111111111111
CP096024	rtracklayer	sequence_feature	10859975	10860031	.	.	.	ID=CP096024_638_12;Spacers.number=2;DR.width=12;DR.cons.seq=TGAAAACTTTGT;Trifonov.complexity=0.572727272727273;DUST.complexity=0.111111111111111
CP096024	rtracklayer	sequence_feature	10906368	10906432	.	.	.	ID=CP096024_643_12;Spacers.number=2;DR.width=12;DR.cons.seq=TGGCGGAAGAAA;Trifonov.complexity=0.572727272727273;DUST.complexity=0.111111111111111
CP096024	rtracklayer	sequence_feature	10917444	10917533	.	.	.	ID=CP096024_223_14;Spacers.number=2;DR.width=14;DR.cons.seq=AATTTACAAAGATA;Trifonov.complexity=0.615384615384615;DUST.complexity=0
CP096024	rtracklayer	sequence_feature	10922241	10922297	.	.	.	ID=CP096024_617_11;Spacers.number=2;DR.width=11;DR.cons.seq=ATATATTGTTA;Trifonov.complexity=0.378086419753086;DUST.complexity=0.25
CP096024	rtracklayer	sequence_feature	10928405	10928482	.	.	.	ID=CP096024_619_11;Spacers.number=2;DR.width=11;DR.cons.seq=GCCCAAATCTT;Trifonov.complexity=0.8;DUST.complexity=0
CP096024	rtracklayer	sequence_feature	10949008	10949083	.	.	.	ID=CP096024_648_12;Spacers.number=2;DR.width=12;DR.cons.seq=TTTTCACCAAAG;Trifonov.complexity=0.572727272727273;DUST.complexity=0.111111111111111
CP096024	rtracklayer	sequence_feature	11031450	11031528	.	.	.	ID=CP096024_345_13;Spacers.number=2;DR.width=13;DR.cons.seq=CAAAATCTTCTTT;Trifonov.complexity=0.436363636363636;DUST.complexity=0.3
CP096024	rtracklayer	sequence_feature	11103118	11103184	.	.	.	ID=CP096024_630_11;Spacers.number=2;DR.width=11;DR.cons.seq=TAACTTGTAAG;Trifonov.complexity=0.711111111111111;DUST.complexity=0.125
CP096024	rtracklayer	sequence_feature	11189955	11190071	.	.	.	ID=CP096024_39_21;Spacers.number=2;DR.width=21;DR.cons.seq=TTTCAGATTGTGTCTATATTT;Trifonov.complexity=0.493421052631579;DUST.complexity=0.222222222222222
CP096024	rtracklayer	sequence_feature	11235840	11235924	.	.	.	ID=CP096024_348_13;Spacers.number=2;DR.width=13;DR.cons.seq=TAGCTGATGTTGA;Trifonov.complexity=0.681818181818182;DUST.complexity=0.1
CP096024	rtracklayer	sequence_feature	11306734	11306814	.	.	.	ID=CP096024_676_12;Spacers.number=2;DR.width=12;DR.cons.seq=AATAACACAAAA;Trifonov.complexity=0.444444444444444;DUST.complexity=0.222222222222222
CP096024	rtracklayer	sequence_feature	11395459	11395523	.	.	.	ID=CP096024_649_11;Spacers.number=2;DR.width=11;DR.cons.seq=CCAAAACCCTA;Trifonov.complexity=0.592592592592593;DUST.complexity=0.125
CP096024	rtracklayer	sequence_feature	11460273	11460355	.	.	.	ID=CP096024_355_13;Spacers.number=2;DR.width=13;DR.cons.seq=ATGATTTATCTCC;Trifonov.complexity=0.666666666666667;DUST.complexity=0
CP096024	rtracklayer	sequence_feature	11510192	11510269	.	.	.	ID=CP096024_236_14;Spacers.number=2;DR.width=14;DR.cons.seq=CAACTTATAAATTA;Trifonov.complexity=0.712962962962963;DUST.complexity=0.0909090909090909
CP096024	rtracklayer	sequence_feature	11632165	11632226	.	.	.	ID=CP096024_360_13;Spacers.number=2;DR.width=13;DR.cons.seq=TACGGATCCGGAT;Trifonov.complexity=0.344781144781145;DUST.complexity=0.3
CP096024	rtracklayer	sequence_feature	11714178	11714248	.	.	.	ID=CP096024_662_11;Spacers.number=2;DR.width=11;DR.cons.seq=AAAAGGAAGCT;Trifonov.complexity=0.466666666666667;DUST.complexity=0.25
CP096024	rtracklayer	sequence_feature	11747578	11747650	.	.	.	ID=CP096024_364_13;Spacers.number=2;DR.width=13;DR.cons.seq=TATAGTTTAAATT;Trifonov.complexity=0.666666666666667;DUST.complexity=0
CP096024	rtracklayer	sequence_feature	11800027	11800137	.	.	.	ID=CP096024_669_11;Spacers.number=4;DR.width=11;DR.cons.seq=TTTGCTTCCTT;Trifonov.complexity=0.592592592592593;DUST.complexity=0.125
CP096024	rtracklayer	sequence_feature	11800673	11800726	.	.	.	ID=CP096024_671_11;Spacers.number=2;DR.width=11;DR.cons.seq=TTTGCTTCCTT;Trifonov.complexity=0.592592592592593;DUST.complexity=0.125
CP096024	rtracklayer	sequence_feature	11858750	11858819	.	.	.	ID=CP096024_368_13;Spacers.number=2;DR.width=13;DR.cons.seq=GGAGACGACGAAT;Trifonov.complexity=0.301683501683502;DUST.complexity=0.3
CP096024	rtracklayer	sequence_feature	11866035	11866094	.	.	.	ID=CP096024_672_11;Spacers.number=2;DR.width=11;DR.cons.seq=TTATTCATTTT;Trifonov.complexity=0.432098765432099;DUST.complexity=0.25
CP096024	rtracklayer	sequence_feature	11866288	11866358	.	.	.	ID=CP096024_673_11;Spacers.number=2;DR.width=11;DR.cons.seq=TTATTCATTTT;Trifonov.complexity=0.432098765432099;DUST.complexity=0.25
CP096024	rtracklayer	sequence_feature	11867785	11867872	.	.	.	ID=CP096024_369_13;Spacers.number=2;DR.width=13;DR.cons.seq=GTTTTGATTTCGT;Trifonov.complexity=0.477272727272727;DUST.complexity=0.3
CP096024	rtracklayer	sequence_feature	11877740	11877831	.	.	.	ID=CP096024_675_11;Spacers.number=3;DR.width=11;DR.cons.seq=CAAGGTCATCA;Trifonov.complexity=0.622222222222222;DUST.complexity=0.125
CP096024	rtracklayer	sequence_feature	11886907	11887020	.	.	.	ID=CP096024_719_12;Spacers.number=3;DR.width=12;DR.cons.seq=TTTTAAGATCAA;Trifonov.complexity=0.654545454545455;DUST.complexity=0.111111111111111
CP096024	rtracklayer	sequence_feature	11915262	11915441	.	.	.	ID=CP096024_722_12;Spacers.number=7;DR.width=12;DR.cons.seq=ATCTTTTAAAAC;Trifonov.complexity=0.622222222222222;DUST.complexity=0.222222222222222
CP096024	rtracklayer	sequence_feature	11915681	11915816	.	.	.	ID=CP096024_724_12;Spacers.number=5;DR.width=12;DR.cons.seq=ATCTTTTAAAAC;Trifonov.complexity=0.622222222222222;DUST.complexity=0.222222222222222
CP096024	rtracklayer	sequence_feature	11974890	11974946	.	.	.	ID=CP096024_728_12;Spacers.number=2;DR.width=12;DR.cons.seq=CCATTTTGAAAA;Trifonov.complexity=0.509090909090909;DUST.complexity=0.222222222222222
CP096024	rtracklayer	sequence_feature	11997178	11997259	.	.	.	ID=CP096024_681_11;Spacers.number=2;DR.width=11;DR.cons.seq=AAACATGTTTA;Trifonov.complexity=0.8;DUST.complexity=0
CP096024	rtracklayer	sequence_feature	12033193	12033256	.	.	.	ID=CP096024_378_13;Spacers.number=2;DR.width=13;DR.cons.seq=AACCCACTTCTGA;Trifonov.complexity=0.75;DUST.complexity=0
CP096024	rtracklayer	sequence_feature	12040768	12040909	.	.	.	ID=CP096024_11_26;Spacers.number=2;DR.width=26;DR.cons.seq=AAACTTCTAAGGCACTACAACCTAAG;Trifonov.complexity=0.449388586956522;DUST.complexity=0.304347826086957
CP096024	rtracklayer	sequence_feature	12041714	12041802	.	.	.	ID=CP096024_103_16;Spacers.number=2;DR.width=16;DR.cons.seq=AGATCGGAGATGAAGA;Trifonov.complexity=0.386813186813187;DUST.complexity=0.307692307692308
CP096024	rtracklayer	sequence_feature	12045568	12045631	.	.	.	ID=CP096024_381_13;Spacers.number=2;DR.width=13;DR.cons.seq=AACCCACTTCTGA;Trifonov.complexity=0.75;DUST.complexity=0
CP096024	rtracklayer	sequence_feature	12045569	12045631	.	.	.	ID=CP096024_741_12;Spacers.number=2;DR.width=12;DR.cons.seq=ACCCACTTCTGA;Trifonov.complexity=0.727272727272727;DUST.complexity=0
CP096024	rtracklayer	sequence_feature	12082416	12082489	.	.	.	ID=CP096024_385_13;Spacers.number=2;DR.width=13;DR.cons.seq=GTTTCTTAAAACA;Trifonov.complexity=0.606060606060606;DUST.complexity=0.1
CP096024	rtracklayer	sequence_feature	12100748	12100817	.	.	.	ID=CP096024_748_12;Spacers.number=2;DR.width=12;DR.cons.seq=TGACTACTTTGC;Trifonov.complexity=0.572727272727273;DUST.complexity=0.111111111111111
CP096024	rtracklayer	sequence_feature	12138556	12138652	.	.	.	ID=CP096024_685_11;Spacers.number=3;DR.width=11;DR.cons.seq=TGCACCAATGA;Trifonov.complexity=0.8;DUST.complexity=0
CP096024	rtracklayer	sequence_feature	12204920	12204984	.	.	.	ID=CP096024_752_12;Spacers.number=2;DR.width=12;DR.cons.seq=CATTTTAAACCT;Trifonov.complexity=0.8;DUST.complexity=0.111111111111111
CP096024	rtracklayer	sequence_feature	12227274	12227359	.	.	.	ID=CP096024_691_11;Spacers.number=3;DR.width=11;DR.cons.seq=GAAGTGAATGG;Trifonov.complexity=0.691358024691358;DUST.complexity=0.125
CP096024	rtracklayer	sequence_feature	12255393	12255460	.	.	.	ID=CP096024_692_11;Spacers.number=2;DR.width=11;DR.cons.seq=TCGTAGAAATT;Trifonov.complexity=0.9;DUST.complexity=0
CP096024	rtracklayer	sequence_feature	12311232	12311304	.	.	.	ID=CP096024_391_13;Spacers.number=2;DR.width=13;DR.cons.seq=TTTATTCAGTATA;Trifonov.complexity=0.53030303030303;DUST.complexity=0.1
CP096024	rtracklayer	sequence_feature	12317402	12317524	.	.	.	ID=CP096024_694_11;Spacers.number=4;DR.width=11;DR.cons.seq=TCGACGATTCC;Trifonov.complexity=0.622222222222222;DUST.complexity=0.125
CP096024	rtracklayer	sequence_feature	12322926	12322984	.	.	.	ID=CP096024_762_12;Spacers.number=2;DR.width=12;DR.cons.seq=GGATACTATTTA;Trifonov.complexity=0.636363636363636;DUST.complexity=0
CP096024	rtracklayer	sequence_feature	12327408	12327511	.	.	.	ID=CP096024_108_16;Spacers.number=2;DR.width=16;DR.cons.seq=CGGACGTACCCATGTT;Trifonov.complexity=0.733333333333333;DUST.complexity=0
CP096024	rtracklayer	sequence_feature	12327409	12327511	.	.	.	ID=CP096024_191_15;Spacers.number=2;DR.width=15;DR.cons.seq=GGACGTACCCATGTT;Trifonov.complexity=0.785714285714286;DUST.complexity=0
CP096024	rtracklayer	sequence_feature	12330988	12331081	.	.	.	ID=CP096024_274_14;Spacers.number=2;DR.width=14;DR.cons.seq=TCTCATTTAGCATA;Trifonov.complexity=0.564102564102564;DUST.complexity=0.0909090909090909
CP096024	rtracklayer	sequence_feature	12340433	12340585	.	.	.	ID=CP096024_697_11;Spacers.number=5;DR.width=11;DR.cons.seq=ATTTAAATCAT;Trifonov.complexity=0.666666666666667;DUST.complexity=0
CP096024	rtracklayer	sequence_feature	12340770	12340890	.	.	.	ID=CP096024_698_11;Spacers.number=4;DR.width=11;DR.cons.seq=ATTTAAATCAT;Trifonov.complexity=0.666666666666667;DUST.complexity=0
CP096024	rtracklayer	sequence_feature	12341788	12341887	.	.	.	ID=CP096024_699_11;Spacers.number=3;DR.width=11;DR.cons.seq=ATTTAAATCAT;Trifonov.complexity=0.666666666666667;DUST.complexity=0
CP096024	rtracklayer	sequence_feature	12489244	12489368	.	.	.	ID=CP096024_104_17;Spacers.number=3;DR.width=17;DR.cons.seq=TAAGTGATGTTAGTATT;Trifonov.complexity=0.82962962962963;DUST.complexity=0.0714285714285714
CP096024	rtracklayer	sequence_feature	12502637	12502715	.	.	.	ID=CP096024_773_12;Spacers.number=2;DR.width=12;DR.cons.seq=CACATAATTTGA;Trifonov.complexity=0.727272727272727;DUST.complexity=0
CP096024	rtracklayer	sequence_feature	12525407	12525487	.	.	.	ID=CP096024_774_12;Spacers.number=2;DR.width=12;DR.cons.seq=TTTAAAATTCTC;Trifonov.complexity=0.6;DUST.complexity=0.111111111111111
CP096024	rtracklayer	sequence_feature	12548520	12548587	.	.	.	ID=CP096024_281_14;Spacers.number=2;DR.width=14;DR.cons.seq=AAATTTGAAATCAT;Trifonov.complexity=0.407925407925408;DUST.complexity=0.181818181818182
CP096024	rtracklayer	sequence_feature	12568110	12568205	.	.	.	ID=CP096024_47_21;Spacers.number=2;DR.width=21;DR.cons.seq=ATCCTCAGTTTCCAAGCCAGC;Trifonov.complexity=0.493421052631579;DUST.complexity=0.222222222222222
CP096024	rtracklayer	sequence_feature	12573351	12573405	.	.	.	ID=CP096024_709_11;Spacers.number=2;DR.width=11;DR.cons.seq=TGTTGATTTAG;Trifonov.complexity=0.777777777777778;DUST.complexity=0
CP096024	rtracklayer	sequence_feature	12652005	12652109	.	.	.	ID=CP096024_407_13;Spacers.number=3;DR.width=13;DR.cons.seq=TACTTGTGTCTGA;Trifonov.complexity=0.606060606060606;DUST.complexity=0.1
CP096024	rtracklayer	sequence_feature	12714155	12714247	.	.	.	ID=CP096024_411_13;Spacers.number=2;DR.width=13;DR.cons.seq=CCTCCTCCGTATT;Trifonov.complexity=0.344781144781145;DUST.complexity=0.3
CP096024	rtracklayer	sequence_feature	12721180	12721270	.	.	.	ID=CP096024_117_16;Spacers.number=2;DR.width=16;DR.cons.seq=TGAATCCACAATCAAC;Trifonov.complexity=0.386813186813187;DUST.complexity=0.230769230769231
CP096024	rtracklayer	sequence_feature	12724872	12724987	.	.	.	ID=CP096024_51_20;Spacers.number=2;DR.width=20;DR.cons.seq=TTCCAACAATTAAATTATCA;Trifonov.complexity=0.571895424836601;DUST.complexity=0.235294117647059
CP096024	rtracklayer	sequence_feature	12724907	12724979	.	.	.	ID=CP096024_788_12;Spacers.number=2;DR.width=12;DR.cons.seq=ATTCCAACAAAT;Trifonov.complexity=0.7;DUST.complexity=0.111111111111111
CP096024	rtracklayer	sequence_feature	12725097	12725225	.	.	.	ID=CP096024_789_12;Spacers.number=3;DR.width=12;DR.cons.seq=ATTCCAACAAAT;Trifonov.complexity=0.7;DUST.complexity=0.111111111111111
CP096024	rtracklayer	sequence_feature	12780515	12780665	.	.	.	ID=CP096024_413_13;Spacers.number=4;DR.width=13;DR.cons.seq=ACAAGATCAAGAA;Trifonov.complexity=0.301683501683502;DUST.complexity=0.3
CP096024	rtracklayer	sequence_feature	12886886	12886962	.	.	.	ID=CP096024_415_13;Spacers.number=2;DR.width=13;DR.cons.seq=TCTAATTCATTAA;Trifonov.complexity=0.636363636363636;DUST.complexity=0.2
CP096024	rtracklayer	sequence_feature	12898055	12898167	.	.	.	ID=CP096024_731_11;Spacers.number=4;DR.width=11;DR.cons.seq=CTAACTGTATC;Trifonov.complexity=0.8;DUST.complexity=0
CP096024	rtracklayer	sequence_feature	12902893	12902955	.	.	.	ID=CP096024_805_12;Spacers.number=2;DR.width=12;DR.cons.seq=ATCTCTTGGCTC;Trifonov.complexity=0.509090909090909;DUST.complexity=0.222222222222222
CP096024	rtracklayer	sequence_feature	12923081	12923137	.	.	.	ID=CP096024_732_11;Spacers.number=2;DR.width=11;DR.cons.seq=GTTGGATTCAA;Trifonov.complexity=0.9;DUST.complexity=0
CP096024	rtracklayer	sequence_feature	12947237	12947330	.	.	.	ID=CP096024_420_13;Spacers.number=2;DR.width=13;DR.cons.seq=CAATTCTAAATTT;Trifonov.complexity=0.572727272727273;DUST.complexity=0.2
CP096024	rtracklayer	sequence_feature	12973261	12973385	.	.	.	ID=CP096024_83_18;Spacers.number=2;DR.width=18;DR.cons.seq=AAAACCATGTTTATACTC;Trifonov.complexity=0.64453125;DUST.complexity=0.0666666666666667
CP096024	rtracklayer	sequence_feature	12992675	12992749	.	.	.	ID=CP096024_820_12;Spacers.number=2;DR.width=12;DR.cons.seq=TTCTTGAGATGT;Trifonov.complexity=0.727272727272727;DUST.complexity=0
CP096024	rtracklayer	sequence_feature	12995044	12995132	.	.	.	ID=CP096024_422_13;Spacers.number=2;DR.width=13;DR.cons.seq=TCATTTCAAATAA;Trifonov.complexity=0.606060606060606;DUST.complexity=0.1
CP096024	rtracklayer	sequence_feature	13006136	13006194	.	.	.	ID=CP096024_822_12;Spacers.number=2;DR.width=12;DR.cons.seq=TTAAGTAAACAA;Trifonov.complexity=0.572727272727273;DUST.complexity=0.111111111111111
CP096024	rtracklayer	sequence_feature	13006182	13006293	.	.	.	ID=CP096024_734_11;Spacers.number=4;DR.width=11;DR.cons.seq=GTAAACAAAGA;Trifonov.complexity=0.622222222222222;DUST.complexity=0.125
CP096024	rtracklayer	sequence_feature	13006235	13006332	.	.	.	ID=CP096024_823_12;Spacers.number=3;DR.width=12;DR.cons.seq=TTAAGTAAACAA;Trifonov.complexity=0.572727272727273;DUST.complexity=0.111111111111111
CP096024	rtracklayer	sequence_feature	13031813	13031883	.	.	.	ID=CP096024_294_14;Spacers.number=2;DR.width=14;DR.cons.seq=CCACCGCCACGACC;Trifonov.complexity=0.454545454545455;DUST.complexity=0.272727272727273
CP096024	rtracklayer	sequence_feature	13148373	13148427	.	.	.	ID=CP096024_743_11;Spacers.number=2;DR.width=11;DR.cons.seq=AAACAAGAAAC;Trifonov.complexity=0.378086419753086;DUST.complexity=0.25
CP096024	rtracklayer	sequence_feature	13268900	13268999	.	.	.	ID=CP096024_88_18;Spacers.number=2;DR.width=18;DR.cons.seq=TGTACAGATATTACTATG;Trifonov.complexity=0.546875;DUST.complexity=0.133333333333333
CP096024	rtracklayer	sequence_feature	13268904	13269000	.	.	.	ID=CP096024_227_15;Spacers.number=2;DR.width=15;DR.cons.seq=CAGATATTACTATGC;Trifonov.complexity=0.659340659340659;DUST.complexity=0.0833333333333333
CP096024	rtracklayer	sequence_feature	13307361	13307429	.	.	.	ID=CP096024_434_13;Spacers.number=2;DR.width=13;DR.cons.seq=TGTTGAGTATGAT;Trifonov.complexity=0.707070707070707;DUST.complexity=0.1
CP096024	rtracklayer	sequence_feature	13506585	13506709	.	.	.	ID=CP096024_445_13;Spacers.number=3;DR.width=13;DR.cons.seq=ATGAATTTAGTAT;Trifonov.complexity=0.888888888888889;DUST.complexity=0
CP096024	rtracklayer	sequence_feature	13506748	13506842	.	.	.	ID=CP096024_446_13;Spacers.number=2;DR.width=13;DR.cons.seq=ATGAATTTAGTAT;Trifonov.complexity=0.888888888888889;DUST.complexity=0
CP096024	rtracklayer	sequence_feature	13590100	13590259	.	.	.	ID=CP096024_67_19;Spacers.number=3;DR.width=19;DR.cons.seq=TCGCAAACGTCTCGCAATT;Trifonov.complexity=0.312510941876751;DUST.complexity=0.25
CP096024	rtracklayer	sequence_feature	13607879	13607956	.	.	.	ID=CP096024_885_12;Spacers.number=2;DR.width=12;DR.cons.seq=AATCTATTTGTT;Trifonov.complexity=0.727272727272727;DUST.complexity=0
CP096024	rtracklayer	sequence_feature	13618095	13618155	.	.	.	ID=CP096024_755_11;Spacers.number=2;DR.width=11;DR.cons.seq=TTTTGTAACAA;Trifonov.complexity=0.622222222222222;DUST.complexity=0.125
CP096024	rtracklayer	sequence_feature	13618097	13618185	.	.	.	ID=CP096024_888_12;Spacers.number=3;DR.width=12;DR.cons.seq=TTGTAACATTAT;Trifonov.complexity=0.727272727272727;DUST.complexity=0
CP096024	rtracklayer	sequence_feature	13634177	13634308	.	.	.	ID=CP096024_756_11;Spacers.number=4;DR.width=11;DR.cons.seq=CCTCGCAAGTT;Trifonov.complexity=1;DUST.complexity=0
CP096024	rtracklayer	sequence_feature	13720146	13720237	.	.	.	ID=CP096024_456_13;Spacers.number=2;DR.width=13;DR.cons.seq=ACCACTCGACCCC;Trifonov.complexity=0.477272727272727;DUST.complexity=0.2
CP096024	rtracklayer	sequence_feature	13720236	13720305	.	.	.	ID=CP096024_902_12;Spacers.number=2;DR.width=12;DR.cons.seq=CATCACTCGACC;Trifonov.complexity=0.727272727272727;DUST.complexity=0
CP096024	rtracklayer	sequence_feature	13738659	13738746	.	.	.	ID=CP096024_328_14;Spacers.number=2;DR.width=14;DR.cons.seq=CAATGCATGTGTAC;Trifonov.complexity=0.512820512820513;DUST.complexity=0.181818181818182
CP096024	rtracklayer	sequence_feature	13751809	13751900	.	.	.	ID=CP096024_458_13;Spacers.number=2;DR.width=13;DR.cons.seq=TATTAGCGACTAA;Trifonov.complexity=0.833333333333333;DUST.complexity=0
CP096024	rtracklayer	sequence_feature	13780901	13780988	.	.	.	ID=CP096024_905_12;Spacers.number=2;DR.width=12;DR.cons.seq=TCACTCGACTTC;Trifonov.complexity=0.572727272727273;DUST.complexity=0.111111111111111
CP096024	rtracklayer	sequence_feature	13781287	13781374	.	.	.	ID=CP096024_908_12;Spacers.number=2;DR.width=12;DR.cons.seq=TCACTCGACTTC;Trifonov.complexity=0.572727272727273;DUST.complexity=0.111111111111111
CP096024	rtracklayer	sequence_feature	13785700	13785777	.	.	.	ID=CP096024_460_13;Spacers.number=2;DR.width=13;DR.cons.seq=ACCACTCGACCCC;Trifonov.complexity=0.477272727272727;DUST.complexity=0.2
CP096024	rtracklayer	sequence_feature	13786125	13786200	.	.	.	ID=CP096024_911_12;Spacers.number=2;DR.width=12;DR.cons.seq=TTCTGTTATCAT;Trifonov.complexity=0.727272727272727;DUST.complexity=0
CP096024	rtracklayer	sequence_feature	13795818	13796006	.	.	.	ID=CP096024_32_24;Spacers.number=3;DR.width=24;DR.cons.seq=ACTCGACCCCCTGGTCGAGTATCA;Trifonov.complexity=0.601461038961039;DUST.complexity=0.238095238095238
CP096024	rtracklayer	sequence_feature	13795822	13795934	.	.	.	ID=CP096024_69_19;Spacers.number=2;DR.width=19;DR.cons.seq=GACCCCCTGGCCGAGTATC;Trifonov.complexity=0.672104779411765;DUST.complexity=0.1875
CP096024	rtracklayer	sequence_feature	13802523	13802709	.	.	.	ID=CP096024_33_24;Spacers.number=3;DR.width=24;DR.cons.seq=ACTCGACCCCCTTGTCGAGTATCA;Trifonov.complexity=0.601461038961039;DUST.complexity=0.238095238095238
CP096024	rtracklayer	sequence_feature	13806823	13806927	.	.	.	ID=CP096024_334_14;Spacers.number=2;DR.width=14;DR.cons.seq=TACTCGACCTGGGG;Trifonov.complexity=0.634615384615385;DUST.complexity=0.0909090909090909
CP096024	rtracklayer	sequence_feature	13826600	13826681	.	.	.	ID=CP096024_462_13;Spacers.number=2;DR.width=13;DR.cons.seq=AGACGTTTTTGGT;Trifonov.complexity=0.490909090909091;DUST.complexity=0.3
CP096024	rtracklayer	sequence_feature	13862994	13863062	.	.	.	ID=CP096024_915_12;Spacers.number=2;DR.width=12;DR.cons.seq=CTTGATCAATAC;Trifonov.complexity=0.909090909090909;DUST.complexity=0
CP096024	rtracklayer	sequence_feature	13873190	13873378	.	.	.	ID=CP096024_21_25;Spacers.number=3;DR.width=25;DR.cons.seq=TGATACTTGACCAGGGGGTCGAGTA;Trifonov.complexity=0.726284584980237;DUST.complexity=0.181818181818182
CP096024	rtracklayer	sequence_feature	13877504	13877603	.	.	.	ID=CP096024_338_14;Spacers.number=3;DR.width=14;DR.cons.seq=CTTTAATAATTTGT;Trifonov.complexity=0.367132867132867;DUST.complexity=0.272727272727273
CP096024	rtracklayer	sequence_feature	13915008	13915083	.	.	.	ID=CP096024_772_11;Spacers.number=2;DR.width=11;DR.cons.seq=TTGTAAATCAT;Trifonov.complexity=0.8;DUST.complexity=0
CP096024	rtracklayer	sequence_feature	13921882	13921953	.	.	.	ID=CP096024_932_12;Spacers.number=2;DR.width=12;DR.cons.seq=TTATTTGTATTC;Trifonov.complexity=0.387878787878788;DUST.complexity=0.222222222222222
CP096024	rtracklayer	sequence_feature	13949195	13949273	.	.	.	ID=CP096024_343_14;Spacers.number=2;DR.width=14;DR.cons.seq=TTCCCTCGCAAATT;Trifonov.complexity=0.692307692307692;DUST.complexity=0
CP096024	rtracklayer	sequence_feature	13960708	13960783	.	.	.	ID=CP096024_105_10;Spacers.number=3;DR.width=10;DR.cons.seq=GCTCCAGCAG;Trifonov.complexity=0.583333333333333;DUST.complexity=0.142857142857143
CP096024	rtracklayer	sequence_feature	13975858	13975931	.	.	.	ID=CP096024_934_12;Spacers.number=2;DR.width=12;DR.cons.seq=TAACTCAGCCGT;Trifonov.complexity=1;DUST.complexity=0
CP096024	rtracklayer	sequence_feature	13975880	13975982	.	.	.	ID=CP096024_346_14;Spacers.number=2;DR.width=14;DR.cons.seq=AACTCAGCCGTAAC;Trifonov.complexity=0.775641025641026;DUST.complexity=0.0909090909090909
CP096024	rtracklayer	sequence_feature	13976039	13976142	.	.	.	ID=CP096024_347_14;Spacers.number=2;DR.width=14;DR.cons.seq=AACTCAGCCGTAAC;Trifonov.complexity=0.775641025641026;DUST.complexity=0.0909090909090909
CP096024	rtracklayer	sequence_feature	13992451	13992529	.	.	.	ID=CP096024_938_12;Spacers.number=2;DR.width=12;DR.cons.seq=CTTATTGATGTT;Trifonov.complexity=0.636363636363636;DUST.complexity=0
CP096024	rtracklayer	sequence_feature	13992481	13992575	.	.	.	ID=CP096024_256_15;Spacers.number=2;DR.width=15;DR.cons.seq=TCGCTTATTGATGTT;Trifonov.complexity=0.714285714285714;DUST.complexity=0
CP096024	rtracklayer	sequence_feature	13994265	13994353	.	.	.	ID=CP096024_349_14;Spacers.number=2;DR.width=14;DR.cons.seq=ATTATCACTTTTTC;Trifonov.complexity=0.589225589225589;DUST.complexity=0.272727272727273
CP096024	rtracklayer	sequence_feature	14042560	14042670	.	.	.	ID=CP096024_259_15;Spacers.number=3;DR.width=15;DR.cons.seq=TATTTGTTGAAACTT;Trifonov.complexity=0.593406593406594;DUST.complexity=0.0833333333333333
CP096024	rtracklayer	sequence_feature	14053403	14053556	.	.	.	ID=CP096024_350_14;Spacers.number=4;DR.width=14;DR.cons.seq=TCCACTCGATCGCA;Trifonov.complexity=0.634615384615385;DUST.complexity=0.0909090909090909
CP096024	rtracklayer	sequence_feature	14053405	14053556	.	.	.	ID=CP096024_941_12;Spacers.number=4;DR.width=12;DR.cons.seq=CACTCGATCGCA;Trifonov.complexity=0.654545454545455;DUST.complexity=0.111111111111111
CP096024	rtracklayer	sequence_feature	14067959	14068029	.	.	.	ID=CP096024_786_11;Spacers.number=2;DR.width=11;DR.cons.seq=CACTCGAGCAC;Trifonov.complexity=0.711111111111111;DUST.complexity=0.125
CP096024	rtracklayer	sequence_feature	14079715	14079827	.	.	.	ID=CP096024_942_12;Spacers.number=3;DR.width=12;DR.cons.seq=TTAGTCGCCAAA;Trifonov.complexity=0.909090909090909;DUST.complexity=0
CP096024	rtracklayer	sequence_feature	14091580	14091763	.	.	.	ID=CP096024_70_20;Spacers.number=3;DR.width=20;DR.cons.seq=ACTCGACCCCCAGGTCGAGT;Trifonov.complexity=0.428921568627451;DUST.complexity=0.294117647058824
CP096024	rtracklayer	sequence_feature	14091589	14091696	.	.	.	ID=CP096024_352_14;Spacers.number=2;DR.width=14;DR.cons.seq=CCAGGTCGAGTGAC;Trifonov.complexity=0.769230769230769;DUST.complexity=0
CP096024	rtracklayer	sequence_feature	14091715	14091777	.	.	.	ID=CP096024_943_12;Spacers.number=2;DR.width=12;DR.cons.seq=CATCACTCGACC;Trifonov.complexity=0.727272727272727;DUST.complexity=0
CP096024	rtracklayer	sequence_feature	14187803	14187878	.	.	.	ID=CP096024_945_12;Spacers.number=2;DR.width=12;DR.cons.seq=ATCATAACAGAA;Trifonov.complexity=0.727272727272727;DUST.complexity=0
CP096024	rtracklayer	sequence_feature	14233112	14233219	.	.	.	ID=CP096024_59_21;Spacers.number=2;DR.width=21;DR.cons.seq=AATCAACAGGGGATACAAATA;Trifonov.complexity=0.414473684210526;DUST.complexity=0.277777777777778
CP096024	rtracklayer	sequence_feature	14235779	14235870	.	.	.	ID=CP096024_477_13;Spacers.number=2;DR.width=13;DR.cons.seq=ACCACTCGACCCC;Trifonov.complexity=0.477272727272727;DUST.complexity=0.2
CP096024	rtracklayer	sequence_feature	14241876	14242002	.	.	.	ID=CP096024_946_12;Spacers.number=3;DR.width=12;DR.cons.seq=TCACTCTATCGC;Trifonov.complexity=0.727272727272727;DUST.complexity=0
CP096024	rtracklayer	sequence_feature	14241912	14242004	.	.	.	ID=CP096024_357_14;Spacers.number=2;DR.width=14;DR.cons.seq=TCCACTCGATCGCA;Trifonov.complexity=0.634615384615385;DUST.complexity=0.0909090909090909
CP096024	rtracklayer	sequence_feature	14248515	14248644	.	.	.	ID=CP096024_359_14;Spacers.number=3;DR.width=14;DR.cons.seq=TCCACTCGATCGCA;Trifonov.complexity=0.634615384615385;DUST.complexity=0.0909090909090909
CP096024	rtracklayer	sequence_feature	14248516	14248642	.	.	.	ID=CP096024_947_12;Spacers.number=3;DR.width=12;DR.cons.seq=TCACTCTATCGC;Trifonov.complexity=0.727272727272727;DUST.complexity=0
CP096024	rtracklayer	sequence_feature	14260998	14261115	.	.	.	ID=CP096024_949_12;Spacers.number=3;DR.width=12;DR.cons.seq=CAAGCTCTCTTC;Trifonov.complexity=0.452525252525253;DUST.complexity=0.222222222222222
CP096024	rtracklayer	sequence_feature	14273894	14273953	.	.	.	ID=CP096024_795_11;Spacers.number=2;DR.width=11;DR.cons.seq=TCGAGTAGAGG;Trifonov.complexity=0.622222222222222;DUST.complexity=0.125
CP096024	rtracklayer	sequence_feature	14307276	14307404	.	.	.	ID=CP096024_362_14;Spacers.number=3;DR.width=14;DR.cons.seq=TATAGATTAGGTTT;Trifonov.complexity=0.712962962962963;DUST.complexity=0.0909090909090909
CP096024	rtracklayer	sequence_feature	14319096	14319162	.	.	.	ID=CP096024_957_12;Spacers.number=2;DR.width=12;DR.cons.seq=AATGATTTACAA;Trifonov.complexity=0.727272727272727;DUST.complexity=0
CP096024	rtracklayer	sequence_feature	14341010	14341137	.	.	.	ID=CP096024_962_12;Spacers.number=3;DR.width=12;DR.cons.seq=CACTCGATCGCA;Trifonov.complexity=0.654545454545455;DUST.complexity=0.111111111111111
CP096024	rtracklayer	sequence_feature	14341045	14341137	.	.	.	ID=CP096024_364_14;Spacers.number=2;DR.width=14;DR.cons.seq=TCCACTCGATCGCA;Trifonov.complexity=0.634615384615385;DUST.complexity=0.0909090909090909
CP096024	rtracklayer	sequence_feature	14341222	14341318	.	.	.	ID=CP096024_801_11;Spacers.number=3;DR.width=11;DR.cons.seq=CACTCGACCTC;Trifonov.complexity=0.622222222222222;DUST.complexity=0.125
CP096024	rtracklayer	sequence_feature	14347679	14347770	.	.	.	ID=CP096024_802_11;Spacers.number=3;DR.width=11;DR.cons.seq=CACTCGACCTC;Trifonov.complexity=0.622222222222222;DUST.complexity=0.125
CP096024	rtracklayer	sequence_feature	14347897	14347976	.	.	.	ID=CP096024_267_15;Spacers.number=2;DR.width=15;DR.cons.seq=ACCACTCGACCTCAC;Trifonov.complexity=0.384615384615385;DUST.complexity=0.25
CP096024	rtracklayer	sequence_feature	14347927	14348033	.	.	.	ID=CP096024_74_19;Spacers.number=2;DR.width=19;DR.cons.seq=AGCACTCGACTTCAACGCC;Trifonov.complexity=0.647058823529412;DUST.complexity=0.0625
CP096024	rtracklayer	sequence_feature	14348016	14348111	.	.	.	ID=CP096024_804_11;Spacers.number=3;DR.width=11;DR.cons.seq=CACTCGACCTC;Trifonov.complexity=0.622222222222222;DUST.complexity=0.125
CP096024	rtracklayer	sequence_feature	14348263	14348333	.	.	.	ID=CP096024_965_12;Spacers.number=2;DR.width=12;DR.cons.seq=TCACTCAACCTC;Trifonov.complexity=0.533333333333333;DUST.complexity=0.222222222222222
CP096024	rtracklayer	sequence_feature	14348264	14348434	.	.	.	ID=CP096024_806_11;Spacers.number=6;DR.width=11;DR.cons.seq=CACTCGACCTC;Trifonov.complexity=0.622222222222222;DUST.complexity=0.125
CP096024	rtracklayer	sequence_feature	14348368	14348472	.	.	.	ID=CP096024_966_12;Spacers.number=3;DR.width=12;DR.cons.seq=TCACTCAACCTC;Trifonov.complexity=0.533333333333333;DUST.complexity=0.222222222222222
CP096024	rtracklayer	sequence_feature	14352437	14352528	.	.	.	ID=CP096024_487_13;Spacers.number=2;DR.width=13;DR.cons.seq=ACCACTCGACCCC;Trifonov.complexity=0.477272727272727;DUST.complexity=0.2
CP096024	rtracklayer	sequence_feature	14410601	14410692	.	.	.	ID=CP096024_492_13;Spacers.number=2;DR.width=13;DR.cons.seq=ATCACTCGACCCC;Trifonov.complexity=0.606060606060606;DUST.complexity=0.1
CP096024	rtracklayer	sequence_feature	14419186	14419277	.	.	.	ID=CP096024_496_13;Spacers.number=2;DR.width=13;DR.cons.seq=ACCACTCGACCCC;Trifonov.complexity=0.477272727272727;DUST.complexity=0.2
CP096024	rtracklayer	sequence_feature	14447790	14447896	.	.	.	ID=CP096024_377_14;Spacers.number=2;DR.width=14;DR.cons.seq=CGAGGCGCTTCAAG;Trifonov.complexity=0.769230769230769;DUST.complexity=0
CP096024	rtracklayer	sequence_feature	14461003	14461072	.	.	.	ID=CP096024_816_11;Spacers.number=2;DR.width=11;DR.cons.seq=GGTCGAGTGGT;Trifonov.complexity=0.622222222222222;DUST.complexity=0.125
CP096024	rtracklayer	sequence_feature	14462570	14462758	.	.	.	ID=CP096024_501_13;Spacers.number=5;DR.width=13;DR.cons.seq=ACTCGACCTCCGC;Trifonov.complexity=0.53030303030303;DUST.complexity=0.1
CP096024	rtracklayer	sequence_feature	14462593	14462721	.	.	.	ID=CP096024_378_14;Spacers.number=3;DR.width=14;DR.cons.seq=TCACTCGACCCCTG;Trifonov.complexity=0.564102564102564;DUST.complexity=0.0909090909090909
CP096024	rtracklayer	sequence_feature	14462940	14463037	.	.	.	ID=CP096024_380_14;Spacers.number=2;DR.width=14;DR.cons.seq=TCACTCGACCCCTG;Trifonov.complexity=0.564102564102564;DUST.complexity=0.0909090909090909
CP096024	rtracklayer	sequence_feature	14462942	14463020	.	.	.	ID=CP096024_503_13;Spacers.number=2;DR.width=13;DR.cons.seq=ACTCGACCTCCGC;Trifonov.complexity=0.53030303030303;DUST.complexity=0.1
CP096024	rtracklayer	sequence_feature	14467123	14467192	.	.	.	ID=CP096024_505_13;Spacers.number=2;DR.width=13;DR.cons.seq=ACCACTCGACCCC;Trifonov.complexity=0.477272727272727;DUST.complexity=0.2
CP096024	rtracklayer	sequence_feature	14492875	14492935	.	.	.	ID=CP096024_110_10;Spacers.number=2;DR.width=10;DR.cons.seq=GTGGTCGAGT;Trifonov.complexity=0.777777777777778;DUST.complexity=0
CP096024	rtracklayer	sequence_feature	14494735	14494803	.	.	.	ID=CP096024_819_11;Spacers.number=2;DR.width=11;DR.cons.seq=GAGGTCGAGTA;Trifonov.complexity=0.622222222222222;DUST.complexity=0.125
CP096024	rtracklayer	sequence_feature	14494773	14494831	.	.	.	ID=CP096024_114_10;Spacers.number=2;DR.width=10;DR.cons.seq=GTGGTCGAGT;Trifonov.complexity=0.777777777777778;DUST.complexity=0
CP096024	rtracklayer	sequence_feature	14494859	14494912	.	.	.	ID=CP096024_115_10;Spacers.number=2;DR.width=10;DR.cons.seq=GTGGTCGAGT;Trifonov.complexity=0.777777777777778;DUST.complexity=0
CP096024	rtracklayer	sequence_feature	14494952	14495017	.	.	.	ID=CP096024_116_10;Spacers.number=2;DR.width=10;DR.cons.seq=GTGGTCGAGT;Trifonov.complexity=0.777777777777778;DUST.complexity=0
CP096024	rtracklayer	sequence_feature	14495115	14495175	.	.	.	ID=CP096024_118_10;Spacers.number=2;DR.width=10;DR.cons.seq=GTGGTCGAGT;Trifonov.complexity=0.777777777777778;DUST.complexity=0
CP096024	rtracklayer	sequence_feature	14507410	14507474	.	.	.	ID=CP096024_120_10;Spacers.number=2;DR.width=10;DR.cons.seq=AGCTTTACAT;Trifonov.complexity=0.888888888888889;DUST.complexity=0
CP096024	rtracklayer	sequence_feature	14615421	14615503	.	.	.	ID=CP096024_508_13;Spacers.number=2;DR.width=13;DR.cons.seq=ACTCAAGAAAGAT;Trifonov.complexity=0.490909090909091;DUST.complexity=0.2
CP096024	rtracklayer	sequence_feature	14660627	14660763	.	.	.	ID=CP096024_49_22;Spacers.number=2;DR.width=22;DR.cons.seq=AAGTGTTTACTGCTTCTAAGCA;Trifonov.complexity=0.653125;DUST.complexity=0.0526315789473684
CP096024	rtracklayer	sequence_feature	14660628	14660763	.	.	.	ID=CP096024_62_21;Spacers.number=2;DR.width=21;DR.cons.seq=AGTGTTTACTGCTTCTAAGCA;Trifonov.complexity=0.6875;DUST.complexity=0
CP096024	rtracklayer	sequence_feature	14660629	14660763	.	.	.	ID=CP096024_72_20;Spacers.number=2;DR.width=20;DR.cons.seq=GTGTTTACTGCTTCTAAGCA;Trifonov.complexity=0.6875;DUST.complexity=0
CP096024	rtracklayer	sequence_feature	14681113	14681219	.	.	.	ID=CP096024_383_14;Spacers.number=2;DR.width=14;DR.cons.seq=CTTGATATAAGTGT;Trifonov.complexity=0.634615384615385;DUST.complexity=0.0909090909090909
CP096024	rtracklayer	sequence_feature	14755292	14755358	.	.	.	ID=CP096024_514_13;Spacers.number=2;DR.width=13;DR.cons.seq=ATTTACATCACTT;Trifonov.complexity=0.777777777777778;DUST.complexity=0
CP096024	rtracklayer	sequence_feature	14755781	14755846	.	.	.	ID=CP096024_518_13;Spacers.number=2;DR.width=13;DR.cons.seq=ATTTACATCACTT;Trifonov.complexity=0.777777777777778;DUST.complexity=0
CP096024	rtracklayer	sequence_feature	14757510	14757619	.	.	.	ID=CP096024_384_14;Spacers.number=2;DR.width=14;DR.cons.seq=AAAAATTGAGTCAA;Trifonov.complexity=0.524475524475524;DUST.complexity=0.272727272727273
CP096024	rtracklayer	sequence_feature	14828286	14828384	.	.	.	ID=CP096024_152_10;Spacers.number=4;DR.width=10;DR.cons.seq=AGGTCGAGTG;Trifonov.complexity=0.777777777777778;DUST.complexity=0
CP096024	rtracklayer	sequence_feature	14828429	14828543	.	.	.	ID=CP096024_153_10;Spacers.number=4;DR.width=10;DR.cons.seq=AGGTCGAGTG;Trifonov.complexity=0.777777777777778;DUST.complexity=0
CP096024	rtracklayer	sequence_feature	14828713	14828805	.	.	.	ID=CP096024_156_10;Spacers.number=3;DR.width=10;DR.cons.seq=AGGTCGAGTG;Trifonov.complexity=0.777777777777778;DUST.complexity=0
CP096024	rtracklayer	sequence_feature	14832590	14832683	.	.	.	ID=CP096024_523_13;Spacers.number=2;DR.width=13;DR.cons.seq=TCCTTGACATCAA;Trifonov.complexity=0.833333333333333;DUST.complexity=0
CP096024	rtracklayer	sequence_feature	14834962	14835026	.	.	.	ID=CP096024_843_11;Spacers.number=2;DR.width=11;DR.cons.seq=GTGGTCGAGTG;Trifonov.complexity=0.622222222222222;DUST.complexity=0.125
CP096024	rtracklayer	sequence_feature	14841998	14842076	.	.	.	ID=CP096024_157_10;Spacers.number=2;DR.width=10;DR.cons.seq=AAGCAAAAGA;Trifonov.complexity=0.416666666666667;DUST.complexity=0.285714285714286
CP096024	rtracklayer	sequence_feature	14923797	14923860	.	.	.	ID=CP096024_165_10;Spacers.number=2;DR.width=10;DR.cons.seq=GTTAGAAGAA;Trifonov.complexity=0.428571428571429;DUST.complexity=0.285714285714286
CP096024	rtracklayer	sequence_feature	14930919	14930982	.	.	.	ID=CP096024_167_10;Spacers.number=2;DR.width=10;DR.cons.seq=GTTAGAAGAA;Trifonov.complexity=0.428571428571429;DUST.complexity=0.285714285714286
CP096024	rtracklayer	sequence_feature	14932878	14932941	.	.	.	ID=CP096024_169_10;Spacers.number=2;DR.width=10;DR.cons.seq=GTTAGAAGAA;Trifonov.complexity=0.428571428571429;DUST.complexity=0.285714285714286
CP096024	rtracklayer	sequence_feature	14936261	14936324	.	.	.	ID=CP096024_171_10;Spacers.number=2;DR.width=10;DR.cons.seq=GTTAGAAGAA;Trifonov.complexity=0.428571428571429;DUST.complexity=0.285714285714286
CP096024	rtracklayer	sequence_feature	17261553	17261613	.	.	.	ID=CP096024_1000_12;Spacers.number=2;DR.width=12;DR.cons.seq=AACCACTCGACC;Trifonov.complexity=0.654545454545455;DUST.complexity=0.111111111111111
CP096024	rtracklayer	sequence_feature	17266127	17266182	.	.	.	ID=CP096024_850_11;Spacers.number=2;DR.width=11;DR.cons.seq=ACTCGACCACT;Trifonov.complexity=0.622222222222222;DUST.complexity=0.125
CP096024	rtracklayer	sequence_feature	17266388	17266468	.	.	.	ID=CP096024_1002_12;Spacers.number=2;DR.width=12;DR.cons.seq=AAGCACTCGACC;Trifonov.complexity=0.909090909090909;DUST.complexity=0
CP096024	rtracklayer	sequence_feature	17266423	17266510	.	.	.	ID=CP096024_853_11;Spacers.number=3;DR.width=11;DR.cons.seq=ACTCGACCACT;Trifonov.complexity=0.622222222222222;DUST.complexity=0.125
CP096024	rtracklayer	sequence_feature	17266594	17266646	.	.	.	ID=CP096024_854_11;Spacers.number=2;DR.width=11;DR.cons.seq=ACTCGACCACT;Trifonov.complexity=0.622222222222222;DUST.complexity=0.125
CP096024	rtracklayer	sequence_feature	17282463	17282557	.	.	.	ID=CP096024_855_11;Spacers.number=3;DR.width=11;DR.cons.seq=CACTCGACCTC;Trifonov.complexity=0.622222222222222;DUST.complexity=0.125
CP096024	rtracklayer	sequence_feature	17520852	17520941	.	.	.	ID=CP096024_528_13;Spacers.number=2;DR.width=13;DR.cons.seq=CACTCGACCAAAC;Trifonov.complexity=0.666666666666667;DUST.complexity=0
CP096024	rtracklayer	sequence_feature	17525785	17525896	.	.	.	ID=CP096024_134_17;Spacers.number=2;DR.width=17;DR.cons.seq=CCCCCTGGTCGAGTATC;Trifonov.complexity=0.55327380952381;DUST.complexity=0.214285714285714
CP096024	rtracklayer	sequence_feature	17529442	17529495	.	.	.	ID=CP096024_919_11;Spacers.number=2;DR.width=11;DR.cons.seq=TAAACCCTAAA;Trifonov.complexity=0.378086419753086;DUST.complexity=0.25
CP096024	rtracklayer	sequence_feature	17575809	17575879	.	.	.	ID=CP096024_933_11;Spacers.number=2;DR.width=11;DR.cons.seq=GGTCGAGTGGT;Trifonov.complexity=0.622222222222222;DUST.complexity=0.125
CP096024	rtracklayer	sequence_feature	17617144	17617236	.	.	.	ID=CP096024_943_11;Spacers.number=3;DR.width=11;DR.cons.seq=CAACCACTCGA;Trifonov.complexity=0.8;DUST.complexity=0
CP096024	rtracklayer	sequence_feature	17630921	17631063	.	.	.	ID=CP096024_284_15;Spacers.number=3;DR.width=15;DR.cons.seq=ACCAGGGGGTCGAGT;Trifonov.complexity=0.498626373626374;DUST.complexity=0.25
CP096024	rtracklayer	sequence_feature	17636858	17636981	.	.	.	ID=CP096024_540_13;Spacers.number=3;DR.width=13;DR.cons.seq=TCTCTTCAAAATA;Trifonov.complexity=0.636363636363636;DUST.complexity=0.2
CP096024	rtracklayer	sequence_feature	17646441	17646527	.	.	.	ID=CP096024_542_13;Spacers.number=2;DR.width=13;DR.cons.seq=GGTCGAGTGAATT;Trifonov.complexity=0.833333333333333;DUST.complexity=0
CP096024	rtracklayer	sequence_feature	17667677	17667746	.	.	.	ID=CP096024_953_11;Spacers.number=2;DR.width=11;DR.cons.seq=TGGTCAGGTGA;Trifonov.complexity=0.622222222222222;DUST.complexity=0.125
CP096024	rtracklayer	sequence_feature	17690041	17690110	.	.	.	ID=CP096024_1013_12;Spacers.number=2;DR.width=12;DR.cons.seq=AAACAGAAATGA;Trifonov.complexity=0.572727272727273;DUST.complexity=0.111111111111111
CP096024	rtracklayer	sequence_feature	17721715	17721788	.	.	.	ID=CP096024_544_13;Spacers.number=2;DR.width=13;DR.cons.seq=AAGAACTAAAACC;Trifonov.complexity=0.477272727272727;DUST.complexity=0.2
CP096024	rtracklayer	sequence_feature	17799538	17799595	.	.	.	ID=CP096024_1020_12;Spacers.number=2;DR.width=12;DR.cons.seq=GGTCGAGTGATG;Trifonov.complexity=0.727272727272727;DUST.complexity=0
CP096024	rtracklayer	sequence_feature	17805474	17805624	.	.	.	ID=CP096024_407_14;Spacers.number=3;DR.width=14;DR.cons.seq=GGGTCGAGTGGTCT;Trifonov.complexity=0.466200466200466;DUST.complexity=0.181818181818182
CP096024	rtracklayer	sequence_feature	17805513	17805620	.	.	.	ID=CP096024_140_17;Spacers.number=2;DR.width=17;DR.cons.seq=GACCTGGGGGTCGAGTG;Trifonov.complexity=0.502976190476191;DUST.complexity=0.214285714285714
CP096024	rtracklayer	sequence_feature	17805515	17805620	.	.	.	ID=CP096024_289_15;Spacers.number=2;DR.width=15;DR.cons.seq=CCTGGGGGTCGAGTG;Trifonov.complexity=0.498626373626374;DUST.complexity=0.25
CP096024	rtracklayer	sequence_feature	17811510	17811579	.	.	.	ID=CP096024_549_13;Spacers.number=2;DR.width=13;DR.cons.seq=TATGATAGCAACA;Trifonov.complexity=0.75;DUST.complexity=0
CP096024	rtracklayer	sequence_feature	17822253	17822380	.	.	.	ID=CP096024_1022_12;Spacers.number=3;DR.width=12;DR.cons.seq=TCACTCTATCGC;Trifonov.complexity=0.727272727272727;DUST.complexity=0
CP096024	rtracklayer	sequence_feature	17822289	17822383	.	.	.	ID=CP096024_156_16;Spacers.number=2;DR.width=16;DR.cons.seq=TTCACTCGATCACAAG;Trifonov.complexity=0.527472527472527;DUST.complexity=0.153846153846154
CP096024	rtracklayer	sequence_feature	17822464	17822615	.	.	.	ID=CP096024_157_16;Spacers.number=3;DR.width=16;DR.cons.seq=TTCACTCGATCACAAG;Trifonov.complexity=0.527472527472527;DUST.complexity=0.153846153846154
CP096024	rtracklayer	sequence_feature	17827296	17827353	.	.	.	ID=CP096024_968_11;Spacers.number=2;DR.width=11;DR.cons.seq=GTGGTCGAGTG;Trifonov.complexity=0.622222222222222;DUST.complexity=0.125
CP096024	rtracklayer	sequence_feature	17831701	17831780	.	.	.	ID=CP096024_1025_12;Spacers.number=2;DR.width=12;DR.cons.seq=GTGATGAGGCTT;Trifonov.complexity=0.736363636363636;DUST.complexity=0.111111111111111
CP096024	rtracklayer	sequence_feature	17836669	17836727	.	.	.	ID=CP096024_969_11;Spacers.number=2;DR.width=11;DR.cons.seq=GTGGTCGAGTG;Trifonov.complexity=0.622222222222222;DUST.complexity=0.125
CP096024	rtracklayer	sequence_feature	17836764	17836820	.	.	.	ID=CP096024_970_11;Spacers.number=2;DR.width=11;DR.cons.seq=GTGGTCGAGTG;Trifonov.complexity=0.622222222222222;DUST.complexity=0.125
CP096024	rtracklayer	sequence_feature	17839098	17839180	.	.	.	ID=CP096024_971_11;Spacers.number=3;DR.width=11;DR.cons.seq=TCAGGAAGTCT;Trifonov.complexity=0.8;DUST.complexity=0
CP096024	rtracklayer	sequence_feature	17880340	17880411	.	.	.	ID=CP096024_975_11;Spacers.number=2;DR.width=11;DR.cons.seq=TCAGGAAGTCT;Trifonov.complexity=0.8;DUST.complexity=0
CP096024	rtracklayer	sequence_feature	17934796	17934891	.	.	.	ID=CP096024_981_11;Spacers.number=4;DR.width=11;DR.cons.seq=TTGTAAATCAT;Trifonov.complexity=0.8;DUST.complexity=0
CP096024	rtracklayer	sequence_feature	17934964	17935048	.	.	.	ID=CP096024_982_11;Spacers.number=3;DR.width=11;DR.cons.seq=TTGTAAATCAT;Trifonov.complexity=0.8;DUST.complexity=0
CP096024	rtracklayer	sequence_feature	17935080	17935143	.	.	.	ID=CP096024_983_11;Spacers.number=2;DR.width=11;DR.cons.seq=TTGTAAATCAT;Trifonov.complexity=0.8;DUST.complexity=0
CP096024	rtracklayer	sequence_feature	17935174	17935257	.	.	.	ID=CP096024_984_11;Spacers.number=3;DR.width=11;DR.cons.seq=TTGTAAATCAT;Trifonov.complexity=0.8;DUST.complexity=0
CP096024	rtracklayer	sequence_feature	17943973	17944055	.	.	.	ID=CP096024_985_11;Spacers.number=2;DR.width=11;DR.cons.seq=AAGCTAACCTA;Trifonov.complexity=0.622222222222222;DUST.complexity=0.125
CP096024	rtracklayer	sequence_feature	17948769	17948846	.	.	.	ID=CP096024_986_11;Spacers.number=3;DR.width=11;DR.cons.seq=AGAGGTCGAGT;Trifonov.complexity=0.533333333333333;DUST.complexity=0.125
CP096024	rtracklayer	sequence_feature	17948887	17949005	.	.	.	ID=CP096024_987_11;Spacers.number=4;DR.width=11;DR.cons.seq=AGAGGTCGAGT;Trifonov.complexity=0.533333333333333;DUST.complexity=0.125
CP096024	rtracklayer	sequence_feature	17949218	17949272	.	.	.	ID=CP096024_989_11;Spacers.number=2;DR.width=11;DR.cons.seq=AGAGGTCGAGT;Trifonov.complexity=0.533333333333333;DUST.complexity=0.125
CP096024	rtracklayer	sequence_feature	17960982	17961059	.	.	.	ID=CP096024_990_11;Spacers.number=3;DR.width=11;DR.cons.seq=AGAGGTCGAGT;Trifonov.complexity=0.533333333333333;DUST.complexity=0.125
CP096024	rtracklayer	sequence_feature	17961100	17961218	.	.	.	ID=CP096024_991_11;Spacers.number=4;DR.width=11;DR.cons.seq=AGAGGTCGAGT;Trifonov.complexity=0.533333333333333;DUST.complexity=0.125
CP096024	rtracklayer	sequence_feature	17961431	17961485	.	.	.	ID=CP096024_994_11;Spacers.number=2;DR.width=11;DR.cons.seq=AGAGGTCGAGT;Trifonov.complexity=0.533333333333333;DUST.complexity=0.125
CP096024	rtracklayer	sequence_feature	17972844	17972899	.	.	.	ID=CP096024_995_11;Spacers.number=2;DR.width=11;DR.cons.seq=AGTGTCGATCG;Trifonov.complexity=0.622222222222222;DUST.complexity=0.125
CP096024	rtracklayer	sequence_feature	17994149	17994278	.	.	.	ID=CP096024_294_15;Spacers.number=3;DR.width=15;DR.cons.seq=GTGATTTGCGAGGAA;Trifonov.complexity=0.714285714285714;DUST.complexity=0
CP096024	rtracklayer	sequence_feature	17996789	17996851	.	.	.	ID=CP096024_999_11;Spacers.number=2;DR.width=11;DR.cons.seq=TGGAAATATAA;Trifonov.complexity=0.592592592592593;DUST.complexity=0.125
CP096024	rtracklayer	sequence_feature	18000978	18001044	.	.	.	ID=CP096024_421_14;Spacers.number=2;DR.width=14;DR.cons.seq=TCGCCGGAATCGTC;Trifonov.complexity=0.634615384615385;DUST.complexity=0.0909090909090909
CP096024	rtracklayer	sequence_feature	18072683	18072784	.	.	.	ID=CP096024_296_15;Spacers.number=2;DR.width=15;DR.cons.seq=CCAGTTCCTCGCAAA;Trifonov.complexity=0.714285714285714;DUST.complexity=0
CP096024	rtracklayer	sequence_feature	18072685	18072887	.	.	.	ID=CP096024_568_13;Spacers.number=5;DR.width=13;DR.cons.seq=AGTCCCTCGCAAA;Trifonov.complexity=0.75;DUST.complexity=0
CP096024	rtracklayer	sequence_feature	18076069	18076237	.	.	.	ID=CP096024_56_22;Spacers.number=3;DR.width=22;DR.cons.seq=TTCCAGACGGCGGCGACGAACA;Trifonov.complexity=0.382748538011696;DUST.complexity=0.315789473684211
CP096024	rtracklayer	sequence_feature	18086676	18086766	.	.	.	ID=CP096024_163_16;Spacers.number=2;DR.width=16;DR.cons.seq=ACATCGCAAATCCATC;Trifonov.complexity=0.386813186813187;DUST.complexity=0.307692307692308
CP096024	rtracklayer	sequence_feature	18126572	18126661	.	.	.	ID=CP096024_298_15;Spacers.number=2;DR.width=15;DR.cons.seq=AAACAAATCAGTGAC;Trifonov.complexity=0.593406593406594;DUST.complexity=0.0833333333333333
CP096024	rtracklayer	sequence_feature	18146796	18146871	.	.	.	ID=CP096024_577_13;Spacers.number=2;DR.width=13;DR.cons.seq=ATGACCAACAATA;Trifonov.complexity=0.606060606060606;DUST.complexity=0.1
CP096024	rtracklayer	sequence_feature	18177685	18177771	.	.	.	ID=CP096024_430_14;Spacers.number=2;DR.width=14;DR.cons.seq=AATAATGAAGAGAT;Trifonov.complexity=0.555555555555556;DUST.complexity=0.181818181818182
CP096024	rtracklayer	sequence_feature	18179202	18179323	.	.	.	ID=CP096024_431_14;Spacers.number=3;DR.width=14;DR.cons.seq=AAGCTAACCAGTCA;Trifonov.complexity=0.769230769230769;DUST.complexity=0
CP096024	rtracklayer	sequence_feature	18180807	18180904	.	.	.	ID=CP096024_432_14;Spacers.number=2;DR.width=14;DR.cons.seq=GATAAATCGAGTGA;Trifonov.complexity=0.692307692307692;DUST.complexity=0
CP096024	rtracklayer	sequence_feature	18180810	18180915	.	.	.	ID=CP096024_1008_11;Spacers.number=4;DR.width=11;DR.cons.seq=AAATCGAGTGA;Trifonov.complexity=0.8;DUST.complexity=0
CP096024	rtracklayer	sequence_feature	18185620	18185698	.	.	.	ID=CP096024_166_16;Spacers.number=2;DR.width=16;DR.cons.seq=AACTTGTCTGATTGCT;Trifonov.complexity=0.619047619047619;DUST.complexity=0.0769230769230769
CP096024	rtracklayer	sequence_feature	18226639	18226738	.	.	.	ID=CP096024_436_14;Spacers.number=2;DR.width=14;DR.cons.seq=GGGTCGAGTAGAAT;Trifonov.complexity=0.692307692307692;DUST.complexity=0
CP096024	rtracklayer	sequence_feature	18226791	18226895	.	.	.	ID=CP096024_1011_11;Spacers.number=3;DR.width=11;DR.cons.seq=TGCAAGATGAT;Trifonov.complexity=0.622222222222222;DUST.complexity=0.125
CP096024	rtracklayer	sequence_feature	18264891	18264976	.	.	.	ID=CP096024_437_14;Spacers.number=2;DR.width=14;DR.cons.seq=TTTGAGGATTGTAC;Trifonov.complexity=0.634615384615385;DUST.complexity=0.0909090909090909
CP096024	rtracklayer	sequence_feature	18301744	18301858	.	.	.	ID=CP096024_113_18;Spacers.number=2;DR.width=18;DR.cons.seq=CGATAAAGAACAAGATGA;Trifonov.complexity=0.4265625;DUST.complexity=0.2
CP096024	rtracklayer	sequence_feature	18312695	18312780	.	.	.	ID=CP096024_445_14;Spacers.number=2;DR.width=14;DR.cons.seq=TAGTTTCATTTCTG;Trifonov.complexity=0.524475524475524;DUST.complexity=0.181818181818182
CP096024	rtracklayer	sequence_feature	18359365	18359438	.	.	.	ID=CP096024_1020_11;Spacers.number=2;DR.width=11;DR.cons.seq=GTAAGATAGTC;Trifonov.complexity=0.7;DUST.complexity=0
CP096024	rtracklayer	sequence_feature	18375935	18376000	.	.	.	ID=CP096024_1079_12;Spacers.number=2;DR.width=12;DR.cons.seq=ATAATGAATTAA;Trifonov.complexity=0.533333333333333;DUST.complexity=0.222222222222222
CP096024	rtracklayer	sequence_feature	18384267	18384393	.	.	.	ID=CP096024_168_16;Spacers.number=2;DR.width=16;DR.cons.seq=AGTGAAATTCTAGAAT;Trifonov.complexity=0.571428571428571;DUST.complexity=0.153846153846154
CP096024	rtracklayer	sequence_feature	18390047	18390118	.	.	.	ID=CP096024_1021_11;Spacers.number=2;DR.width=11;DR.cons.seq=TGAGAAGGATG;Trifonov.complexity=0.666666666666667;DUST.complexity=0
CP096024	rtracklayer	sequence_feature	18451640	18451717	.	.	.	ID=CP096024_170_16;Spacers.number=2;DR.width=16;DR.cons.seq=CATAAACCCTCGTCGT;Trifonov.complexity=0.527472527472527;DUST.complexity=0.153846153846154
CP096024	rtracklayer	sequence_feature	18451641	18451717	.	.	.	ID=CP096024_309_15;Spacers.number=2;DR.width=15;DR.cons.seq=ATAAACCCTCGTCGT;Trifonov.complexity=0.498626373626374;DUST.complexity=0.166666666666667
CP096024	rtracklayer	sequence_feature	18536770	18536833	.	.	.	ID=CP096024_1101_12;Spacers.number=2;DR.width=12;DR.cons.seq=TTTAATATGTTT;Trifonov.complexity=0.6;DUST.complexity=0.111111111111111
CP096024	rtracklayer	sequence_feature	18560512	18560602	.	.	.	ID=CP096024_315_15;Spacers.number=2;DR.width=15;DR.cons.seq=TCGTACGTATTCAAT;Trifonov.complexity=0.498626373626374;DUST.complexity=0.166666666666667
CP096024	rtracklayer	sequence_feature	18560514	18560602	.	.	.	ID=CP096024_600_13;Spacers.number=2;DR.width=13;DR.cons.seq=GTACGTATTCAAT;Trifonov.complexity=0.681818181818182;DUST.complexity=0.1
CP096024	rtracklayer	sequence_feature	18564392	18564475	.	.	.	ID=CP096024_602_13;Spacers.number=2;DR.width=13;DR.cons.seq=AATGGTATTTTTA;Trifonov.complexity=0.572727272727273;DUST.complexity=0.3
CP096024	rtracklayer	sequence_feature	18603078	18603171	.	.	.	ID=CP096024_184_10;Spacers.number=3;DR.width=10;DR.cons.seq=ATATCTGGTG;Trifonov.complexity=0.777777777777778;DUST.complexity=0
CP096024	rtracklayer	sequence_feature	18620653	18620722	.	.	.	ID=CP096024_1107_12;Spacers.number=2;DR.width=12;DR.cons.seq=TGAATGGTAAAA;Trifonov.complexity=0.7;DUST.complexity=0.111111111111111
CP096024	rtracklayer	sequence_feature	18638375	18638459	.	.	.	ID=CP096024_316_15;Spacers.number=2;DR.width=15;DR.cons.seq=TCTCCTTAAGCTCCA;Trifonov.complexity=0.498626373626374;DUST.complexity=0.166666666666667
CP096024	rtracklayer	sequence_feature	18647498	18647582	.	.	.	ID=CP096024_317_15;Spacers.number=2;DR.width=15;DR.cons.seq=TCTCCTTAAGCTCCA;Trifonov.complexity=0.498626373626374;DUST.complexity=0.166666666666667
CP096024	rtracklayer	sequence_feature	18658916	18659005	.	.	.	ID=CP096024_1112_12;Spacers.number=2;DR.width=12;DR.cons.seq=CTAAAATGATTT;Trifonov.complexity=0.572727272727273;DUST.complexity=0.111111111111111
CP096024	rtracklayer	sequence_feature	18706527	18706640	.	.	.	ID=CP096024_151_17;Spacers.number=2;DR.width=17;DR.cons.seq=CTCGACCAAGGCACTCG;Trifonov.complexity=0.55327380952381;DUST.complexity=0.142857142857143
CP096024	rtracklayer	sequence_feature	18706584	18706659	.	.	.	ID=CP096024_1045_11;Spacers.number=2;DR.width=11;DR.cons.seq=ACTCGACCAAG;Trifonov.complexity=0.9;DUST.complexity=0
CP096024	rtracklayer	sequence_feature	18712569	18712702	.	.	.	ID=CP096024_464_14;Spacers.number=3;DR.width=14;DR.cons.seq=AAAAATTCAACACC;Trifonov.complexity=0.589225589225589;DUST.complexity=0.272727272727273
CP096024	rtracklayer	sequence_feature	18727662	18727749	.	.	.	ID=CP096024_609_13;Spacers.number=2;DR.width=13;DR.cons.seq=CTCTAAAATAGAG;Trifonov.complexity=0.53030303030303;DUST.complexity=0.1
CP096024	rtracklayer	sequence_feature	18727863	18727982	.	.	.	ID=CP096024_59_22;Spacers.number=2;DR.width=22;DR.cons.seq=TTTCTAAAATAGAGTATGATTT;Trifonov.complexity=0.5625;DUST.complexity=0.105263157894737
CP096024	rtracklayer	sequence_feature	18727864	18727982	.	.	.	ID=CP096024_70_21;Spacers.number=2;DR.width=21;DR.cons.seq=TTCTAAAATAGAGTATGATTT;Trifonov.complexity=0.592105263157895;DUST.complexity=0.0555555555555556
CP096024	rtracklayer	sequence_feature	18727865	18727982	.	.	.	ID=CP096024_84_20;Spacers.number=2;DR.width=20;DR.cons.seq=TCTAAAATAGAGTATGATTT;Trifonov.complexity=0.590277777777778;DUST.complexity=0.0588235294117647
CP096024	rtracklayer	sequence_feature	18731326	18731446	.	.	.	ID=CP096024_85_20;Spacers.number=2;DR.width=20;DR.cons.seq=TTGTAGTGCCTTAGAAGTTT;Trifonov.complexity=0.555555555555556;DUST.complexity=0.117647058823529
CP096024	rtracklayer	sequence_feature	18782928	18782994	.	.	.	ID=CP096024_613_13;Spacers.number=2;DR.width=13;DR.cons.seq=AAACCATGTTTTG;Trifonov.complexity=0.606060606060606;DUST.complexity=0.1
CP096024	rtracklayer	sequence_feature	18789107	18789192	.	.	.	ID=CP096024_615_13;Spacers.number=2;DR.width=13;DR.cons.seq=AATTAAATAGGAA;Trifonov.complexity=0.707070707070707;DUST.complexity=0.1
CP096024	rtracklayer	sequence_feature	18808576	18808636	.	.	.	ID=CP096024_1127_12;Spacers.number=2;DR.width=12;DR.cons.seq=AATTATAGAAAA;Trifonov.complexity=0.6;DUST.complexity=0.111111111111111
CP096024	rtracklayer	sequence_feature	18808856	18808924	.	.	.	ID=CP096024_1128_12;Spacers.number=2;DR.width=12;DR.cons.seq=AATTATAGAAAA;Trifonov.complexity=0.6;DUST.complexity=0.111111111111111
CP096024	rtracklayer	sequence_feature	18812113	18812181	.	.	.	ID=CP096024_1129_12;Spacers.number=2;DR.width=12;DR.cons.seq=GATTTCACCCGT;Trifonov.complexity=0.818181818181818;DUST.complexity=0
CP096024	rtracklayer	sequence_feature	18829654	18829739	.	.	.	ID=CP096024_469_14;Spacers.number=2;DR.width=14;DR.cons.seq=AAATTTGGTTAATT;Trifonov.complexity=0.589225589225589;DUST.complexity=0.181818181818182
CP096024	rtracklayer	sequence_feature	18841883	18841959	.	.	.	ID=CP096024_616_13;Spacers.number=2;DR.width=13;DR.cons.seq=CGTGATATTTAAC;Trifonov.complexity=0.75;DUST.complexity=0
CP096024	rtracklayer	sequence_feature	18844949	18845035	.	.	.	ID=CP096024_1132_12;Spacers.number=3;DR.width=12;DR.cons.seq=TTTAAAACCCTT;Trifonov.complexity=0.6;DUST.complexity=0.111111111111111
CP096024	rtracklayer	sequence_feature	18860676	18860752	.	.	.	ID=CP096024_1137_12;Spacers.number=2;DR.width=12;DR.cons.seq=TTCATGGGTCAA;Trifonov.complexity=0.654545454545455;DUST.complexity=0.111111111111111
CP096024	rtracklayer	sequence_feature	18915812	18915960	.	.	.	ID=CP096024_619_13;Spacers.number=4;DR.width=13;DR.cons.seq=TTGTTGGGCTTTT;Trifonov.complexity=0.545454545454545;DUST.complexity=0.2
CP096024	rtracklayer	sequence_feature	18980776	18980838	.	.	.	ID=CP096024_621_13;Spacers.number=2;DR.width=13;DR.cons.seq=AATTTCAAGTTTT;Trifonov.complexity=0.477272727272727;DUST.complexity=0.3
CP096024	rtracklayer	sequence_feature	18980974	18981051	.	.	.	ID=CP096024_622_13;Spacers.number=2;DR.width=13;DR.cons.seq=AATTTCAAGTTTT;Trifonov.complexity=0.477272727272727;DUST.complexity=0.3
CP096024	rtracklayer	sequence_feature	19042389	19042469	.	.	.	ID=CP096024_1052_11;Spacers.number=2;DR.width=11;DR.cons.seq=ATTCATAAGAT;Trifonov.complexity=0.8;DUST.complexity=0
CP096024	rtracklayer	sequence_feature	19079200	19079259	.	.	.	ID=CP096024_1059_11;Spacers.number=2;DR.width=11;DR.cons.seq=TTCAAACATAA;Trifonov.complexity=0.777777777777778;DUST.complexity=0
CP096024	rtracklayer	sequence_feature	19130574	19130663	.	.	.	ID=CP096024_489_14;Spacers.number=2;DR.width=14;DR.cons.seq=CATCACCACTATCA;Trifonov.complexity=0.53030303030303;DUST.complexity=0.272727272727273
CP096024	rtracklayer	sequence_feature	19147521	19147587	.	.	.	ID=CP096024_1173_12;Spacers.number=2;DR.width=12;DR.cons.seq=CTGCTTCAGAGA;Trifonov.complexity=0.654545454545455;DUST.complexity=0.111111111111111
CP096024	rtracklayer	sequence_feature	19250542	19250613	.	.	.	ID=CP096024_1068_11;Spacers.number=2;DR.width=11;DR.cons.seq=AAAACTAATAA;Trifonov.complexity=0.432098765432099;DUST.complexity=0.25
CP096024	rtracklayer	sequence_feature	19251515	19251624	.	.	.	ID=CP096024_336_15;Spacers.number=2;DR.width=15;DR.cons.seq=ATGCGATGCCTCTTT;Trifonov.complexity=0.498626373626374;DUST.complexity=0.166666666666667
CP096024	rtracklayer	sequence_feature	19273138	19273223	.	.	.	ID=CP096024_1178_12;Spacers.number=2;DR.width=12;DR.cons.seq=AAATTTATTTCT;Trifonov.complexity=0.474074074074074;DUST.complexity=0.222222222222222
CP096024	rtracklayer	sequence_feature	19314146	19314230	.	.	.	ID=CP096024_1185_12;Spacers.number=2;DR.width=12;DR.cons.seq=CTCTAGCTTTCT;Trifonov.complexity=0.490909090909091;DUST.complexity=0.111111111111111
CP096024	rtracklayer	sequence_feature	19335232	19335311	.	.	.	ID=CP096024_638_13;Spacers.number=2;DR.width=13;DR.cons.seq=TAGATATTATGTA;Trifonov.complexity=0.707070707070707;DUST.complexity=0.1
CP096024	rtracklayer	sequence_feature	19420896	19420974	.	.	.	ID=CP096024_646_13;Spacers.number=2;DR.width=13;DR.cons.seq=ATACGATTACATG;Trifonov.complexity=0.606060606060606;DUST.complexity=0.1
CP096024	rtracklayer	sequence_feature	19479541	19479625	.	.	.	ID=CP096024_648_13;Spacers.number=2;DR.width=13;DR.cons.seq=ATATCATGCATAC;Trifonov.complexity=0.477272727272727;DUST.complexity=0.2
CP096024	rtracklayer	sequence_feature	19536824	19536915	.	.	.	ID=CP096024_1199_12;Spacers.number=2;DR.width=12;DR.cons.seq=TTATCGAAATTA;Trifonov.complexity=0.572727272727273;DUST.complexity=0.111111111111111
CP096024	rtracklayer	sequence_feature	19545692	19545764	.	.	.	ID=CP096024_1086_11;Spacers.number=3;DR.width=11;DR.cons.seq=ATAACTCAGCC;Trifonov.complexity=1;DUST.complexity=0
CP096024	rtracklayer	sequence_feature	19545872	19545989	.	.	.	ID=CP096024_1087_11;Spacers.number=5;DR.width=11;DR.cons.seq=ATAACTCAGCC;Trifonov.complexity=1;DUST.complexity=0
CP096024	rtracklayer	sequence_feature	19546020	19546083	.	.	.	ID=CP096024_1088_11;Spacers.number=2;DR.width=11;DR.cons.seq=ATAACTCAGCC;Trifonov.complexity=1;DUST.complexity=0
CP096024	rtracklayer	sequence_feature	19662005	19662155	.	.	.	ID=CP096024_197_16;Spacers.number=3;DR.width=16;DR.cons.seq=TACAGAACGGAGAACC;Trifonov.complexity=0.365659340659341;DUST.complexity=0.230769230769231
CP096024	rtracklayer	sequence_feature	19667496	19667582	.	.	.	ID=CP096024_340_15;Spacers.number=2;DR.width=15;DR.cons.seq=TTTCAAATTGACGAG;Trifonov.complexity=0.714285714285714;DUST.complexity=0
CP096024	rtracklayer	sequence_feature	19668948	19669098	.	.	.	ID=CP096024_198_16;Spacers.number=3;DR.width=16;DR.cons.seq=TACAGAACGGAGAACC;Trifonov.complexity=0.365659340659341;DUST.complexity=0.230769230769231
CP096024	rtracklayer	sequence_feature	19745127	19745203	.	.	.	ID=CP096024_168_17;Spacers.number=2;DR.width=17;DR.cons.seq=AAATATGGCAGATTTTG;Trifonov.complexity=0.583333333333333;DUST.complexity=0.0714285714285714
CP096024	rtracklayer	sequence_feature	19794776	19794866	.	.	.	ID=CP096024_661_13;Spacers.number=2;DR.width=13;DR.cons.seq=ATGATGACGAAAG;Trifonov.complexity=0.429545454545455;DUST.complexity=0.2
CP096024	rtracklayer	sequence_feature	19846143	19846284	.	.	.	ID=CP096024_666_13;Spacers.number=4;DR.width=13;DR.cons.seq=AATTTTAGATATT;Trifonov.complexity=0.545454545454545;DUST.complexity=0.2
CP096024	rtracklayer	sequence_feature	19860423	19860534	.	.	.	ID=CP096024_667_13;Spacers.number=4;DR.width=13;DR.cons.seq=CTATAAATTAATA;Trifonov.complexity=0.404040404040404;DUST.complexity=0.3
CP096024	rtracklayer	sequence_feature	19860890	19860953	.	.	.	ID=CP096024_668_13;Spacers.number=2;DR.width=13;DR.cons.seq=CTATAAATTAATA;Trifonov.complexity=0.404040404040404;DUST.complexity=0.3
CP096024	rtracklayer	sequence_feature	19877446	19877544	.	.	.	ID=CP096024_1098_11;Spacers.number=3;DR.width=11;DR.cons.seq=AAATAACATAA;Trifonov.complexity=0.378086419753086;DUST.complexity=0.25
CP096024	rtracklayer	sequence_feature	19938513	19938569	.	.	.	ID=CP096024_1103_11;Spacers.number=2;DR.width=11;DR.cons.seq=AACAGAATTTA;Trifonov.complexity=0.8;DUST.complexity=0
CP096024	rtracklayer	sequence_feature	19977347	19977443	.	.	.	ID=CP096024_92_20;Spacers.number=2;DR.width=20;DR.cons.seq=ATCAAGACCAAACACTCACA;Trifonov.complexity=0.4375;DUST.complexity=0.235294117647059
CP096024	rtracklayer	sequence_feature	19977350	19977495	.	.	.	ID=CP096024_170_17;Spacers.number=3;DR.width=17;DR.cons.seq=AAGACCAAACACTCACA;Trifonov.complexity=0.433333333333333;DUST.complexity=0.142857142857143
CP096024	rtracklayer	sequence_feature	19977351	19977443	.	.	.	ID=CP096024_206_16;Spacers.number=2;DR.width=16;DR.cons.seq=CGACCAAACACTCACA;Trifonov.complexity=0.457142857142857;DUST.complexity=0.153846153846154
CP096024	rtracklayer	sequence_feature	19977352	19977443	.	.	.	ID=CP096024_351_15;Spacers.number=2;DR.width=15;DR.cons.seq=GACCAAACACTCACA;Trifonov.complexity=0.423076923076923;DUST.complexity=0.166666666666667
CP096024	rtracklayer	sequence_feature	19978442	19978505	.	.	.	ID=CP096024_1105_11;Spacers.number=2;DR.width=11;DR.cons.seq=TTTAAATCAAC;Trifonov.complexity=0.777777777777778;DUST.complexity=0
CP096024	rtracklayer	sequence_feature	20013352	20013407	.	.	.	ID=CP096024_1108_11;Spacers.number=2;DR.width=11;DR.cons.seq=AACATCACCAT;Trifonov.complexity=0.592592592592593;DUST.complexity=0.125
CP096024	rtracklayer	sequence_feature	20035910	20036010	.	.	.	ID=CP096024_505_14;Spacers.number=2;DR.width=14;DR.cons.seq=TTGCATATAAACAG;Trifonov.complexity=0.634615384615385;DUST.complexity=0.0909090909090909
CP096024	rtracklayer	sequence_feature	20070907	20070977	.	.	.	ID=CP096024_1237_12;Spacers.number=2;DR.width=12;DR.cons.seq=TGTTTTAAATGG;Trifonov.complexity=0.7;DUST.complexity=0.111111111111111
CP096024	rtracklayer	sequence_feature	20071089	20071158	.	.	.	ID=CP096024_1238_12;Spacers.number=2;DR.width=12;DR.cons.seq=TGTTTTAAATGG;Trifonov.complexity=0.7;DUST.complexity=0.111111111111111
CP096024	rtracklayer	sequence_feature	20181695	20181758	.	.	.	ID=CP096024_680_13;Spacers.number=2;DR.width=13;DR.cons.seq=GTGGGCTTTAATG;Trifonov.complexity=0.75;DUST.complexity=0
CP096024	rtracklayer	sequence_feature	20236135	20236216	.	.	.	ID=CP096024_1245_12;Spacers.number=2;DR.width=12;DR.cons.seq=AAAATACTAAGA;Trifonov.complexity=0.572727272727273;DUST.complexity=0.111111111111111
CP096024	rtracklayer	sequence_feature	20237426	20237513	.	.	.	ID=CP096024_1247_12;Spacers.number=2;DR.width=12;DR.cons.seq=AAAATACTAAGA;Trifonov.complexity=0.572727272727273;DUST.complexity=0.111111111111111
CP096024	rtracklayer	sequence_feature	20382710	20382857	.	.	.	ID=CP096024_517_14;Spacers.number=4;DR.width=14;DR.cons.seq=ATTTTCAAAAGTAT;Trifonov.complexity=0.512820512820513;DUST.complexity=0.181818181818182
CP096024	rtracklayer	sequence_feature	20393872	20393967	.	.	.	ID=CP096024_1138_11;Spacers.number=3;DR.width=11;DR.cons.seq=TCTAAATATAT;Trifonov.complexity=0.378086419753086;DUST.complexity=0.25
CP096024	rtracklayer	sequence_feature	20413172	20413260	.	.	.	ID=CP096024_361_15;Spacers.number=2;DR.width=15;DR.cons.seq=CTCTATAAATTAATA;Trifonov.complexity=0.512820512820513;DUST.complexity=0.25
CP096024	rtracklayer	sequence_feature	20424985	20425108	.	.	.	ID=CP096024_686_13;Spacers.number=4;DR.width=13;DR.cons.seq=TTTAATGTTATTT;Trifonov.complexity=0.545454545454545;DUST.complexity=0.2
CP096024	rtracklayer	sequence_feature	20487875	20487945	.	.	.	ID=CP096024_1139_11;Spacers.number=2;DR.width=11;DR.cons.seq=AAGAACAAGTG;Trifonov.complexity=0.622222222222222;DUST.complexity=0.125
CP096024	rtracklayer	sequence_feature	20507530	20507601	.	.	.	ID=CP096024_1140_11;Spacers.number=2;DR.width=11;DR.cons.seq=CCAAATTCATA;Trifonov.complexity=0.777777777777778;DUST.complexity=0
CP096024	rtracklayer	sequence_feature	20519032	20519088	.	.	.	ID=CP096024_191_10;Spacers.number=2;DR.width=10;DR.cons.seq=ATCATAAGTT;Trifonov.complexity=0.888888888888889;DUST.complexity=0
CP096024	rtracklayer	sequence_feature	20555165	20555255	.	.	.	ID=CP096024_688_13;Spacers.number=3;DR.width=13;DR.cons.seq=TAATTATTGATAT;Trifonov.complexity=0.545454545454545;DUST.complexity=0.2
CP096024	rtracklayer	sequence_feature	20557444	20557508	.	.	.	ID=CP096024_1269_12;Spacers.number=2;DR.width=12;DR.cons.seq=AAAATCATTCAA;Trifonov.complexity=0.444444444444444;DUST.complexity=0.222222222222222
CP096024	rtracklayer	sequence_feature	20559296	20559424	.	.	.	ID=CP096024_689_13;Spacers.number=3;DR.width=13;DR.cons.seq=ATCTGAATTTGGG;Trifonov.complexity=0.666666666666667;DUST.complexity=0
CP096024	rtracklayer	sequence_feature	20559500	20559563	.	.	.	ID=CP096024_1147_11;Spacers.number=2;DR.width=11;DR.cons.seq=TTAGAGTTATG;Trifonov.complexity=0.691358024691358;DUST.complexity=0.125
CP096024	rtracklayer	sequence_feature	20569659	20569747	.	.	.	ID=CP096024_692_13;Spacers.number=2;DR.width=13;DR.cons.seq=TCAATTCTCATTT;Trifonov.complexity=0.545454545454545;DUST.complexity=0.2
CP096024	rtracklayer	sequence_feature	20576018	20576077	.	.	.	ID=CP096024_1148_11;Spacers.number=2;DR.width=11;DR.cons.seq=AAATGAAGAAA;Trifonov.complexity=0.432098765432099;DUST.complexity=0.25
CP096024	rtracklayer	sequence_feature	20603000	20603064	.	.	.	ID=CP096024_1152_11;Spacers.number=2;DR.width=11;DR.cons.seq=TTTCTTAGAGA;Trifonov.complexity=0.533333333333333;DUST.complexity=0.125
CP096024	rtracklayer	sequence_feature	20613016	20613102	.	.	.	ID=CP096024_1275_12;Spacers.number=3;DR.width=12;DR.cons.seq=TCTACGCCGGTT;Trifonov.complexity=0.909090909090909;DUST.complexity=0
CP096024	rtracklayer	sequence_feature	20676772	20676833	.	.	.	ID=CP096024_699_13;Spacers.number=2;DR.width=13;DR.cons.seq=TAGTAGCATTGTC;Trifonov.complexity=0.681818181818182;DUST.complexity=0.1
CP096024	rtracklayer	sequence_feature	20741954	20742019	.	.	.	ID=CP096024_1165_11;Spacers.number=2;DR.width=11;DR.cons.seq=ATGATTTACAA;Trifonov.complexity=0.8;DUST.complexity=0
CP096024	rtracklayer	sequence_feature	20769014	20769134	.	.	.	ID=CP096024_535_14;Spacers.number=3;DR.width=14;DR.cons.seq=TCTATAAATTAATA;Trifonov.complexity=0.5;DUST.complexity=0.272727272727273
CP096024	rtracklayer	sequence_feature	20795965	20796024	.	.	.	ID=CP096024_1175_11;Spacers.number=2;DR.width=11;DR.cons.seq=TTACTTATTTG;Trifonov.complexity=0.533333333333333;DUST.complexity=0.125
CP096024	rtracklayer	sequence_feature	20812832	20812913	.	.	.	ID=CP096024_374_15;Spacers.number=2;DR.width=15;DR.cons.seq=ATTTTCAAAATTGCT;Trifonov.complexity=0.43956043956044;DUST.complexity=0.25
CP096024	rtracklayer	sequence_feature	20836333	20836403	.	.	.	ID=CP096024_706_13;Spacers.number=2;DR.width=13;DR.cons.seq=AAGAGTCGGAGGA;Trifonov.complexity=0.477272727272727;DUST.complexity=0.2
CP096024	rtracklayer	sequence_feature	20882103	20882188	.	.	.	ID=CP096024_708_13;Spacers.number=2;DR.width=13;DR.cons.seq=CATGTTTTACCAG;Trifonov.complexity=0.681818181818182;DUST.complexity=0.1
CP096024	rtracklayer	sequence_feature	20919263	20919344	.	.	.	ID=CP096024_710_13;Spacers.number=2;DR.width=13;DR.cons.seq=AAGTAAAACAATT;Trifonov.complexity=0.606060606060606;DUST.complexity=0.1
CP096024	rtracklayer	sequence_feature	20919713	20919816	.	.	.	ID=CP096024_711_13;Spacers.number=3;DR.width=13;DR.cons.seq=AAGTAAAACAATT;Trifonov.complexity=0.606060606060606;DUST.complexity=0.1
CP096024	rtracklayer	sequence_feature	20977981	20978049	.	.	.	ID=CP096024_1183_11;Spacers.number=2;DR.width=11;DR.cons.seq=CTATGCTTTTC;Trifonov.complexity=0.622222222222222;DUST.complexity=0.125
CP096024	rtracklayer	sequence_feature	21038203	21038340	.	.	.	ID=CP096024_715_13;Spacers.number=3;DR.width=13;DR.cons.seq=TAAAAATAGATCT;Trifonov.complexity=0.429545454545455;DUST.complexity=0.3
CP096024	rtracklayer	sequence_feature	21092541	21092603	.	.	.	ID=CP096024_1188_11;Spacers.number=2;DR.width=11;DR.cons.seq=TCGATTTTGAT;Trifonov.complexity=0.466666666666667;DUST.complexity=0.25
CP096024	rtracklayer	sequence_feature	21169178	21169268	.	.	.	ID=CP096024_217_16;Spacers.number=2;DR.width=16;DR.cons.seq=TGACTCAAATGAGTTG;Trifonov.complexity=0.680952380952381;DUST.complexity=0.0769230769230769
CP096024	rtracklayer	sequence_feature	21169925	21170013	.	.	.	ID=CP096024_218_16;Spacers.number=2;DR.width=16;DR.cons.seq=TGACTCAAATGAGTTG;Trifonov.complexity=0.680952380952381;DUST.complexity=0.0769230769230769
CP096024	rtracklayer	sequence_feature	21218615	21218682	.	.	.	ID=CP096024_1194_11;Spacers.number=2;DR.width=11;DR.cons.seq=TTATTTGATTT;Trifonov.complexity=0.378086419753086;DUST.complexity=0.25
CP096024	rtracklayer	sequence_feature	21218710	21218793	.	.	.	ID=CP096024_1195_11;Spacers.number=2;DR.width=11;DR.cons.seq=TTATTTGATTT;Trifonov.complexity=0.378086419753086;DUST.complexity=0.25
CP096024	rtracklayer	sequence_feature	21262105	21262181	.	.	.	ID=CP096024_1197_11;Spacers.number=2;DR.width=11;DR.cons.seq=TCATTTCCACA;Trifonov.complexity=0.666666666666667;DUST.complexity=0
CP096024	rtracklayer	sequence_feature	21288007	21288111	.	.	.	ID=CP096024_1323_12;Spacers.number=3;DR.width=12;DR.cons.seq=TATATGTAGTTT;Trifonov.complexity=0.6;DUST.complexity=0.111111111111111
CP096024	rtracklayer	sequence_feature	21291449	21291539	.	.	.	ID=CP096024_1324_12;Spacers.number=2;DR.width=12;DR.cons.seq=TAAATCGAACTC;Trifonov.complexity=0.727272727272727;DUST.complexity=0
CP096024	rtracklayer	sequence_feature	21503081	21503171	.	.	.	ID=CP096024_1331_12;Spacers.number=2;DR.width=12;DR.cons.seq=TCTTAAAGAAAG;Trifonov.complexity=0.452525252525253;DUST.complexity=0.222222222222222
CP096024	rtracklayer	sequence_feature	21587990	21588088	.	.	.	ID=CP096024_555_14;Spacers.number=2;DR.width=14;DR.cons.seq=TACATACAAAATTA;Trifonov.complexity=0.454545454545455;DUST.complexity=0.272727272727273
CP096024	rtracklayer	sequence_feature	21618205	21618291	.	.	.	ID=CP096024_224_16;Spacers.number=2;DR.width=16;DR.cons.seq=TCATAAGCTCATCTCC;Trifonov.complexity=0.435164835164835;DUST.complexity=0.230769230769231
CP096024	rtracklayer	sequence_feature	21618205	21618287	.	.	.	ID=CP096024_1336_12;Spacers.number=3;DR.width=12;DR.cons.seq=TCAAAAGCCCAT;Trifonov.complexity=0.572727272727273;DUST.complexity=0.111111111111111
CP096024	rtracklayer	sequence_feature	21643835	21643913	.	.	.	ID=CP096024_1228_11;Spacers.number=2;DR.width=11;DR.cons.seq=TTTGTTATATT;Trifonov.complexity=0.493827160493827;DUST.complexity=0.125
CP096024	rtracklayer	sequence_feature	21666660	21666753	.	.	.	ID=CP096024_1340_12;Spacers.number=2;DR.width=12;DR.cons.seq=CTAAGAGTCTTA;Trifonov.complexity=0.727272727272727;DUST.complexity=0
CP096024	rtracklayer	sequence_feature	21682452	21682539	.	.	.	ID=CP096024_226_16;Spacers.number=2;DR.width=16;DR.cons.seq=CTCGTTGGTGTATATT;Trifonov.complexity=0.557142857142857;DUST.complexity=0.0769230769230769
CP096024	rtracklayer	sequence_feature	21682457	21682541	.	.	.	ID=CP096024_1341_12;Spacers.number=2;DR.width=12;DR.cons.seq=TGATGTATATTT;Trifonov.complexity=0.6;DUST.complexity=0.111111111111111
CP096024	rtracklayer	sequence_feature	21684664	21684753	.	.	.	ID=CP096024_1343_12;Spacers.number=2;DR.width=12;DR.cons.seq=AGTATTTAGGAA;Trifonov.complexity=0.888888888888889;DUST.complexity=0
CP096024	rtracklayer	sequence_feature	21726763	21726860	.	.	.	ID=CP096024_735_13;Spacers.number=2;DR.width=13;DR.cons.seq=GGTACCTCGTGGA;Trifonov.complexity=0.833333333333333;DUST.complexity=0
CP096024	rtracklayer	sequence_feature	21761773	21761849	.	.	.	ID=CP096024_1234_11;Spacers.number=3;DR.width=11;DR.cons.seq=TTATATAAGAA;Trifonov.complexity=0.453703703703704;DUST.complexity=0.25
CP096024	rtracklayer	sequence_feature	21820187	21820290	.	.	.	ID=CP096024_228_16;Spacers.number=2;DR.width=16;DR.cons.seq=CGCAAATCCCTAGCAA;Trifonov.complexity=0.527472527472527;DUST.complexity=0.153846153846154
CP096024	rtracklayer	sequence_feature	21880329	21880413	.	.	.	ID=CP096024_564_14;Spacers.number=2;DR.width=14;DR.cons.seq=GTCATCAATCCTTC;Trifonov.complexity=0.512820512820513;DUST.complexity=0.181818181818182
CP096024	rtracklayer	sequence_feature	21899265	21899337	.	.	.	ID=CP096024_1242_11;Spacers.number=2;DR.width=11;DR.cons.seq=CCAAACCCCAC;Trifonov.complexity=0.875;DUST.complexity=0.25
CP096024	rtracklayer	sequence_feature	21973722	21973782	.	.	.	ID=CP096024_198_10;Spacers.number=2;DR.width=10;DR.cons.seq=GAGACTTGTA;Trifonov.complexity=0.888888888888889;DUST.complexity=0
CP096024	rtracklayer	sequence_feature	22067618	22067682	.	.	.	ID=CP096024_1249_11;Spacers.number=2;DR.width=11;DR.cons.seq=AAAATTATCAT;Trifonov.complexity=0.592592592592593;DUST.complexity=0.125
CP096024	rtracklayer	sequence_feature	22100660	22100764	.	.	.	ID=CP096024_571_14;Spacers.number=2;DR.width=14;DR.cons.seq=TTATAAAATCATAT;Trifonov.complexity=0.5;DUST.complexity=0.272727272727273
CP096024	rtracklayer	sequence_feature	22101155	22101237	.	.	.	ID=CP096024_572_14;Spacers.number=2;DR.width=14;DR.cons.seq=TTATAAAATCATAT;Trifonov.complexity=0.5;DUST.complexity=0.272727272727273
CP096024	rtracklayer	sequence_feature	22176278	22176346	.	.	.	ID=CP096024_746_13;Spacers.number=2;DR.width=13;DR.cons.seq=TAAAGGTAATATT;Trifonov.complexity=0.707070707070707;DUST.complexity=0.1
CP096024	rtracklayer	sequence_feature	22318579	22318648	.	.	.	ID=CP096024_1377_12;Spacers.number=2;DR.width=12;DR.cons.seq=TAACCGTATGTA;Trifonov.complexity=0.654545454545455;DUST.complexity=0.111111111111111
CP096024	rtracklayer	sequence_feature	22323050	22323123	.	.	.	ID=CP096024_752_13;Spacers.number=2;DR.width=13;DR.cons.seq=CCAAACACAGAAA;Trifonov.complexity=0.545454545454545;DUST.complexity=0.2
CP096024	rtracklayer	sequence_feature	22369690	22369770	.	.	.	ID=CP096024_1268_11;Spacers.number=2;DR.width=11;DR.cons.seq=ATTTATCTCAA;Trifonov.complexity=0.777777777777778;DUST.complexity=0
CP096024	rtracklayer	sequence_feature	22369846	22369905	.	.	.	ID=CP096024_1269_11;Spacers.number=2;DR.width=11;DR.cons.seq=ATTTATCTCAA;Trifonov.complexity=0.777777777777778;DUST.complexity=0
CP096024	rtracklayer	sequence_feature	22389289	22389368	.	.	.	ID=CP096024_1383_12;Spacers.number=2;DR.width=12;DR.cons.seq=AAATTAATCAGA;Trifonov.complexity=0.654545454545455;DUST.complexity=0.111111111111111
CP096024	rtracklayer	sequence_feature	22396831	22396924	.	.	.	ID=CP096024_757_13;Spacers.number=2;DR.width=13;DR.cons.seq=ATTCTTCAGAACC;Trifonov.complexity=0.757575757575758;DUST.complexity=0.1
CP096024	rtracklayer	sequence_feature	22619282	22619425	.	.	.	ID=CP096024_409_15;Spacers.number=4;DR.width=15;DR.cons.seq=CAGCTAGGTGAGCTG;Trifonov.complexity=0.498626373626374;DUST.complexity=0.166666666666667
CP096024	rtracklayer	sequence_feature	22619358	22619435	.	.	.	ID=CP096024_1286_11;Spacers.number=2;DR.width=11;DR.cons.seq=GGTGAGCTGAC;Trifonov.complexity=0.711111111111111;DUST.complexity=0.125
CP096024	rtracklayer	sequence_feature	22622588	22622652	.	.	.	ID=CP096024_1399_12;Spacers.number=2;DR.width=12;DR.cons.seq=CAACTGAAGGGA;Trifonov.complexity=0.727272727272727;DUST.complexity=0
CP096024	rtracklayer	sequence_feature	22636449	22636546	.	.	.	ID=CP096024_410_15;Spacers.number=2;DR.width=15;DR.cons.seq=ATACCCGAATTTTTG;Trifonov.complexity=0.498626373626374;DUST.complexity=0.25
CP096024	rtracklayer	sequence_feature	22670881	22670999	.	.	.	ID=CP096024_1405_12;Spacers.number=3;DR.width=12;DR.cons.seq=AAAATATTCTTT;Trifonov.complexity=0.6;DUST.complexity=0.111111111111111
CP096024	rtracklayer	sequence_feature	22712980	22713102	.	.	.	ID=CP096024_1288_11;Spacers.number=5;DR.width=11;DR.cons.seq=TATTTTACATT;Trifonov.complexity=0.432098765432099;DUST.complexity=0.25
CP096024	rtracklayer	sequence_feature	22729551	22729631	.	.	.	ID=CP096024_1291_11;Spacers.number=2;DR.width=11;DR.cons.seq=CTCTCCAATGA;Trifonov.complexity=0.711111111111111;DUST.complexity=0.125
CP096024	rtracklayer	sequence_feature	22822926	22822999	.	.	.	ID=CP096024_414_15;Spacers.number=2;DR.width=15;DR.cons.seq=AAAGTAGTCACTTTT;Trifonov.complexity=0.543956043956044;DUST.complexity=0.166666666666667
CP096024	rtracklayer	sequence_feature	22929628	22929710	.	.	.	ID=CP096024_778_13;Spacers.number=2;DR.width=13;DR.cons.seq=GGTAACAAAAATT;Trifonov.complexity=0.490909090909091;DUST.complexity=0.3
CP096024	rtracklayer	sequence_feature	22990617	22990707	.	.	.	ID=CP096024_1305_11;Spacers.number=3;DR.width=11;DR.cons.seq=TTAAAAGTTCA;Trifonov.complexity=0.622222222222222;DUST.complexity=0.125
CP096024	rtracklayer	sequence_feature	23032020	23032095	.	.	.	ID=CP096024_782_13;Spacers.number=2;DR.width=13;DR.cons.seq=AGCCATTTCAACA;Trifonov.complexity=0.75;DUST.complexity=0
CP096024	rtracklayer	sequence_feature	23032022	23032095	.	.	.	ID=CP096024_1306_11;Spacers.number=2;DR.width=11;DR.cons.seq=CCATTTCAACA;Trifonov.complexity=0.777777777777778;DUST.complexity=0
CP096024	rtracklayer	sequence_feature	23061832	23061901	.	.	.	ID=CP096024_1307_11;Spacers.number=2;DR.width=11;DR.cons.seq=AAGCTAGAGAG;Trifonov.complexity=0.408333333333333;DUST.complexity=0.25
CP096024	rtracklayer	sequence_feature	23189553	23189626	.	.	.	ID=CP096024_1317_11;Spacers.number=2;DR.width=11;DR.cons.seq=ATGTGGTATTT;Trifonov.complexity=0.666666666666667;DUST.complexity=0
CP096024	rtracklayer	sequence_feature	23229774	23229858	.	.	.	ID=CP096024_789_13;Spacers.number=2;DR.width=13;DR.cons.seq=TGTTTCATGGTTA;Trifonov.complexity=0.606060606060606;DUST.complexity=0.1
CP096024	rtracklayer	sequence_feature	23229776	23229858	.	.	.	ID=CP096024_1318_11;Spacers.number=2;DR.width=11;DR.cons.seq=TTTCATGGTTA;Trifonov.complexity=0.8;DUST.complexity=0
CP096024	rtracklayer	sequence_feature	23239636	23239721	.	.	.	ID=CP096024_1437_12;Spacers.number=2;DR.width=12;DR.cons.seq=ATTTTAGATTCA;Trifonov.complexity=0.509090909090909;DUST.complexity=0.222222222222222
CP096024	rtracklayer	sequence_feature	23259926	23259996	.	.	.	ID=CP096024_603_14;Spacers.number=2;DR.width=14;DR.cons.seq=TGCTCAAATAACAC;Trifonov.complexity=0.692307692307692;DUST.complexity=0
CP096024	rtracklayer	sequence_feature	23259928	23259996	.	.	.	ID=CP096024_1439_12;Spacers.number=2;DR.width=12;DR.cons.seq=CTCAAATAACAC;Trifonov.complexity=0.777777777777778;DUST.complexity=0
CP096024	rtracklayer	sequence_feature	23318635	23318763	.	.	.	ID=CP096024_420_15;Spacers.number=3;DR.width=15;DR.cons.seq=ACATGAAATAAATTT;Trifonov.complexity=0.443223443223443;DUST.complexity=0.166666666666667
CP096024	rtracklayer	sequence_feature	23463185	23463255	.	.	.	ID=CP096024_207_10;Spacers.number=2;DR.width=10;DR.cons.seq=CATGGATGTT;Trifonov.complexity=0.680555555555556;DUST.complexity=0.142857142857143
CP096024	rtracklayer	sequence_feature	23464392	23464480	.	.	.	ID=CP096024_797_13;Spacers.number=2;DR.width=13;DR.cons.seq=TAGAGAAAGGAAA;Trifonov.complexity=0.363636363636364;DUST.complexity=0.3
CP096024	rtracklayer	sequence_feature	23476105	23476207	.	.	.	ID=CP096024_798_13;Spacers.number=3;DR.width=13;DR.cons.seq=AAATTATAGTAAT;Trifonov.complexity=0.606060606060606;DUST.complexity=0.1
CP096024	rtracklayer	sequence_feature	23495560	23495677	.	.	.	ID=CP096024_105_20;Spacers.number=2;DR.width=20;DR.cons.seq=ATTCTGATTATATCTAAATA;Trifonov.complexity=0.388888888888889;DUST.complexity=0.235294117647059
CP096024	rtracklayer	sequence_feature	23508719	23508798	.	.	.	ID=CP096024_799_13;Spacers.number=2;DR.width=13;DR.cons.seq=ATCTTGGAGTAAA;Trifonov.complexity=0.916666666666667;DUST.complexity=0
CP096024	rtracklayer	sequence_feature	23586967	23587047	.	.	.	ID=CP096024_1455_12;Spacers.number=2;DR.width=12;DR.cons.seq=AACTCTTTAATT;Trifonov.complexity=0.777777777777778;DUST.complexity=0
CP096024	rtracklayer	sequence_feature	23589678	23589775	.	.	.	ID=CP096024_426_15;Spacers.number=2;DR.width=15;DR.cons.seq=ATCATATCATTCGCT;Trifonov.complexity=0.333000333000333;DUST.complexity=0.25
CP096024	rtracklayer	sequence_feature	23595514	23595642	.	.	.	ID=CP096024_610_14;Spacers.number=3;DR.width=14;DR.cons.seq=CGAAATTTACCAGA;Trifonov.complexity=0.769230769230769;DUST.complexity=0
CP096024	rtracklayer	sequence_feature	23706935	23706994	.	.	.	ID=CP096024_208_10;Spacers.number=2;DR.width=10;DR.cons.seq=GGATAACTTT;Trifonov.complexity=0.888888888888889;DUST.complexity=0
CP096024	rtracklayer	sequence_feature	23734520	23734612	.	.	.	ID=CP096024_809_13;Spacers.number=2;DR.width=13;DR.cons.seq=ACAGAAACATTCT;Trifonov.complexity=0.681818181818182;DUST.complexity=0.1
CP096024	rtracklayer	sequence_feature	23764184	23764244	.	.	.	ID=CP096024_811_13;Spacers.number=2;DR.width=13;DR.cons.seq=TAGTGGCATATAT;Trifonov.complexity=0.490909090909091;DUST.complexity=0.2
CP096024	rtracklayer	sequence_feature	23793117	23793187	.	.	.	ID=CP096024_812_13;Spacers.number=2;DR.width=13;DR.cons.seq=GAATTCCATTGGC;Trifonov.complexity=0.757575757575758;DUST.complexity=0.1
CP096024	rtracklayer	sequence_feature	23832511	23832606	.	.	.	ID=CP096024_1480_12;Spacers.number=2;DR.width=12;DR.cons.seq=AATCAAAGAAAC;Trifonov.complexity=0.572727272727273;DUST.complexity=0.111111111111111
CP096024	rtracklayer	sequence_feature	23860094	23860158	.	.	.	ID=CP096024_1484_12;Spacers.number=2;DR.width=12;DR.cons.seq=ATAATTCAAATT;Trifonov.complexity=0.474074074074074;DUST.complexity=0.222222222222222
CP096024	rtracklayer	sequence_feature	23886316	23886371	.	.	.	ID=CP096024_1343_11;Spacers.number=2;DR.width=11;DR.cons.seq=CGAGGCAGAGG;Trifonov.complexity=0.453703703703704;DUST.complexity=0.25
CP096024	rtracklayer	sequence_feature	24000373	24000436	.	.	.	ID=CP096024_1347_11;Spacers.number=2;DR.width=11;DR.cons.seq=CTATCTTAATG;Trifonov.complexity=0.7;DUST.complexity=0
CP096024	rtracklayer	sequence_feature	24026624	24026733	.	.	.	ID=CP096024_627_14;Spacers.number=3;DR.width=14;DR.cons.seq=CCTGCTTTTGGTGC;Trifonov.complexity=0.648148148148148;DUST.complexity=0.181818181818182
CP096024	rtracklayer	sequence_feature	24197393	24197505	.	.	.	ID=CP096024_1351_11;Spacers.number=3;DR.width=11;DR.cons.seq=AAGAAATATAA;Trifonov.complexity=0.493827160493827;DUST.complexity=0.125
CP096024	rtracklayer	sequence_feature	24311117	24311241	.	.	.	ID=CP096024_57_23;Spacers.number=2;DR.width=23;DR.cons.seq=TTCGAGCTCATTTATGTGTATGA;Trifonov.complexity=0.610714285714286;DUST.complexity=0.15
CP096024	rtracklayer	sequence_feature	24311117	24311237	.	.	.	ID=CP096024_135_19;Spacers.number=2;DR.width=19;DR.cons.seq=TTCGAGCTCATTTATGTGT;Trifonov.complexity=0.705882352941176;DUST.complexity=0.0625
CP096024	rtracklayer	sequence_feature	24363215	24363315	.	.	.	ID=CP096024_834_13;Spacers.number=2;DR.width=13;DR.cons.seq=GTTGCTATAGTTT;Trifonov.complexity=0.606060606060606;DUST.complexity=0.1
CP096024	rtracklayer	sequence_feature	24387834	24387931	.	.	.	ID=CP096024_836_13;Spacers.number=3;DR.width=13;DR.cons.seq=AAATTCGCAAATA;Trifonov.complexity=0.490909090909091;DUST.complexity=0.2
CP096024	rtracklayer	sequence_feature	24387835	24387931	.	.	.	ID=CP096024_1510_12;Spacers.number=3;DR.width=12;DR.cons.seq=AATTCGCAAATA;Trifonov.complexity=0.654545454545455;DUST.complexity=0.111111111111111
CP096024	rtracklayer	sequence_feature	24518384	24518465	.	.	.	ID=CP096024_839_13;Spacers.number=2;DR.width=13;DR.cons.seq=AATCTCCCTCATA;Trifonov.complexity=0.707070707070707;DUST.complexity=0.1
CP096024	rtracklayer	sequence_feature	24551741	24551811	.	.	.	ID=CP096024_1527_12;Spacers.number=2;DR.width=12;DR.cons.seq=GAGAAGAAATCT;Trifonov.complexity=0.387878787878788;DUST.complexity=0.222222222222222
CP096024	rtracklayer	sequence_feature	24602579	24602693	.	.	.	ID=CP096024_1532_12;Spacers.number=3;DR.width=12;DR.cons.seq=GATTGAAAGAAA;Trifonov.complexity=0.474074074074074;DUST.complexity=0.222222222222222
CP096024	rtracklayer	sequence_feature	24617520	24617585	.	.	.	ID=CP096024_1533_12;Spacers.number=2;DR.width=12;DR.cons.seq=AAGATATTAAAT;Trifonov.complexity=0.666666666666667;DUST.complexity=0
CP096024	rtracklayer	sequence_feature	24629575	24629700	.	.	.	ID=CP096024_843_13;Spacers.number=3;DR.width=13;DR.cons.seq=TTATCTTAATTTT;Trifonov.complexity=0.545454545454545;DUST.complexity=0.2
CP096024	rtracklayer	sequence_feature	24791404	24791498	.	.	.	ID=CP096024_849_13;Spacers.number=2;DR.width=13;DR.cons.seq=TAATTTCCATGAA;Trifonov.complexity=0.75;DUST.complexity=0
CP096024	rtracklayer	sequence_feature	24893660	24893730	.	.	.	ID=CP096024_211_10;Spacers.number=2;DR.width=10;DR.cons.seq=TATGATCAAA;Trifonov.complexity=0.777777777777778;DUST.complexity=0
CP096024	rtracklayer	sequence_feature	24916238	24916302	.	.	.	ID=CP096024_1378_11;Spacers.number=2;DR.width=11;DR.cons.seq=AATTAGAGATC;Trifonov.complexity=0.622222222222222;DUST.complexity=0.125
CP096024	rtracklayer	sequence_feature	25050830	25050915	.	.	.	ID=CP096024_1559_12;Spacers.number=2;DR.width=12;DR.cons.seq=AAGGTCAGCAAA;Trifonov.complexity=0.636363636363636;DUST.complexity=0
CP096024	rtracklayer	sequence_feature	25051636	25051689	.	.	.	ID=CP096024_1383_11;Spacers.number=2;DR.width=11;DR.cons.seq=ACACTTCTTCA;Trifonov.complexity=0.378086419753086;DUST.complexity=0.25
CP096024	rtracklayer	sequence_feature	25072262	25072325	.	.	.	ID=CP096024_1561_12;Spacers.number=2;DR.width=12;DR.cons.seq=CACGAGACACAA;Trifonov.complexity=0.533333333333333;DUST.complexity=0.222222222222222
CP096024	rtracklayer	sequence_feature	25205830	25205921	.	.	.	ID=CP096024_1388_11;Spacers.number=3;DR.width=11;DR.cons.seq=AAGTACAACTT;Trifonov.complexity=0.8;DUST.complexity=0
CP096024	rtracklayer	sequence_feature	25266790	25266871	.	.	.	ID=CP096024_1390_11;Spacers.number=2;DR.width=11;DR.cons.seq=AAGTGGTAATG;Trifonov.complexity=0.777777777777778;DUST.complexity=0
CP096024	rtracklayer	sequence_feature	25389679	25389789	.	.	.	ID=CP096024_459_15;Spacers.number=2;DR.width=15;DR.cons.seq=TAAATCATTCAATGA;Trifonov.complexity=0.483516483516483;DUST.complexity=0.166666666666667
CP096024	rtracklayer	sequence_feature	25487928	25488003	.	.	.	ID=CP096024_214_10;Spacers.number=2;DR.width=10;DR.cons.seq=CCTACAAAAT;Trifonov.complexity=0.680555555555556;DUST.complexity=0.142857142857143
CP096024	rtracklayer	sequence_feature	25527232	25527332	.	.	.	ID=CP096024_1594_12;Spacers.number=3;DR.width=12;DR.cons.seq=TTGTGTATTAAA;Trifonov.complexity=0.6;DUST.complexity=0.111111111111111
CP096024	rtracklayer	sequence_feature	25569055	25569173	.	.	.	ID=CP096024_866_13;Spacers.number=3;DR.width=13;DR.cons.seq=AAATTTTTACTCT;Trifonov.complexity=0.572727272727273;DUST.complexity=0.3
CP096024	rtracklayer	sequence_feature	25661346	25661416	.	.	.	ID=CP096024_1602_12;Spacers.number=2;DR.width=12;DR.cons.seq=TATAATTAGTCT;Trifonov.complexity=0.727272727272727;DUST.complexity=0
CP096024	rtracklayer	sequence_feature	25783098	25783165	.	.	.	ID=CP096024_1425_11;Spacers.number=2;DR.width=11;DR.cons.seq=GCAATTTTAAA;Trifonov.complexity=0.533333333333333;DUST.complexity=0.125
CP096024	rtracklayer	sequence_feature	25840304	25840399	.	.	.	ID=CP096024_1610_12;Spacers.number=2;DR.width=12;DR.cons.seq=TTCATGAGTTTT;Trifonov.complexity=0.654545454545455;DUST.complexity=0.111111111111111
CP096024	rtracklayer	sequence_feature	25840877	25840979	.	.	.	ID=CP096024_675_14;Spacers.number=2;DR.width=14;DR.cons.seq=GATTATTCTCTGAT;Trifonov.complexity=0.403846153846154;DUST.complexity=0.272727272727273
CP096024	rtracklayer	sequence_feature	25923054	25923122	.	.	.	ID=CP096024_1617_12;Spacers.number=2;DR.width=12;DR.cons.seq=AAAACTCTTTTA;Trifonov.complexity=0.533333333333333;DUST.complexity=0.222222222222222
CP096024	rtracklayer	sequence_feature	25978256	25978321	.	.	.	ID=CP096024_1433_11;Spacers.number=2;DR.width=11;DR.cons.seq=TTGAATAACAC;Trifonov.complexity=0.8;DUST.complexity=0
CP096024	rtracklayer	sequence_feature	26020640	26020695	.	.	.	ID=CP096024_1436_11;Spacers.number=2;DR.width=11;DR.cons.seq=TGTGAAGTAAG;Trifonov.complexity=0.592592592592593;DUST.complexity=0.125
CP096024	rtracklayer	sequence_feature	26094608	26094681	.	.	.	ID=CP096024_884_13;Spacers.number=2;DR.width=13;DR.cons.seq=TTATATTCAATTT;Trifonov.complexity=0.545454545454545;DUST.complexity=0.2
CP096024	rtracklayer	sequence_feature	26144140	26144214	.	.	.	ID=CP096024_683_14;Spacers.number=2;DR.width=14;DR.cons.seq=TATGATAGTATTTT;Trifonov.complexity=0.648148148148148;DUST.complexity=0.181818181818182
CP096024	rtracklayer	sequence_feature	26144767	26144898	.	.	.	ID=CP096024_470_15;Spacers.number=3;DR.width=15;DR.cons.seq=TTGTATTGACATGTT;Trifonov.complexity=0.483516483516483;DUST.complexity=0.166666666666667
CP096024	rtracklayer	sequence_feature	26156334	26156412	.	.	.	ID=CP096024_684_14;Spacers.number=2;DR.width=14;DR.cons.seq=TGAATTTGTAAAAT;Trifonov.complexity=0.648148148148148;DUST.complexity=0.181818181818182
CP096024	rtracklayer	sequence_feature	26192331	26192396	.	.	.	ID=CP096024_1444_11;Spacers.number=2;DR.width=11;DR.cons.seq=AGGCAACGAAA;Trifonov.complexity=0.888888888888889;DUST.complexity=0
CP096024	rtracklayer	sequence_feature	26204114	26204224	.	.	.	ID=CP096024_1445_11;Spacers.number=3;DR.width=11;DR.cons.seq=CAATAATTGAA;Trifonov.complexity=0.622222222222222;DUST.complexity=0.125
CP096024	rtracklayer	sequence_feature	26380337	26380426	.	.	.	ID=CP096024_1455_11;Spacers.number=3;DR.width=11;DR.cons.seq=AAACAAATCAG;Trifonov.complexity=0.533333333333333;DUST.complexity=0.125
CP096024	rtracklayer	sequence_feature	26409434	26409522	.	.	.	ID=CP096024_223_10;Spacers.number=3;DR.width=10;DR.cons.seq=CCACCAGACT;Trifonov.complexity=0.583333333333333;DUST.complexity=0.142857142857143
CP096024	rtracklayer	sequence_feature	26507950	26508037	.	.	.	ID=CP096024_1660_12;Spacers.number=2;DR.width=12;DR.cons.seq=AGTTCCTTTTGT;Trifonov.complexity=0.572727272727273;DUST.complexity=0.111111111111111
CP096024	rtracklayer	sequence_feature	26552218	26552326	.	.	.	ID=CP096024_224_17;Spacers.number=2;DR.width=17;DR.cons.seq=TCCTTGCTTATTCTCAC;Trifonov.complexity=0.583333333333333;DUST.complexity=0.0714285714285714
CP096024	rtracklayer	sequence_feature	26552221	26552326	.	.	.	ID=CP096024_690_14;Spacers.number=2;DR.width=14;DR.cons.seq=TTGCTTATTCTCAC;Trifonov.complexity=0.692307692307692;DUST.complexity=0
CP096024	rtracklayer	sequence_feature	26592315	26592395	.	.	.	ID=CP096024_1665_12;Spacers.number=2;DR.width=12;DR.cons.seq=TAATCGTCTTTC;Trifonov.complexity=0.727272727272727;DUST.complexity=0
CP096024	rtracklayer	sequence_feature	26603514	26603629	.	.	.	ID=CP096024_691_14;Spacers.number=3;DR.width=14;DR.cons.seq=TAAGAAAATATCAA;Trifonov.complexity=0.493589743589744;DUST.complexity=0.0909090909090909
CP096024	rtracklayer	sequence_feature	26666075	26666172	.	.	.	ID=CP096024_1474_11;Spacers.number=3;DR.width=11;DR.cons.seq=TTTGTAGTATT;Trifonov.complexity=0.592592592592593;DUST.complexity=0.125
CP096024	rtracklayer	sequence_feature	26728711	26728785	.	.	.	ID=CP096024_900_13;Spacers.number=2;DR.width=13;DR.cons.seq=CTTGTTCCCTTTA;Trifonov.complexity=0.53030303030303;DUST.complexity=0.1
CP096024	rtracklayer	sequence_feature	26898639	26898741	.	.	.	ID=CP096024_484_15;Spacers.number=2;DR.width=15;DR.cons.seq=TATTAGTTATGTCAA;Trifonov.complexity=0.543956043956044;DUST.complexity=0.166666666666667
CP096024	rtracklayer	sequence_feature	26971077	26971150	.	.	.	ID=CP096024_1493_11;Spacers.number=2;DR.width=11;DR.cons.seq=GATCGTCATCG;Trifonov.complexity=0.408333333333333;DUST.complexity=0.25
CP096024	rtracklayer	sequence_feature	26999894	26999959	.	.	.	ID=CP096024_1495_11;Spacers.number=2;DR.width=11;DR.cons.seq=ATGAATAGTGT;Trifonov.complexity=0.777777777777778;DUST.complexity=0
CP096024	rtracklayer	sequence_feature	27190563	27190620	.	.	.	ID=CP096024_230_10;Spacers.number=2;DR.width=10;DR.cons.seq=CAGAAATTGA;Trifonov.complexity=0.777777777777778;DUST.complexity=0
CP096024	rtracklayer	sequence_feature	27247755	27247835	.	.	.	ID=CP096024_1725_12;Spacers.number=2;DR.width=12;DR.cons.seq=ATTTAGTGTATG;Trifonov.complexity=0.666666666666667;DUST.complexity=0
CP096024	rtracklayer	sequence_feature	27250392	27250488	.	.	.	ID=CP096024_917_13;Spacers.number=2;DR.width=13;DR.cons.seq=AGAGCAAAGGCTA;Trifonov.complexity=0.666666666666667;DUST.complexity=0
CP096024	rtracklayer	sequence_feature	27291837	27291919	.	.	.	ID=CP096024_918_13;Spacers.number=2;DR.width=13;DR.cons.seq=TTTTGCCACCTTT;Trifonov.complexity=0.477272727272727;DUST.complexity=0.3
CP096024	rtracklayer	sequence_feature	27338644	27338784	.	.	.	ID=CP096024_282_16;Spacers.number=3;DR.width=16;DR.cons.seq=TTGGTCGATATGTGAT;Trifonov.complexity=0.557142857142857;DUST.complexity=0.0769230769230769
CP096024	rtracklayer	sequence_feature	27346253	27346428	.	.	.	ID=CP096024_30_28;Spacers.number=2;DR.width=28;DR.cons.seq=AAGATATTTAGTGGTAACGTTGGTATTT;Trifonov.complexity=0.407211538461538;DUST.complexity=0.24
CP096024	rtracklayer	sequence_feature	27367841	27367897	.	.	.	ID=CP096024_232_10;Spacers.number=2;DR.width=10;DR.cons.seq=GAGGAGTGAA;Trifonov.complexity=0.583333333333333;DUST.complexity=0.142857142857143
CP096024	rtracklayer	sequence_feature	27422700	27422845	.	.	.	ID=CP096024_923_13;Spacers.number=4;DR.width=13;DR.cons.seq=TTTAGATTTTGAG;Trifonov.complexity=0.545454545454545;DUST.complexity=0.3
CP096024	rtracklayer	sequence_feature	27422709	27422782	.	.	.	ID=CP096024_1733_12;Spacers.number=2;DR.width=12;DR.cons.seq=TTAGATTTTGAG;Trifonov.complexity=0.6;DUST.complexity=0.111111111111111
CP096024	rtracklayer	sequence_feature	27444234	27444312	.	.	.	ID=CP096024_701_14;Spacers.number=2;DR.width=14;DR.cons.seq=TCCTTAATATTTTT;Trifonov.complexity=0.589225589225589;DUST.complexity=0.272727272727273
CP096024	rtracklayer	sequence_feature	27500336	27500401	.	.	.	ID=CP096024_1519_11;Spacers.number=2;DR.width=11;DR.cons.seq=AATAGACATAT;Trifonov.complexity=0.622222222222222;DUST.complexity=0.125
CP096024	rtracklayer	sequence_feature	27503743	27503832	.	.	.	ID=CP096024_497_15;Spacers.number=2;DR.width=15;DR.cons.seq=CATCCAAATGATCCA;Trifonov.complexity=0.291375291375291;DUST.complexity=0.25
CP096024	rtracklayer	sequence_feature	27555859	27555932	.	.	.	ID=CP096024_1520_11;Spacers.number=2;DR.width=11;DR.cons.seq=CATGTACACAT;Trifonov.complexity=0.466666666666667;DUST.complexity=0.25
CP096024	rtracklayer	sequence_feature	27596359	27596424	.	.	.	ID=CP096024_1524_11;Spacers.number=2;DR.width=11;DR.cons.seq=TAGGAAGTGTT;Trifonov.complexity=0.888888888888889;DUST.complexity=0
CP096024	rtracklayer	sequence_feature	27673127	27673215	.	.	.	ID=CP096024_708_14;Spacers.number=2;DR.width=14;DR.cons.seq=CAAGATTTGAAATT;Trifonov.complexity=0.493589743589744;DUST.complexity=0.0909090909090909
CP096024	rtracklayer	sequence_feature	27705471	27705544	.	.	.	ID=CP096024_1538_11;Spacers.number=2;DR.width=11;DR.cons.seq=TTCTGTTCCAT;Trifonov.complexity=0.711111111111111;DUST.complexity=0.125
CP096024	rtracklayer	sequence_feature	27860694	27860767	.	.	.	ID=CP096024_1544_11;Spacers.number=2;DR.width=11;DR.cons.seq=AAGAATACAGA;Trifonov.complexity=0.622222222222222;DUST.complexity=0.125
CP096024	rtracklayer	sequence_feature	27905312	27905385	.	.	.	ID=CP096024_1771_12;Spacers.number=2;DR.width=12;DR.cons.seq=TTTTAGAAAATA;Trifonov.complexity=0.533333333333333;DUST.complexity=0.222222222222222
CP096024	rtracklayer	sequence_feature	27918474	27918553	.	.	.	ID=CP096024_939_13;Spacers.number=2;DR.width=13;DR.cons.seq=CAAGAACTCTTTC;Trifonov.complexity=0.666666666666667;DUST.complexity=0
CP096024	rtracklayer	sequence_feature	27948095	27948204	.	.	.	ID=CP096024_1548_11;Spacers.number=4;DR.width=11;DR.cons.seq=CTATTTGGTTT;Trifonov.complexity=0.622222222222222;DUST.complexity=0.125
CP096024	rtracklayer	sequence_feature	27950775	27950853	.	.	.	ID=CP096024_941_13;Spacers.number=2;DR.width=13;DR.cons.seq=AAGAAGGAAACAT;Trifonov.complexity=0.477272727272727;DUST.complexity=0.2
CP096024	rtracklayer	sequence_feature	27989543	27989615	.	.	.	ID=CP096024_1552_11;Spacers.number=2;DR.width=11;DR.cons.seq=AACCAATAAAA;Trifonov.complexity=0.592592592592593;DUST.complexity=0.125
CP096024	rtracklayer	sequence_feature	28035870	28035939	.	.	.	ID=CP096024_1556_11;Spacers.number=2;DR.width=11;DR.cons.seq=ATGGAAGCTTG;Trifonov.complexity=0.9;DUST.complexity=0
CP096024	rtracklayer	sequence_feature	28094919	28094996	.	.	.	ID=CP096024_1786_12;Spacers.number=2;DR.width=12;DR.cons.seq=TGATCCTTCGAT;Trifonov.complexity=0.654545454545455;DUST.complexity=0.111111111111111
CP096024	rtracklayer	sequence_feature	28138803	28138869	.	.	.	ID=CP096024_1561_11;Spacers.number=2;DR.width=11;DR.cons.seq=AATTAAAAGGA;Trifonov.complexity=0.691358024691358;DUST.complexity=0.125
CP096024	rtracklayer	sequence_feature	28147948	28148035	.	.	.	ID=CP096024_293_16;Spacers.number=2;DR.width=16;DR.cons.seq=ATCTGCACCAGGAGAA;Trifonov.complexity=0.8;DUST.complexity=0
CP096024	rtracklayer	sequence_feature	28153465	28153545	.	.	.	ID=CP096024_1789_12;Spacers.number=2;DR.width=12;DR.cons.seq=TAAAGAATCAAA;Trifonov.complexity=0.572727272727273;DUST.complexity=0.111111111111111
CP096024	rtracklayer	sequence_feature	28226987	28227072	.	.	.	ID=CP096024_951_13;Spacers.number=2;DR.width=13;DR.cons.seq=GAGAATGACTTTG;Trifonov.complexity=0.666666666666667;DUST.complexity=0
CP096024	rtracklayer	sequence_feature	28249702	28249769	.	.	.	ID=CP096024_1563_11;Spacers.number=2;DR.width=11;DR.cons.seq=AAAACTTACCT;Trifonov.complexity=0.592592592592593;DUST.complexity=0.125
CP096024	rtracklayer	sequence_feature	28472854	28472953	.	.	.	ID=CP096024_1576_11;Spacers.number=3;DR.width=11;DR.cons.seq=GATGATATCAT;Trifonov.complexity=0.533333333333333;DUST.complexity=0.125
CP096024	rtracklayer	sequence_feature	28530487	28530601	.	.	.	ID=CP096024_159_19;Spacers.number=2;DR.width=19;DR.cons.seq=GAAGCTACATGAGTTCTTC;Trifonov.complexity=0.764705882352941;DUST.complexity=0.0625
CP096024	rtracklayer	sequence_feature	28536377	28536474	.	.	.	ID=CP096024_515_15;Spacers.number=3;DR.width=15;DR.cons.seq=CTTCATCTTATCCAT;Trifonov.complexity=0.598290598290598;DUST.complexity=0.25
CP096024	rtracklayer	sequence_feature	28543271	28543367	.	.	.	ID=CP096024_1580_11;Spacers.number=3;DR.width=11;DR.cons.seq=AACTTTGTAAT;Trifonov.complexity=0.8;DUST.complexity=0
CP096024	rtracklayer	sequence_feature	28552483	28552563	.	.	.	ID=CP096024_959_13;Spacers.number=2;DR.width=13;DR.cons.seq=GGACAATTATTTA;Trifonov.complexity=0.545454545454545;DUST.complexity=0.2
CP096024	rtracklayer	sequence_feature	28566155	28566233	.	.	.	ID=CP096024_960_13;Spacers.number=2;DR.width=13;DR.cons.seq=ACAAACATTGCAT;Trifonov.complexity=0.477272727272727;DUST.complexity=0.2
CP096024	rtracklayer	sequence_feature	28648448	28648514	.	.	.	ID=CP096024_1584_11;Spacers.number=2;DR.width=11;DR.cons.seq=ATAGAGATGTT;Trifonov.complexity=0.691358024691358;DUST.complexity=0.125
CP096024	rtracklayer	sequence_feature	28779102	28779184	.	.	.	ID=CP096024_1586_11;Spacers.number=2;DR.width=11;DR.cons.seq=ATATGAGATCA;Trifonov.complexity=0.7;DUST.complexity=0
CP096024	rtracklayer	sequence_feature	28798672	28798749	.	.	.	ID=CP096024_1826_12;Spacers.number=2;DR.width=12;DR.cons.seq=GAGAAGAATATG;Trifonov.complexity=0.474074074074074;DUST.complexity=0.222222222222222
CP096024	rtracklayer	sequence_feature	28803543	28803699	.	.	.	ID=CP096024_249_17;Spacers.number=3;DR.width=17;DR.cons.seq=TCTTGTTGAAGGGTCAT;Trifonov.complexity=0.641666666666667;DUST.complexity=0.0714285714285714
CP096024	rtracklayer	sequence_feature	28870053	28870150	.	.	.	ID=CP096024_1589_11;Spacers.number=4;DR.width=11;DR.cons.seq=GGCGGTGAAGG;Trifonov.complexity=0.8;DUST.complexity=0
CP096024	rtracklayer	sequence_feature	28912397	28912501	.	.	.	ID=CP096024_1835_12;Spacers.number=3;DR.width=12;DR.cons.seq=ACTTCCGCTGCT;Trifonov.complexity=0.654545454545455;DUST.complexity=0.111111111111111
CP096024	rtracklayer	sequence_feature	28926347	28926441	.	.	.	ID=CP096024_161_19;Spacers.number=2;DR.width=19;DR.cons.seq=AAAGAGGAAATGAATGTTT;Trifonov.complexity=0.637254901960784;DUST.complexity=0.25
CP096024	rtracklayer	sequence_feature	28926349	28926441	.	.	.	ID=CP096024_251_17;Spacers.number=2;DR.width=17;DR.cons.seq=AGAGGAAATGAATGTTT;Trifonov.complexity=0.66031746031746;DUST.complexity=0.214285714285714
CP096024	rtracklayer	sequence_feature	28934637	28934704	.	.	.	ID=CP096024_1593_11;Spacers.number=2;DR.width=11;DR.cons.seq=AATAACTAAAA;Trifonov.complexity=0.432098765432099;DUST.complexity=0.25
CP096024	rtracklayer	sequence_feature	29045274	29045379	.	.	.	ID=CP096024_299_16;Spacers.number=2;DR.width=16;DR.cons.seq=CCTCTGTTTTCTATTT;Trifonov.complexity=0.419047619047619;DUST.complexity=0.307692307692308
CP096024	rtracklayer	sequence_feature	29111032	29111126	.	.	.	ID=CP096024_741_14;Spacers.number=2;DR.width=14;DR.cons.seq=AAATGTAAACTTTC;Trifonov.complexity=0.634615384615385;DUST.complexity=0.0909090909090909
CP096024	rtracklayer	sequence_feature	29141482	29141564	.	.	.	ID=CP096024_521_15;Spacers.number=2;DR.width=15;DR.cons.seq=TAAAATCAAACGAGT;Trifonov.complexity=0.604395604395604;DUST.complexity=0.25
CP096024	rtracklayer	sequence_feature	29218509	29218610	.	.	.	ID=CP096024_1852_12;Spacers.number=3;DR.width=12;DR.cons.seq=TGATAAGGACAA;Trifonov.complexity=0.818181818181818;DUST.complexity=0
CP096024	rtracklayer	sequence_feature	29393978	29394056	.	.	.	ID=CP096024_1865_12;Spacers.number=2;DR.width=12;DR.cons.seq=CAACAAATGTAT;Trifonov.complexity=0.572727272727273;DUST.complexity=0.111111111111111
CP096024	rtracklayer	sequence_feature	29421923	29422020	.	.	.	ID=CP096024_1616_11;Spacers.number=4;DR.width=11;DR.cons.seq=TAGGGTTTAGA;Trifonov.complexity=0.592592592592593;DUST.complexity=0.125
CP096024	rtracklayer	sequence_feature	29446199	29446277	.	.	.	ID=CP096024_1869_12;Spacers.number=2;DR.width=12;DR.cons.seq=TCAAATTATCTA;Trifonov.complexity=0.777777777777778;DUST.complexity=0
CP096024	rtracklayer	sequence_feature	29485516	29485579	.	.	.	ID=CP096024_1622_11;Spacers.number=2;DR.width=11;DR.cons.seq=AATTTTGCAAA;Trifonov.complexity=0.533333333333333;DUST.complexity=0.125
CP096024	rtracklayer	sequence_feature	29653479	29653566	.	.	.	ID=CP096024_761_14;Spacers.number=2;DR.width=14;DR.cons.seq=AGCAAATAGAATGT;Trifonov.complexity=0.634615384615385;DUST.complexity=0.0909090909090909
CP096024	rtracklayer	sequence_feature	29872981	29873042	.	.	.	ID=CP096024_1901_12;Spacers.number=2;DR.width=12;DR.cons.seq=TCTTTATACTTT;Trifonov.complexity=0.474074074074074;DUST.complexity=0.222222222222222
CP096024	rtracklayer	sequence_feature	29893430	29893495	.	.	.	ID=CP096024_1641_11;Spacers.number=2;DR.width=11;DR.cons.seq=AATTTTCGGAT;Trifonov.complexity=0.622222222222222;DUST.complexity=0.125
CP096024	rtracklayer	sequence_feature	29903801	29903879	.	.	.	ID=CP096024_996_13;Spacers.number=2;DR.width=13;DR.cons.seq=ACCTCTAGATACA;Trifonov.complexity=0.75;DUST.complexity=0
CP096024	rtracklayer	sequence_feature	29942901	29942959	.	.	.	ID=CP096024_1642_11;Spacers.number=2;DR.width=11;DR.cons.seq=ATCTTGAACAT;Trifonov.complexity=0.9;DUST.complexity=0
CP096024	rtracklayer	sequence_feature	29982414	29982545	.	.	.	ID=CP096024_998_13;Spacers.number=3;DR.width=13;DR.cons.seq=ATTACTCATTGGA;Trifonov.complexity=0.757575757575758;DUST.complexity=0.1
CP096024	rtracklayer	sequence_feature	29984845	29984915	.	.	.	ID=CP096024_1648_11;Spacers.number=2;DR.width=11;DR.cons.seq=GCTAATATTCT;Trifonov.complexity=0.7;DUST.complexity=0
CP096024	rtracklayer	sequence_feature	30013158	30013213	.	.	.	ID=CP096024_1650_11;Spacers.number=2;DR.width=11;DR.cons.seq=TTTGGGTCTTG;Trifonov.complexity=0.592592592592593;DUST.complexity=0.125
CP096024	rtracklayer	sequence_feature	30056907	30056972	.	.	.	ID=CP096024_1914_12;Spacers.number=2;DR.width=12;DR.cons.seq=TTCAGGGTTTTA;Trifonov.complexity=0.572727272727273;DUST.complexity=0.111111111111111
CP096024	rtracklayer	sequence_feature	30087095	30087166	.	.	.	ID=CP096024_1658_11;Spacers.number=2;DR.width=11;DR.cons.seq=AAACATCATTA;Trifonov.complexity=0.691358024691358;DUST.complexity=0.125
CP096024	rtracklayer	sequence_feature	30288421	30288532	.	.	.	ID=CP096024_1003_13;Spacers.number=3;DR.width=13;DR.cons.seq=GTTTGAATCTGAA;Trifonov.complexity=0.490909090909091;DUST.complexity=0.2
CP096024	rtracklayer	sequence_feature	30296164	30296239	.	.	.	ID=CP096024_1672_11;Spacers.number=2;DR.width=11;DR.cons.seq=AAAGACACAGA;Trifonov.complexity=0.432098765432099;DUST.complexity=0.25
CP096024	rtracklayer	sequence_feature	30411511	30411579	.	.	.	ID=CP096024_1685_11;Spacers.number=2;DR.width=11;DR.cons.seq=TTTGACTATTT;Trifonov.complexity=0.622222222222222;DUST.complexity=0.125
CP096024	rtracklayer	sequence_feature	30439691	30439772	.	.	.	ID=CP096024_1015_13;Spacers.number=2;DR.width=13;DR.cons.seq=TTTTGTTAATGAA;Trifonov.complexity=0.707070707070707;DUST.complexity=0.1
CP096024	rtracklayer	sequence_feature	30500353	30500448	.	.	.	ID=CP096024_778_14;Spacers.number=3;DR.width=14;DR.cons.seq=ATATGATAGTGTAC;Trifonov.complexity=0.493589743589744;DUST.complexity=0.0909090909090909
CP096024	rtracklayer	sequence_feature	30500570	30500634	.	.	.	ID=CP096024_779_14;Spacers.number=2;DR.width=14;DR.cons.seq=ATATGATAGTGTAC;Trifonov.complexity=0.493589743589744;DUST.complexity=0.0909090909090909
CP096024	rtracklayer	sequence_feature	30531420	30531478	.	.	.	ID=CP096024_1694_11;Spacers.number=2;DR.width=11;DR.cons.seq=ATCCTTCCAAG;Trifonov.complexity=0.711111111111111;DUST.complexity=0.125
CP096024	rtracklayer	sequence_feature	30543969	30544064	.	.	.	ID=CP096024_1695_11;Spacers.number=3;DR.width=11;DR.cons.seq=ACAAATTGAAA;Trifonov.complexity=0.622222222222222;DUST.complexity=0.125
CP096024	rtracklayer	sequence_feature	30567075	30567156	.	.	.	ID=CP096024_1697_11;Spacers.number=2;DR.width=11;DR.cons.seq=TGATTAGGATC;Trifonov.complexity=0.711111111111111;DUST.complexity=0.125
CP096024	rtracklayer	sequence_feature	30703787	30703865	.	.	.	ID=CP096024_1700_11;Spacers.number=2;DR.width=11;DR.cons.seq=GTCCTAAATTA;Trifonov.complexity=0.8;DUST.complexity=0
CP096024	rtracklayer	sequence_feature	30810823	30810895	.	.	.	ID=CP096024_1705_11;Spacers.number=2;DR.width=11;DR.cons.seq=GCCATTTAACT;Trifonov.complexity=0.9;DUST.complexity=0
CP096024	rtracklayer	sequence_feature	30878788	30878838	.	.	.	ID=CP096024_267_10;Spacers.number=2;DR.width=10;DR.cons.seq=ATCTTTCATT;Trifonov.complexity=0.555555555555556;DUST.complexity=0
CP096024	rtracklayer	sequence_feature	30890587	30890682	.	.	.	ID=CP096024_545_15;Spacers.number=2;DR.width=15;DR.cons.seq=GAGGTGGAGCGATCA;Trifonov.complexity=0.659340659340659;DUST.complexity=0.0833333333333333
CP096024	rtracklayer	sequence_feature	30890589	30890682	.	.	.	ID=CP096024_1040_13;Spacers.number=2;DR.width=13;DR.cons.seq=GGTGGAGCGATCA;Trifonov.complexity=0.833333333333333;DUST.complexity=0
CP096024	rtracklayer	sequence_feature	30932617	30932693	.	.	.	ID=CP096024_1711_11;Spacers.number=2;DR.width=11;DR.cons.seq=GTTTTAAAGAT;Trifonov.complexity=0.691358024691358;DUST.complexity=0.125
CP096024	rtracklayer	sequence_feature	30982924	30983002	.	.	.	ID=CP096024_1714_11;Spacers.number=2;DR.width=11;DR.cons.seq=CTTACAAATCT;Trifonov.complexity=0.888888888888889;DUST.complexity=0
CP096024	rtracklayer	sequence_feature	30994214	30994280	.	.	.	ID=CP096024_1968_12;Spacers.number=2;DR.width=12;DR.cons.seq=TAATTTTGTAGT;Trifonov.complexity=0.7;DUST.complexity=0.111111111111111
CP096024	rtracklayer	sequence_feature	31055711	31055783	.	.	.	ID=CP096024_1044_13;Spacers.number=2;DR.width=13;DR.cons.seq=GCGGATAAGGCGT;Trifonov.complexity=0.681818181818182;DUST.complexity=0.1
CP096024	rtracklayer	sequence_feature	31055711	31055781	.	.	.	ID=CP096024_1718_11;Spacers.number=2;DR.width=11;DR.cons.seq=GCGGATAAGGC;Trifonov.complexity=0.8;DUST.complexity=0
CP096024	rtracklayer	sequence_feature	31227888	31227978	.	.	.	ID=CP096024_322_16;Spacers.number=2;DR.width=16;DR.cons.seq=TATTAATTTATAGAGG;Trifonov.complexity=0.611111111111111;DUST.complexity=0.230769230769231
CP096024	rtracklayer	sequence_feature	31227888	31227977	.	.	.	ID=CP096024_553_15;Spacers.number=2;DR.width=15;DR.cons.seq=TATTAATTTATAGAG;Trifonov.complexity=0.512820512820513;DUST.complexity=0.25
CP096024	rtracklayer	sequence_feature	31294661	31294744	.	.	.	ID=CP096024_1051_13;Spacers.number=2;DR.width=13;DR.cons.seq=TTGCTCCAATATC;Trifonov.complexity=0.833333333333333;DUST.complexity=0
CP096024	rtracklayer	sequence_feature	31327029	31327125	.	.	.	ID=CP096024_796_14;Spacers.number=2;DR.width=14;DR.cons.seq=TATATGGAAAATAA;Trifonov.complexity=0.5;DUST.complexity=0.272727272727273
CP096024	rtracklayer	sequence_feature	31399281	31399355	.	.	.	ID=CP096024_1999_12;Spacers.number=2;DR.width=12;DR.cons.seq=ATAACGAGAAAA;Trifonov.complexity=0.572727272727273;DUST.complexity=0.111111111111111
CP096024	rtracklayer	sequence_feature	31447958	31448030	.	.	.	ID=CP096024_2001_12;Spacers.number=2;DR.width=12;DR.cons.seq=TTTAATGATTTA;Trifonov.complexity=0.474074074074074;DUST.complexity=0.222222222222222
CP096024	rtracklayer	sequence_feature	31459779	31459840	.	.	.	ID=CP096024_271_10;Spacers.number=2;DR.width=10;DR.cons.seq=AGCGTTTGGA;Trifonov.complexity=0.888888888888889;DUST.complexity=0
CP096024	rtracklayer	sequence_feature	31569815	31569893	.	.	.	ID=CP096024_809_14;Spacers.number=2;DR.width=14;DR.cons.seq=TAAAACATAATCAT;Trifonov.complexity=0.5;DUST.complexity=0.272727272727273
CP096024	rtracklayer	sequence_feature	31569816	31569893	.	.	.	ID=CP096024_1058_13;Spacers.number=2;DR.width=13;DR.cons.seq=AAAACATAATCAT;Trifonov.complexity=0.545454545454545;DUST.complexity=0.2
CP096024	rtracklayer	sequence_feature	31630240	31630330	.	.	.	ID=CP096024_272_17;Spacers.number=2;DR.width=17;DR.cons.seq=AGCAAATAACGGTATTT;Trifonov.complexity=0.6875;DUST.complexity=0
CP096024	rtracklayer	sequence_feature	31630242	31630330	.	.	.	ID=CP096024_563_15;Spacers.number=2;DR.width=15;DR.cons.seq=CAAATAACGGTATTT;Trifonov.complexity=0.642857142857143;DUST.complexity=0
CP096024	rtracklayer	sequence_feature	31656430	31656514	.	.	.	ID=CP096024_331_16;Spacers.number=2;DR.width=16;DR.cons.seq=TGTCATAATCTAGAAA;Trifonov.complexity=0.666666666666667;DUST.complexity=0
CP096024	rtracklayer	sequence_feature	31656430	31656513	.	.	.	ID=CP096024_564_15;Spacers.number=2;DR.width=15;DR.cons.seq=TGTCATAATCTAGAA;Trifonov.complexity=0.714285714285714;DUST.complexity=0
CP096024	rtracklayer	sequence_feature	31656430	31656511	.	.	.	ID=CP096024_1061_13;Spacers.number=2;DR.width=13;DR.cons.seq=TGTCATAATCTAG;Trifonov.complexity=0.75;DUST.complexity=0
CP096024	rtracklayer	sequence_feature	31698596	31698673	.	.	.	ID=CP096024_1062_13;Spacers.number=2;DR.width=13;DR.cons.seq=CCTAAATTCCAAA;Trifonov.complexity=0.808080808080808;DUST.complexity=0.1
CP096024	rtracklayer	sequence_feature	31698709	31698794	.	.	.	ID=CP096024_1063_13;Spacers.number=3;DR.width=13;DR.cons.seq=CCTAAATTCCAAA;Trifonov.complexity=0.808080808080808;DUST.complexity=0.1
CP096024	rtracklayer	sequence_feature	31720974	31721041	.	.	.	ID=CP096024_1069_13;Spacers.number=2;DR.width=13;DR.cons.seq=TTTACGGTTTTGA;Trifonov.complexity=0.545454545454545;DUST.complexity=0.3
CP096024	rtracklayer	sequence_feature	31789401	31789484	.	.	.	ID=CP096024_2029_12;Spacers.number=2;DR.width=12;DR.cons.seq=GAAACAAGGTTA;Trifonov.complexity=0.818181818181818;DUST.complexity=0
CP096024	rtracklayer	sequence_feature	31813908	31813967	.	.	.	ID=CP096024_273_10;Spacers.number=2;DR.width=10;DR.cons.seq=TCTTCCAATA;Trifonov.complexity=0.888888888888889;DUST.complexity=0
CP096024	rtracklayer	sequence_feature	31830989	31831067	.	.	.	ID=CP096024_1073_13;Spacers.number=3;DR.width=13;DR.cons.seq=GCTGTTGGTGAAA;Trifonov.complexity=0.666666666666667;DUST.complexity=0
CP096024	rtracklayer	sequence_feature	31873003	31873101	.	.	.	ID=CP096024_1075_13;Spacers.number=2;DR.width=13;DR.cons.seq=TTACAAAGGGATA;Trifonov.complexity=0.75;DUST.complexity=0
CP096024	rtracklayer	sequence_feature	31873019	31873100	.	.	.	ID=CP096024_2036_12;Spacers.number=2;DR.width=12;DR.cons.seq=TACAAAGGGATA;Trifonov.complexity=0.727272727272727;DUST.complexity=0
CP096024	rtracklayer	sequence_feature	31909871	31909951	.	.	.	ID=CP096024_1077_13;Spacers.number=2;DR.width=13;DR.cons.seq=TTTCGAGCGTTTG;Trifonov.complexity=0.606060606060606;DUST.complexity=0.1
CP096024	rtracklayer	sequence_feature	31923594	31923660	.	.	.	ID=CP096024_1756_11;Spacers.number=2;DR.width=11;DR.cons.seq=TTTGGCTTATT;Trifonov.complexity=0.7;DUST.complexity=0
CP096024	rtracklayer	sequence_feature	31957362	31957424	.	.	.	ID=CP096024_1757_11;Spacers.number=2;DR.width=11;DR.cons.seq=AATCATTAGAA;Trifonov.complexity=0.8;DUST.complexity=0
CP096024	rtracklayer	sequence_feature	31976278	31976357	.	.	.	ID=CP096024_1760_11;Spacers.number=3;DR.width=11;DR.cons.seq=CTGCTCTGTTT;Trifonov.complexity=0.592592592592593;DUST.complexity=0.125
CP096024	rtracklayer	sequence_feature	32020845	32020936	.	.	.	ID=CP096024_822_14;Spacers.number=2;DR.width=14;DR.cons.seq=TAAATGGGCCTATA;Trifonov.complexity=0.615384615384615;DUST.complexity=0
CP096024	rtracklayer	sequence_feature	32057680	32057749	.	.	.	ID=CP096024_1765_11;Spacers.number=2;DR.width=11;DR.cons.seq=AACTAGAAATT;Trifonov.complexity=0.8;DUST.complexity=0
CP096024	rtracklayer	sequence_feature	32116648	32116713	.	.	.	ID=CP096024_823_14;Spacers.number=2;DR.width=14;DR.cons.seq=ATTCACACTTTAAA;Trifonov.complexity=0.814814814814815;DUST.complexity=0.0909090909090909
CP096024	rtracklayer	sequence_feature	32137553	32137641	.	.	.	ID=CP096024_2049_12;Spacers.number=2;DR.width=12;DR.cons.seq=AACCAGCCTATA;Trifonov.complexity=0.818181818181818;DUST.complexity=0
CP096024	rtracklayer	sequence_feature	32210261	32210396	.	.	.	ID=CP096024_573_15;Spacers.number=4;DR.width=15;DR.cons.seq=ATTTCCTCCACTGGC;Trifonov.complexity=0.659340659340659;DUST.complexity=0.0833333333333333
CP096024	rtracklayer	sequence_feature	32210382	32210486	.	.	.	ID=CP096024_274_17;Spacers.number=2;DR.width=17;DR.cons.seq=CTTCCTCAACTGGCTGA;Trifonov.complexity=0.641666666666667;DUST.complexity=0.0714285714285714
CP096024	rtracklayer	sequence_feature	32210438	32210549	.	.	.	ID=CP096024_574_15;Spacers.number=3;DR.width=15;DR.cons.seq=ATTTCCTCCACTGGC;Trifonov.complexity=0.659340659340659;DUST.complexity=0.0833333333333333
CP096024	rtracklayer	sequence_feature	32210535	32210627	.	.	.	ID=CP096024_275_17;Spacers.number=2;DR.width=17;DR.cons.seq=CTTCCTCAACTGGCTGA;Trifonov.complexity=0.641666666666667;DUST.complexity=0.0714285714285714
CP096024	rtracklayer	sequence_feature	32210699	32210770	.	.	.	ID=CP096024_575_15;Spacers.number=2;DR.width=15;DR.cons.seq=ATTTCCTCCACTGGC;Trifonov.complexity=0.659340659340659;DUST.complexity=0.0833333333333333
CP096024	rtracklayer	sequence_feature	32464941	32465021	.	.	.	ID=CP096024_1792_11;Spacers.number=2;DR.width=11;DR.cons.seq=ATGGAAAGTTT;Trifonov.complexity=0.888888888888889;DUST.complexity=0
CP096024	rtracklayer	sequence_feature	32470184	32470253	.	.	.	ID=CP096024_2070_12;Spacers.number=2;DR.width=12;DR.cons.seq=AATGAACTGGAG;Trifonov.complexity=0.727272727272727;DUST.complexity=0
CP096024	rtracklayer	sequence_feature	32496954	32497052	.	.	.	ID=CP096024_830_14;Spacers.number=3;DR.width=14;DR.cons.seq=TTGTGTTTATTACA;Trifonov.complexity=0.448717948717949;DUST.complexity=0.181818181818182
CP096024	rtracklayer	sequence_feature	32499452	32499524	.	.	.	ID=CP096024_1087_13;Spacers.number=2;DR.width=13;DR.cons.seq=AAATAATTTCATG;Trifonov.complexity=0.53030303030303;DUST.complexity=0.1
CP096024	rtracklayer	sequence_feature	32524265	32524336	.	.	.	ID=CP096024_1088_13;Spacers.number=2;DR.width=13;DR.cons.seq=AACAATGTATTTG;Trifonov.complexity=0.666666666666667;DUST.complexity=0
CP096025	rtracklayer	sequence_feature	2159	2221	.	.	.	ID=CP096025_1_10;Spacers.number=2;DR.width=10;DR.cons.seq=GTCGACCAGG;Trifonov.complexity=1;DUST.complexity=0
CP096025	rtracklayer	sequence_feature	2262	2314	.	.	.	ID=CP096025_2_10;Spacers.number=2;DR.width=10;DR.cons.seq=GTCGACCAGG;Trifonov.complexity=1;DUST.complexity=0
CP096025	rtracklayer	sequence_feature	2414	2465	.	.	.	ID=CP096025_3_10;Spacers.number=2;DR.width=10;DR.cons.seq=GTCGACCAGG;Trifonov.complexity=1;DUST.complexity=0
CP096025	rtracklayer	sequence_feature	2722	2791	.	.	.	ID=CP096025_4_10;Spacers.number=3;DR.width=10;DR.cons.seq=GTCGACCAGG;Trifonov.complexity=1;DUST.complexity=0
CP096025	rtracklayer	sequence_feature	2832	2899	.	.	.	ID=CP096025_5_10;Spacers.number=3;DR.width=10;DR.cons.seq=GTCGACCAGG;Trifonov.complexity=1;DUST.complexity=0
CP096025	rtracklayer	sequence_feature	2832	2884	.	.	.	ID=CP096025_4_11;Spacers.number=2;DR.width=11;DR.cons.seq=GTCGACCAGGA;Trifonov.complexity=0.9;DUST.complexity=0
CP096025	rtracklayer	sequence_feature	2928	2978	.	.	.	ID=CP096025_6_10;Spacers.number=2;DR.width=10;DR.cons.seq=GTCGACCAGG;Trifonov.complexity=1;DUST.complexity=0
CP096025	rtracklayer	sequence_feature	2928	2979	.	.	.	ID=CP096025_5_11;Spacers.number=2;DR.width=11;DR.cons.seq=GTCGACCAGGA;Trifonov.complexity=0.9;DUST.complexity=0
CP096025	rtracklayer	sequence_feature	11749	11811	.	.	.	ID=CP096025_1_13;Spacers.number=2;DR.width=13;DR.cons.seq=TCGTCGACCAGGA;Trifonov.complexity=0.681818181818182;DUST.complexity=0.1
CP096025	rtracklayer	sequence_feature	11851	11957	.	.	.	ID=CP096025_2_13;Spacers.number=3;DR.width=13;DR.cons.seq=TCGTCGACCAGGA;Trifonov.complexity=0.681818181818182;DUST.complexity=0.1
CP096025	rtracklayer	sequence_feature	12058	12174	.	.	.	ID=CP096025_3_13;Spacers.number=3;DR.width=13;DR.cons.seq=TCGTCGACCAGGA;Trifonov.complexity=0.681818181818182;DUST.complexity=0.1
CP096025	rtracklayer	sequence_feature	12101	12174	.	.	.	ID=CP096025_8_11;Spacers.number=2;DR.width=11;DR.cons.seq=GTCGACCAGGA;Trifonov.complexity=0.9;DUST.complexity=0
CP096025	rtracklayer	sequence_feature	12517	12610	.	.	.	ID=CP096025_4_13;Spacers.number=2;DR.width=13;DR.cons.seq=TCGTCGACCAGGA;Trifonov.complexity=0.681818181818182;DUST.complexity=0.1
CP096025	rtracklayer	sequence_feature	12741	12815	.	.	.	ID=CP096025_11_11;Spacers.number=3;DR.width=11;DR.cons.seq=GTCGACCAGGA;Trifonov.complexity=0.9;DUST.complexity=0
CP096025	rtracklayer	sequence_feature	12955	13032	.	.	.	ID=CP096025_7_13;Spacers.number=2;DR.width=13;DR.cons.seq=TCGTCGACCAGGA;Trifonov.complexity=0.681818181818182;DUST.complexity=0.1
CP096025	rtracklayer	sequence_feature	12957	13032	.	.	.	ID=CP096025_12_11;Spacers.number=3;DR.width=11;DR.cons.seq=GTCGACCAGGA;Trifonov.complexity=0.9;DUST.complexity=0
CP096025	rtracklayer	sequence_feature	13070	13145	.	.	.	ID=CP096025_8_13;Spacers.number=2;DR.width=13;DR.cons.seq=TCGTCGACCAGGA;Trifonov.complexity=0.681818181818182;DUST.complexity=0.1
CP096025	rtracklayer	sequence_feature	19974	20148	.	.	.	ID=CP096025_1_16;Spacers.number=4;DR.width=16;DR.cons.seq=ACCGGGTCCGAGGATT;Trifonov.complexity=0.619047619047619;DUST.complexity=0.0769230769230769
CP096025	rtracklayer	sequence_feature	19977	20171	.	.	.	ID=CP096025_9_13;Spacers.number=6;DR.width=13;DR.cons.seq=GGGTCCGAGGATT;Trifonov.complexity=0.75;DUST.complexity=0
CP096025	rtracklayer	sequence_feature	20064	20169	.	.	.	ID=CP096025_14_11;Spacers.number=4;DR.width=11;DR.cons.seq=GGGTCCGAGGA;Trifonov.complexity=0.7;DUST.complexity=0
CP096025	rtracklayer	sequence_feature	120330	120412	.	.	.	ID=CP096025_10_13;Spacers.number=2;DR.width=13;DR.cons.seq=TTGTCGACCAGGA;Trifonov.complexity=0.916666666666667;DUST.complexity=0
CP096025	rtracklayer	sequence_feature	120332	120409	.	.	.	ID=CP096025_15_11;Spacers.number=3;DR.width=11;DR.cons.seq=GTCGACCAGGA;Trifonov.complexity=0.9;DUST.complexity=0
CP096025	rtracklayer	sequence_feature	233477	233537	.	.	.	ID=CP096025_9_12;Spacers.number=2;DR.width=12;DR.cons.seq=AAAATTTGTCAA;Trifonov.complexity=0.572727272727273;DUST.complexity=0.111111111111111
CP096025	rtracklayer	sequence_feature	274890	274945	.	.	.	ID=CP096025_16_10;Spacers.number=2;DR.width=10;DR.cons.seq=CCATTGCAGC;Trifonov.complexity=0.777777777777778;DUST.complexity=0
CP096025	rtracklayer	sequence_feature	281003	281136	.	.	.	ID=CP096025_1_18;Spacers.number=3;DR.width=18;DR.cons.seq=TGATAACCGAATGGATAC;Trifonov.complexity=0.459375;DUST.complexity=0.133333333333333
CP096025	rtracklayer	sequence_feature	296592	296678	.	.	.	ID=CP096025_19_13;Spacers.number=2;DR.width=13;DR.cons.seq=GTATGGTGAAAAA;Trifonov.complexity=0.572727272727273;DUST.complexity=0.3
CP096025	rtracklayer	sequence_feature	469736	469806	.	.	.	ID=CP096025_41_11;Spacers.number=2;DR.width=11;DR.cons.seq=TTTATGTAAAT;Trifonov.complexity=0.666666666666667;DUST.complexity=0
CP096025	rtracklayer	sequence_feature	542708	542771	.	.	.	ID=CP096025_45_11;Spacers.number=2;DR.width=11;DR.cons.seq=AAACAAATTAT;Trifonov.complexity=0.592592592592593;DUST.complexity=0.125
CP096025	rtracklayer	sequence_feature	562369	562533	.	.	.	ID=CP096025_7_21;Spacers.number=2;DR.width=21;DR.cons.seq=TTTCCGATCTCCGGTGGGATT;Trifonov.complexity=0.497076023391813;DUST.complexity=0.166666666666667
CP096025	rtracklayer	sequence_feature	587307	587370	.	.	.	ID=CP096025_24_13;Spacers.number=2;DR.width=13;DR.cons.seq=TAGTAAATAATCT;Trifonov.complexity=0.477272727272727;DUST.complexity=0.2
CP096025	rtracklayer	sequence_feature	598430	598500	.	.	.	ID=CP096025_49_11;Spacers.number=2;DR.width=11;DR.cons.seq=ATTTGTTTGAT;Trifonov.complexity=0.378086419753086;DUST.complexity=0.25
CP096025	rtracklayer	sequence_feature	616756	616825	.	.	.	ID=CP096025_25_13;Spacers.number=2;DR.width=13;DR.cons.seq=TTGAGTCCGGTTT;Trifonov.complexity=0.75;DUST.complexity=0
CP096025	rtracklayer	sequence_feature	665633	665730	.	.	.	ID=CP096025_5_16;Spacers.number=2;DR.width=16;DR.cons.seq=AATAAATCTAGTTTAA;Trifonov.complexity=0.457142857142857;DUST.complexity=0.153846153846154
CP096025	rtracklayer	sequence_feature	689512	689655	.	.	.	ID=CP096025_35_12;Spacers.number=4;DR.width=12;DR.cons.seq=ACCTTTTAAAAT;Trifonov.complexity=0.622222222222222;DUST.complexity=0.222222222222222
CP096025	rtracklayer	sequence_feature	697983	698060	.	.	.	ID=CP096025_57_11;Spacers.number=2;DR.width=11;DR.cons.seq=TTGTAAATCAT;Trifonov.complexity=0.8;DUST.complexity=0
CP096025	rtracklayer	sequence_feature	722551	722634	.	.	.	ID=CP096025_63_11;Spacers.number=3;DR.width=11;DR.cons.seq=TTTTATTCTTA;Trifonov.complexity=0.432098765432099;DUST.complexity=0.25
CP096025	rtracklayer	sequence_feature	723415	723501	.	.	.	ID=CP096025_14_15;Spacers.number=2;DR.width=15;DR.cons.seq=ACCAAAACATGCAAT;Trifonov.complexity=0.423076923076923;DUST.complexity=0.166666666666667
CP096025	rtracklayer	sequence_feature	765715	765796	.	.	.	ID=CP096025_32_13;Spacers.number=2;DR.width=13;DR.cons.seq=AAAATATGAAGTC;Trifonov.complexity=0.606060606060606;DUST.complexity=0.1
CP096025	rtracklayer	sequence_feature	789946	790005	.	.	.	ID=CP096025_66_11;Spacers.number=2;DR.width=11;DR.cons.seq=ATCAATTTAAC;Trifonov.complexity=0.777777777777778;DUST.complexity=0
CP096025	rtracklayer	sequence_feature	806731	806791	.	.	.	ID=CP096025_46_12;Spacers.number=2;DR.width=12;DR.cons.seq=AAATTATGGAAA;Trifonov.complexity=0.7;DUST.complexity=0.111111111111111
CP096025	rtracklayer	sequence_feature	864942	865023	.	.	.	ID=CP096025_34_13;Spacers.number=2;DR.width=13;DR.cons.seq=CTTAGCTGTGTAT;Trifonov.complexity=0.606060606060606;DUST.complexity=0.1
CP096025	rtracklayer	sequence_feature	1029523	1029602	.	.	.	ID=CP096025_41_13;Spacers.number=2;DR.width=13;DR.cons.seq=TTCAATGATTCAA;Trifonov.complexity=0.301683501683502;DUST.complexity=0.3
CP096025	rtracklayer	sequence_feature	1097660	1097755	.	.	.	ID=CP096025_38_14;Spacers.number=2;DR.width=14;DR.cons.seq=GAAAGTTTCCAAAC;Trifonov.complexity=0.634615384615385;DUST.complexity=0.0909090909090909
CP096025	rtracklayer	sequence_feature	1150831	1150905	.	.	.	ID=CP096025_86_11;Spacers.number=2;DR.width=11;DR.cons.seq=GATTGGATCCA;Trifonov.complexity=0.711111111111111;DUST.complexity=0.125
CP096025	rtracklayer	sequence_feature	1199066	1199144	.	.	.	ID=CP096025_42_14;Spacers.number=2;DR.width=14;DR.cons.seq=TTTTTATAAATCTT;Trifonov.complexity=0.505050505050505;DUST.complexity=0.272727272727273
CP096025	rtracklayer	sequence_feature	1330268	1330350	.	.	.	ID=CP096025_47_14;Spacers.number=2;DR.width=14;DR.cons.seq=CCACAGATTTATTT;Trifonov.complexity=0.466200466200466;DUST.complexity=0.181818181818182
CP096025	rtracklayer	sequence_feature	1385703	1385790	.	.	.	ID=CP096025_52_13;Spacers.number=2;DR.width=13;DR.cons.seq=GAGTAATACTACA;Trifonov.complexity=0.681818181818182;DUST.complexity=0.1
CP096025	rtracklayer	sequence_feature	1430541	1430593	.	.	.	ID=CP096025_95_11;Spacers.number=2;DR.width=11;DR.cons.seq=CGTTTCCAAAT;Trifonov.complexity=0.8;DUST.complexity=0
CP096025	rtracklayer	sequence_feature	1434360	1434438	.	.	.	ID=CP096025_94_12;Spacers.number=2;DR.width=12;DR.cons.seq=ATAAAGTTCAAA;Trifonov.complexity=0.654545454545455;DUST.complexity=0.111111111111111
CP096025	rtracklayer	sequence_feature	1453411	1453483	.	.	.	ID=CP096025_96_12;Spacers.number=2;DR.width=12;DR.cons.seq=GAGAAGAGTAAC;Trifonov.complexity=0.436363636363636;DUST.complexity=0.222222222222222
CP096025	rtracklayer	sequence_feature	1486661	1486766	.	.	.	ID=CP096025_33_15;Spacers.number=2;DR.width=15;DR.cons.seq=ATAATTGTCCCTATA;Trifonov.complexity=0.593406593406594;DUST.complexity=0.0833333333333333
CP096025	rtracklayer	sequence_feature	1515180	1515259	.	.	.	ID=CP096025_57_13;Spacers.number=2;DR.width=13;DR.cons.seq=TTCAATGATTCAA;Trifonov.complexity=0.301683501683502;DUST.complexity=0.3
CP096025	rtracklayer	sequence_feature	1587777	1587842	.	.	.	ID=CP096025_67_13;Spacers.number=2;DR.width=13;DR.cons.seq=ATAAAATAACTTA;Trifonov.complexity=0.436363636363636;DUST.complexity=0.3
CP096025	rtracklayer	sequence_feature	1628262	1628328	.	.	.	ID=CP096025_72_13;Spacers.number=2;DR.width=13;DR.cons.seq=TTGTAAGACTTTC;Trifonov.complexity=0.833333333333333;DUST.complexity=0
CP096025	rtracklayer	sequence_feature	1722559	1722661	.	.	.	ID=CP096025_14_17;Spacers.number=2;DR.width=17;DR.cons.seq=TAAGAAAGCAAGCCTAT;Trifonov.complexity=0.417857142857143;DUST.complexity=0.285714285714286
CP096025	rtracklayer	sequence_feature	1723528	1723602	.	.	.	ID=CP096025_75_13;Spacers.number=2;DR.width=13;DR.cons.seq=TAAAATCATTTAA;Trifonov.complexity=0.545454545454545;DUST.complexity=0.2
CP096025	rtracklayer	sequence_feature	1735011	1735138	.	.	.	ID=CP096025_126_12;Spacers.number=4;DR.width=12;DR.cons.seq=TTTAGTTTGGTT;Trifonov.complexity=0.533333333333333;DUST.complexity=0.222222222222222
CP096025	rtracklayer	sequence_feature	1762944	1763021	.	.	.	ID=CP096025_64_14;Spacers.number=2;DR.width=14;DR.cons.seq=GGTTTGGGTTTATA;Trifonov.complexity=0.368181818181818;DUST.complexity=0.272727272727273
CP096025	rtracklayer	sequence_feature	1763060	1763135	.	.	.	ID=CP096025_65_14;Spacers.number=2;DR.width=14;DR.cons.seq=GGTTTGGGTTTATA;Trifonov.complexity=0.368181818181818;DUST.complexity=0.272727272727273
CP096025	rtracklayer	sequence_feature	1773691	1773809	.	.	.	ID=CP096025_15_17;Spacers.number=2;DR.width=17;DR.cons.seq=TTCATACAAGTCCTCAA;Trifonov.complexity=0.595833333333333;DUST.complexity=0.142857142857143
CP096025	rtracklayer	sequence_feature	1773692	1773809	.	.	.	ID=CP096025_21_16;Spacers.number=2;DR.width=16;DR.cons.seq=TCATACAAGTCCTCAA;Trifonov.complexity=0.571428571428571;DUST.complexity=0.153846153846154
CP096025	rtracklayer	sequence_feature	1776730	1776789	.	.	.	ID=CP096025_101_11;Spacers.number=2;DR.width=11;DR.cons.seq=AACCGAACCAA;Trifonov.complexity=0.453703703703704;DUST.complexity=0.25
CP096025	rtracklayer	sequence_feature	1798310	1798367	.	.	.	ID=CP096025_20_10;Spacers.number=2;DR.width=10;DR.cons.seq=AATACCCGAA;Trifonov.complexity=0.777777777777778;DUST.complexity=0
CP096025	rtracklayer	sequence_feature	1798632	1798703	.	.	.	ID=CP096025_21_10;Spacers.number=2;DR.width=10;DR.cons.seq=AATACCCGAA;Trifonov.complexity=0.777777777777778;DUST.complexity=0
CP096025	rtracklayer	sequence_feature	1871386	1871442	.	.	.	ID=CP096025_106_11;Spacers.number=2;DR.width=11;DR.cons.seq=TTGTAAATCAT;Trifonov.complexity=0.8;DUST.complexity=0
CP096025	rtracklayer	sequence_feature	1872596	1872669	.	.	.	ID=CP096025_109_11;Spacers.number=2;DR.width=11;DR.cons.seq=TTGTAAATCAT;Trifonov.complexity=0.8;DUST.complexity=0
CP096025	rtracklayer	sequence_feature	1872700	1872777	.	.	.	ID=CP096025_110_11;Spacers.number=2;DR.width=11;DR.cons.seq=TTGTAAATCAT;Trifonov.complexity=0.8;DUST.complexity=0
CP096025	rtracklayer	sequence_feature	1875801	1875880	.	.	.	ID=CP096025_115_11;Spacers.number=2;DR.width=11;DR.cons.seq=TTGTAAATCAT;Trifonov.complexity=0.8;DUST.complexity=0
CP096025	rtracklayer	sequence_feature	1929349	1929418	.	.	.	ID=CP096025_123_11;Spacers.number=2;DR.width=11;DR.cons.seq=ATCAACTTTAT;Trifonov.complexity=0.888888888888889;DUST.complexity=0
CP096025	rtracklayer	sequence_feature	2017872	2017979	.	.	.	ID=CP096025_129_11;Spacers.number=3;DR.width=11;DR.cons.seq=AAATACCCGAA;Trifonov.complexity=0.7;DUST.complexity=0
CP096025	rtracklayer	sequence_feature	2018216	2018309	.	.	.	ID=CP096025_130_11;Spacers.number=3;DR.width=11;DR.cons.seq=AAATACCCGAA;Trifonov.complexity=0.7;DUST.complexity=0
CP096025	rtracklayer	sequence_feature	2025342	2025445	.	.	.	ID=CP096025_146_12;Spacers.number=3;DR.width=12;DR.cons.seq=CCGAACCTGAAA;Trifonov.complexity=0.572727272727273;DUST.complexity=0.111111111111111
CP096025	rtracklayer	sequence_feature	2025730	2025844	.	.	.	ID=CP096025_85_13;Spacers.number=3;DR.width=13;DR.cons.seq=CAAAATACCCGAA;Trifonov.complexity=0.606060606060606;DUST.complexity=0.1
CP096025	rtracklayer	sequence_feature	2048377	2048455	.	.	.	ID=CP096025_76_14;Spacers.number=2;DR.width=14;DR.cons.seq=TTACAATATTTAAT;Trifonov.complexity=0.555555555555556;DUST.complexity=0.181818181818182
CP096025	rtracklayer	sequence_feature	2048730	2048800	.	.	.	ID=CP096025_77_14;Spacers.number=2;DR.width=14;DR.cons.seq=TTACAATATTTAAT;Trifonov.complexity=0.555555555555556;DUST.complexity=0.181818181818182
CP096025	rtracklayer	sequence_feature	2082133	2082267	.	.	.	ID=CP096025_21_17;Spacers.number=3;DR.width=17;DR.cons.seq=TTTATAAGATGTTTATA;Trifonov.complexity=0.397259530592864;DUST.complexity=0.285714285714286
CP096025	rtracklayer	sequence_feature	2094760	2094843	.	.	.	ID=CP096025_133_11;Spacers.number=2;DR.width=11;DR.cons.seq=AAAGTTATGTT;Trifonov.complexity=0.691358024691358;DUST.complexity=0.125
CP096025	rtracklayer	sequence_feature	2099351	2099478	.	.	.	ID=CP096025_17_19;Spacers.number=2;DR.width=19;DR.cons.seq=TTAAAGTTGTGGCTTAATT;Trifonov.complexity=0.517003676470588;DUST.complexity=0.125
CP096025	rtracklayer	sequence_feature	2123333	2123425	.	.	.	ID=CP096025_56_15;Spacers.number=2;DR.width=15;DR.cons.seq=GTTATGTTTCTATTT;Trifonov.complexity=0.384615384615385;DUST.complexity=0.25
CP096025	rtracklayer	sequence_feature	2159617	2159702	.	.	.	ID=CP096025_135_11;Spacers.number=3;DR.width=11;DR.cons.seq=TTCCACCTCTT;Trifonov.complexity=0.666666666666667;DUST.complexity=0
CP096025	rtracklayer	sequence_feature	2168612	2168691	.	.	.	ID=CP096025_86_14;Spacers.number=2;DR.width=14;DR.cons.seq=TGGACGTACACTGA;Trifonov.complexity=0.692307692307692;DUST.complexity=0
CP096025	rtracklayer	sequence_feature	2223500	2223577	.	.	.	ID=CP096025_163_12;Spacers.number=2;DR.width=12;DR.cons.seq=TTAGTCTCTAAT;Trifonov.complexity=0.654545454545455;DUST.complexity=0.111111111111111
CP096025	rtracklayer	sequence_feature	2242459	2242534	.	.	.	ID=CP096025_62_15;Spacers.number=2;DR.width=15;DR.cons.seq=TTGAGTTATGGTTTA;Trifonov.complexity=0.752136752136752;DUST.complexity=0.166666666666667
CP096025	rtracklayer	sequence_feature	2275073	2275153	.	.	.	ID=CP096025_90_14;Spacers.number=2;DR.width=14;DR.cons.seq=CATAACTCAGCCAT;Trifonov.complexity=0.705128205128205;DUST.complexity=0.0909090909090909
CP096025	rtracklayer	sequence_feature	2320226	2320306	.	.	.	ID=CP096025_141_11;Spacers.number=2;DR.width=11;DR.cons.seq=CAAAGCTCTTA;Trifonov.complexity=0.8;DUST.complexity=0
CP096025	rtracklayer	sequence_feature	2400066	2400134	.	.	.	ID=CP096025_144_11;Spacers.number=2;DR.width=11;DR.cons.seq=TTCTTGTTAGA;Trifonov.complexity=0.8;DUST.complexity=0
CP096025	rtracklayer	sequence_feature	2428694	2428772	.	.	.	ID=CP096025_92_14;Spacers.number=2;DR.width=14;DR.cons.seq=ATGATTTGGAAATC;Trifonov.complexity=0.538461538461538;DUST.complexity=0
CP096025	rtracklayer	sequence_feature	2496129	2496225	.	.	.	ID=CP096025_111_13;Spacers.number=3;DR.width=13;DR.cons.seq=TGTCGATCGACAC;Trifonov.complexity=0.490909090909091;DUST.complexity=0.2
CP096025	rtracklayer	sequence_feature	2522848	2522957	.	.	.	ID=CP096025_27_17;Spacers.number=2;DR.width=17;DR.cons.seq=TGATACTCGACCAGGGG;Trifonov.complexity=0.7;DUST.complexity=0.0714285714285714
CP096025	rtracklayer	sequence_feature	2560454	2560546	.	.	.	ID=CP096025_24_18;Spacers.number=2;DR.width=18;DR.cons.seq=AAGTTCAAATGGTTCAAC;Trifonov.complexity=0.296703296703297;DUST.complexity=0.266666666666667
CP096025	rtracklayer	sequence_feature	2579340	2579494	.	.	.	ID=CP096025_117_13;Spacers.number=4;DR.width=13;DR.cons.seq=TCACATGATTTAT;Trifonov.complexity=0.666666666666667;DUST.complexity=0
CP096025	rtracklayer	sequence_feature	2608382	2608489	.	.	.	ID=CP096025_120_13;Spacers.number=3;DR.width=13;DR.cons.seq=ACCACTCGACCCC;Trifonov.complexity=0.477272727272727;DUST.complexity=0.2
CP096025	rtracklayer	sequence_feature	2615110	2615184	.	.	.	ID=CP096025_164_11;Spacers.number=2;DR.width=11;DR.cons.seq=AATCACTCGAC;Trifonov.complexity=0.8;DUST.complexity=0
CP096025	rtracklayer	sequence_feature	2615277	2615344	.	.	.	ID=CP096025_165_11;Spacers.number=2;DR.width=11;DR.cons.seq=AATCACTCGAC;Trifonov.complexity=0.8;DUST.complexity=0
CP096025	rtracklayer	sequence_feature	2622068	2622149	.	.	.	ID=CP096025_187_12;Spacers.number=2;DR.width=12;DR.cons.seq=TTCTTAAACTCT;Trifonov.complexity=0.6;DUST.complexity=0.111111111111111
CP096025	rtracklayer	sequence_feature	2624520	2624604	.	.	.	ID=CP096025_189_12;Spacers.number=2;DR.width=12;DR.cons.seq=TTGTGATCGAGT;Trifonov.complexity=0.727272727272727;DUST.complexity=0
CP096025	rtracklayer	sequence_feature	2628379	2628462	.	.	.	ID=CP096025_169_11;Spacers.number=2;DR.width=11;DR.cons.seq=TGCGATAGAGT;Trifonov.complexity=0.8;DUST.complexity=0
CP096025	rtracklayer	sequence_feature	2661651	2661743	.	.	.	ID=CP096025_124_13;Spacers.number=2;DR.width=13;DR.cons.seq=GTTATACTAGTAT;Trifonov.complexity=0.53030303030303;DUST.complexity=0.1
CP096025	rtracklayer	sequence_feature	2664303	2664388	.	.	.	ID=CP096025_193_12;Spacers.number=2;DR.width=12;DR.cons.seq=AATGATTTACAA;Trifonov.complexity=0.727272727272727;DUST.complexity=0
CP096025	rtracklayer	sequence_feature	2698416	2698583	.	.	.	ID=CP096025_8_25;Spacers.number=2;DR.width=25;DR.cons.seq=ATGATACTCGACCAGGGGGTCGAGT;Trifonov.complexity=0.610177865612648;DUST.complexity=0.227272727272727
CP096025	rtracklayer	sequence_feature	2698417	2698583	.	.	.	ID=CP096025_11_24;Spacers.number=2;DR.width=24;DR.cons.seq=TGATACTCGACCAGGGGGTCGAGT;Trifonov.complexity=0.601461038961039;DUST.complexity=0.238095238095238
CP096025	rtracklayer	sequence_feature	2712512	2712614	.	.	.	ID=CP096025_126_13;Spacers.number=3;DR.width=13;DR.cons.seq=AATCATTTGGATG;Trifonov.complexity=0.666666666666667;DUST.complexity=0
CP096025	rtracklayer	sequence_feature	2727971	2728032	.	.	.	ID=CP096025_175_11;Spacers.number=2;DR.width=11;DR.cons.seq=GGTTTAGATTT;Trifonov.complexity=0.691358024691358;DUST.complexity=0.125
CP096025	rtracklayer	sequence_feature	2742970	2743075	.	.	.	ID=CP096025_78_15;Spacers.number=2;DR.width=15;DR.cons.seq=ACCCCCAGGCCGAGT;Trifonov.complexity=0.498626373626374;DUST.complexity=0.25
CP096025	rtracklayer	sequence_feature	2829879	2829976	.	.	.	ID=CP096025_207_12;Spacers.number=3;DR.width=12;DR.cons.seq=GCGATTGAGTGA;Trifonov.complexity=0.654545454545455;DUST.complexity=0.111111111111111
CP096025	rtracklayer	sequence_feature	2830100	2830187	.	.	.	ID=CP096025_208_12;Spacers.number=2;DR.width=12;DR.cons.seq=GCGATTGAGTGA;Trifonov.complexity=0.654545454545455;DUST.complexity=0.111111111111111
CP096025	rtracklayer	sequence_feature	2843894	2843991	.	.	.	ID=CP096025_192_11;Spacers.number=3;DR.width=11;DR.cons.seq=GATCGAGTAGG;Trifonov.complexity=0.8;DUST.complexity=0
CP096025	rtracklayer	sequence_feature	2855466	2855617	.	.	.	ID=CP096025_41_16;Spacers.number=3;DR.width=16;DR.cons.seq=CATATAACTCAGCCGT;Trifonov.complexity=0.742857142857143;DUST.complexity=0.0769230769230769
CP096025	rtracklayer	sequence_feature	2892888	2892964	.	.	.	ID=CP096025_31_17;Spacers.number=2;DR.width=17;DR.cons.seq=GCAAGGAACGGATGTGA;Trifonov.complexity=0.641666666666667;DUST.complexity=0.0714285714285714
CP096025	rtracklayer	sequence_feature	2988854	2988940	.	.	.	ID=CP096025_32_17;Spacers.number=2;DR.width=17;DR.cons.seq=AAAATCACAATCATGTT;Trifonov.complexity=0.29010989010989;DUST.complexity=0.285714285714286
CP096025	rtracklayer	sequence_feature	2994693	2994784	.	.	.	ID=CP096025_205_11;Spacers.number=3;DR.width=11;DR.cons.seq=TGCAAGATGAT;Trifonov.complexity=0.622222222222222;DUST.complexity=0.125
CP096025	rtracklayer	sequence_feature	3002313	3002398	.	.	.	ID=CP096025_29_10;Spacers.number=3;DR.width=10;DR.cons.seq=GTCAATCCAG;Trifonov.complexity=0.777777777777778;DUST.complexity=0
CP096025	rtracklayer	sequence_feature	3056584	3056670	.	.	.	ID=CP096025_141_13;Spacers.number=2;DR.width=13;DR.cons.seq=AAAGGAGAAGCGA;Trifonov.complexity=0.606060606060606;DUST.complexity=0.1
CP096025	rtracklayer	sequence_feature	3063870	3063942	.	.	.	ID=CP096025_142_13;Spacers.number=2;DR.width=13;DR.cons.seq=AAGCTTGGGATGG;Trifonov.complexity=0.681818181818182;DUST.complexity=0.1
CP096025	rtracklayer	sequence_feature	3066378	3066447	.	.	.	ID=CP096025_144_13;Spacers.number=2;DR.width=13;DR.cons.seq=GTCTTCACCAACA;Trifonov.complexity=0.666666666666667;DUST.complexity=0
CP096025	rtracklayer	sequence_feature	3131607	3131696	.	.	.	ID=CP096025_227_12;Spacers.number=2;DR.width=12;DR.cons.seq=CTTCCTTGTCAG;Trifonov.complexity=0.654545454545455;DUST.complexity=0.111111111111111
CP096025	rtracklayer	sequence_feature	3136457	3136541	.	.	.	ID=CP096025_33_17;Spacers.number=2;DR.width=17;DR.cons.seq=TGTAAATTCGTTATACT;Trifonov.complexity=0.625;DUST.complexity=0
CP096025	rtracklayer	sequence_feature	3140191	3140289	.	.	.	ID=CP096025_228_12;Spacers.number=3;DR.width=12;DR.cons.seq=ACCTTTTAAAAT;Trifonov.complexity=0.622222222222222;DUST.complexity=0.222222222222222
CP096025	rtracklayer	sequence_feature	3140461	3140530	.	.	.	ID=CP096025_212_11;Spacers.number=2;DR.width=11;DR.cons.seq=TTGTAAATCAT;Trifonov.complexity=0.8;DUST.complexity=0
CP096025	rtracklayer	sequence_feature	3140462	3140567	.	.	.	ID=CP096025_125_14;Spacers.number=2;DR.width=14;DR.cons.seq=TTTAAATATTTTGT;Trifonov.complexity=0.555555555555556;DUST.complexity=0.272727272727273
CP096025	rtracklayer	sequence_feature	3140771	3140841	.	.	.	ID=CP096025_213_11;Spacers.number=2;DR.width=11;DR.cons.seq=TTGTAAATCAT;Trifonov.complexity=0.8;DUST.complexity=0
CP096025	rtracklayer	sequence_feature	3142954	3143082	.	.	.	ID=CP096025_150_13;Spacers.number=3;DR.width=13;DR.cons.seq=AGGTTTTAAAATC;Trifonov.complexity=0.545454545454545;DUST.complexity=0.2
CP096025	rtracklayer	sequence_feature	3143324	3143409	.	.	.	ID=CP096025_233_12;Spacers.number=2;DR.width=12;DR.cons.seq=TTGTAAATCATT;Trifonov.complexity=0.727272727272727;DUST.complexity=0
CP096025	rtracklayer	sequence_feature	3182950	3183032	.	.	.	ID=CP096025_223_11;Spacers.number=3;DR.width=11;DR.cons.seq=GGCTGAGTTAT;Trifonov.complexity=1;DUST.complexity=0
CP096025	rtracklayer	sequence_feature	3183064	3183161	.	.	.	ID=CP096025_224_11;Spacers.number=4;DR.width=11;DR.cons.seq=GGCTGAGTTAT;Trifonov.complexity=1;DUST.complexity=0
CP096025	rtracklayer	sequence_feature	3183378	3183439	.	.	.	ID=CP096025_226_11;Spacers.number=2;DR.width=11;DR.cons.seq=GGCTGAGTTAT;Trifonov.complexity=1;DUST.complexity=0
CP096025	rtracklayer	sequence_feature	3185282	3185348	.	.	.	ID=CP096025_153_13;Spacers.number=2;DR.width=13;DR.cons.seq=AACTCAGCCGTAA;Trifonov.complexity=0.916666666666667;DUST.complexity=0
CP096025	rtracklayer	sequence_feature	3185282	3185347	.	.	.	ID=CP096025_236_12;Spacers.number=2;DR.width=12;DR.cons.seq=AACTCAGCCGTA;Trifonov.complexity=1;DUST.complexity=0
CP096025	rtracklayer	sequence_feature	3185397	3185480	.	.	.	ID=CP096025_49_16;Spacers.number=2;DR.width=16;DR.cons.seq=AACTCAGCTGTAACAT;Trifonov.complexity=0.680952380952381;DUST.complexity=0.0769230769230769
CP096025	rtracklayer	sequence_feature	3185397	3185477	.	.	.	ID=CP096025_154_13;Spacers.number=2;DR.width=13;DR.cons.seq=AACTCAGCCGTAA;Trifonov.complexity=0.916666666666667;DUST.complexity=0
CP096025	rtracklayer	sequence_feature	3185397	3185476	.	.	.	ID=CP096025_237_12;Spacers.number=2;DR.width=12;DR.cons.seq=AACTCAGCCGTA;Trifonov.complexity=1;DUST.complexity=0
CP096025	rtracklayer	sequence_feature	3185548	3185629	.	.	.	ID=CP096025_50_16;Spacers.number=2;DR.width=16;DR.cons.seq=AACTCAGCTGTAACAT;Trifonov.complexity=0.680952380952381;DUST.complexity=0.0769230769230769
CP096025	rtracklayer	sequence_feature	3185548	3185626	.	.	.	ID=CP096025_238_12;Spacers.number=2;DR.width=12;DR.cons.seq=AACTCAGCCGTA;Trifonov.complexity=1;DUST.complexity=0
CP096025	rtracklayer	sequence_feature	3185548	3185626	.	.	.	ID=CP096025_155_13;Spacers.number=2;DR.width=13;DR.cons.seq=AACTCAGCCGTAA;Trifonov.complexity=0.916666666666667;DUST.complexity=0
CP096025	rtracklayer	sequence_feature	3186446	3186502	.	.	.	ID=CP096025_239_12;Spacers.number=2;DR.width=12;DR.cons.seq=AACTCAGCCGTA;Trifonov.complexity=1;DUST.complexity=0
CP096025	rtracklayer	sequence_feature	3261888	3261944	.	.	.	ID=CP096025_251_12;Spacers.number=2;DR.width=12;DR.cons.seq=AAGTTCTAAATA;Trifonov.complexity=0.727272727272727;DUST.complexity=0
CP096025	rtracklayer	sequence_feature	3262402	3262516	.	.	.	ID=CP096025_33_10;Spacers.number=4;DR.width=10;DR.cons.seq=ATTCTAACCA;Trifonov.complexity=1;DUST.complexity=0
CP096025	rtracklayer	sequence_feature	3279914	3279987	.	.	.	ID=CP096025_229_11;Spacers.number=2;DR.width=11;DR.cons.seq=TTTCTATAACT;Trifonov.complexity=0.777777777777778;DUST.complexity=0
CP096025	rtracklayer	sequence_feature	3306383	3306474	.	.	.	ID=CP096025_96_15;Spacers.number=2;DR.width=15;DR.cons.seq=TAAACCATAACTCAA;Trifonov.complexity=0.752136752136752;DUST.complexity=0.166666666666667
CP096025	rtracklayer	sequence_feature	3313328	3313392	.	.	.	ID=CP096025_257_12;Spacers.number=2;DR.width=12;DR.cons.seq=TTGTAAATCATT;Trifonov.complexity=0.727272727272727;DUST.complexity=0
CP096025	rtracklayer	sequence_feature	3316844	3316940	.	.	.	ID=CP096025_262_12;Spacers.number=2;DR.width=12;DR.cons.seq=TTGTAAATCATT;Trifonov.complexity=0.727272727272727;DUST.complexity=0
CP096025	rtracklayer	sequence_feature	3341352	3341449	.	.	.	ID=CP096025_265_12;Spacers.number=3;DR.width=12;DR.cons.seq=TATCAACCCTAA;Trifonov.complexity=0.888888888888889;DUST.complexity=0
CP096025	rtracklayer	sequence_feature	3375424	3375494	.	.	.	ID=CP096025_36_10;Spacers.number=3;DR.width=10;DR.cons.seq=ATATTCTCCA;Trifonov.complexity=0.777777777777778;DUST.complexity=0
CP096025	rtracklayer	sequence_feature	3405804	3405904	.	.	.	ID=CP096025_160_13;Spacers.number=3;DR.width=13;DR.cons.seq=TAAGAGTTAGGAG;Trifonov.complexity=0.707070707070707;DUST.complexity=0.1
CP096025	rtracklayer	sequence_feature	3469968	3470101	.	.	.	ID=CP096025_269_12;Spacers.number=4;DR.width=12;DR.cons.seq=GAACTATGACTT;Trifonov.complexity=0.654545454545455;DUST.complexity=0.111111111111111
CP096025	rtracklayer	sequence_feature	3469969	3470101	.	.	.	ID=CP096025_240_11;Spacers.number=5;DR.width=11;DR.cons.seq=AACTATGACTT;Trifonov.complexity=0.711111111111111;DUST.complexity=0.125
CP096025	rtracklayer	sequence_feature	3772846	3772917	.	.	.	ID=CP096025_289_12;Spacers.number=2;DR.width=12;DR.cons.seq=GCGATTGAGTGA;Trifonov.complexity=0.654545454545455;DUST.complexity=0.111111111111111
CP096025	rtracklayer	sequence_feature	3773041	3773128	.	.	.	ID=CP096025_290_12;Spacers.number=2;DR.width=12;DR.cons.seq=GCGATTGAGTGA;Trifonov.complexity=0.654545454545455;DUST.complexity=0.111111111111111
CP096025	rtracklayer	sequence_feature	3784108	3784189	.	.	.	ID=CP096025_291_12;Spacers.number=2;DR.width=12;DR.cons.seq=TTTTAACAAATA;Trifonov.complexity=0.6;DUST.complexity=0.111111111111111
CP096025	rtracklayer	sequence_feature	5049218	5049397	.	.	.	ID=CP096025_16_23;Spacers.number=3;DR.width=23;DR.cons.seq=TTACTCGACCCCCTGGTCGAGTA;Trifonov.complexity=0.546428571428571;DUST.complexity=0.25
CP096025	rtracklayer	sequence_feature	5054136	5054222	.	.	.	ID=CP096025_271_11;Spacers.number=3;DR.width=11;DR.cons.seq=TTCACTCGACC;Trifonov.complexity=0.8;DUST.complexity=0
CP096025	rtracklayer	sequence_feature	5054620	5054792	.	.	.	ID=CP096025_145_14;Spacers.number=4;DR.width=14;DR.cons.seq=ACTCGACCGCTCCG;Trifonov.complexity=0.448717948717949;DUST.complexity=0.181818181818182
CP096025	rtracklayer	sequence_feature	5054705	5054786	.	.	.	ID=CP096025_272_11;Spacers.number=2;DR.width=11;DR.cons.seq=TTCACTCGACC;Trifonov.complexity=0.8;DUST.complexity=0
CP096025	rtracklayer	sequence_feature	5550322	5550448	.	.	.	ID=CP096025_63_10;Spacers.number=4;DR.width=10;DR.cons.seq=TGGTCGAGTG;Trifonov.complexity=0.777777777777778;DUST.complexity=0
CP096025	rtracklayer	sequence_feature	6091870	6091978	.	.	.	ID=CP096025_275_11;Spacers.number=3;DR.width=11;DR.cons.seq=GGTCGAGTGAA;Trifonov.complexity=0.8;DUST.complexity=0
CP096025	rtracklayer	sequence_feature	6091893	6091978	.	.	.	ID=CP096025_177_13;Spacers.number=2;DR.width=13;DR.cons.seq=GTGGTCGAGTGAA;Trifonov.complexity=0.606060606060606;DUST.complexity=0.1
CP096025	rtracklayer	sequence_feature	6137637	6137711	.	.	.	ID=CP096025_151_14;Spacers.number=2;DR.width=14;DR.cons.seq=TAAACTCACTCAGC;Trifonov.complexity=0.33986013986014;DUST.complexity=0.272727272727273
CP096025	rtracklayer	sequence_feature	6167263	6167327	.	.	.	ID=CP096025_81_10;Spacers.number=2;DR.width=10;DR.cons.seq=TCTTATTTGA;Trifonov.complexity=0.777777777777778;DUST.complexity=0
CP096025	rtracklayer	sequence_feature	6175858	6175936	.	.	.	ID=CP096025_184_13;Spacers.number=2;DR.width=13;DR.cons.seq=ATCATTTGTCTCT;Trifonov.complexity=0.53030303030303;DUST.complexity=0.1
CP096025	rtracklayer	sequence_feature	6178374	6178458	.	.	.	ID=CP096025_185_13;Spacers.number=2;DR.width=13;DR.cons.seq=AAATAGTCGTAAA;Trifonov.complexity=0.53030303030303;DUST.complexity=0.1
CP096025	rtracklayer	sequence_feature	6236669	6236759	.	.	.	ID=CP096025_191_13;Spacers.number=2;DR.width=13;DR.cons.seq=GAAGCTGTTGCTG;Trifonov.complexity=0.490909090909091;DUST.complexity=0.2
CP096025	rtracklayer	sequence_feature	6254307	6254368	.	.	.	ID=CP096025_319_12;Spacers.number=2;DR.width=12;DR.cons.seq=TTTTAGTAATTA;Trifonov.complexity=0.533333333333333;DUST.complexity=0.222222222222222
CP096025	rtracklayer	sequence_feature	6256988	6257080	.	.	.	ID=CP096025_285_11;Spacers.number=3;DR.width=11;DR.cons.seq=TACATCTTCTT;Trifonov.complexity=0.529320987654321;DUST.complexity=0.25
CP096025	rtracklayer	sequence_feature	6278451	6278523	.	.	.	ID=CP096025_287_11;Spacers.number=2;DR.width=11;DR.cons.seq=CACCACTCGAC;Trifonov.complexity=0.622222222222222;DUST.complexity=0.125
CP096025	rtracklayer	sequence_feature	6280550	6280619	.	.	.	ID=CP096025_288_11;Spacers.number=2;DR.width=11;DR.cons.seq=CACCACTCGAC;Trifonov.complexity=0.622222222222222;DUST.complexity=0.125
CP096025	rtracklayer	sequence_feature	6303533	6303593	.	.	.	ID=CP096025_292_11;Spacers.number=2;DR.width=11;DR.cons.seq=ATCTTGGTTTG;Trifonov.complexity=0.622222222222222;DUST.complexity=0.125
CP096025	rtracklayer	sequence_feature	6319477	6319553	.	.	.	ID=CP096025_299_11;Spacers.number=2;DR.width=11;DR.cons.seq=GTGGTCGAGTG;Trifonov.complexity=0.622222222222222;DUST.complexity=0.125
CP096025	rtracklayer	sequence_feature	6398550	6398677	.	.	.	ID=CP096025_331_12;Spacers.number=3;DR.width=12;DR.cons.seq=CACTCGATCGCA;Trifonov.complexity=0.654545454545455;DUST.complexity=0.111111111111111
CP096025	rtracklayer	sequence_feature	6398585	6398677	.	.	.	ID=CP096025_162_14;Spacers.number=2;DR.width=14;DR.cons.seq=TCCACTCGATCGCA;Trifonov.complexity=0.634615384615385;DUST.complexity=0.0909090909090909
CP096025	rtracklayer	sequence_feature	6405091	6405221	.	.	.	ID=CP096025_164_14;Spacers.number=3;DR.width=14;DR.cons.seq=TCCACTCGATCGCA;Trifonov.complexity=0.634615384615385;DUST.complexity=0.0909090909090909
CP096025	rtracklayer	sequence_feature	6405093	6405221	.	.	.	ID=CP096025_333_12;Spacers.number=3;DR.width=12;DR.cons.seq=CACTCGATCGCA;Trifonov.complexity=0.654545454545455;DUST.complexity=0.111111111111111
CP096025	rtracklayer	sequence_feature	6422738	6422855	.	.	.	ID=CP096025_35_19;Spacers.number=2;DR.width=19;DR.cons.seq=TCGACCTCGTGGTCGAGTG;Trifonov.complexity=0.448069852941176;DUST.complexity=0.3125
CP096025	rtracklayer	sequence_feature	6457223	6457305	.	.	.	ID=CP096025_307_11;Spacers.number=2;DR.width=11;DR.cons.seq=ATTTGTTTGAT;Trifonov.complexity=0.378086419753086;DUST.complexity=0.25
CP096025	rtracklayer	sequence_feature	6472573	6472650	.	.	.	ID=CP096025_337_12;Spacers.number=2;DR.width=12;DR.cons.seq=ATTTAATGTAGG;Trifonov.complexity=0.888888888888889;DUST.complexity=0
CP096025	rtracklayer	sequence_feature	6531149	6531256	.	.	.	ID=CP096025_172_14;Spacers.number=3;DR.width=14;DR.cons.seq=AAATATGTTAATTA;Trifonov.complexity=0.555555555555556;DUST.complexity=0.181818181818182
CP096025	rtracklayer	sequence_feature	6531354	6531449	.	.	.	ID=CP096025_173_14;Spacers.number=3;DR.width=14;DR.cons.seq=AAATATGTTAATTA;Trifonov.complexity=0.555555555555556;DUST.complexity=0.181818181818182
CP096025	rtracklayer	sequence_feature	6531564	6531629	.	.	.	ID=CP096025_174_14;Spacers.number=2;DR.width=14;DR.cons.seq=AAATATGTTAATTA;Trifonov.complexity=0.555555555555556;DUST.complexity=0.181818181818182
CP096025	rtracklayer	sequence_feature	6603714	6603771	.	.	.	ID=CP096025_317_11;Spacers.number=2;DR.width=11;DR.cons.seq=ACCACTCGACC;Trifonov.complexity=0.622222222222222;DUST.complexity=0.125
CP096025	rtracklayer	sequence_feature	6603716	6603774	.	.	.	ID=CP096025_349_12;Spacers.number=2;DR.width=12;DR.cons.seq=CACTCGACCACG;Trifonov.complexity=0.572727272727273;DUST.complexity=0.111111111111111
CP096025	rtracklayer	sequence_feature	6633769	6633912	.	.	.	ID=CP096025_14_24;Spacers.number=2;DR.width=24;DR.cons.seq=ACTCGACCCCCTGGTCGAGTATCA;Trifonov.complexity=0.601461038961039;DUST.complexity=0.238095238095238
CP096025	rtracklayer	sequence_feature	6633769	6633911	.	.	.	ID=CP096025_23_23;Spacers.number=2;DR.width=23;DR.cons.seq=ACTCGACCCCCTGGTCGAGTATC;Trifonov.complexity=0.546428571428571;DUST.complexity=0.25
CP096025	rtracklayer	sequence_feature	6633769	6633910	.	.	.	ID=CP096025_25_22;Spacers.number=2;DR.width=22;DR.cons.seq=ACTCGACCCCCTGGTCGAGTAT;Trifonov.complexity=0.536842105263158;DUST.complexity=0.263157894736842
CP096025	rtracklayer	sequence_feature	6637411	6637548	.	.	.	ID=CP096025_357_12;Spacers.number=4;DR.width=12;DR.cons.seq=TGCGATCGAGTG;Trifonov.complexity=0.654545454545455;DUST.complexity=0.111111111111111
CP096025	rtracklayer	sequence_feature	6637411	6637472	.	.	.	ID=CP096025_320_11;Spacers.number=2;DR.width=11;DR.cons.seq=TGCGATAGAGT;Trifonov.complexity=0.8;DUST.complexity=0
CP096025	rtracklayer	sequence_feature	6653641	6653782	.	.	.	ID=CP096025_26_22;Spacers.number=2;DR.width=22;DR.cons.seq=ACTCGACCCCCTGGTCGAGTAT;Trifonov.complexity=0.536842105263158;DUST.complexity=0.263157894736842
CP096025	rtracklayer	sequence_feature	6663341	6663455	.	.	.	ID=CP096025_128_15;Spacers.number=2;DR.width=15;DR.cons.seq=GTTACGGCTGACTTA;Trifonov.complexity=0.659340659340659;DUST.complexity=0.0833333333333333
CP096025	rtracklayer	sequence_feature	6674308	6674446	.	.	.	ID=CP096025_213_13;Spacers.number=4;DR.width=13;DR.cons.seq=CTCCTCGTCTAGC;Trifonov.complexity=0.606060606060606;DUST.complexity=0.1
CP096025	rtracklayer	sequence_feature	6690865	6690951	.	.	.	ID=CP096025_323_11;Spacers.number=2;DR.width=11;DR.cons.seq=GACCAAGGAGT;Trifonov.complexity=0.8;DUST.complexity=0
CP096025	rtracklayer	sequence_feature	6706997	6707066	.	.	.	ID=CP096025_362_12;Spacers.number=2;DR.width=12;DR.cons.seq=CATCACTCGACC;Trifonov.complexity=0.727272727272727;DUST.complexity=0
CP096025	rtracklayer	sequence_feature	6735619	6735681	.	.	.	ID=CP096025_92_10;Spacers.number=2;DR.width=10;DR.cons.seq=TGGTCGAGTG;Trifonov.complexity=0.777777777777778;DUST.complexity=0
CP096025	rtracklayer	sequence_feature	6742247	6742325	.	.	.	ID=CP096025_183_14;Spacers.number=2;DR.width=14;DR.cons.seq=ATCAAGAACAAAAT;Trifonov.complexity=0.448717948717949;DUST.complexity=0.181818181818182
CP096025	rtracklayer	sequence_feature	6742846	6742907	.	.	.	ID=CP096025_101_10;Spacers.number=2;DR.width=10;DR.cons.seq=TGGTCGAGTG;Trifonov.complexity=0.777777777777778;DUST.complexity=0
CP096025	rtracklayer	sequence_feature	6772194	6772273	.	.	.	ID=CP096025_217_13;Spacers.number=2;DR.width=13;DR.cons.seq=AAACCTCACCTTT;Trifonov.complexity=0.572727272727273;DUST.complexity=0.2
CP096025	rtracklayer	sequence_feature	6772377	6772445	.	.	.	ID=CP096025_218_13;Spacers.number=2;DR.width=13;DR.cons.seq=AAACCTCACCTTT;Trifonov.complexity=0.572727272727273;DUST.complexity=0.2
CP096025	rtracklayer	sequence_feature	6798997	6799078	.	.	.	ID=CP096025_221_13;Spacers.number=2;DR.width=13;DR.cons.seq=TGGCTCCGGCGAC;Trifonov.complexity=0.681818181818182;DUST.complexity=0.1
CP096025	rtracklayer	sequence_feature	6804067	6804132	.	.	.	ID=CP096025_372_12;Spacers.number=2;DR.width=12;DR.cons.seq=AATGATTTACAA;Trifonov.complexity=0.727272727272727;DUST.complexity=0
CP096025	rtracklayer	sequence_feature	6822591	6822691	.	.	.	ID=CP096025_47_18;Spacers.number=2;DR.width=18;DR.cons.seq=TTTAAAATCCCTTGTAAA;Trifonov.complexity=0.4265625;DUST.complexity=0.266666666666667
CP096025	rtracklayer	sequence_feature	6828331	6828395	.	.	.	ID=CP096025_384_12;Spacers.number=2;DR.width=12;DR.cons.seq=TTGTAAATCATT;Trifonov.complexity=0.727272727272727;DUST.complexity=0
CP096025	rtracklayer	sequence_feature	6828331	6828394	.	.	.	ID=CP096025_336_11;Spacers.number=2;DR.width=11;DR.cons.seq=TTGTAAATCAT;Trifonov.complexity=0.8;DUST.complexity=0
CP096025	rtracklayer	sequence_feature	6829754	6829839	.	.	.	ID=CP096025_386_12;Spacers.number=2;DR.width=12;DR.cons.seq=TTGTAAATCATT;Trifonov.complexity=0.727272727272727;DUST.complexity=0
CP096025	rtracklayer	sequence_feature	6965154	6965224	.	.	.	ID=CP096025_350_11;Spacers.number=2;DR.width=11;DR.cons.seq=GGTCGAGTGGT;Trifonov.complexity=0.622222222222222;DUST.complexity=0.125
CP096025	rtracklayer	sequence_feature	6967353	6967425	.	.	.	ID=CP096025_351_11;Spacers.number=2;DR.width=11;DR.cons.seq=GGTCGAGTGGT;Trifonov.complexity=0.622222222222222;DUST.complexity=0.125
CP096025	rtracklayer	sequence_feature	6972276	6972372	.	.	.	ID=CP096025_354_11;Spacers.number=3;DR.width=11;DR.cons.seq=GGTCGAGTGGT;Trifonov.complexity=0.622222222222222;DUST.complexity=0.125
CP096025	rtracklayer	sequence_feature	6981771	6981836	.	.	.	ID=CP096025_224_13;Spacers.number=2;DR.width=13;DR.cons.seq=AACTCAGCCGTAA;Trifonov.complexity=0.916666666666667;DUST.complexity=0
CP096025	rtracklayer	sequence_feature	6981915	6981993	.	.	.	ID=CP096025_225_13;Spacers.number=2;DR.width=13;DR.cons.seq=AACTCAGCCGTAA;Trifonov.complexity=0.916666666666667;DUST.complexity=0
CP096025	rtracklayer	sequence_feature	7021909	7022002	.	.	.	ID=CP096025_358_11;Spacers.number=3;DR.width=11;DR.cons.seq=TGCAAGATGAT;Trifonov.complexity=0.622222222222222;DUST.complexity=0.125
CP096025	rtracklayer	sequence_feature	7031529	7031614	.	.	.	ID=CP096025_103_10;Spacers.number=3;DR.width=10;DR.cons.seq=GTCAATCCAG;Trifonov.complexity=0.777777777777778;DUST.complexity=0
CP096025	rtracklayer	sequence_feature	7038511	7038576	.	.	.	ID=CP096025_360_11;Spacers.number=2;DR.width=11;DR.cons.seq=CACTCGATCGC;Trifonov.complexity=0.711111111111111;DUST.complexity=0.125
CP096025	rtracklayer	sequence_feature	7045029	7045089	.	.	.	ID=CP096025_362_11;Spacers.number=2;DR.width=11;DR.cons.seq=GGGGTCGAGTG;Trifonov.complexity=0.622222222222222;DUST.complexity=0.125
CP096025	rtracklayer	sequence_feature	7143853	7143980	.	.	.	ID=CP096025_417_12;Spacers.number=3;DR.width=12;DR.cons.seq=TCACTCTATCGC;Trifonov.complexity=0.727272727272727;DUST.complexity=0
CP096025	rtracklayer	sequence_feature	7148305	7148432	.	.	.	ID=CP096025_419_12;Spacers.number=3;DR.width=12;DR.cons.seq=TCACTCTATCGC;Trifonov.complexity=0.727272727272727;DUST.complexity=0
CP096025	rtracklayer	sequence_feature	7148339	7148433	.	.	.	ID=CP096025_86_16;Spacers.number=2;DR.width=16;DR.cons.seq=CATCCACTCGATCGCA;Trifonov.complexity=0.514285714285714;DUST.complexity=0.153846153846154
CP096025	rtracklayer	sequence_feature	7148339	7148430	.	.	.	ID=CP096025_234_13;Spacers.number=2;DR.width=13;DR.cons.seq=ATCGCACTCGATC;Trifonov.complexity=0.545454545454545;DUST.complexity=0.2
CP096025	rtracklayer	sequence_feature	7148514	7148604	.	.	.	ID=CP096025_87_16;Spacers.number=2;DR.width=16;DR.cons.seq=CATCCACTCGATCGCA;Trifonov.complexity=0.514285714285714;DUST.complexity=0.153846153846154
CP096025	rtracklayer	sequence_feature	7155955	7156027	.	.	.	ID=CP096025_422_12;Spacers.number=2;DR.width=12;DR.cons.seq=AGGCATCAGGCT;Trifonov.complexity=0.452525252525253;DUST.complexity=0.222222222222222
CP096025	rtracklayer	sequence_feature	7186948	7187057	.	.	.	ID=CP096025_429_12;Spacers.number=3;DR.width=12;DR.cons.seq=ATAATACATGTA;Trifonov.complexity=0.572727272727273;DUST.complexity=0.111111111111111
CP096025	rtracklayer	sequence_feature	7253231	7253288	.	.	.	ID=CP096025_378_11;Spacers.number=2;DR.width=11;DR.cons.seq=TCTCCGCCGCG;Trifonov.complexity=0.378086419753086;DUST.complexity=0.25
CP096025	rtracklayer	sequence_feature	7284155	7284214	.	.	.	ID=CP096025_435_12;Spacers.number=2;DR.width=12;DR.cons.seq=ACTTTTAGAATT;Trifonov.complexity=0.654545454545455;DUST.complexity=0.111111111111111
CP096025	rtracklayer	sequence_feature	7331358	7331450	.	.	.	ID=CP096025_143_15;Spacers.number=2;DR.width=15;DR.cons.seq=GTTATGTTTCTATTT;Trifonov.complexity=0.384615384615385;DUST.complexity=0.25
CP096025	rtracklayer	sequence_feature	7368935	7369026	.	.	.	ID=CP096025_245_13;Spacers.number=2;DR.width=13;DR.cons.seq=TATTAGCGACTAA;Trifonov.complexity=0.833333333333333;DUST.complexity=0
CP096025	rtracklayer	sequence_feature	7443777	7443855	.	.	.	ID=CP096025_387_11;Spacers.number=2;DR.width=11;DR.cons.seq=GTCAGCTGACC;Trifonov.complexity=1;DUST.complexity=0
CP096025	rtracklayer	sequence_feature	7500950	7501074	.	.	.	ID=CP096025_29_20;Spacers.number=2;DR.width=20;DR.cons.seq=TTCTATCCAACGGTCCAGAT;Trifonov.complexity=0.73202614379085;DUST.complexity=0.117647058823529
CP096025	rtracklayer	sequence_feature	7518142	7518225	.	.	.	ID=CP096025_459_12;Spacers.number=2;DR.width=12;DR.cons.seq=ATTTAAACCCAT;Trifonov.complexity=0.777777777777778;DUST.complexity=0
CP096025	rtracklayer	sequence_feature	7586071	7586194	.	.	.	ID=CP096025_259_13;Spacers.number=3;DR.width=13;DR.cons.seq=TGATCAACAAAGA;Trifonov.complexity=0.606060606060606;DUST.complexity=0.1
CP096025	rtracklayer	sequence_feature	7604283	7604375	.	.	.	ID=CP096025_261_13;Spacers.number=2;DR.width=13;DR.cons.seq=ACCAACTACATGA;Trifonov.complexity=0.75;DUST.complexity=0
CP096025	rtracklayer	sequence_feature	7639797	7639862	.	.	.	ID=CP096025_398_11;Spacers.number=2;DR.width=11;DR.cons.seq=CAATATTCAAA;Trifonov.complexity=0.592592592592593;DUST.complexity=0.125
CP096025	rtracklayer	sequence_feature	7659354	7659408	.	.	.	ID=CP096025_106_10;Spacers.number=2;DR.width=10;DR.cons.seq=GCCGAGTTAT;Trifonov.complexity=1;DUST.complexity=0
CP096025	rtracklayer	sequence_feature	7666078	7666132	.	.	.	ID=CP096025_110_10;Spacers.number=2;DR.width=10;DR.cons.seq=GCCGAGTTAT;Trifonov.complexity=1;DUST.complexity=0
CP096025	rtracklayer	sequence_feature	7670562	7670616	.	.	.	ID=CP096025_114_10;Spacers.number=2;DR.width=10;DR.cons.seq=GCCGAGTTAT;Trifonov.complexity=1;DUST.complexity=0
CP096025	rtracklayer	sequence_feature	7674299	7674353	.	.	.	ID=CP096025_118_10;Spacers.number=2;DR.width=10;DR.cons.seq=GCCGAGTTAT;Trifonov.complexity=1;DUST.complexity=0
CP096025	rtracklayer	sequence_feature	7710392	7710515	.	.	.	ID=CP096025_264_13;Spacers.number=4;DR.width=13;DR.cons.seq=TTACGGCTGAGTT;Trifonov.complexity=0.916666666666667;DUST.complexity=0
CP096025	rtracklayer	sequence_feature	7710395	7710473	.	.	.	ID=CP096025_474_12;Spacers.number=3;DR.width=12;DR.cons.seq=TGGCCGAGTTAT;Trifonov.complexity=1;DUST.complexity=0
CP096025	rtracklayer	sequence_feature	7711319	7711398	.	.	.	ID=CP096025_265_13;Spacers.number=2;DR.width=13;DR.cons.seq=TTACGGCTGAGTT;Trifonov.complexity=0.916666666666667;DUST.complexity=0
CP096025	rtracklayer	sequence_feature	7711471	7711551	.	.	.	ID=CP096025_266_13;Spacers.number=2;DR.width=13;DR.cons.seq=TTACGGCTGAGTT;Trifonov.complexity=0.916666666666667;DUST.complexity=0
CP096025	rtracklayer	sequence_feature	7711600	7711665	.	.	.	ID=CP096025_267_13;Spacers.number=2;DR.width=13;DR.cons.seq=TTACGGCTGAGTT;Trifonov.complexity=0.916666666666667;DUST.complexity=0
CP096025	rtracklayer	sequence_feature	7713985	7714080	.	.	.	ID=CP096025_399_11;Spacers.number=4;DR.width=11;DR.cons.seq=GGCTGAGTTAT;Trifonov.complexity=1;DUST.complexity=0
CP096025	rtracklayer	sequence_feature	7716492	7716556	.	.	.	ID=CP096025_269_13;Spacers.number=2;DR.width=13;DR.cons.seq=TAACTCAGCCATA;Trifonov.complexity=0.833333333333333;DUST.complexity=0
CP096025	rtracklayer	sequence_feature	7716601	7716665	.	.	.	ID=CP096025_270_13;Spacers.number=2;DR.width=13;DR.cons.seq=TAACTCAGCCATA;Trifonov.complexity=0.833333333333333;DUST.complexity=0
CP096025	rtracklayer	sequence_feature	7716700	7716851	.	.	.	ID=CP096025_271_13;Spacers.number=5;DR.width=13;DR.cons.seq=TAACTCAGCCATA;Trifonov.complexity=0.833333333333333;DUST.complexity=0
CP096025	rtracklayer	sequence_feature	7768363	7768431	.	.	.	ID=CP096025_122_10;Spacers.number=3;DR.width=10;DR.cons.seq=CACTCGACCA;Trifonov.complexity=0.777777777777778;DUST.complexity=0
CP096025	rtracklayer	sequence_feature	7768520	7768568	.	.	.	ID=CP096025_123_10;Spacers.number=2;DR.width=10;DR.cons.seq=CACTCGACCA;Trifonov.complexity=0.777777777777778;DUST.complexity=0
CP096025	rtracklayer	sequence_feature	7775088	7775156	.	.	.	ID=CP096025_129_10;Spacers.number=3;DR.width=10;DR.cons.seq=CACTCGACCA;Trifonov.complexity=0.777777777777778;DUST.complexity=0
CP096025	rtracklayer	sequence_feature	7775245	7775293	.	.	.	ID=CP096025_130_10;Spacers.number=2;DR.width=10;DR.cons.seq=CACTCGACCA;Trifonov.complexity=0.777777777777778;DUST.complexity=0
CP096025	rtracklayer	sequence_feature	7782099	7782178	.	.	.	ID=CP096025_135_10;Spacers.number=3;DR.width=10;DR.cons.seq=CACTCGACCA;Trifonov.complexity=0.777777777777778;DUST.complexity=0
CP096025	rtracklayer	sequence_feature	7833740	7833883	.	.	.	ID=CP096025_278_13;Spacers.number=5;DR.width=13;DR.cons.seq=AGCTCGACCAGCT;Trifonov.complexity=0.552272727272727;DUST.complexity=0.2
CP096025	rtracklayer	sequence_feature	7853458	7853551	.	.	.	ID=CP096025_406_11;Spacers.number=3;DR.width=11;DR.cons.seq=TGCAAGATGAT;Trifonov.complexity=0.622222222222222;DUST.complexity=0.125
CP096025	rtracklayer	sequence_feature	7855409	7855485	.	.	.	ID=CP096025_407_11;Spacers.number=2;DR.width=11;DR.cons.seq=TGATTTCCTTG;Trifonov.complexity=0.7;DUST.complexity=0
CP096025	rtracklayer	sequence_feature	7867690	7867783	.	.	.	ID=CP096025_282_13;Spacers.number=2;DR.width=13;DR.cons.seq=TACAATGAGTAAA;Trifonov.complexity=0.75;DUST.complexity=0
CP096025	rtracklayer	sequence_feature	7892566	7892634	.	.	.	ID=CP096025_410_11;Spacers.number=2;DR.width=11;DR.cons.seq=TTATACAAAGA;Trifonov.complexity=0.8;DUST.complexity=0
CP096025	rtracklayer	sequence_feature	7928745	7928814	.	.	.	ID=CP096025_217_14;Spacers.number=2;DR.width=14;DR.cons.seq=ACGGATTTCCGTTT;Trifonov.complexity=0.634615384615385;DUST.complexity=0.0909090909090909
CP096025	rtracklayer	sequence_feature	7931734	7931806	.	.	.	ID=CP096025_494_12;Spacers.number=2;DR.width=12;DR.cons.seq=AAACAATATAAA;Trifonov.complexity=0.444444444444444;DUST.complexity=0.222222222222222
CP096025	rtracklayer	sequence_feature	7947700	7947840	.	.	.	ID=CP096025_284_13;Spacers.number=4;DR.width=13;DR.cons.seq=GATTTGCGAGGAA;Trifonov.complexity=0.75;DUST.complexity=0
CP096025	rtracklayer	sequence_feature	7970074	7970142	.	.	.	ID=CP096025_428_11;Spacers.number=2;DR.width=11;DR.cons.seq=TATAACGATGA;Trifonov.complexity=0.7;DUST.complexity=0
CP096025	rtracklayer	sequence_feature	7981760	7981852	.	.	.	ID=CP096025_285_13;Spacers.number=2;DR.width=13;DR.cons.seq=CATAAGTTCTACA;Trifonov.complexity=0.833333333333333;DUST.complexity=0
CP096025	rtracklayer	sequence_feature	7987244	7987340	.	.	.	ID=CP096025_222_14;Spacers.number=2;DR.width=14;DR.cons.seq=TAATCTAGCCCTAA;Trifonov.complexity=0.512820512820513;DUST.complexity=0.181818181818182
CP096025	rtracklayer	sequence_feature	7987246	7987341	.	.	.	ID=CP096025_286_13;Spacers.number=2;DR.width=13;DR.cons.seq=ATCTAGCCTTAAA;Trifonov.complexity=0.75;DUST.complexity=0
CP096025	rtracklayer	sequence_feature	7993002	7993098	.	.	.	ID=CP096025_223_14;Spacers.number=2;DR.width=14;DR.cons.seq=TAATCTAGCCCTAA;Trifonov.complexity=0.512820512820513;DUST.complexity=0.181818181818182
CP096025	rtracklayer	sequence_feature	7993004	7993099	.	.	.	ID=CP096025_287_13;Spacers.number=2;DR.width=13;DR.cons.seq=ATCTAGCCTTAAA;Trifonov.complexity=0.75;DUST.complexity=0
CP096025	rtracklayer	sequence_feature	8076495	8076550	.	.	.	ID=CP096025_433_11;Spacers.number=2;DR.width=11;DR.cons.seq=ACTCGACCACT;Trifonov.complexity=0.622222222222222;DUST.complexity=0.125
CP096025	rtracklayer	sequence_feature	8076792	8076879	.	.	.	ID=CP096025_436_11;Spacers.number=3;DR.width=11;DR.cons.seq=ACTCGACCACT;Trifonov.complexity=0.622222222222222;DUST.complexity=0.125
CP096025	rtracklayer	sequence_feature	8112650	8112712	.	.	.	ID=CP096025_442_11;Spacers.number=2;DR.width=11;DR.cons.seq=CTTTTAAAATC;Trifonov.complexity=0.518518518518518;DUST.complexity=0.25
CP096025	rtracklayer	sequence_feature	8114764	8114831	.	.	.	ID=CP096025_226_14;Spacers.number=2;DR.width=14;DR.cons.seq=TTGTAAATCTTTTA;Trifonov.complexity=0.564102564102564;DUST.complexity=0.0909090909090909
CP096025	rtracklayer	sequence_feature	8138579	8138639	.	.	.	ID=CP096025_447_11;Spacers.number=2;DR.width=11;DR.cons.seq=TCCAAAAGATG;Trifonov.complexity=0.711111111111111;DUST.complexity=0.125
CP096025	rtracklayer	sequence_feature	8163762	8163849	.	.	.	ID=CP096025_65_17;Spacers.number=2;DR.width=17;DR.cons.seq=AACATAATTGTGATTTT;Trifonov.complexity=0.4875;DUST.complexity=0.142857142857143
CP096025	rtracklayer	sequence_feature	8194908	8195007	.	.	.	ID=CP096025_451_11;Spacers.number=3;DR.width=11;DR.cons.seq=GTCATTTAAAT;Trifonov.complexity=0.7;DUST.complexity=0
CP096025	rtracklayer	sequence_feature	8226244	8226325	.	.	.	ID=CP096025_66_17;Spacers.number=2;DR.width=17;DR.cons.seq=AAATTACGTCAACAAAA;Trifonov.complexity=0.45;DUST.complexity=0.285714285714286
CP096025	rtracklayer	sequence_feature	8226299	8226395	.	.	.	ID=CP096025_103_16;Spacers.number=2;DR.width=16;DR.cons.seq=AAAATTTAAGCAATTA;Trifonov.complexity=0.307692307692308;DUST.complexity=0.307692307692308
CP096025	rtracklayer	sequence_feature	8243498	8243585	.	.	.	ID=CP096025_54_19;Spacers.number=2;DR.width=19;DR.cons.seq=AAAACGATTGTAAACCATG;Trifonov.complexity=0.530790441176471;DUST.complexity=0.25
CP096025	rtracklayer	sequence_feature	8243687	8243803	.	.	.	ID=CP096025_520_12;Spacers.number=3;DR.width=12;DR.cons.seq=TTGTAAATCATT;Trifonov.complexity=0.727272727272727;DUST.complexity=0
CP096025	rtracklayer	sequence_feature	8244150	8244265	.	.	.	ID=CP096025_523_12;Spacers.number=3;DR.width=12;DR.cons.seq=TTGTAAATCATT;Trifonov.complexity=0.727272727272727;DUST.complexity=0
CP096025	rtracklayer	sequence_feature	8244305	8244421	.	.	.	ID=CP096025_524_12;Spacers.number=3;DR.width=12;DR.cons.seq=TTGTAAATCATT;Trifonov.complexity=0.727272727272727;DUST.complexity=0
CP096025	rtracklayer	sequence_feature	8244504	8244577	.	.	.	ID=CP096025_525_12;Spacers.number=2;DR.width=12;DR.cons.seq=TTGTAAATCATT;Trifonov.complexity=0.727272727272727;DUST.complexity=0
CP096025	rtracklayer	sequence_feature	8250785	8250856	.	.	.	ID=CP096025_452_11;Spacers.number=2;DR.width=11;DR.cons.seq=CATCTGAATGA;Trifonov.complexity=0.622222222222222;DUST.complexity=0.125
CP096025	rtracklayer	sequence_feature	8318350	8318434	.	.	.	ID=CP096025_529_12;Spacers.number=2;DR.width=12;DR.cons.seq=TTAAATGGGTTA;Trifonov.complexity=0.7;DUST.complexity=0.111111111111111
CP096025	rtracklayer	sequence_feature	8325916	8325987	.	.	.	ID=CP096025_298_13;Spacers.number=2;DR.width=13;DR.cons.seq=CCATTTTAAACAT;Trifonov.complexity=0.636363636363636;DUST.complexity=0.2
CP096025	rtracklayer	sequence_feature	8326097	8326199	.	.	.	ID=CP096025_299_13;Spacers.number=3;DR.width=13;DR.cons.seq=CCATTTTAAACAT;Trifonov.complexity=0.636363636363636;DUST.complexity=0.2
CP096025	rtracklayer	sequence_feature	8338552	8338622	.	.	.	ID=CP096025_237_14;Spacers.number=2;DR.width=14;DR.cons.seq=AAACGCTTTGTAAT;Trifonov.complexity=0.769230769230769;DUST.complexity=0
CP096025	rtracklayer	sequence_feature	8338553	8338622	.	.	.	ID=CP096025_300_13;Spacers.number=2;DR.width=13;DR.cons.seq=AACGCTTTGTAAT;Trifonov.complexity=0.833333333333333;DUST.complexity=0
CP096025	rtracklayer	sequence_feature	8368545	8368612	.	.	.	ID=CP096025_531_12;Spacers.number=2;DR.width=12;DR.cons.seq=CTTCTCTCATTT;Trifonov.complexity=0.395061728395062;DUST.complexity=0.222222222222222
CP096025	rtracklayer	sequence_feature	8389538	8389620	.	.	.	ID=CP096025_533_12;Spacers.number=2;DR.width=12;DR.cons.seq=ATCCCATTTAAA;Trifonov.complexity=0.777777777777778;DUST.complexity=0
CP096025	rtracklayer	sequence_feature	8465133	8465218	.	.	.	ID=CP096025_540_12;Spacers.number=2;DR.width=12;DR.cons.seq=AATGATTTACAA;Trifonov.complexity=0.727272727272727;DUST.complexity=0
CP096025	rtracklayer	sequence_feature	8476386	8476460	.	.	.	ID=CP096025_550_12;Spacers.number=2;DR.width=12;DR.cons.seq=ACAGATAAAACC;Trifonov.complexity=0.654545454545455;DUST.complexity=0.111111111111111
CP096025	rtracklayer	sequence_feature	8479044	8479127	.	.	.	ID=CP096025_167_15;Spacers.number=2;DR.width=15;DR.cons.seq=AATAGTATAACGAAT;Trifonov.complexity=0.483516483516483;DUST.complexity=0.166666666666667
CP096025	rtracklayer	sequence_feature	8479047	8479127	.	.	.	ID=CP096025_551_12;Spacers.number=2;DR.width=12;DR.cons.seq=AGTATAACGAAT;Trifonov.complexity=0.727272727272727;DUST.complexity=0
CP096025	rtracklayer	sequence_feature	8488989	8489082	.	.	.	ID=CP096025_168_15;Spacers.number=2;DR.width=15;DR.cons.seq=TACTCGACCCCCTGG;Trifonov.complexity=0.498626373626374;DUST.complexity=0.25
CP096025	rtracklayer	sequence_feature	8498712	8498857	.	.	.	ID=CP096025_78_18;Spacers.number=3;DR.width=18;DR.cons.seq=ACTCGACCCCGTGGTCGA;Trifonov.complexity=0.4265625;DUST.complexity=0.2
CP096025	rtracklayer	sequence_feature	8574930	8575010	.	.	.	ID=CP096025_309_13;Spacers.number=2;DR.width=13;DR.cons.seq=TGAATTGAATCAA;Trifonov.complexity=0.301683501683502;DUST.complexity=0.3
CP096025	rtracklayer	sequence_feature	8598447	8598537	.	.	.	ID=CP096025_106_16;Spacers.number=2;DR.width=16;DR.cons.seq=GTTGAGTGTGGATTCA;Trifonov.complexity=0.557142857142857;DUST.complexity=0.0769230769230769
CP096025	rtracklayer	sequence_feature	8616579	8616651	.	.	.	ID=CP096025_473_11;Spacers.number=2;DR.width=11;DR.cons.seq=GCCAACCATTG;Trifonov.complexity=0.711111111111111;DUST.complexity=0.125
CP096025	rtracklayer	sequence_feature	8634640	8634709	.	.	.	ID=CP096025_580_12;Spacers.number=2;DR.width=12;DR.cons.seq=AGTTCAGGGTTT;Trifonov.complexity=0.490909090909091;DUST.complexity=0.111111111111111
CP096025	rtracklayer	sequence_feature	8636504	8636656	.	.	.	ID=CP096025_313_13;Spacers.number=4;DR.width=13;DR.cons.seq=ACTAAACCCTAGT;Trifonov.complexity=0.53030303030303;DUST.complexity=0.1
CP096025	rtracklayer	sequence_feature	8708696	8708812	.	.	.	ID=CP096025_73_17;Spacers.number=3;DR.width=17;DR.cons.seq=CAAATTTTCTCGCCAAA;Trifonov.complexity=0.417857142857143;DUST.complexity=0.214285714285714
CP096025	rtracklayer	sequence_feature	8723872	8723945	.	.	.	ID=CP096025_176_15;Spacers.number=2;DR.width=15;DR.cons.seq=TTTCAACCCAAACTA;Trifonov.complexity=0.752136752136752;DUST.complexity=0.166666666666667
CP096025	rtracklayer	sequence_feature	8724637	8724746	.	.	.	ID=CP096025_316_13;Spacers.number=3;DR.width=13;DR.cons.seq=CTGATGGTGTTTG;Trifonov.complexity=0.583333333333333;DUST.complexity=0
CP096025	rtracklayer	sequence_feature	8848302	8848406	.	.	.	ID=CP096025_321_13;Spacers.number=3;DR.width=13;DR.cons.seq=TCAATAATTCTTT;Trifonov.complexity=0.707070707070707;DUST.complexity=0.1
CP096025	rtracklayer	sequence_feature	8933990	8934075	.	.	.	ID=CP096025_182_15;Spacers.number=2;DR.width=15;DR.cons.seq=ATTTACAAGGGTTTT;Trifonov.complexity=0.543956043956044;DUST.complexity=0.25
CP096025	rtracklayer	sequence_feature	8946374	8946447	.	.	.	ID=CP096025_483_11;Spacers.number=2;DR.width=11;DR.cons.seq=CAATCGACCAC;Trifonov.complexity=0.8;DUST.complexity=0
CP096025	rtracklayer	sequence_feature	8963787	8963857	.	.	.	ID=CP096025_112_16;Spacers.number=2;DR.width=16;DR.cons.seq=ATCACAAACCAGTCCA;Trifonov.complexity=0.495238095238095;DUST.complexity=0.0769230769230769
CP096025	rtracklayer	sequence_feature	8967663	8967736	.	.	.	ID=CP096025_484_11;Spacers.number=2;DR.width=11;DR.cons.seq=AAAGCAGCATA;Trifonov.complexity=0.408333333333333;DUST.complexity=0.25
CP096025	rtracklayer	sequence_feature	8976044	8976109	.	.	.	ID=CP096025_325_13;Spacers.number=2;DR.width=13;DR.cons.seq=ACAACTTAAACAC;Trifonov.complexity=0.545454545454545;DUST.complexity=0.2
CP096025	rtracklayer	sequence_feature	8984597	8984674	.	.	.	ID=CP096025_327_13;Spacers.number=2;DR.width=13;DR.cons.seq=TTTTACAATTAAA;Trifonov.complexity=0.545454545454545;DUST.complexity=0.2
CP096025	rtracklayer	sequence_feature	9021142	9021255	.	.	.	ID=CP096025_616_12;Spacers.number=4;DR.width=12;DR.cons.seq=GACCGATTGGTC;Trifonov.complexity=0.909090909090909;DUST.complexity=0
CP096025	rtracklayer	sequence_feature	9052358	9052427	.	.	.	ID=CP096025_491_11;Spacers.number=2;DR.width=11;DR.cons.seq=TTTTCAACGTC;Trifonov.complexity=0.622222222222222;DUST.complexity=0.125
CP096025	rtracklayer	sequence_feature	9071056	9071141	.	.	.	ID=CP096025_624_12;Spacers.number=2;DR.width=12;DR.cons.seq=AATGATTTACAA;Trifonov.complexity=0.727272727272727;DUST.complexity=0
CP096025	rtracklayer	sequence_feature	9074041	9074118	.	.	.	ID=CP096025_500_11;Spacers.number=2;DR.width=11;DR.cons.seq=ATGATTTACAA;Trifonov.complexity=0.8;DUST.complexity=0
CP096025	rtracklayer	sequence_feature	9075404	9075460	.	.	.	ID=CP096025_503_11;Spacers.number=2;DR.width=11;DR.cons.seq=ATGATTTACAA;Trifonov.complexity=0.8;DUST.complexity=0
CP096025	rtracklayer	sequence_feature	9077892	9077950	.	.	.	ID=CP096025_509_11;Spacers.number=2;DR.width=11;DR.cons.seq=ATTTTAAAAGG;Trifonov.complexity=0.518518518518518;DUST.complexity=0.25
CP096025	rtracklayer	sequence_feature	9078389	9078463	.	.	.	ID=CP096025_636_12;Spacers.number=2;DR.width=12;DR.cons.seq=ACAGATAAAACC;Trifonov.complexity=0.654545454545455;DUST.complexity=0.111111111111111
CP096025	rtracklayer	sequence_feature	9090638	9090778	.	.	.	ID=CP096025_256_14;Spacers.number=3;DR.width=14;DR.cons.seq=TGTGAACGTATGTT;Trifonov.complexity=0.634615384615385;DUST.complexity=0.0909090909090909
CP096025	rtracklayer	sequence_feature	9097256	9097341	.	.	.	ID=CP096025_644_12;Spacers.number=2;DR.width=12;DR.cons.seq=AATGATTTACAA;Trifonov.complexity=0.727272727272727;DUST.complexity=0
CP096025	rtracklayer	sequence_feature	9108157	9108231	.	.	.	ID=CP096025_650_12;Spacers.number=2;DR.width=12;DR.cons.seq=ACAGATAAAACC;Trifonov.complexity=0.654545454545455;DUST.complexity=0.111111111111111
CP096025	rtracklayer	sequence_feature	9111111	9111191	.	.	.	ID=CP096025_651_12;Spacers.number=2;DR.width=12;DR.cons.seq=AGTATAACGAAT;Trifonov.complexity=0.727272727272727;DUST.complexity=0
CP096025	rtracklayer	sequence_feature	9150158	9150228	.	.	.	ID=CP096025_515_11;Spacers.number=2;DR.width=11;DR.cons.seq=CTTATAATGTT;Trifonov.complexity=0.7;DUST.complexity=0
CP096025	rtracklayer	sequence_feature	9162904	9163002	.	.	.	ID=CP096025_257_14;Spacers.number=2;DR.width=14;DR.cons.seq=CTTGTAAATCTTTT;Trifonov.complexity=0.512820512820513;DUST.complexity=0.181818181818182
CP096025	rtracklayer	sequence_feature	9162932	9163006	.	.	.	ID=CP096025_660_12;Spacers.number=2;DR.width=12;DR.cons.seq=AATGATTTACAA;Trifonov.complexity=0.727272727272727;DUST.complexity=0
CP096025	rtracklayer	sequence_feature	9163046	9163112	.	.	.	ID=CP096025_661_12;Spacers.number=2;DR.width=12;DR.cons.seq=AATGATTTACAA;Trifonov.complexity=0.727272727272727;DUST.complexity=0
CP096025	rtracklayer	sequence_feature	9163047	9163112	.	.	.	ID=CP096025_519_11;Spacers.number=2;DR.width=11;DR.cons.seq=ATGATTTACAA;Trifonov.complexity=0.8;DUST.complexity=0
CP096025	rtracklayer	sequence_feature	9163549	9163645	.	.	.	ID=CP096025_663_12;Spacers.number=2;DR.width=12;DR.cons.seq=AATGATTTACAA;Trifonov.complexity=0.727272727272727;DUST.complexity=0
CP096025	rtracklayer	sequence_feature	9164118	9164184	.	.	.	ID=CP096025_665_12;Spacers.number=2;DR.width=12;DR.cons.seq=AATGATTTACAA;Trifonov.complexity=0.727272727272727;DUST.complexity=0
CP096025	rtracklayer	sequence_feature	9164119	9164184	.	.	.	ID=CP096025_526_11;Spacers.number=2;DR.width=11;DR.cons.seq=ATGATTTACAA;Trifonov.complexity=0.8;DUST.complexity=0
CP096025	rtracklayer	sequence_feature	9195435	9195497	.	.	.	ID=CP096025_672_12;Spacers.number=2;DR.width=12;DR.cons.seq=AAAATCTGTTAT;Trifonov.complexity=0.654545454545455;DUST.complexity=0.111111111111111
CP096025	rtracklayer	sequence_feature	9195487	9195567	.	.	.	ID=CP096025_264_14;Spacers.number=2;DR.width=14;DR.cons.seq=TATTTCTTATCAAT;Trifonov.complexity=0.712962962962963;DUST.complexity=0.0909090909090909
CP096025	rtracklayer	sequence_feature	9195632	9195727	.	.	.	ID=CP096025_674_12;Spacers.number=3;DR.width=12;DR.cons.seq=AAAATCTGTTAT;Trifonov.complexity=0.654545454545455;DUST.complexity=0.111111111111111
CP096025	rtracklayer	sequence_feature	9231126	9231194	.	.	.	ID=CP096025_344_13;Spacers.number=2;DR.width=13;DR.cons.seq=AGCTCACCTCCGT;Trifonov.complexity=0.681818181818182;DUST.complexity=0.1
CP096025	rtracklayer	sequence_feature	9233093	9233146	.	.	.	ID=CP096025_540_11;Spacers.number=2;DR.width=11;DR.cons.seq=ATGATTTACAA;Trifonov.complexity=0.8;DUST.complexity=0
CP096025	rtracklayer	sequence_feature	9234077	9234160	.	.	.	ID=CP096025_684_12;Spacers.number=3;DR.width=12;DR.cons.seq=AATGATTTACAA;Trifonov.complexity=0.727272727272727;DUST.complexity=0
CP096025	rtracklayer	sequence_feature	9242978	9243049	.	.	.	ID=CP096025_266_14;Spacers.number=2;DR.width=14;DR.cons.seq=AGTAGACACTTTTT;Trifonov.complexity=0.466200466200466;DUST.complexity=0.272727272727273
CP096025	rtracklayer	sequence_feature	9311739	9311850	.	.	.	ID=CP096025_345_13;Spacers.number=3;DR.width=13;DR.cons.seq=AAGACATGACAAC;Trifonov.complexity=0.429545454545455;DUST.complexity=0.2
CP096025	rtracklayer	sequence_feature	9338775	9338833	.	.	.	ID=CP096025_144_10;Spacers.number=2;DR.width=10;DR.cons.seq=TGACCACCGT;Trifonov.complexity=0.680555555555556;DUST.complexity=0.142857142857143
CP096025	rtracklayer	sequence_feature	9401222	9401297	.	.	.	ID=CP096025_698_12;Spacers.number=2;DR.width=12;DR.cons.seq=ATAAATTGATAA;Trifonov.complexity=0.474074074074074;DUST.complexity=0.222222222222222
CP096025	rtracklayer	sequence_feature	9413228	9413316	.	.	.	ID=CP096025_703_12;Spacers.number=2;DR.width=12;DR.cons.seq=GAAATGAGATTA;Trifonov.complexity=0.777777777777778;DUST.complexity=0
CP096025	rtracklayer	sequence_feature	9449992	9450045	.	.	.	ID=CP096025_557_11;Spacers.number=2;DR.width=11;DR.cons.seq=ATTCAACAACT;Trifonov.complexity=0.529320987654321;DUST.complexity=0.25
CP096025	rtracklayer	sequence_feature	9453871	9453934	.	.	.	ID=CP096025_558_11;Spacers.number=2;DR.width=11;DR.cons.seq=AAGTAAACTAT;Trifonov.complexity=0.7;DUST.complexity=0
CP096025	rtracklayer	sequence_feature	9510322	9510432	.	.	.	ID=CP096025_65_19;Spacers.number=2;DR.width=19;DR.cons.seq=TTGTTATGTCACAGTTAAA;Trifonov.complexity=0.482536764705882;DUST.complexity=0.1875
CP096025	rtracklayer	sequence_feature	9515364	9515474	.	.	.	ID=CP096025_66_19;Spacers.number=2;DR.width=19;DR.cons.seq=TTGTTATGTCACAGTTAAA;Trifonov.complexity=0.482536764705882;DUST.complexity=0.1875
CP096025	rtracklayer	sequence_feature	9554344	9554442	.	.	.	ID=CP096025_713_12;Spacers.number=3;DR.width=12;DR.cons.seq=TCAAGGTGGTTA;Trifonov.complexity=0.736363636363636;DUST.complexity=0.111111111111111
CP096025	rtracklayer	sequence_feature	9574033	9574145	.	.	.	ID=CP096025_348_13;Spacers.number=3;DR.width=13;DR.cons.seq=TGGGTTTAAATGG;Trifonov.complexity=0.707070707070707;DUST.complexity=0.1
CP096025	rtracklayer	sequence_feature	9579928	9580016	.	.	.	ID=CP096025_349_13;Spacers.number=3;DR.width=13;DR.cons.seq=TAAATGTTTTGGT;Trifonov.complexity=0.707070707070707;DUST.complexity=0.1
CP096025	rtracklayer	sequence_feature	9676071	9676157	.	.	.	ID=CP096025_279_14;Spacers.number=2;DR.width=14;DR.cons.seq=AATTGTTATTAAAT;Trifonov.complexity=0.5;DUST.complexity=0.272727272727273
CP096025	rtracklayer	sequence_feature	9720700	9720764	.	.	.	ID=CP096025_149_10;Spacers.number=2;DR.width=10;DR.cons.seq=GAACGTCCAA;Trifonov.complexity=0.888888888888889;DUST.complexity=0
CP096025	rtracklayer	sequence_feature	9721677	9721756	.	.	.	ID=CP096025_568_11;Spacers.number=2;DR.width=11;DR.cons.seq=AGCTGCAAATG;Trifonov.complexity=0.7;DUST.complexity=0
CP096025	rtracklayer	sequence_feature	9741061	9741126	.	.	.	ID=CP096025_569_11;Spacers.number=2;DR.width=11;DR.cons.seq=ACAAAAGAGAA;Trifonov.complexity=0.432098765432099;DUST.complexity=0.25
CP096025	rtracklayer	sequence_feature	9815154	9815252	.	.	.	ID=CP096025_361_13;Spacers.number=3;DR.width=13;DR.cons.seq=AAGTTGATGCAAA;Trifonov.complexity=0.75;DUST.complexity=0
CP096025	rtracklayer	sequence_feature	9820765	9820851	.	.	.	ID=CP096025_740_12;Spacers.number=2;DR.width=12;DR.cons.seq=AAGTTCGGTTTA;Trifonov.complexity=0.654545454545455;DUST.complexity=0.111111111111111
CP096025	rtracklayer	sequence_feature	9857520	9857614	.	.	.	ID=CP096025_363_13;Spacers.number=2;DR.width=13;DR.cons.seq=ATAGATGAATCTA;Trifonov.complexity=0.666666666666667;DUST.complexity=0
CP096025	rtracklayer	sequence_feature	9878798	9878870	.	.	.	ID=CP096025_577_11;Spacers.number=2;DR.width=11;DR.cons.seq=CTCCAATGGTT;Trifonov.complexity=1;DUST.complexity=0
CP096025	rtracklayer	sequence_feature	9925031	9925104	.	.	.	ID=CP096025_752_12;Spacers.number=2;DR.width=12;DR.cons.seq=TTGAAAATATTA;Trifonov.complexity=0.6;DUST.complexity=0.111111111111111
CP096025	rtracklayer	sequence_feature	10012321	10012407	.	.	.	ID=CP096025_288_14;Spacers.number=2;DR.width=14;DR.cons.seq=GAGTTTTCGTTCAC;Trifonov.complexity=0.461538461538462;DUST.complexity=0.272727272727273
CP096025	rtracklayer	sequence_feature	10017676	10017776	.	.	.	ID=CP096025_150_10;Spacers.number=4;DR.width=10;DR.cons.seq=AGTCTCCGTC;Trifonov.complexity=0.583333333333333;DUST.complexity=0.142857142857143
CP096025	rtracklayer	sequence_feature	10020387	10020471	.	.	.	ID=CP096025_582_11;Spacers.number=2;DR.width=11;DR.cons.seq=CATTAGCATAT;Trifonov.complexity=0.533333333333333;DUST.complexity=0.125
CP096025	rtracklayer	sequence_feature	10124808	10124893	.	.	.	ID=CP096025_589_11;Spacers.number=2;DR.width=11;DR.cons.seq=TTGAAAACTTT;Trifonov.complexity=0.533333333333333;DUST.complexity=0.125
CP096025	rtracklayer	sequence_feature	10260784	10260871	.	.	.	ID=CP096025_370_13;Spacers.number=2;DR.width=13;DR.cons.seq=ATATGTTACATGT;Trifonov.complexity=0.429545454545455;DUST.complexity=0.2
CP096025	rtracklayer	sequence_feature	10351790	10351936	.	.	.	ID=CP096025_373_13;Spacers.number=4;DR.width=13;DR.cons.seq=ATGTTTAGAATCT;Trifonov.complexity=0.833333333333333;DUST.complexity=0
CP096025	rtracklayer	sequence_feature	10419735	10419799	.	.	.	ID=CP096025_377_13;Spacers.number=2;DR.width=13;DR.cons.seq=TCTTTTGTACAAA;Trifonov.complexity=0.681818181818182;DUST.complexity=0.1
CP096025	rtracklayer	sequence_feature	10426639	10426710	.	.	.	ID=CP096025_784_12;Spacers.number=2;DR.width=12;DR.cons.seq=ACCTTTCTGTTT;Trifonov.complexity=0.572727272727273;DUST.complexity=0.111111111111111
CP096025	rtracklayer	sequence_feature	10461588	10461688	.	.	.	ID=CP096025_133_16;Spacers.number=2;DR.width=16;DR.cons.seq=AGTTTTCTTAGATATT;Trifonov.complexity=0.495238095238095;DUST.complexity=0.0769230769230769
CP096025	rtracklayer	sequence_feature	10481746	10481825	.	.	.	ID=CP096025_605_11;Spacers.number=2;DR.width=11;DR.cons.seq=TTTGTAAAATA;Trifonov.complexity=0.592592592592593;DUST.complexity=0.125
CP096025	rtracklayer	sequence_feature	10482107	10482166	.	.	.	ID=CP096025_606_11;Spacers.number=2;DR.width=11;DR.cons.seq=TTTGTAAAATA;Trifonov.complexity=0.592592592592593;DUST.complexity=0.125
CP096025	rtracklayer	sequence_feature	10547909	10547991	.	.	.	ID=CP096025_786_12;Spacers.number=2;DR.width=12;DR.cons.seq=ATATAAGAGACA;Trifonov.complexity=0.509090909090909;DUST.complexity=0.222222222222222
CP096025	rtracklayer	sequence_feature	10550970	10551043	.	.	.	ID=CP096025_300_14;Spacers.number=2;DR.width=14;DR.cons.seq=AAAATAGTTATTTT;Trifonov.complexity=0.555555555555556;DUST.complexity=0.181818181818182
CP096025	rtracklayer	sequence_feature	10602721	10602830	.	.	.	ID=CP096025_381_13;Spacers.number=3;DR.width=13;DR.cons.seq=TCTATTCCTCGTT;Trifonov.complexity=0.666666666666667;DUST.complexity=0
CP096025	rtracklayer	sequence_feature	10617019	10617092	.	.	.	ID=CP096025_617_11;Spacers.number=2;DR.width=11;DR.cons.seq=CGTGACTTTTC;Trifonov.complexity=0.711111111111111;DUST.complexity=0.125
CP096025	rtracklayer	sequence_feature	10764409	10764484	.	.	.	ID=CP096025_622_11;Spacers.number=2;DR.width=11;DR.cons.seq=TATTTTCGTAG;Trifonov.complexity=0.622222222222222;DUST.complexity=0.125
CP096025	rtracklayer	sequence_feature	10789262	10789353	.	.	.	ID=CP096025_310_14;Spacers.number=2;DR.width=14;DR.cons.seq=ATAAATAGTTATTT;Trifonov.complexity=0.611111111111111;DUST.complexity=0.0909090909090909
CP096025	rtracklayer	sequence_feature	10909844	10909895	.	.	.	ID=CP096025_157_10;Spacers.number=2;DR.width=10;DR.cons.seq=GTAGATAAGC;Trifonov.complexity=0.777777777777778;DUST.complexity=0
CP096025	rtracklayer	sequence_feature	10919854	10919927	.	.	.	ID=CP096025_627_11;Spacers.number=2;DR.width=11;DR.cons.seq=CGAATAATTAA;Trifonov.complexity=0.466666666666667;DUST.complexity=0.25
CP096025	rtracklayer	sequence_feature	11042848	11042952	.	.	.	ID=CP096025_316_14;Spacers.number=3;DR.width=14;DR.cons.seq=AAGATATAACTGTT;Trifonov.complexity=0.705128205128205;DUST.complexity=0.0909090909090909
CP096025	rtracklayer	sequence_feature	11087892	11088003	.	.	.	ID=CP096025_59_20;Spacers.number=2;DR.width=20;DR.cons.seq=TTTTAAAATCTAGTGTTATT;Trifonov.complexity=0.46875;DUST.complexity=0.176470588235294
CP096025	rtracklayer	sequence_feature	11192152	11192237	.	.	.	ID=CP096025_828_12;Spacers.number=2;DR.width=12;DR.cons.seq=TGGGTTTATGGA;Trifonov.complexity=0.7;DUST.complexity=0.111111111111111
CP096025	rtracklayer	sequence_feature	11240746	11240827	.	.	.	ID=CP096025_401_13;Spacers.number=2;DR.width=13;DR.cons.seq=AATAAACTGTATT;Trifonov.complexity=0.666666666666667;DUST.complexity=0
CP096025	rtracklayer	sequence_feature	11466817	11466901	.	.	.	ID=CP096025_654_11;Spacers.number=2;DR.width=11;DR.cons.seq=ATACATGTGAG;Trifonov.complexity=0.8;DUST.complexity=0
CP096025	rtracklayer	sequence_feature	11489385	11489444	.	.	.	ID=CP096025_160_10;Spacers.number=2;DR.width=10;DR.cons.seq=AGATTCCTCC;Trifonov.complexity=0.680555555555556;DUST.complexity=0.142857142857143
CP096025	rtracklayer	sequence_feature	11517477	11517529	.	.	.	ID=CP096025_661_11;Spacers.number=2;DR.width=11;DR.cons.seq=CCAAGGACACC;Trifonov.complexity=0.777777777777778;DUST.complexity=0
CP096025	rtracklayer	sequence_feature	11577803	11577867	.	.	.	ID=CP096025_663_11;Spacers.number=2;DR.width=11;DR.cons.seq=ATTTTGTGATT;Trifonov.complexity=0.432098765432099;DUST.complexity=0.25
CP096025	rtracklayer	sequence_feature	11587905	11587985	.	.	.	ID=CP096025_408_13;Spacers.number=2;DR.width=13;DR.cons.seq=GAAAAATACCTCA;Trifonov.complexity=0.552272727272727;DUST.complexity=0.3
CP096025	rtracklayer	sequence_feature	11595965	11596021	.	.	.	ID=CP096025_664_11;Spacers.number=2;DR.width=11;DR.cons.seq=ACAAGGACATG;Trifonov.complexity=0.711111111111111;DUST.complexity=0.125
CP096025	rtracklayer	sequence_feature	11682136	11682218	.	.	.	ID=CP096025_410_13;Spacers.number=2;DR.width=13;DR.cons.seq=CATAAGCCCTCCG;Trifonov.complexity=0.833333333333333;DUST.complexity=0
CP096025	rtracklayer	sequence_feature	11716527	11716582	.	.	.	ID=CP096025_672_11;Spacers.number=2;DR.width=11;DR.cons.seq=CCAGTACCAGC;Trifonov.complexity=0.476388888888889;DUST.complexity=0.25
CP096025	rtracklayer	sequence_feature	11768409	11768479	.	.	.	ID=CP096025_677_11;Spacers.number=2;DR.width=11;DR.cons.seq=CACCAAGAAAA;Trifonov.complexity=0.592592592592593;DUST.complexity=0.125
CP096025	rtracklayer	sequence_feature	11846679	11846761	.	.	.	ID=CP096025_864_12;Spacers.number=2;DR.width=12;DR.cons.seq=TGGGATTTTATT;Trifonov.complexity=0.533333333333333;DUST.complexity=0.222222222222222
CP096025	rtracklayer	sequence_feature	11863363	11863451	.	.	.	ID=CP096025_411_13;Spacers.number=2;DR.width=13;DR.cons.seq=CCAAATCTCCCTT;Trifonov.complexity=0.777777777777778;DUST.complexity=0
CP096025	rtracklayer	sequence_feature	11897657	11897716	.	.	.	ID=CP096025_868_12;Spacers.number=2;DR.width=12;DR.cons.seq=GATGAGGATGCG;Trifonov.complexity=0.452525252525253;DUST.complexity=0.222222222222222
CP096025	rtracklayer	sequence_feature	11903009	11903073	.	.	.	ID=CP096025_869_12;Spacers.number=2;DR.width=12;DR.cons.seq=CTTCGATTTCTT;Trifonov.complexity=0.436363636363636;DUST.complexity=0.222222222222222
CP096025	rtracklayer	sequence_feature	12011462	12011523	.	.	.	ID=CP096025_686_11;Spacers.number=2;DR.width=11;DR.cons.seq=AATTCACAGAA;Trifonov.complexity=0.8;DUST.complexity=0
CP096025	rtracklayer	sequence_feature	12058264	12058351	.	.	.	ID=CP096025_346_14;Spacers.number=2;DR.width=14;DR.cons.seq=TGAAGTTATTTATC;Trifonov.complexity=0.524475524475524;DUST.complexity=0.181818181818182
CP096025	rtracklayer	sequence_feature	12162545	12162626	.	.	.	ID=CP096025_891_12;Spacers.number=3;DR.width=12;DR.cons.seq=AAAATTAGGGTT;Trifonov.complexity=0.7;DUST.complexity=0.111111111111111
CP096025	rtracklayer	sequence_feature	12241365	12241467	.	.	.	ID=CP096025_425_13;Spacers.number=3;DR.width=13;DR.cons.seq=TTTTTCCTCTTAT;Trifonov.complexity=0.490909090909091;DUST.complexity=0.3
CP096025	rtracklayer	sequence_feature	12328714	12328804	.	.	.	ID=CP096025_357_14;Spacers.number=2;DR.width=14;DR.cons.seq=AAAATACTTAATAT;Trifonov.complexity=0.454545454545455;DUST.complexity=0.272727272727273
CP096025	rtracklayer	sequence_feature	12425106	12425185	.	.	.	ID=CP096025_165_10;Spacers.number=2;DR.width=10;DR.cons.seq=TCTCCGGCGA;Trifonov.complexity=0.777777777777778;DUST.complexity=0
CP096025	rtracklayer	sequence_feature	12453597	12453669	.	.	.	ID=CP096025_913_12;Spacers.number=2;DR.width=12;DR.cons.seq=TATTCTTTGTTT;Trifonov.complexity=0.572727272727273;DUST.complexity=0.111111111111111
CP096025	rtracklayer	sequence_feature	12516200	12516264	.	.	.	ID=CP096025_922_12;Spacers.number=2;DR.width=12;DR.cons.seq=AGTATTTCCTAA;Trifonov.complexity=0.818181818181818;DUST.complexity=0
CP096025	rtracklayer	sequence_feature	12529529	12529598	.	.	.	ID=CP096025_370_14;Spacers.number=2;DR.width=14;DR.cons.seq=TGAAATTCTAGAAT;Trifonov.complexity=0.576923076923077;DUST.complexity=0.181818181818182
CP096025	rtracklayer	sequence_feature	12529698	12529767	.	.	.	ID=CP096025_371_14;Spacers.number=2;DR.width=14;DR.cons.seq=TGAAATTCTAGAAT;Trifonov.complexity=0.576923076923077;DUST.complexity=0.181818181818182
CP096025	rtracklayer	sequence_feature	12529867	12529936	.	.	.	ID=CP096025_372_14;Spacers.number=2;DR.width=14;DR.cons.seq=TGAAATTCTAGAAT;Trifonov.complexity=0.576923076923077;DUST.complexity=0.181818181818182
CP096025	rtracklayer	sequence_feature	12538862	12538922	.	.	.	ID=CP096025_702_11;Spacers.number=2;DR.width=11;DR.cons.seq=TTGGAAAGAGA;Trifonov.complexity=0.592592592592593;DUST.complexity=0.125
CP096025	rtracklayer	sequence_feature	12574620	12574695	.	.	.	ID=CP096025_437_13;Spacers.number=2;DR.width=13;DR.cons.seq=AGTACACGTTACT;Trifonov.complexity=0.606060606060606;DUST.complexity=0.1
CP096025	rtracklayer	sequence_feature	12587063	12587163	.	.	.	ID=CP096025_438_13;Spacers.number=2;DR.width=13;DR.cons.seq=TGAAAAATGTTAA;Trifonov.complexity=0.572727272727273;DUST.complexity=0.3
CP096025	rtracklayer	sequence_feature	12625776	12625868	.	.	.	ID=CP096025_156_16;Spacers.number=2;DR.width=16;DR.cons.seq=CAACTCATCTCCATTT;Trifonov.complexity=0.761904761904762;DUST.complexity=0.153846153846154
CP096025	rtracklayer	sequence_feature	12650527	12650594	.	.	.	ID=CP096025_376_14;Spacers.number=2;DR.width=14;DR.cons.seq=CTTCTTCTCCTAAT;Trifonov.complexity=0.429545454545455;DUST.complexity=0.272727272727273
CP096025	rtracklayer	sequence_feature	12654701	12654842	.	.	.	ID=CP096025_106_18;Spacers.number=2;DR.width=18;DR.cons.seq=CAAATATAACCAAATGTA;Trifonov.complexity=0.301785714285714;DUST.complexity=0.266666666666667
CP096025	rtracklayer	sequence_feature	12660338	12660417	.	.	.	ID=CP096025_440_13;Spacers.number=2;DR.width=13;DR.cons.seq=AATTAGATGTTCT;Trifonov.complexity=0.833333333333333;DUST.complexity=0
CP096025	rtracklayer	sequence_feature	12897756	12897902	.	.	.	ID=CP096025_118_17;Spacers.number=3;DR.width=17;DR.cons.seq=TTTTGAGTTCTATCTTC;Trifonov.complexity=0.45;DUST.complexity=0.214285714285714
CP096025	rtracklayer	sequence_feature	12900821	12900901	.	.	.	ID=CP096025_948_12;Spacers.number=2;DR.width=12;DR.cons.seq=AGGTTGACAGAG;Trifonov.complexity=0.727272727272727;DUST.complexity=0
CP096025	rtracklayer	sequence_feature	12944160	12944240	.	.	.	ID=CP096025_382_14;Spacers.number=2;DR.width=14;DR.cons.seq=TATTAGGAAATAAA;Trifonov.complexity=0.712962962962963;DUST.complexity=0.0909090909090909
CP096025	rtracklayer	sequence_feature	12954791	12954847	.	.	.	ID=CP096025_718_11;Spacers.number=2;DR.width=11;DR.cons.seq=CCACCTCCGGC;Trifonov.complexity=0.8;DUST.complexity=0
CP096025	rtracklayer	sequence_feature	13102233	13102315	.	.	.	ID=CP096025_726_11;Spacers.number=3;DR.width=11;DR.cons.seq=GGCTGAGTTAT;Trifonov.complexity=1;DUST.complexity=0
CP096025	rtracklayer	sequence_feature	13102347	13102444	.	.	.	ID=CP096025_727_11;Spacers.number=4;DR.width=11;DR.cons.seq=GGCTGAGTTAT;Trifonov.complexity=1;DUST.complexity=0
CP096025	rtracklayer	sequence_feature	13102552	13102614	.	.	.	ID=CP096025_728_11;Spacers.number=2;DR.width=11;DR.cons.seq=GGCTGAGTTAT;Trifonov.complexity=1;DUST.complexity=0
CP096025	rtracklayer	sequence_feature	13102661	13102723	.	.	.	ID=CP096025_729_11;Spacers.number=2;DR.width=11;DR.cons.seq=GGCTGAGTTAT;Trifonov.complexity=1;DUST.complexity=0
CP096025	rtracklayer	sequence_feature	13105841	13105945	.	.	.	ID=CP096025_731_11;Spacers.number=3;DR.width=11;DR.cons.seq=GGCTGAGTTAT;Trifonov.complexity=1;DUST.complexity=0
CP096025	rtracklayer	sequence_feature	13107272	13107338	.	.	.	ID=CP096025_450_13;Spacers.number=2;DR.width=13;DR.cons.seq=AACTCAGCCGTAA;Trifonov.complexity=0.916666666666667;DUST.complexity=0
CP096025	rtracklayer	sequence_feature	13107272	13107337	.	.	.	ID=CP096025_965_12;Spacers.number=2;DR.width=12;DR.cons.seq=AACTCAGCCGTA;Trifonov.complexity=1;DUST.complexity=0
CP096025	rtracklayer	sequence_feature	13107386	13107466	.	.	.	ID=CP096025_386_14;Spacers.number=2;DR.width=14;DR.cons.seq=AACTCAGCCGTATA;Trifonov.complexity=0.923076923076923;DUST.complexity=0
CP096025	rtracklayer	sequence_feature	13107386	13107465	.	.	.	ID=CP096025_451_13;Spacers.number=2;DR.width=13;DR.cons.seq=AACTCAGCCGTAA;Trifonov.complexity=0.916666666666667;DUST.complexity=0
CP096025	rtracklayer	sequence_feature	13107386	13107464	.	.	.	ID=CP096025_966_12;Spacers.number=2;DR.width=12;DR.cons.seq=AACTCAGCCGTA;Trifonov.complexity=1;DUST.complexity=0
CP096025	rtracklayer	sequence_feature	13107538	13107618	.	.	.	ID=CP096025_387_14;Spacers.number=2;DR.width=14;DR.cons.seq=AACTCAGCCGTATA;Trifonov.complexity=0.923076923076923;DUST.complexity=0
CP096025	rtracklayer	sequence_feature	13107538	13107617	.	.	.	ID=CP096025_452_13;Spacers.number=2;DR.width=13;DR.cons.seq=AACTCAGCCGTAA;Trifonov.complexity=0.916666666666667;DUST.complexity=0
CP096025	rtracklayer	sequence_feature	13107538	13107616	.	.	.	ID=CP096025_967_12;Spacers.number=2;DR.width=12;DR.cons.seq=AACTCAGCCGTA;Trifonov.complexity=1;DUST.complexity=0
CP096025	rtracklayer	sequence_feature	13107684	13107764	.	.	.	ID=CP096025_388_14;Spacers.number=2;DR.width=14;DR.cons.seq=AACTCAGCCGTATA;Trifonov.complexity=0.923076923076923;DUST.complexity=0
CP096025	rtracklayer	sequence_feature	13107684	13107763	.	.	.	ID=CP096025_453_13;Spacers.number=2;DR.width=13;DR.cons.seq=AACTCAGCCGTAA;Trifonov.complexity=0.916666666666667;DUST.complexity=0
CP096025	rtracklayer	sequence_feature	13107684	13107762	.	.	.	ID=CP096025_968_12;Spacers.number=2;DR.width=12;DR.cons.seq=AACTCAGCCGTA;Trifonov.complexity=1;DUST.complexity=0
CP096025	rtracklayer	sequence_feature	13108688	13108743	.	.	.	ID=CP096025_733_11;Spacers.number=2;DR.width=11;DR.cons.seq=ATAACTCAGCC;Trifonov.complexity=1;DUST.complexity=0
CP096025	rtracklayer	sequence_feature	13108774	13108832	.	.	.	ID=CP096025_734_11;Spacers.number=2;DR.width=11;DR.cons.seq=ATAACTCAGCC;Trifonov.complexity=1;DUST.complexity=0
CP096025	rtracklayer	sequence_feature	13110109	13110164	.	.	.	ID=CP096025_736_11;Spacers.number=2;DR.width=11;DR.cons.seq=ATAACTCAGCC;Trifonov.complexity=1;DUST.complexity=0
CP096025	rtracklayer	sequence_feature	13110833	13110888	.	.	.	ID=CP096025_738_11;Spacers.number=2;DR.width=11;DR.cons.seq=ATAACTCAGCC;Trifonov.complexity=1;DUST.complexity=0
CP096025	rtracklayer	sequence_feature	13111473	13111526	.	.	.	ID=CP096025_740_11;Spacers.number=2;DR.width=11;DR.cons.seq=ATAACTCAGCC;Trifonov.complexity=1;DUST.complexity=0
CP096025	rtracklayer	sequence_feature	13112263	13112357	.	.	.	ID=CP096025_741_11;Spacers.number=3;DR.width=11;DR.cons.seq=ATAACTCAGCC;Trifonov.complexity=1;DUST.complexity=0
CP096025	rtracklayer	sequence_feature	13112398	13112462	.	.	.	ID=CP096025_742_11;Spacers.number=2;DR.width=11;DR.cons.seq=ATAACTCAGCC;Trifonov.complexity=1;DUST.complexity=0
CP096025	rtracklayer	sequence_feature	13112507	13112609	.	.	.	ID=CP096025_975_12;Spacers.number=3;DR.width=12;DR.cons.seq=AAAGACAAAGTT;Trifonov.complexity=0.452525252525253;DUST.complexity=0.222222222222222
CP096025	rtracklayer	sequence_feature	13118084	13118190	.	.	.	ID=CP096025_982_12;Spacers.number=4;DR.width=12;DR.cons.seq=AACTCAGCCGTA;Trifonov.complexity=1;DUST.complexity=0
CP096025	rtracklayer	sequence_feature	13122302	13122417	.	.	.	ID=CP096025_50_22;Spacers.number=2;DR.width=22;DR.cons.seq=GAAGTATTTGCAATATTTTACA;Trifonov.complexity=0.464766081871345;DUST.complexity=0.263157894736842
CP096025	rtracklayer	sequence_feature	13122363	13122459	.	.	.	ID=CP096025_455_13;Spacers.number=3;DR.width=13;DR.cons.seq=GCAATATTTTATA;Trifonov.complexity=0.363636363636364;DUST.complexity=0.3
CP096025	rtracklayer	sequence_feature	13178534	13178599	.	.	.	ID=CP096025_745_11;Spacers.number=2;DR.width=11;DR.cons.seq=TTGAGACATAC;Trifonov.complexity=0.8;DUST.complexity=0
CP096025	rtracklayer	sequence_feature	13188668	13188736	.	.	.	ID=CP096025_456_13;Spacers.number=2;DR.width=13;DR.cons.seq=CTTATAAAACTTA;Trifonov.complexity=0.436363636363636;DUST.complexity=0.3
CP096025	rtracklayer	sequence_feature	13249295	13249367	.	.	.	ID=CP096025_748_11;Spacers.number=2;DR.width=11;DR.cons.seq=CAAAATTATTT;Trifonov.complexity=0.432098765432099;DUST.complexity=0.25
CP096025	rtracklayer	sequence_feature	13250945	13251011	.	.	.	ID=CP096025_749_11;Spacers.number=2;DR.width=11;DR.cons.seq=GAGTTTGGCAA;Trifonov.complexity=0.9;DUST.complexity=0
CP096025	rtracklayer	sequence_feature	13300787	13300871	.	.	.	ID=CP096025_466_13;Spacers.number=2;DR.width=13;DR.cons.seq=GGACTCATTGTTA;Trifonov.complexity=0.916666666666667;DUST.complexity=0
CP096025	rtracklayer	sequence_feature	13332052	13332126	.	.	.	ID=CP096025_470_13;Spacers.number=2;DR.width=13;DR.cons.seq=ATTTTCTCTTGTT;Trifonov.complexity=0.409090909090909;DUST.complexity=0.2
CP096025	rtracklayer	sequence_feature	13460793	13460877	.	.	.	ID=CP096025_398_14;Spacers.number=2;DR.width=14;DR.cons.seq=AGATTCATGGGTTT;Trifonov.complexity=0.692307692307692;DUST.complexity=0
CP096025	rtracklayer	sequence_feature	13498463	13498575	.	.	.	ID=CP096025_478_13;Spacers.number=3;DR.width=13;DR.cons.seq=TCTTTTCAGCTGC;Trifonov.complexity=0.53030303030303;DUST.complexity=0.1
CP096025	rtracklayer	sequence_feature	13528741	13528841	.	.	.	ID=CP096025_164_16;Spacers.number=2;DR.width=16;DR.cons.seq=TTCTAAAATAACGTTT;Trifonov.complexity=0.514285714285714;DUST.complexity=0.153846153846154
CP096025	rtracklayer	sequence_feature	13582037	13582098	.	.	.	ID=CP096025_400_14;Spacers.number=2;DR.width=14;DR.cons.seq=GGTGCTCCATACCC;Trifonov.complexity=0.846153846153846;DUST.complexity=0
CP096025	rtracklayer	sequence_feature	13617321	13617427	.	.	.	ID=CP096025_165_16;Spacers.number=2;DR.width=16;DR.cons.seq=AATTGCAGTTTTACTA;Trifonov.complexity=0.680952380952381;DUST.complexity=0.0769230769230769
CP096025	rtracklayer	sequence_feature	13865253	13865380	.	.	.	ID=CP096025_169_16;Spacers.number=3;DR.width=16;DR.cons.seq=ATCAATTCCTTTGTTT;Trifonov.complexity=0.557142857142857;DUST.complexity=0.0769230769230769
CP096025	rtracklayer	sequence_feature	13876752	13876816	.	.	.	ID=CP096025_1035_12;Spacers.number=2;DR.width=12;DR.cons.seq=TGAAGATTTGAA;Trifonov.complexity=0.474074074074074;DUST.complexity=0.222222222222222
CP096025	rtracklayer	sequence_feature	13919470	13919548	.	.	.	ID=CP096025_492_13;Spacers.number=2;DR.width=13;DR.cons.seq=CAAAATCTTGCAT;Trifonov.complexity=0.606060606060606;DUST.complexity=0.1
CP096025	rtracklayer	sequence_feature	14026124	14026223	.	.	.	ID=CP096025_500_13;Spacers.number=2;DR.width=13;DR.cons.seq=TCCTTGAAAACAG;Trifonov.complexity=0.757575757575758;DUST.complexity=0.1
CP096025	rtracklayer	sequence_feature	14036093	14036172	.	.	.	ID=CP096025_1051_12;Spacers.number=2;DR.width=12;DR.cons.seq=CAATACGAAATG;Trifonov.complexity=0.654545454545455;DUST.complexity=0.111111111111111
CP096025	rtracklayer	sequence_feature	14166917	14167032	.	.	.	ID=CP096025_795_11;Spacers.number=4;DR.width=11;DR.cons.seq=ATGTGCTTGTT;Trifonov.complexity=0.533333333333333;DUST.complexity=0.125
CP096025	rtracklayer	sequence_feature	14228622	14228701	.	.	.	ID=CP096025_510_13;Spacers.number=2;DR.width=13;DR.cons.seq=CTGATTCTCTTTA;Trifonov.complexity=0.53030303030303;DUST.complexity=0.1
CP096025	rtracklayer	sequence_feature	14234361	14234447	.	.	.	ID=CP096025_1065_12;Spacers.number=2;DR.width=12;DR.cons.seq=ATAAGAAAACAA;Trifonov.complexity=0.572727272727273;DUST.complexity=0.111111111111111
CP096025	rtracklayer	sequence_feature	14259225	14259330	.	.	.	ID=CP096025_172_16;Spacers.number=2;DR.width=16;DR.cons.seq=AAATCAATGAACAAAG;Trifonov.complexity=0.419047619047619;DUST.complexity=0.230769230769231
CP096025	rtracklayer	sequence_feature	14260913	14260987	.	.	.	ID=CP096025_800_11;Spacers.number=2;DR.width=11;DR.cons.seq=TGACAGCTTGA;Trifonov.complexity=0.711111111111111;DUST.complexity=0.125
CP096025	rtracklayer	sequence_feature	14291150	14291219	.	.	.	ID=CP096025_419_14;Spacers.number=2;DR.width=14;DR.cons.seq=TATCACAATTTCAA;Trifonov.complexity=0.648148148148148;DUST.complexity=0.181818181818182
CP096025	rtracklayer	sequence_feature	14476436	14476490	.	.	.	ID=CP096025_808_11;Spacers.number=2;DR.width=11;DR.cons.seq=ACTGTTGGTTT;Trifonov.complexity=0.533333333333333;DUST.complexity=0.125
CP096025	rtracklayer	sequence_feature	14477014	14477123	.	.	.	ID=CP096025_133_17;Spacers.number=2;DR.width=17;DR.cons.seq=GAATATCTTAAGATATT;Trifonov.complexity=0.402380952380952;DUST.complexity=0.142857142857143
CP096025	rtracklayer	sequence_feature	14490394	14490476	.	.	.	ID=CP096025_427_14;Spacers.number=2;DR.width=14;DR.cons.seq=AAGAAAACAAATCT;Trifonov.complexity=0.512820512820513;DUST.complexity=0.272727272727273
CP096025	rtracklayer	sequence_feature	14497780	14497852	.	.	.	ID=CP096025_1086_12;Spacers.number=2;DR.width=12;DR.cons.seq=ATTTCTTTAGTC;Trifonov.complexity=0.572727272727273;DUST.complexity=0.111111111111111
CP096025	rtracklayer	sequence_feature	14552883	14552959	.	.	.	ID=CP096025_291_15;Spacers.number=2;DR.width=15;DR.cons.seq=ACAATCGAAAACCGG;Trifonov.complexity=0.593406593406594;DUST.complexity=0.0833333333333333
CP096025	rtracklayer	sequence_feature	14616711	14616788	.	.	.	ID=CP096025_816_11;Spacers.number=2;DR.width=11;DR.cons.seq=TATCAAAAGAA;Trifonov.complexity=0.622222222222222;DUST.complexity=0.125
CP096025	rtracklayer	sequence_feature	14635464	14635571	.	.	.	ID=CP096025_176_10;Spacers.number=4;DR.width=10;DR.cons.seq=AAATAGTTTC;Trifonov.complexity=0.777777777777778;DUST.complexity=0
CP096025	rtracklayer	sequence_feature	14751761	14751830	.	.	.	ID=CP096025_822_11;Spacers.number=2;DR.width=11;DR.cons.seq=TCTTTACTCTT;Trifonov.complexity=0.378086419753086;DUST.complexity=0.25
CP096025	rtracklayer	sequence_feature	14815003	14815136	.	.	.	ID=CP096025_437_14;Spacers.number=3;DR.width=14;DR.cons.seq=TATTACTAAATCAT;Trifonov.complexity=0.888888888888889;DUST.complexity=0
CP096025	rtracklayer	sequence_feature	14917666	14917774	.	.	.	ID=CP096025_527_13;Spacers.number=4;DR.width=13;DR.cons.seq=CAATCGGACCGGA;Trifonov.complexity=0.552272727272727;DUST.complexity=0.2
CP096025	rtracklayer	sequence_feature	15024692	15024765	.	.	.	ID=CP096025_1118_12;Spacers.number=2;DR.width=12;DR.cons.seq=TTAAATTTATCA;Trifonov.complexity=0.6;DUST.complexity=0.111111111111111
CP096025	rtracklayer	sequence_feature	15050751	15050805	.	.	.	ID=CP096025_1121_12;Spacers.number=2;DR.width=12;DR.cons.seq=ACCTCTTTGTGA;Trifonov.complexity=0.727272727272727;DUST.complexity=0
CP096025	rtracklayer	sequence_feature	15071183	15071335	.	.	.	ID=CP096025_1123_12;Spacers.number=4;DR.width=12;DR.cons.seq=AGATCTCCTTCT;Trifonov.complexity=0.572727272727273;DUST.complexity=0.111111111111111
CP096025	rtracklayer	sequence_feature	15246145	15246222	.	.	.	ID=CP096025_832_11;Spacers.number=2;DR.width=11;DR.cons.seq=AAGAGCTGCAA;Trifonov.complexity=0.7;DUST.complexity=0
CP096025	rtracklayer	sequence_feature	15278823	15278885	.	.	.	ID=CP096025_1129_12;Spacers.number=2;DR.width=12;DR.cons.seq=TCACTGGTTTTC;Trifonov.complexity=0.654545454545455;DUST.complexity=0.111111111111111
CP096025	rtracklayer	sequence_feature	15285257	15285348	.	.	.	ID=CP096025_536_13;Spacers.number=2;DR.width=13;DR.cons.seq=ACTATGCATCTTT;Trifonov.complexity=0.75;DUST.complexity=0
CP096025	rtracklayer	sequence_feature	15382772	15382856	.	.	.	ID=CP096025_1136_12;Spacers.number=3;DR.width=12;DR.cons.seq=TATTGATTCTTG;Trifonov.complexity=0.509090909090909;DUST.complexity=0.222222222222222
CP096025	rtracklayer	sequence_feature	15427867	15427940	.	.	.	ID=CP096025_842_11;Spacers.number=2;DR.width=11;DR.cons.seq=ATACATATTTT;Trifonov.complexity=0.432098765432099;DUST.complexity=0.25
CP096025	rtracklayer	sequence_feature	15435656	15435740	.	.	.	ID=CP096025_545_13;Spacers.number=2;DR.width=13;DR.cons.seq=TCATAAAACTTTC;Trifonov.complexity=0.808080808080808;DUST.complexity=0.1
CP096025	rtracklayer	sequence_feature	15482007	15482074	.	.	.	ID=CP096025_549_13;Spacers.number=2;DR.width=13;DR.cons.seq=ACATGATTCATGT;Trifonov.complexity=0.490909090909091;DUST.complexity=0.2
CP096025	rtracklayer	sequence_feature	15556250	15556328	.	.	.	ID=CP096025_554_13;Spacers.number=2;DR.width=13;DR.cons.seq=GACTAAGAAGGCT;Trifonov.complexity=0.606060606060606;DUST.complexity=0.1
CP096025	rtracklayer	sequence_feature	15556449	15556511	.	.	.	ID=CP096025_851_11;Spacers.number=2;DR.width=11;DR.cons.seq=TTTGGTTTCTT;Trifonov.complexity=0.592592592592593;DUST.complexity=0.125
CP096025	rtracklayer	sequence_feature	15609721	15609825	.	.	.	ID=CP096025_1148_12;Spacers.number=3;DR.width=12;DR.cons.seq=TTTAAAATCTTA;Trifonov.complexity=0.533333333333333;DUST.complexity=0.222222222222222
CP096025	rtracklayer	sequence_feature	15616345	15616442	.	.	.	ID=CP096025_558_13;Spacers.number=3;DR.width=13;DR.cons.seq=GACTTGTTCTTCT;Trifonov.complexity=0.381818181818182;DUST.complexity=0.3
CP096025	rtracklayer	sequence_feature	15671161	15671259	.	.	.	ID=CP096025_311_15;Spacers.number=2;DR.width=15;DR.cons.seq=CAGAATTCGTTTGAA;Trifonov.complexity=0.659340659340659;DUST.complexity=0.0833333333333333
CP096025	rtracklayer	sequence_feature	15684183	15684318	.	.	.	ID=CP096025_188_16;Spacers.number=3;DR.width=16;DR.cons.seq=TTGTGCTCTGTTCTAA;Trifonov.complexity=0.457142857142857;DUST.complexity=0.153846153846154
CP096025	rtracklayer	sequence_feature	15811031	15811107	.	.	.	ID=CP096025_141_17;Spacers.number=2;DR.width=17;DR.cons.seq=AAAAGTGACTACTTTGC;Trifonov.complexity=0.541666666666667;DUST.complexity=0.142857142857143
CP096025	rtracklayer	sequence_feature	15824005	15824101	.	.	.	ID=CP096025_564_13;Spacers.number=2;DR.width=13;DR.cons.seq=ACTTAAATAGTGA;Trifonov.complexity=0.833333333333333;DUST.complexity=0
CP096025	rtracklayer	sequence_feature	15884070	15884169	.	.	.	ID=CP096025_460_14;Spacers.number=2;DR.width=14;DR.cons.seq=CTTCTCCTCCACCG;Trifonov.complexity=0.407925407925408;DUST.complexity=0.181818181818182
CP096025	rtracklayer	sequence_feature	15991810	15991870	.	.	.	ID=CP096025_874_11;Spacers.number=2;DR.width=11;DR.cons.seq=TACCCAAAATA;Trifonov.complexity=0.592592592592593;DUST.complexity=0.125
CP096025	rtracklayer	sequence_feature	16018903	16019017	.	.	.	ID=CP096025_194_16;Spacers.number=2;DR.width=16;DR.cons.seq=TTAATACAAGATTTTG;Trifonov.complexity=0.557142857142857;DUST.complexity=0.0769230769230769
CP096025	rtracklayer	sequence_feature	16359055	16359122	.	.	.	ID=CP096025_889_11;Spacers.number=2;DR.width=11;DR.cons.seq=TCAAATGCAGC;Trifonov.complexity=0.7;DUST.complexity=0
CP096025	rtracklayer	sequence_feature	16402115	16402204	.	.	.	ID=CP096025_893_11;Spacers.number=3;DR.width=11;DR.cons.seq=TGAATGTTAAA;Trifonov.complexity=0.777777777777778;DUST.complexity=0
CP096025	rtracklayer	sequence_feature	16491477	16491551	.	.	.	ID=CP096025_898_11;Spacers.number=2;DR.width=11;DR.cons.seq=ATATTATAGAA;Trifonov.complexity=0.518518518518518;DUST.complexity=0.25
CP096025	rtracklayer	sequence_feature	16496767	16496837	.	.	.	ID=CP096025_899_11;Spacers.number=2;DR.width=11;DR.cons.seq=TCACAAAATCA;Trifonov.complexity=0.432098765432099;DUST.complexity=0.25
CP096025	rtracklayer	sequence_feature	16498852	16498954	.	.	.	ID=CP096025_902_11;Spacers.number=3;DR.width=11;DR.cons.seq=TACCTTTTCAA;Trifonov.complexity=0.790123456790123;DUST.complexity=0.125
CP096025	rtracklayer	sequence_feature	16654707	16654786	.	.	.	ID=CP096025_586_13;Spacers.number=2;DR.width=13;DR.cons.seq=TAGCATTCAAGAT;Trifonov.complexity=0.75;DUST.complexity=0
CP096025	rtracklayer	sequence_feature	16777237	16777319	.	.	.	ID=CP096025_1225_12;Spacers.number=3;DR.width=12;DR.cons.seq=GGTGTTGTTTCT;Trifonov.complexity=0.474074074074074;DUST.complexity=0.222222222222222
CP096025	rtracklayer	sequence_feature	16858785	16858867	.	.	.	ID=CP096025_1233_12;Spacers.number=2;DR.width=12;DR.cons.seq=ATCATTTCATAA;Trifonov.complexity=0.474074074074074;DUST.complexity=0.222222222222222
CP096025	rtracklayer	sequence_feature	16879020	16879114	.	.	.	ID=CP096025_591_13;Spacers.number=2;DR.width=13;DR.cons.seq=ATACACTTAATTA;Trifonov.complexity=0.707070707070707;DUST.complexity=0.1
CP096025	rtracklayer	sequence_feature	16930052	16930136	.	.	.	ID=CP096025_333_15;Spacers.number=2;DR.width=15;DR.cons.seq=AATTGTGTACACCAT;Trifonov.complexity=0.593406593406594;DUST.complexity=0.0833333333333333
CP096025	rtracklayer	sequence_feature	16930342	16930425	.	.	.	ID=CP096025_335_15;Spacers.number=2;DR.width=15;DR.cons.seq=AATTGTGTACACCAT;Trifonov.complexity=0.593406593406594;DUST.complexity=0.0833333333333333
CP096025	rtracklayer	sequence_feature	17067185	17067252	.	.	.	ID=CP096025_337_15;Spacers.number=2;DR.width=15;DR.cons.seq=CAGTTGTATCTAAAC;Trifonov.complexity=0.785714285714286;DUST.complexity=0
CP096025	rtracklayer	sequence_feature	17077817	17077887	.	.	.	ID=CP096025_926_11;Spacers.number=2;DR.width=11;DR.cons.seq=ACAATAACATT;Trifonov.complexity=0.592592592592593;DUST.complexity=0.125
CP096025	rtracklayer	sequence_feature	17189624	17189694	.	.	.	ID=CP096025_934_11;Spacers.number=2;DR.width=11;DR.cons.seq=CAAAATAATTA;Trifonov.complexity=0.432098765432099;DUST.complexity=0.25
CP096025	rtracklayer	sequence_feature	17232392	17232462	.	.	.	ID=CP096025_937_11;Spacers.number=2;DR.width=11;DR.cons.seq=TTTCTGAAATA;Trifonov.complexity=0.8;DUST.complexity=0
CP096025	rtracklayer	sequence_feature	17340276	17340381	.	.	.	ID=CP096025_940_11;Spacers.number=3;DR.width=11;DR.cons.seq=CTCTTCCTCAC;Trifonov.complexity=0.592592592592593;DUST.complexity=0.125
CP096025	rtracklayer	sequence_feature	17341973	17342049	.	.	.	ID=CP096025_941_11;Spacers.number=2;DR.width=11;DR.cons.seq=TAGAAGAATCT;Trifonov.complexity=0.476388888888889;DUST.complexity=0.25
CP096025	rtracklayer	sequence_feature	17464689	17464825	.	.	.	ID=CP096025_602_13;Spacers.number=4;DR.width=13;DR.cons.seq=ATGTTTTAAATGG;Trifonov.complexity=0.636363636363636;DUST.complexity=0.2
CP096025	rtracklayer	sequence_feature	17464936	17465006	.	.	.	ID=CP096025_603_13;Spacers.number=2;DR.width=13;DR.cons.seq=ATGTTTTAAATGG;Trifonov.complexity=0.636363636363636;DUST.complexity=0.2
CP096025	rtracklayer	sequence_feature	17549546	17549604	.	.	.	ID=CP096025_193_10;Spacers.number=2;DR.width=10;DR.cons.seq=TCTAATTAAA;Trifonov.complexity=0.583333333333333;DUST.complexity=0.142857142857143
CP096025	rtracklayer	sequence_feature	17579268	17579366	.	.	.	ID=CP096025_607_13;Spacers.number=2;DR.width=13;DR.cons.seq=ACTCATTACACTT;Trifonov.complexity=0.707070707070707;DUST.complexity=0.1
CP096025	rtracklayer	sequence_feature	17608028	17608093	.	.	.	ID=CP096025_1272_12;Spacers.number=2;DR.width=12;DR.cons.seq=ATCTATATAATT;Trifonov.complexity=0.474074074074074;DUST.complexity=0.222222222222222
CP096025	rtracklayer	sequence_feature	17800804	17800893	.	.	.	ID=CP096025_509_14;Spacers.number=2;DR.width=14;DR.cons.seq=GAAGAGTATGAGGA;Trifonov.complexity=0.814814814814815;DUST.complexity=0.0909090909090909
CP096025	rtracklayer	sequence_feature	17820423	17820483	.	.	.	ID=CP096025_970_11;Spacers.number=2;DR.width=11;DR.cons.seq=GTTTGCTTGCC;Trifonov.complexity=0.453703703703704;DUST.complexity=0.25
CP096025	rtracklayer	sequence_feature	17834436	17834549	.	.	.	ID=CP096025_618_13;Spacers.number=3;DR.width=13;DR.cons.seq=GTAATACATGTTA;Trifonov.complexity=0.666666666666667;DUST.complexity=0
CP096025	rtracklayer	sequence_feature	17870258	17870341	.	.	.	ID=CP096025_144_18;Spacers.number=2;DR.width=18;DR.cons.seq=CTTCTCCGCTGTCTTATC;Trifonov.complexity=0.546875;DUST.complexity=0.133333333333333
CP096025	rtracklayer	sequence_feature	17880649	17880722	.	.	.	ID=CP096025_972_11;Spacers.number=2;DR.width=11;DR.cons.seq=AAATTTTCTTA;Trifonov.complexity=0.592592592592593;DUST.complexity=0.125
CP096025	rtracklayer	sequence_feature	17954612	17954699	.	.	.	ID=CP096025_623_13;Spacers.number=2;DR.width=13;DR.cons.seq=ACTATTTTGGGTT;Trifonov.complexity=0.606060606060606;DUST.complexity=0.1
CP096025	rtracklayer	sequence_feature	17998995	17999081	.	.	.	ID=CP096025_625_13;Spacers.number=2;DR.width=13;DR.cons.seq=TATCAAGAAGACA;Trifonov.complexity=0.490909090909091;DUST.complexity=0.2
CP096025	rtracklayer	sequence_feature	17998996	17999081	.	.	.	ID=CP096025_1300_12;Spacers.number=2;DR.width=12;DR.cons.seq=ATCAAGAAGACA;Trifonov.complexity=0.452525252525253;DUST.complexity=0.222222222222222
CP096025	rtracklayer	sequence_feature	18028762	18028851	.	.	.	ID=CP096025_1302_12;Spacers.number=3;DR.width=12;DR.cons.seq=GGTCAGAGTTAT;Trifonov.complexity=0.818181818181818;DUST.complexity=0
CP096025	rtracklayer	sequence_feature	18053782	18053850	.	.	.	ID=CP096025_1304_12;Spacers.number=2;DR.width=12;DR.cons.seq=GATATTTCTATT;Trifonov.complexity=0.387878787878788;DUST.complexity=0.222222222222222
CP096025	rtracklayer	sequence_feature	18108197	18108293	.	.	.	ID=CP096025_92_20;Spacers.number=2;DR.width=20;DR.cons.seq=ATCAAGACCAAACACTCACA;Trifonov.complexity=0.4375;DUST.complexity=0.235294117647059
CP096025	rtracklayer	sequence_feature	18108200	18108345	.	.	.	ID=CP096025_163_17;Spacers.number=3;DR.width=17;DR.cons.seq=AAGACCAAACACTCACA;Trifonov.complexity=0.433333333333333;DUST.complexity=0.142857142857143
CP096025	rtracklayer	sequence_feature	18108201	18108293	.	.	.	ID=CP096025_208_16;Spacers.number=2;DR.width=16;DR.cons.seq=CGACCAAACACTCACA;Trifonov.complexity=0.457142857142857;DUST.complexity=0.153846153846154
CP096025	rtracklayer	sequence_feature	18108202	18108293	.	.	.	ID=CP096025_350_15;Spacers.number=2;DR.width=15;DR.cons.seq=GACCAAACACTCACA;Trifonov.complexity=0.423076923076923;DUST.complexity=0.166666666666667
CP096025	rtracklayer	sequence_feature	18160808	18160879	.	.	.	ID=CP096025_998_11;Spacers.number=3;DR.width=11;DR.cons.seq=AACACCAATGT;Trifonov.complexity=0.7;DUST.complexity=0
CP096025	rtracklayer	sequence_feature	18172677	18172749	.	.	.	ID=CP096025_1309_12;Spacers.number=2;DR.width=12;DR.cons.seq=TTTTCTTCATGT;Trifonov.complexity=0.509090909090909;DUST.complexity=0.222222222222222
CP096025	rtracklayer	sequence_feature	18230274	18230369	.	.	.	ID=CP096025_1312_12;Spacers.number=3;DR.width=12;DR.cons.seq=CACAACTTTTAT;Trifonov.complexity=0.7;DUST.complexity=0.111111111111111
CP096025	rtracklayer	sequence_feature	18277083	18277212	.	.	.	ID=CP096025_205_10;Spacers.number=5;DR.width=10;DR.cons.seq=TCCCAACTCC;Trifonov.complexity=0.583333333333333;DUST.complexity=0.142857142857143
CP096025	rtracklayer	sequence_feature	18303161	18303249	.	.	.	ID=CP096025_519_14;Spacers.number=2;DR.width=14;DR.cons.seq=GTTAAAAGAAATTT;Trifonov.complexity=0.648148148148148;DUST.complexity=0.272727272727273
CP096025	rtracklayer	sequence_feature	18379943	18380023	.	.	.	ID=CP096025_639_13;Spacers.number=2;DR.width=13;DR.cons.seq=AAGAAAGAGCTCA;Trifonov.complexity=0.429545454545455;DUST.complexity=0.2
CP096025	rtracklayer	sequence_feature	18420943	18420997	.	.	.	ID=CP096025_206_10;Spacers.number=2;DR.width=10;DR.cons.seq=GTCCAGCTGC;Trifonov.complexity=0.888888888888889;DUST.complexity=0
CP096025	rtracklayer	sequence_feature	18462636	18462718	.	.	.	ID=CP096025_1337_12;Spacers.number=2;DR.width=12;DR.cons.seq=AAGTGACCAATA;Trifonov.complexity=0.909090909090909;DUST.complexity=0
CP096025	rtracklayer	sequence_feature	18578125	18578197	.	.	.	ID=CP096025_1346_12;Spacers.number=2;DR.width=12;DR.cons.seq=GTATTTATGCAT;Trifonov.complexity=0.572727272727273;DUST.complexity=0.111111111111111
CP096025	rtracklayer	sequence_feature	18624531	18624613	.	.	.	ID=CP096025_1009_11;Spacers.number=2;DR.width=11;DR.cons.seq=TTTATGGAAAG;Trifonov.complexity=0.888888888888889;DUST.complexity=0
CP096025	rtracklayer	sequence_feature	18753050	18753113	.	.	.	ID=CP096025_1024_11;Spacers.number=2;DR.width=11;DR.cons.seq=TTTCGGGTTTA;Trifonov.complexity=0.533333333333333;DUST.complexity=0.125
CP096025	rtracklayer	sequence_feature	18939723	18939797	.	.	.	ID=CP096025_1033_11;Spacers.number=3;DR.width=11;DR.cons.seq=TTTAGCTGTTG;Trifonov.complexity=0.7;DUST.complexity=0
CP096025	rtracklayer	sequence_feature	18999065	18999136	.	.	.	ID=CP096025_1035_11;Spacers.number=2;DR.width=11;DR.cons.seq=CTTTTGATGAA;Trifonov.complexity=0.466666666666667;DUST.complexity=0.25
CP096025	rtracklayer	sequence_feature	19029832	19029960	.	.	.	ID=CP096025_541_14;Spacers.number=3;DR.width=14;DR.cons.seq=AAAAGAGTAACAAT;Trifonov.complexity=0.564102564102564;DUST.complexity=0.0909090909090909
CP096025	rtracklayer	sequence_feature	19067386	19067442	.	.	.	ID=CP096025_1379_12;Spacers.number=2;DR.width=12;DR.cons.seq=TTTGGTTCTATT;Trifonov.complexity=0.727272727272727;DUST.complexity=0
CP096025	rtracklayer	sequence_feature	19101118	19101184	.	.	.	ID=CP096025_1039_11;Spacers.number=2;DR.width=11;DR.cons.seq=TCACAGCTCAG;Trifonov.complexity=0.466666666666667;DUST.complexity=0.25
CP096025	rtracklayer	sequence_feature	19142161	19142240	.	.	.	ID=CP096025_212_10;Spacers.number=3;DR.width=10;DR.cons.seq=CATTTCCTAC;Trifonov.complexity=0.888888888888889;DUST.complexity=0
CP096025	rtracklayer	sequence_feature	19239856	19239928	.	.	.	ID=CP096025_374_15;Spacers.number=2;DR.width=15;DR.cons.seq=ATTGATTATCTTAAT;Trifonov.complexity=0.483516483516483;DUST.complexity=0.166666666666667
CP096025	rtracklayer	sequence_feature	19239856	19239925	.	.	.	ID=CP096025_1392_12;Spacers.number=2;DR.width=12;DR.cons.seq=ATTGATTATCTT;Trifonov.complexity=0.572727272727273;DUST.complexity=0.111111111111111
CP096025	rtracklayer	sequence_feature	19291558	19291636	.	.	.	ID=CP096025_667_13;Spacers.number=2;DR.width=13;DR.cons.seq=AAACCGGTTTAGT;Trifonov.complexity=0.75;DUST.complexity=0
CP096025	rtracklayer	sequence_feature	19311114	19311203	.	.	.	ID=CP096025_552_14;Spacers.number=2;DR.width=14;DR.cons.seq=TCTCTATAATAGAG;Trifonov.complexity=0.448717948717949;DUST.complexity=0.181818181818182
CP096025	rtracklayer	sequence_feature	19311115	19311203	.	.	.	ID=CP096025_670_13;Spacers.number=2;DR.width=13;DR.cons.seq=CTCTAAAATAGAG;Trifonov.complexity=0.53030303030303;DUST.complexity=0.1
CP096025	rtracklayer	sequence_feature	19362959	19363025	.	.	.	ID=CP096025_1053_11;Spacers.number=2;DR.width=11;DR.cons.seq=TTCTGATTTGC;Trifonov.complexity=0.7;DUST.complexity=0
CP096025	rtracklayer	sequence_feature	19398110	19398182	.	.	.	ID=CP096025_1056_11;Spacers.number=2;DR.width=11;DR.cons.seq=GATAGAGAGGA;Trifonov.complexity=0.378086419753086;DUST.complexity=0.25
CP096025	rtracklayer	sequence_feature	19496035	19496135	.	.	.	ID=CP096025_159_18;Spacers.number=2;DR.width=18;DR.cons.seq=AAGCAGAAACTTGAATTT;Trifonov.complexity=0.5859375;DUST.complexity=0.0666666666666667
CP096025	rtracklayer	sequence_feature	19496035	19496132	.	.	.	ID=CP096025_377_15;Spacers.number=2;DR.width=15;DR.cons.seq=AAGCAGAAACTTGAA;Trifonov.complexity=0.593406593406594;DUST.complexity=0.0833333333333333
CP096025	rtracklayer	sequence_feature	19538642	19538700	.	.	.	ID=CP096025_1060_11;Spacers.number=2;DR.width=11;DR.cons.seq=TCCAAACATAA;Trifonov.complexity=0.777777777777778;DUST.complexity=0
CP096025	rtracklayer	sequence_feature	19563405	19563471	.	.	.	ID=CP096025_1062_11;Spacers.number=2;DR.width=11;DR.cons.seq=CATAACCGAAA;Trifonov.complexity=0.8;DUST.complexity=0
CP096025	rtracklayer	sequence_feature	19590448	19590545	.	.	.	ID=CP096025_1064_11;Spacers.number=3;DR.width=11;DR.cons.seq=GAAATCAAAGA;Trifonov.complexity=0.533333333333333;DUST.complexity=0.125
CP096025	rtracklayer	sequence_feature	19669636	19669711	.	.	.	ID=CP096025_216_10;Spacers.number=2;DR.width=10;DR.cons.seq=GTTTGTTATA;Trifonov.complexity=0.486111111111111;DUST.complexity=0.142857142857143
CP096025	rtracklayer	sequence_feature	19733842	19733995	.	.	.	ID=CP096025_221_16;Spacers.number=3;DR.width=16;DR.cons.seq=AACATTCAAAATTCTA;Trifonov.complexity=0.644688644688645;DUST.complexity=0.230769230769231
CP096025	rtracklayer	sequence_feature	19808245	19808332	.	.	.	ID=CP096025_223_16;Spacers.number=2;DR.width=16;DR.cons.seq=ATCCAAGTTTCTTGGC;Trifonov.complexity=0.8;DUST.complexity=0
CP096025	rtracklayer	sequence_feature	19808247	19808331	.	.	.	ID=CP096025_686_13;Spacers.number=2;DR.width=13;DR.cons.seq=CCAAGTTTCTTGG;Trifonov.complexity=0.833333333333333;DUST.complexity=0
CP096025	rtracklayer	sequence_feature	19941335	19941432	.	.	.	ID=CP096025_218_10;Spacers.number=3;DR.width=10;DR.cons.seq=CTCGAGTTTT;Trifonov.complexity=0.680555555555556;DUST.complexity=0.142857142857143
CP096025	rtracklayer	sequence_feature	19954873	19954960	.	.	.	ID=CP096025_568_14;Spacers.number=2;DR.width=14;DR.cons.seq=TTGAACCAACTTTT;Trifonov.complexity=0.512820512820513;DUST.complexity=0.181818181818182
CP096025	rtracklayer	sequence_feature	19954874	19954960	.	.	.	ID=CP096025_691_13;Spacers.number=2;DR.width=13;DR.cons.seq=TGAACCAACTTTT;Trifonov.complexity=0.545454545454545;DUST.complexity=0.2
CP096025	rtracklayer	sequence_feature	19959364	19959428	.	.	.	ID=CP096025_1432_12;Spacers.number=2;DR.width=12;DR.cons.seq=CTTTGTTCTCTC;Trifonov.complexity=0.395061728395062;DUST.complexity=0.222222222222222
CP096025	rtracklayer	sequence_feature	20038457	20038551	.	.	.	ID=CP096025_1088_11;Spacers.number=3;DR.width=11;DR.cons.seq=AGGAAGACGAA;Trifonov.complexity=0.592592592592593;DUST.complexity=0.125
CP096025	rtracklayer	sequence_feature	20043307	20043384	.	.	.	ID=CP096025_694_13;Spacers.number=2;DR.width=13;DR.cons.seq=GAAGTTGGTGCGA;Trifonov.complexity=0.75;DUST.complexity=0
CP096025	rtracklayer	sequence_feature	20057501	20057572	.	.	.	ID=CP096025_1090_11;Spacers.number=2;DR.width=11;DR.cons.seq=ATGTTGATCAG;Trifonov.complexity=0.8;DUST.complexity=0
CP096025	rtracklayer	sequence_feature	20071801	20071880	.	.	.	ID=CP096025_571_14;Spacers.number=2;DR.width=14;DR.cons.seq=TATATGAAATTAGA;Trifonov.complexity=0.712962962962963;DUST.complexity=0.0909090909090909
CP096025	rtracklayer	sequence_feature	20194151	20194247	.	.	.	ID=CP096025_699_13;Spacers.number=2;DR.width=13;DR.cons.seq=TTGTTAATTAATG;Trifonov.complexity=0.344781144781145;DUST.complexity=0.3
CP096025	rtracklayer	sequence_feature	20196268	20196350	.	.	.	ID=CP096025_1443_12;Spacers.number=2;DR.width=12;DR.cons.seq=GAGAAAGAATCT;Trifonov.complexity=0.387878787878788;DUST.complexity=0.222222222222222
CP096025	rtracklayer	sequence_feature	20391518	20391616	.	.	.	ID=CP096025_1107_11;Spacers.number=3;DR.width=11;DR.cons.seq=TTGTCACCATC;Trifonov.complexity=0.8;DUST.complexity=0
CP096025	rtracklayer	sequence_feature	20413858	20413951	.	.	.	ID=CP096025_394_15;Spacers.number=2;DR.width=15;DR.cons.seq=TCCTCGATACATTTT;Trifonov.complexity=0.659340659340659;DUST.complexity=0.0833333333333333
CP096025	rtracklayer	sequence_feature	20488026	20488121	.	.	.	ID=CP096025_227_16;Spacers.number=2;DR.width=16;DR.cons.seq=TGACTAGACTAAAGAA;Trifonov.complexity=0.258547008547009;DUST.complexity=0.307692307692308
CP096025	rtracklayer	sequence_feature	20625861	20625935	.	.	.	ID=CP096025_400_15;Spacers.number=2;DR.width=15;DR.cons.seq=CCTTCTCCAAGACCA;Trifonov.complexity=0.593406593406594;DUST.complexity=0.0833333333333333
CP096025	rtracklayer	sequence_feature	20625861	20625932	.	.	.	ID=CP096025_1463_12;Spacers.number=2;DR.width=12;DR.cons.seq=CCTTCTCCAAGA;Trifonov.complexity=0.727272727272727;DUST.complexity=0
CP096025	rtracklayer	sequence_feature	20634604	20634664	.	.	.	ID=CP096025_1115_11;Spacers.number=2;DR.width=11;DR.cons.seq=ATTAATGTTAA;Trifonov.complexity=0.453703703703704;DUST.complexity=0.25
CP096025	rtracklayer	sequence_feature	20862169	20862235	.	.	.	ID=CP096025_1138_11;Spacers.number=2;DR.width=11;DR.cons.seq=TCATGGTTGTC;Trifonov.complexity=0.7;DUST.complexity=0
CP096025	rtracklayer	sequence_feature	20961154	20961279	.	.	.	ID=CP096025_233_16;Spacers.number=3;DR.width=16;DR.cons.seq=AAAAGAACATCATTTA;Trifonov.complexity=0.514285714285714;DUST.complexity=0.153846153846154
CP096025	rtracklayer	sequence_feature	20999625	20999690	.	.	.	ID=CP096025_1142_11;Spacers.number=2;DR.width=11;DR.cons.seq=GTATAAGATAA;Trifonov.complexity=0.453703703703704;DUST.complexity=0.25
CP096025	rtracklayer	sequence_feature	21000308	21000361	.	.	.	ID=CP096025_1143_11;Spacers.number=2;DR.width=11;DR.cons.seq=GTATAAGATAA;Trifonov.complexity=0.453703703703704;DUST.complexity=0.25
CP096025	rtracklayer	sequence_feature	21040075	21040152	.	.	.	ID=CP096025_722_13;Spacers.number=2;DR.width=13;DR.cons.seq=TCTCGTTGTTCTC;Trifonov.complexity=0.436363636363636;DUST.complexity=0.3
CP096025	rtracklayer	sequence_feature	21078917	21079044	.	.	.	ID=CP096025_235_16;Spacers.number=3;DR.width=16;DR.cons.seq=TTGTGCTCTGTTCTAA;Trifonov.complexity=0.457142857142857;DUST.complexity=0.153846153846154
CP096025	rtracklayer	sequence_feature	21080418	21080512	.	.	.	ID=CP096025_590_14;Spacers.number=2;DR.width=14;DR.cons.seq=GTGGCCTCATCAGC;Trifonov.complexity=0.705128205128205;DUST.complexity=0.0909090909090909
CP096025	rtracklayer	sequence_feature	21179941	21179991	.	.	.	ID=CP096025_1151_11;Spacers.number=2;DR.width=11;DR.cons.seq=AAAATTCAGAA;Trifonov.complexity=0.622222222222222;DUST.complexity=0.125
CP096025	rtracklayer	sequence_feature	21264730	21264782	.	.	.	ID=CP096025_227_10;Spacers.number=2;DR.width=10;DR.cons.seq=AGAGCAAGAG;Trifonov.complexity=0.357142857142857;DUST.complexity=0.285714285714286
CP096025	rtracklayer	sequence_feature	21325053	21325172	.	.	.	ID=CP096025_596_14;Spacers.number=3;DR.width=14;DR.cons.seq=TAAATTAGGAATGA;Trifonov.complexity=0.814814814814815;DUST.complexity=0.0909090909090909
CP096025	rtracklayer	sequence_feature	21366059	21366130	.	.	.	ID=CP096025_1490_12;Spacers.number=2;DR.width=12;DR.cons.seq=AAACAAATTTGG;Trifonov.complexity=0.572727272727273;DUST.complexity=0.111111111111111
CP096025	rtracklayer	sequence_feature	21473493	21473560	.	.	.	ID=CP096025_1497_12;Spacers.number=2;DR.width=12;DR.cons.seq=AAATAATCTTTA;Trifonov.complexity=0.6;DUST.complexity=0.111111111111111
CP096025	rtracklayer	sequence_feature	21602063	21602115	.	.	.	ID=CP096025_231_10;Spacers.number=2;DR.width=10;DR.cons.seq=TTTGAGTTTC;Trifonov.complexity=0.583333333333333;DUST.complexity=0.142857142857143
CP096025	rtracklayer	sequence_feature	21712306	21712374	.	.	.	ID=CP096025_1181_11;Spacers.number=2;DR.width=11;DR.cons.seq=TATAACGATGA;Trifonov.complexity=0.7;DUST.complexity=0
CP096025	rtracklayer	sequence_feature	21742841	21742919	.	.	.	ID=CP096025_744_13;Spacers.number=2;DR.width=13;DR.cons.seq=TATATTTAAGCAG;Trifonov.complexity=0.53030303030303;DUST.complexity=0.1
CP096025	rtracklayer	sequence_feature	21754641	21754693	.	.	.	ID=CP096025_1186_11;Spacers.number=2;DR.width=11;DR.cons.seq=CATAGCCATGG;Trifonov.complexity=0.711111111111111;DUST.complexity=0.125
CP096025	rtracklayer	sequence_feature	21862781	21862864	.	.	.	ID=CP096025_1190_11;Spacers.number=2;DR.width=11;DR.cons.seq=GTGGTTTGTTT;Trifonov.complexity=0.765625;DUST.complexity=0.25
CP096025	rtracklayer	sequence_feature	22038219	22038283	.	.	.	ID=CP096025_1197_11;Spacers.number=2;DR.width=11;DR.cons.seq=GTCCGTTTCGG;Trifonov.complexity=0.666666666666667;DUST.complexity=0
CP096025	rtracklayer	sequence_feature	22126401	22126453	.	.	.	ID=CP096025_1202_11;Spacers.number=2;DR.width=11;DR.cons.seq=GGAGGACCAGG;Trifonov.complexity=0.518518518518518;DUST.complexity=0.25
CP096025	rtracklayer	sequence_feature	22145143	22145234	.	.	.	ID=CP096025_244_16;Spacers.number=2;DR.width=16;DR.cons.seq=AAATAAGTGAAAAGCC;Trifonov.complexity=0.471428571428571;DUST.complexity=0.307692307692308
CP096025	rtracklayer	sequence_feature	22194519	22194582	.	.	.	ID=CP096025_1207_11;Spacers.number=2;DR.width=11;DR.cons.seq=TGCACCCTTGG;Trifonov.complexity=0.8;DUST.complexity=0
CP096025	rtracklayer	sequence_feature	22199846	22199937	.	.	.	ID=CP096025_758_13;Spacers.number=2;DR.width=13;DR.cons.seq=TCAAAACCATGAA;Trifonov.complexity=0.606060606060606;DUST.complexity=0.1
CP096026	rtracklayer	sequence_feature	260510	260581	.	.	.	ID=CP096026_5_13;Spacers.number=2;DR.width=13;DR.cons.seq=ATTTGCCCTGTTT;Trifonov.complexity=0.53030303030303;DUST.complexity=0.1
CP096026	rtracklayer	sequence_feature	310409	310496	.	.	.	ID=CP096026_6_13;Spacers.number=2;DR.width=13;DR.cons.seq=AGTTATTACATAT;Trifonov.complexity=0.477272727272727;DUST.complexity=0.2
CP096026	rtracklayer	sequence_feature	389251	389312	.	.	.	ID=CP096026_12_12;Spacers.number=2;DR.width=12;DR.cons.seq=GCTTCTCTGTTT;Trifonov.complexity=0.6;DUST.complexity=0.111111111111111
CP096026	rtracklayer	sequence_feature	538020	538139	.	.	.	ID=CP096026_20_12;Spacers.number=3;DR.width=12;DR.cons.seq=GGTGCAGGTGTC;Trifonov.complexity=0.452525252525253;DUST.complexity=0.222222222222222
CP096026	rtracklayer	sequence_feature	747241	747315	.	.	.	ID=CP096026_14_13;Spacers.number=2;DR.width=13;DR.cons.seq=AGGAAGAGTAATG;Trifonov.complexity=0.888888888888889;DUST.complexity=0
CP096026	rtracklayer	sequence_feature	768439	768504	.	.	.	ID=CP096026_37_12;Spacers.number=2;DR.width=12;DR.cons.seq=TGAAAATAATTT;Trifonov.complexity=0.533333333333333;DUST.complexity=0.222222222222222
CP096026	rtracklayer	sequence_feature	838654	838747	.	.	.	ID=CP096026_6_17;Spacers.number=2;DR.width=17;DR.cons.seq=TTTAAAATTTGGCCTTA;Trifonov.complexity=0.45;DUST.complexity=0.214285714285714
CP096026	rtracklayer	sequence_feature	838655	838747	.	.	.	ID=CP096026_8_16;Spacers.number=2;DR.width=16;DR.cons.seq=TTAAAATTTGGCCTTA;Trifonov.complexity=0.514285714285714;DUST.complexity=0.153846153846154
CP096026	rtracklayer	sequence_feature	838657	838747	.	.	.	ID=CP096026_14_14;Spacers.number=2;DR.width=14;DR.cons.seq=AAAATTTGGCCTTA;Trifonov.complexity=0.634615384615385;DUST.complexity=0.0909090909090909
CP096026	rtracklayer	sequence_feature	882784	882852	.	.	.	ID=CP096026_42_12;Spacers.number=2;DR.width=12;DR.cons.seq=AGAACAATCTCT;Trifonov.complexity=0.654545454545455;DUST.complexity=0.111111111111111
CP096026	rtracklayer	sequence_feature	917511	917631	.	.	.	ID=CP096026_45_12;Spacers.number=3;DR.width=12;DR.cons.seq=GAAACTGCGTTT;Trifonov.complexity=0.818181818181818;DUST.complexity=0
CP096026	rtracklayer	sequence_feature	981176	981243	.	.	.	ID=CP096026_57_12;Spacers.number=2;DR.width=12;DR.cons.seq=CCAAAGAATCTA;Trifonov.complexity=0.818181818181818;DUST.complexity=0
CP096026	rtracklayer	sequence_feature	983170	983254	.	.	.	ID=CP096026_26_13;Spacers.number=2;DR.width=13;DR.cons.seq=TTTTATCAGTAAT;Trifonov.complexity=0.606060606060606;DUST.complexity=0.1
CP096026	rtracklayer	sequence_feature	1078159	1078232	.	.	.	ID=CP096026_28_13;Spacers.number=2;DR.width=13;DR.cons.seq=AATATTATAGCAA;Trifonov.complexity=0.477272727272727;DUST.complexity=0.2
CP096026	rtracklayer	sequence_feature	1193982	1194072	.	.	.	ID=CP096026_15_10;Spacers.number=3;DR.width=10;DR.cons.seq=CCTTTCTTGT;Trifonov.complexity=0.583333333333333;DUST.complexity=0.142857142857143
CP096026	rtracklayer	sequence_feature	1194853	1194900	.	.	.	ID=CP096026_16_10;Spacers.number=2;DR.width=10;DR.cons.seq=CCTTTCTTGT;Trifonov.complexity=0.583333333333333;DUST.complexity=0.142857142857143
CP096026	rtracklayer	sequence_feature	1345312	1345387	.	.	.	ID=CP096026_74_12;Spacers.number=2;DR.width=12;DR.cons.seq=AGTTTAAATTTG;Trifonov.complexity=0.7;DUST.complexity=0.111111111111111
CP096026	rtracklayer	sequence_feature	1466824	1466893	.	.	.	ID=CP096026_36_13;Spacers.number=2;DR.width=13;DR.cons.seq=TTCTGTTTTAAAT;Trifonov.complexity=0.606060606060606;DUST.complexity=0.1
CP096026	rtracklayer	sequence_feature	1733082	1733156	.	.	.	ID=CP096026_91_12;Spacers.number=2;DR.width=12;DR.cons.seq=AAAGAGGTGACA;Trifonov.complexity=0.727272727272727;DUST.complexity=0
CP096026	rtracklayer	sequence_feature	1815424	1815501	.	.	.	ID=CP096026_18_16;Spacers.number=2;DR.width=16;DR.cons.seq=ATGTTGGTATATTGGT;Trifonov.complexity=0.369352869352869;DUST.complexity=0.307692307692308
CP096026	rtracklayer	sequence_feature	1944526	1944577	.	.	.	ID=CP096026_22_10;Spacers.number=2;DR.width=10;DR.cons.seq=GGCTCCGACG;Trifonov.complexity=0.888888888888889;DUST.complexity=0
CP096026	rtracklayer	sequence_feature	1962906	1962983	.	.	.	ID=CP096026_110_12;Spacers.number=2;DR.width=12;DR.cons.seq=AGACGAGTTGGA;Trifonov.complexity=0.727272727272727;DUST.complexity=0
CP096026	rtracklayer	sequence_feature	1965409	1965486	.	.	.	ID=CP096026_114_12;Spacers.number=2;DR.width=12;DR.cons.seq=AGACGAGTTGGA;Trifonov.complexity=0.727272727272727;DUST.complexity=0
CP096026	rtracklayer	sequence_feature	2118673	2118754	.	.	.	ID=CP096026_46_13;Spacers.number=2;DR.width=13;DR.cons.seq=CCACAGAAACTAG;Trifonov.complexity=0.666666666666667;DUST.complexity=0
CP096026	rtracklayer	sequence_feature	2144352	2144453	.	.	.	ID=CP096026_128_12;Spacers.number=3;DR.width=12;DR.cons.seq=ATCATCTGGATG;Trifonov.complexity=0.572727272727273;DUST.complexity=0.111111111111111
CP096026	rtracklayer	sequence_feature	2237586	2237640	.	.	.	ID=CP096026_26_10;Spacers.number=2;DR.width=10;DR.cons.seq=CAATCAATAA;Trifonov.complexity=0.357142857142857;DUST.complexity=0.285714285714286
CP096026	rtracklayer	sequence_feature	2406697	2406761	.	.	.	ID=CP096026_28_10;Spacers.number=2;DR.width=10;DR.cons.seq=ATGAAAGTCT;Trifonov.complexity=0.888888888888889;DUST.complexity=0
CP096026	rtracklayer	sequence_feature	2479622	2479715	.	.	.	ID=CP096026_31_10;Spacers.number=3;DR.width=10;DR.cons.seq=TGCTAGTGTA;Trifonov.complexity=0.666666666666667;DUST.complexity=0
CP096026	rtracklayer	sequence_feature	2578145	2578218	.	.	.	ID=CP096026_66_13;Spacers.number=2;DR.width=13;DR.cons.seq=CTTTGCTTTATAT;Trifonov.complexity=0.327272727272727;DUST.complexity=0.3
CP096026	rtracklayer	sequence_feature	2613753	2613871	.	.	.	ID=CP096026_40_14;Spacers.number=3;DR.width=14;DR.cons.seq=ACTTGTTAACCGTT;Trifonov.complexity=0.634615384615385;DUST.complexity=0.0909090909090909
CP096026	rtracklayer	sequence_feature	2742996	2743048	.	.	.	ID=CP096026_34_10;Spacers.number=2;DR.width=10;DR.cons.seq=ATCGCGCGTG;Trifonov.complexity=0.428571428571429;DUST.complexity=0.285714285714286
CP096026	rtracklayer	sequence_feature	2832952	2833048	.	.	.	ID=CP096026_45_14;Spacers.number=3;DR.width=14;DR.cons.seq=TACAAATGTTTTTA;Trifonov.complexity=0.466200466200466;DUST.complexity=0.272727272727273
CP096026	rtracklayer	sequence_feature	2898412	2898505	.	.	.	ID=CP096026_164_12;Spacers.number=2;DR.width=12;DR.cons.seq=GTTTCTTGATCC;Trifonov.complexity=0.727272727272727;DUST.complexity=0
CP096026	rtracklayer	sequence_feature	3127904	3127978	.	.	.	ID=CP096026_83_13;Spacers.number=2;DR.width=13;DR.cons.seq=GCTAGGCGAGGAG;Trifonov.complexity=0.477272727272727;DUST.complexity=0.2
CP096026	rtracklayer	sequence_feature	3145071	3145147	.	.	.	ID=CP096026_173_12;Spacers.number=2;DR.width=12;DR.cons.seq=CTCTTTCTATTT;Trifonov.complexity=0.444444444444444;DUST.complexity=0.222222222222222
CP096026	rtracklayer	sequence_feature	3203222	3203297	.	.	.	ID=CP096026_52_14;Spacers.number=2;DR.width=14;DR.cons.seq=TAAGGGAGAGAAGT;Trifonov.complexity=0.454545454545455;DUST.complexity=0.272727272727273
CP096026	rtracklayer	sequence_feature	3313726	3313789	.	.	.	ID=CP096026_86_13;Spacers.number=2;DR.width=13;DR.cons.seq=AAACCCTAATTCA;Trifonov.complexity=1;DUST.complexity=0
CP096026	rtracklayer	sequence_feature	3316981	3317093	.	.	.	ID=CP096026_10_20;Spacers.number=2;DR.width=20;DR.cons.seq=CTCTAAAGGTTTCGGCAGAT;Trifonov.complexity=0.8125;DUST.complexity=0
CP096026	rtracklayer	sequence_feature	3344101	3344161	.	.	.	ID=CP096026_189_12;Spacers.number=2;DR.width=12;DR.cons.seq=AAACAGGAGAAA;Trifonov.complexity=0.6;DUST.complexity=0.111111111111111
CP096026	rtracklayer	sequence_feature	3484988	3485102	.	.	.	ID=CP096026_58_14;Spacers.number=3;DR.width=14;DR.cons.seq=GGTTTAAATGGGTT;Trifonov.complexity=0.589225589225589;DUST.complexity=0.181818181818182
CP096026	rtracklayer	sequence_feature	3488466	3488570	.	.	.	ID=CP096026_196_12;Spacers.number=3;DR.width=12;DR.cons.seq=CATTCCTGGCAT;Trifonov.complexity=0.736363636363636;DUST.complexity=0.111111111111111
CP096026	rtracklayer	sequence_feature	3589248	3589320	.	.	.	ID=CP096026_204_12;Spacers.number=2;DR.width=12;DR.cons.seq=CAAGTTGATATT;Trifonov.complexity=0.818181818181818;DUST.complexity=0
CP096026	rtracklayer	sequence_feature	3591766	3591826	.	.	.	ID=CP096026_91_13;Spacers.number=2;DR.width=13;DR.cons.seq=ATTAACGGGCAGG;Trifonov.complexity=0.833333333333333;DUST.complexity=0
CP096026	rtracklayer	sequence_feature	3639131	3639228	.	.	.	ID=CP096026_38_10;Spacers.number=3;DR.width=10;DR.cons.seq=TGCATTAGTT;Trifonov.complexity=0.888888888888889;DUST.complexity=0
CP096026	rtracklayer	sequence_feature	3753056	3753131	.	.	.	ID=CP096026_65_14;Spacers.number=2;DR.width=14;DR.cons.seq=TATATAATTTGTTT;Trifonov.complexity=0.454545454545455;DUST.complexity=0.272727272727273
CP096026	rtracklayer	sequence_feature	3954270	3954336	.	.	.	ID=CP096026_224_12;Spacers.number=2;DR.width=12;DR.cons.seq=TAAGGATCGGCG;Trifonov.complexity=0.818181818181818;DUST.complexity=0
CP096026	rtracklayer	sequence_feature	4303559	4303619	.	.	.	ID=CP096026_44_10;Spacers.number=2;DR.width=10;DR.cons.seq=ATCCTCCGCC;Trifonov.complexity=0.583333333333333;DUST.complexity=0.142857142857143
CP096026	rtracklayer	sequence_feature	4307473	4307583	.	.	.	ID=CP096026_240_12;Spacers.number=3;DR.width=12;DR.cons.seq=TTAAGAATGAAA;Trifonov.complexity=0.7;DUST.complexity=0.111111111111111
CP096026	rtracklayer	sequence_feature	4464393	4464473	.	.	.	ID=CP096026_105_13;Spacers.number=2;DR.width=13;DR.cons.seq=ACAATACGACAAA;Trifonov.complexity=0.429545454545455;DUST.complexity=0.2
CP096026	rtracklayer	sequence_feature	4485361	4485410	.	.	.	ID=CP096026_48_10;Spacers.number=2;DR.width=10;DR.cons.seq=TAGTTTGCTC;Trifonov.complexity=0.888888888888889;DUST.complexity=0
CP096026	rtracklayer	sequence_feature	4490435	4490510	.	.	.	ID=CP096026_251_12;Spacers.number=2;DR.width=12;DR.cons.seq=CTTACACATTTT;Trifonov.complexity=0.533333333333333;DUST.complexity=0.222222222222222
CP096026	rtracklayer	sequence_feature	4607242	4607298	.	.	.	ID=CP096026_49_10;Spacers.number=2;DR.width=10;DR.cons.seq=CTGTTGCGGA;Trifonov.complexity=0.888888888888889;DUST.complexity=0
CP096026	rtracklayer	sequence_feature	4609540	4609611	.	.	.	ID=CP096026_51_10;Spacers.number=2;DR.width=10;DR.cons.seq=ACTAATGTCA;Trifonov.complexity=1;DUST.complexity=0
CP096026	rtracklayer	sequence_feature	4904671	4904754	.	.	.	ID=CP096026_269_12;Spacers.number=2;DR.width=12;DR.cons.seq=TGCTGCAATGTG;Trifonov.complexity=0.572727272727273;DUST.complexity=0.111111111111111
CP096026	rtracklayer	sequence_feature	5159875	5159981	.	.	.	ID=CP096026_62_15;Spacers.number=2;DR.width=15;DR.cons.seq=ATATCAGACAAGACA;Trifonov.complexity=0.333000333000333;DUST.complexity=0.25
CP096026	rtracklayer	sequence_feature	5223856	5223930	.	.	.	ID=CP096026_290_12;Spacers.number=2;DR.width=12;DR.cons.seq=TGACCATCTGGA;Trifonov.complexity=0.818181818181818;DUST.complexity=0
CP096026	rtracklayer	sequence_feature	5306756	5306838	.	.	.	ID=CP096026_123_13;Spacers.number=2;DR.width=13;DR.cons.seq=TATTCATTTTCTT;Trifonov.complexity=0.484848484848485;DUST.complexity=0.3
CP096026	rtracklayer	sequence_feature	5306758	5306877	.	.	.	ID=CP096026_95_14;Spacers.number=3;DR.width=14;DR.cons.seq=TTCATTTTCTTGTG;Trifonov.complexity=0.448717948717949;DUST.complexity=0.181818181818182
CP096026	rtracklayer	sequence_feature	5399963	5400046	.	.	.	ID=CP096026_315_12;Spacers.number=2;DR.width=12;DR.cons.seq=TCTCTCCCGAAT;Trifonov.complexity=0.452525252525253;DUST.complexity=0.222222222222222
CP096026	rtracklayer	sequence_feature	5423425	5423548	.	.	.	ID=CP096026_127_13;Spacers.number=3;DR.width=13;DR.cons.seq=TGAAATCATAAAA;Trifonov.complexity=0.477272727272727;DUST.complexity=0.3
CP096026	rtracklayer	sequence_feature	5550168	5550249	.	.	.	ID=CP096026_132_13;Spacers.number=2;DR.width=13;DR.cons.seq=AGAATCTCTGGTT;Trifonov.complexity=0.757575757575758;DUST.complexity=0.1
CP096026	rtracklayer	sequence_feature	5571577	5571668	.	.	.	ID=CP096026_53_16;Spacers.number=2;DR.width=16;DR.cons.seq=ACTATATCAGACTTTT;Trifonov.complexity=0.471428571428571;DUST.complexity=0.230769230769231
CP096026	rtracklayer	sequence_feature	5580791	5580865	.	.	.	ID=CP096026_331_12;Spacers.number=2;DR.width=12;DR.cons.seq=TTCAAATAATAG;Trifonov.complexity=0.452525252525253;DUST.complexity=0.222222222222222
CP096026	rtracklayer	sequence_feature	5640977	5641079	.	.	.	ID=CP096026_54_16;Spacers.number=2;DR.width=16;DR.cons.seq=AAATATTTATGTCTTA;Trifonov.complexity=0.457142857142857;DUST.complexity=0.153846153846154
CP096026	rtracklayer	sequence_feature	5721721	5721777	.	.	.	ID=CP096026_59_10;Spacers.number=2;DR.width=10;DR.cons.seq=AAAATGGAAC;Trifonov.complexity=0.583333333333333;DUST.complexity=0.142857142857143
CP096026	rtracklayer	sequence_feature	5806714	5806830	.	.	.	ID=CP096026_26_18;Spacers.number=2;DR.width=18;DR.cons.seq=TGAAAGGTTGAATCTGTT;Trifonov.complexity=0.473958333333333;DUST.complexity=0.2
CP096026	rtracklayer	sequence_feature	5847607	5847713	.	.	.	ID=CP096026_142_13;Spacers.number=3;DR.width=13;DR.cons.seq=TTCGCTTTCGTTT;Trifonov.complexity=0.436363636363636;DUST.complexity=0.3
CP096026	rtracklayer	sequence_feature	5907341	5907472	.	.	.	ID=CP096026_147_13;Spacers.number=3;DR.width=13;DR.cons.seq=AAAGATCTAAATC;Trifonov.complexity=0.477272727272727;DUST.complexity=0.2
CP096026	rtracklayer	sequence_feature	6010968	6011036	.	.	.	ID=CP096026_63_10;Spacers.number=3;DR.width=10;DR.cons.seq=CTTTTACTCT;Trifonov.complexity=0.486111111111111;DUST.complexity=0.142857142857143
CP096026	rtracklayer	sequence_feature	6125312	6125391	.	.	.	ID=CP096026_155_13;Spacers.number=2;DR.width=13;DR.cons.seq=ATTAATACAAGTA;Trifonov.complexity=0.666666666666667;DUST.complexity=0
CP096026	rtracklayer	sequence_feature	6167698	6167797	.	.	.	ID=CP096026_374_12;Spacers.number=3;DR.width=12;DR.cons.seq=AAATTAGTCAAA;Trifonov.complexity=0.654545454545455;DUST.complexity=0.111111111111111
CP096026	rtracklayer	sequence_feature	6186279	6186379	.	.	.	ID=CP096026_77_15;Spacers.number=2;DR.width=15;DR.cons.seq=AAGTTTATCTGCATT;Trifonov.complexity=0.785714285714286;DUST.complexity=0
CP096026	rtracklayer	sequence_feature	6186280	6186379	.	.	.	ID=CP096026_112_14;Spacers.number=2;DR.width=14;DR.cons.seq=AGTTTATCTGCATT;Trifonov.complexity=0.769230769230769;DUST.complexity=0
CP096026	rtracklayer	sequence_feature	6388136	6388238	.	.	.	ID=CP096026_389_12;Spacers.number=3;DR.width=12;DR.cons.seq=AATATAAGATTT;Trifonov.complexity=0.6;DUST.complexity=0.111111111111111
CP096026	rtracklayer	sequence_feature	6465904	6466005	.	.	.	ID=CP096026_116_14;Spacers.number=2;DR.width=14;DR.cons.seq=TTTATTTACATGGA;Trifonov.complexity=0.466200466200466;DUST.complexity=0.181818181818182
CP096026	rtracklayer	sequence_feature	6493213	6493282	.	.	.	ID=CP096026_394_12;Spacers.number=2;DR.width=12;DR.cons.seq=AGTTCAGGGTTT;Trifonov.complexity=0.490909090909091;DUST.complexity=0.111111111111111
CP096026	rtracklayer	sequence_feature	6535819	6535915	.	.	.	ID=CP096026_82_15;Spacers.number=2;DR.width=15;DR.cons.seq=AAAAGTAGTAATTAC;Trifonov.complexity=0.352564102564103;DUST.complexity=0.25
CP096026	rtracklayer	sequence_feature	6606828	6606982	.	.	.	ID=CP096026_14_22;Spacers.number=2;DR.width=22;DR.cons.seq=TTGTGATTCCAAACTTAGCAAT;Trifonov.complexity=0.83125;DUST.complexity=0.0526315789473684
CP096026	rtracklayer	sequence_feature	6736557	6736653	.	.	.	ID=CP096026_174_13;Spacers.number=2;DR.width=13;DR.cons.seq=TGGACGAAGAGAA;Trifonov.complexity=0.477272727272727;DUST.complexity=0.2
CP096026	rtracklayer	sequence_feature	6845551	6845639	.	.	.	ID=CP096026_130_14;Spacers.number=2;DR.width=14;DR.cons.seq=ATATCTACCGACTA;Trifonov.complexity=0.564102564102564;DUST.complexity=0.0909090909090909
CP096026	rtracklayer	sequence_feature	6861757	6861836	.	.	.	ID=CP096026_408_12;Spacers.number=2;DR.width=12;DR.cons.seq=CAGAAATATTAT;Trifonov.complexity=0.572727272727273;DUST.complexity=0.111111111111111
CP096026	rtracklayer	sequence_feature	6876212	6876274	.	.	.	ID=CP096026_74_10;Spacers.number=2;DR.width=10;DR.cons.seq=GAAGCAACCA;Trifonov.complexity=0.777777777777778;DUST.complexity=0
CP096026	rtracklayer	sequence_feature	6937372	6937433	.	.	.	ID=CP096026_75_10;Spacers.number=2;DR.width=10;DR.cons.seq=TCATCAACGC;Trifonov.complexity=0.680555555555556;DUST.complexity=0.142857142857143
CP096026	rtracklayer	sequence_feature	6947600	6947689	.	.	.	ID=CP096026_65_16;Spacers.number=2;DR.width=16;DR.cons.seq=TATTAATTTATAGAGG;Trifonov.complexity=0.611111111111111;DUST.complexity=0.230769230769231
CP096026	rtracklayer	sequence_feature	6948380	6948468	.	.	.	ID=CP096026_135_14;Spacers.number=2;DR.width=14;DR.cons.seq=TATTAATTTATCGA;Trifonov.complexity=0.403846153846154;DUST.complexity=0.272727272727273
CP096026	rtracklayer	sequence_feature	6998058	6998130	.	.	.	ID=CP096026_181_13;Spacers.number=2;DR.width=13;DR.cons.seq=TAATATTTAAACT;Trifonov.complexity=0.606060606060606;DUST.complexity=0.1
CP096026	rtracklayer	sequence_feature	7220620	7220744	.	.	.	ID=CP096026_37_19;Spacers.number=2;DR.width=19;DR.cons.seq=AATACATTGGAATCATTTT;Trifonov.complexity=0.448069852941176;DUST.complexity=0.25
CP096026	rtracklayer	sequence_feature	7220621	7220744	.	.	.	ID=CP096026_35_18;Spacers.number=2;DR.width=18;DR.cons.seq=ATACATTGGAATCATTTT;Trifonov.complexity=0.473958333333333;DUST.complexity=0.2
CP096026	rtracklayer	sequence_feature	7302583	7302684	.	.	.	ID=CP096026_70_16;Spacers.number=2;DR.width=16;DR.cons.seq=ACTCTATTTTAGAGTA;Trifonov.complexity=0.557142857142857;DUST.complexity=0.0769230769230769
CP096026	rtracklayer	sequence_feature	7502610	7502662	.	.	.	ID=CP096026_80_10;Spacers.number=2;DR.width=10;DR.cons.seq=CCATTCGGAT;Trifonov.complexity=0.888888888888889;DUST.complexity=0
CP096026	rtracklayer	sequence_feature	7904571	7904635	.	.	.	ID=CP096026_459_12;Spacers.number=2;DR.width=12;DR.cons.seq=CAAAACATGTAA;Trifonov.complexity=0.572727272727273;DUST.complexity=0.111111111111111
CP096026	rtracklayer	sequence_feature	7904571	7904637	.	.	.	ID=CP096026_155_14;Spacers.number=2;DR.width=14;DR.cons.seq=CAAAACATGTAATC;Trifonov.complexity=0.564102564102564;DUST.complexity=0.0909090909090909
CP096026	rtracklayer	sequence_feature	8238378	8238464	.	.	.	ID=CP096026_480_12;Spacers.number=2;DR.width=12;DR.cons.seq=CAACTCATTTTA;Trifonov.complexity=0.8;DUST.complexity=0.111111111111111
CP096026	rtracklayer	sequence_feature	8257562	8257691	.	.	.	ID=CP096026_166_14;Spacers.number=3;DR.width=14;DR.cons.seq=TGGGTTTGTATAAT;Trifonov.complexity=0.777777777777778;DUST.complexity=0
CP096026	rtracklayer	sequence_feature	8272941	8273060	.	.	.	ID=CP096026_76_16;Spacers.number=2;DR.width=16;DR.cons.seq=ACTGAATTCAGAAAGT;Trifonov.complexity=0.680952380952381;DUST.complexity=0.0769230769230769
CP096026	rtracklayer	sequence_feature	8299762	8299847	.	.	.	ID=CP096026_167_14;Spacers.number=2;DR.width=14;DR.cons.seq=TGAAGTTTAAAGTA;Trifonov.complexity=0.589225589225589;DUST.complexity=0.181818181818182
CP096026	rtracklayer	sequence_feature	8299763	8299840	.	.	.	ID=CP096026_220_13;Spacers.number=2;DR.width=13;DR.cons.seq=GAAGTTTAAAGTA;Trifonov.complexity=0.490909090909091;DUST.complexity=0.2
CP096026	rtracklayer	sequence_feature	8337894	8338009	.	.	.	ID=CP096026_221_13;Spacers.number=3;DR.width=13;DR.cons.seq=ATGGACAAATTTT;Trifonov.complexity=0.606060606060606;DUST.complexity=0.1
CP096026	rtracklayer	sequence_feature	8413743	8413806	.	.	.	ID=CP096026_501_12;Spacers.number=2;DR.width=12;DR.cons.seq=TTTCCAACCAAA;Trifonov.complexity=0.474074074074074;DUST.complexity=0.222222222222222
CP096026	rtracklayer	sequence_feature	8425172	8425257	.	.	.	ID=CP096026_81_16;Spacers.number=2;DR.width=16;DR.cons.seq=TTGTTATTATTTTCTC;Trifonov.complexity=0.258547008547009;DUST.complexity=0.307692307692308
CP096026	rtracklayer	sequence_feature	8463472	8463559	.	.	.	ID=CP096026_224_13;Spacers.number=2;DR.width=13;DR.cons.seq=TTGATCTGATTCT;Trifonov.complexity=0.327272727272727;DUST.complexity=0.3
CP096026	rtracklayer	sequence_feature	8483881	8483965	.	.	.	ID=CP096026_225_13;Spacers.number=2;DR.width=13;DR.cons.seq=ATTGAAGTAGATT;Trifonov.complexity=0.808080808080808;DUST.complexity=0.1
CP096026	rtracklayer	sequence_feature	8498690	8498778	.	.	.	ID=CP096026_65_17;Spacers.number=2;DR.width=17;DR.cons.seq=CATAATTCGTGCAAAAA;Trifonov.complexity=0.502976190476191;DUST.complexity=0.214285714285714
CP096026	rtracklayer	sequence_feature	8580804	8580930	.	.	.	ID=CP096026_113_15;Spacers.number=3;DR.width=15;DR.cons.seq=AATAAAGATGTTTTT;Trifonov.complexity=0.689458689458689;DUST.complexity=0.25
CP096026	rtracklayer	sequence_feature	8580804	8580928	.	.	.	ID=CP096026_231_13;Spacers.number=3;DR.width=13;DR.cons.seq=AATAAAGATGTTT;Trifonov.complexity=0.888888888888889;DUST.complexity=0
CP096026	rtracklayer	sequence_feature	8580804	8580929	.	.	.	ID=CP096026_175_14;Spacers.number=3;DR.width=14;DR.cons.seq=AATAAAGATGTTTT;Trifonov.complexity=0.814814814814815;DUST.complexity=0.0909090909090909
CP096026	rtracklayer	sequence_feature	8580838	8580929	.	.	.	ID=CP096026_68_17;Spacers.number=2;DR.width=17;DR.cons.seq=CTTAATAAAGATGTTTT;Trifonov.complexity=0.4875;DUST.complexity=0.142857142857143
CP096026	rtracklayer	sequence_feature	8580838	8580928	.	.	.	ID=CP096026_85_16;Spacers.number=2;DR.width=16;DR.cons.seq=CTTAATAAAGATGTTT;Trifonov.complexity=0.557142857142857;DUST.complexity=0.0769230769230769
CP096026	rtracklayer	sequence_feature	8580838	8580930	.	.	.	ID=CP096026_44_18;Spacers.number=2;DR.width=18;DR.cons.seq=CTTAATAAAGATGTTTTT;Trifonov.complexity=0.4265625;DUST.complexity=0.266666666666667
CP096026	rtracklayer	sequence_feature	8605112	8605201	.	.	.	ID=CP096026_234_13;Spacers.number=2;DR.width=13;DR.cons.seq=TTACTAAAATAAC;Trifonov.complexity=0.545454545454545;DUST.complexity=0.2
CP096026	rtracklayer	sequence_feature	8639050	8639112	.	.	.	ID=CP096026_522_12;Spacers.number=2;DR.width=12;DR.cons.seq=TTTATCTCTTGA;Trifonov.complexity=0.572727272727273;DUST.complexity=0.111111111111111
CP096026	rtracklayer	sequence_feature	8715718	8715796	.	.	.	ID=CP096026_242_13;Spacers.number=2;DR.width=13;DR.cons.seq=AAAGTTAGTTTAA;Trifonov.complexity=0.363636363636364;DUST.complexity=0.3
CP096026	rtracklayer	sequence_feature	8726707	8726787	.	.	.	ID=CP096026_245_13;Spacers.number=2;DR.width=13;DR.cons.seq=AATTTACATTCTT;Trifonov.complexity=0.808080808080808;DUST.complexity=0.1
CP096026	rtracklayer	sequence_feature	8897008	8897081	.	.	.	ID=CP096026_536_12;Spacers.number=2;DR.width=12;DR.cons.seq=ATCTACAATATT;Trifonov.complexity=0.888888888888889;DUST.complexity=0
CP096026	rtracklayer	sequence_feature	8978518	8978671	.	.	.	ID=CP096026_189_14;Spacers.number=3;DR.width=14;DR.cons.seq=GAAGCTGATGGTTA;Trifonov.complexity=0.846153846153846;DUST.complexity=0
CP096026	rtracklayer	sequence_feature	9134533	9134621	.	.	.	ID=CP096026_87_10;Spacers.number=3;DR.width=10;DR.cons.seq=AATTAGATAT;Trifonov.complexity=0.666666666666667;DUST.complexity=0
CP096026	rtracklayer	sequence_feature	9151742	9151825	.	.	.	ID=CP096026_262_13;Spacers.number=3;DR.width=13;DR.cons.seq=GAGGAGGAAGATG;Trifonov.complexity=0.344781144781145;DUST.complexity=0.3
CP096026	rtracklayer	sequence_feature	9209211	9209293	.	.	.	ID=CP096026_551_12;Spacers.number=2;DR.width=12;DR.cons.seq=ATATACTTTGTT;Trifonov.complexity=0.572727272727273;DUST.complexity=0.111111111111111
CP096026	rtracklayer	sequence_feature	9233684	9233732	.	.	.	ID=CP096026_89_10;Spacers.number=2;DR.width=10;DR.cons.seq=AAGTTCTTAA;Trifonov.complexity=0.777777777777778;DUST.complexity=0
CP096026	rtracklayer	sequence_feature	9310450	9310524	.	.	.	ID=CP096026_197_14;Spacers.number=2;DR.width=14;DR.cons.seq=GGAAGAGTAATTTC;Trifonov.complexity=0.692307692307692;DUST.complexity=0
CP096026	rtracklayer	sequence_feature	9310507	9310613	.	.	.	ID=CP096026_74_17;Spacers.number=2;DR.width=17;DR.cons.seq=ATTGGAAGAGTAATTTC;Trifonov.complexity=0.583333333333333;DUST.complexity=0.0714285714285714
CP096026	rtracklayer	sequence_feature	9510247	9510309	.	.	.	ID=CP096026_570_12;Spacers.number=2;DR.width=12;DR.cons.seq=TTTCTATTAAAT;Trifonov.complexity=0.666666666666667;DUST.complexity=0
CP096026	rtracklayer	sequence_feature	9561568	9561640	.	.	.	ID=CP096026_91_10;Spacers.number=2;DR.width=10;DR.cons.seq=CTTTAGTTGA;Trifonov.complexity=0.777777777777778;DUST.complexity=0
CP096026	rtracklayer	sequence_feature	9570786	9570883	.	.	.	ID=CP096026_282_13;Spacers.number=2;DR.width=13;DR.cons.seq=AAATCCTATGTTA;Trifonov.complexity=0.75;DUST.complexity=0
CP096026	rtracklayer	sequence_feature	9570979	9571075	.	.	.	ID=CP096026_283_13;Spacers.number=2;DR.width=13;DR.cons.seq=AAATCCTATGTTA;Trifonov.complexity=0.75;DUST.complexity=0
CP096026	rtracklayer	sequence_feature	9637304	9637388	.	.	.	ID=CP096026_288_13;Spacers.number=3;DR.width=13;DR.cons.seq=AATATCATATTTT;Trifonov.complexity=0.436363636363636;DUST.complexity=0.3
CP096026	rtracklayer	sequence_feature	9637430	9637531	.	.	.	ID=CP096026_289_13;Spacers.number=3;DR.width=13;DR.cons.seq=AATATCATATTTT;Trifonov.complexity=0.436363636363636;DUST.complexity=0.3
CP096026	rtracklayer	sequence_feature	9721612	9721685	.	.	.	ID=CP096026_220_14;Spacers.number=2;DR.width=14;DR.cons.seq=AAGTATTATGTTTT;Trifonov.complexity=0.648148148148148;DUST.complexity=0.181818181818182
CP096026	rtracklayer	sequence_feature	9761147	9761240	.	.	.	ID=CP096026_584_12;Spacers.number=2;DR.width=12;DR.cons.seq=TCTCTATCCCTA;Trifonov.complexity=0.444444444444444;DUST.complexity=0.222222222222222
CP096026	rtracklayer	sequence_feature	10051338	10051456	.	.	.	ID=CP096026_105_16;Spacers.number=2;DR.width=16;DR.cons.seq=ACAAATTAATAATGTT;Trifonov.complexity=0.386813186813187;DUST.complexity=0.307692307692308
CP096026	rtracklayer	sequence_feature	10421997	10422073	.	.	.	ID=CP096026_635_12;Spacers.number=2;DR.width=12;DR.cons.seq=TTCATGGGTCAA;Trifonov.complexity=0.654545454545455;DUST.complexity=0.111111111111111
CP096026	rtracklayer	sequence_feature	10530470	10530611	.	.	.	ID=CP096026_244_14;Spacers.number=3;DR.width=14;DR.cons.seq=CAAAAACCATTATC;Trifonov.complexity=0.673400673400673;DUST.complexity=0.272727272727273
CP096026	rtracklayer	sequence_feature	10530472	10530595	.	.	.	ID=CP096026_314_13;Spacers.number=3;DR.width=13;DR.cons.seq=AAAACCATCATCC;Trifonov.complexity=0.436363636363636;DUST.complexity=0.3
CP096026	rtracklayer	sequence_feature	10583571	10583635	.	.	.	ID=CP096026_153_15;Spacers.number=2;DR.width=15;DR.cons.seq=ATAGATTAATGTATT;Trifonov.complexity=0.82051282051282;DUST.complexity=0.0833333333333333
CP096026	rtracklayer	sequence_feature	10695395	10695474	.	.	.	ID=CP096026_321_13;Spacers.number=2;DR.width=13;DR.cons.seq=TCATATGCTTTTA;Trifonov.complexity=0.606060606060606;DUST.complexity=0.1
CP096026	rtracklayer	sequence_feature	10843227	10843300	.	.	.	ID=CP096026_331_13;Spacers.number=2;DR.width=13;DR.cons.seq=TATTCAACAAAAT;Trifonov.complexity=0.636363636363636;DUST.complexity=0.2
CP096026	rtracklayer	sequence_feature	10872184	10872318	.	.	.	ID=CP096026_256_14;Spacers.number=4;DR.width=14;DR.cons.seq=AAAACGATTGTAAA;Trifonov.complexity=0.576923076923077;DUST.complexity=0.272727272727273
CP096026	rtracklayer	sequence_feature	10872366	10872452	.	.	.	ID=CP096026_257_14;Spacers.number=2;DR.width=14;DR.cons.seq=AAAACGATTGTAAA;Trifonov.complexity=0.576923076923077;DUST.complexity=0.272727272727273
CP096026	rtracklayer	sequence_feature	10884962	10885065	.	.	.	ID=CP096026_259_14;Spacers.number=2;DR.width=14;DR.cons.seq=CATGAACCATTTGA;Trifonov.complexity=0.512820512820513;DUST.complexity=0.181818181818182
CP096026	rtracklayer	sequence_feature	10889347	10889437	.	.	.	ID=CP096026_261_14;Spacers.number=2;DR.width=14;DR.cons.seq=TAGAATAAATTATA;Trifonov.complexity=0.555555555555556;DUST.complexity=0.181818181818182
CP096026	rtracklayer	sequence_feature	10900045	10900121	.	.	.	ID=CP096026_118_16;Spacers.number=2;DR.width=16;DR.cons.seq=GATACTAAATTTTAAA;Trifonov.complexity=0.338461538461538;DUST.complexity=0.230769230769231
CP096026	rtracklayer	sequence_feature	10924321	10924393	.	.	.	ID=CP096026_161_15;Spacers.number=2;DR.width=15;DR.cons.seq=ATATAATTCATAGAT;Trifonov.complexity=0.483516483516483;DUST.complexity=0.25
CP096026	rtracklayer	sequence_feature	10953411	10953507	.	.	.	ID=CP096026_681_12;Spacers.number=3;DR.width=12;DR.cons.seq=TTTTGATAAAAT;Trifonov.complexity=0.533333333333333;DUST.complexity=0.222222222222222
CP096026	rtracklayer	sequence_feature	10964580	10964680	.	.	.	ID=CP096026_163_15;Spacers.number=3;DR.width=15;DR.cons.seq=ATTTTCCCGCCAAAA;Trifonov.complexity=0.483516483516483;DUST.complexity=0.166666666666667
CP096026	rtracklayer	sequence_feature	11018083	11018158	.	.	.	ID=CP096026_266_14;Spacers.number=2;DR.width=14;DR.cons.seq=TATTCGGTTATTTT;Trifonov.complexity=0.367132867132867;DUST.complexity=0.272727272727273
CP096026	rtracklayer	sequence_feature	11018217	11018342	.	.	.	ID=CP096026_267_14;Spacers.number=3;DR.width=14;DR.cons.seq=TATTCGGTTATTTT;Trifonov.complexity=0.367132867132867;DUST.complexity=0.272727272727273
CP096026	rtracklayer	sequence_feature	11018463	11018540	.	.	.	ID=CP096026_268_14;Spacers.number=2;DR.width=14;DR.cons.seq=TATTCGGTTATTTT;Trifonov.complexity=0.367132867132867;DUST.complexity=0.272727272727273
CP096026	rtracklayer	sequence_feature	11036445	11036496	.	.	.	ID=CP096026_99_10;Spacers.number=2;DR.width=10;DR.cons.seq=GGAGTAGAGA;Trifonov.complexity=0.416666666666667;DUST.complexity=0.285714285714286
CP096026	rtracklayer	sequence_feature	11036743	11036806	.	.	.	ID=CP096026_101_10;Spacers.number=2;DR.width=10;DR.cons.seq=GGAGTAGAGA;Trifonov.complexity=0.416666666666667;DUST.complexity=0.285714285714286
CP096026	rtracklayer	sequence_feature	11120981	11121085	.	.	.	ID=CP096026_271_14;Spacers.number=3;DR.width=14;DR.cons.seq=TACAAAATTTAGAA;Trifonov.complexity=0.564102564102564;DUST.complexity=0.0909090909090909
CP096026	rtracklayer	sequence_feature	11176079	11176181	.	.	.	ID=CP096026_123_16;Spacers.number=2;DR.width=16;DR.cons.seq=TAATGCTATTTTTAGA;Trifonov.complexity=0.474725274725275;DUST.complexity=0.230769230769231
CP096026	rtracklayer	sequence_feature	11186747	11186823	.	.	.	ID=CP096026_342_13;Spacers.number=2;DR.width=13;DR.cons.seq=TTTACAATGTATT;Trifonov.complexity=0.666666666666667;DUST.complexity=0
CP096026	rtracklayer	sequence_feature	11196222	11196328	.	.	.	ID=CP096026_344_13;Spacers.number=3;DR.width=13;DR.cons.seq=AGTAATTAGAATT;Trifonov.complexity=0.572727272727273;DUST.complexity=0.2
CP096026	rtracklayer	sequence_feature	11231629	11231730	.	.	.	ID=CP096026_346_13;Spacers.number=2;DR.width=13;DR.cons.seq=TTAATAAGAAAGA;Trifonov.complexity=0.436363636363636;DUST.complexity=0.3
CP096026	rtracklayer	sequence_feature	11357724	11357813	.	.	.	ID=CP096026_720_12;Spacers.number=3;DR.width=12;DR.cons.seq=TGAGACGCAAAC;Trifonov.complexity=0.727272727272727;DUST.complexity=0
CP096026	rtracklayer	sequence_feature	11381119	11381202	.	.	.	ID=CP096026_727_12;Spacers.number=2;DR.width=12;DR.cons.seq=TTGTAAATCATT;Trifonov.complexity=0.727272727272727;DUST.complexity=0
CP096026	rtracklayer	sequence_feature	11381621	11381779	.	.	.	ID=CP096026_730_12;Spacers.number=4;DR.width=12;DR.cons.seq=TTGTAAATCATT;Trifonov.complexity=0.727272727272727;DUST.complexity=0
CP096026	rtracklayer	sequence_feature	11464129	11464185	.	.	.	ID=CP096026_744_12;Spacers.number=2;DR.width=12;DR.cons.seq=AGGAGGATCTTC;Trifonov.complexity=0.452525252525253;DUST.complexity=0.222222222222222
CP096026	rtracklayer	sequence_feature	11484563	11484645	.	.	.	ID=CP096026_746_12;Spacers.number=2;DR.width=12;DR.cons.seq=AACACAATCTCT;Trifonov.complexity=0.533333333333333;DUST.complexity=0.222222222222222
CP096026	rtracklayer	sequence_feature	11518130	11518225	.	.	.	ID=CP096026_749_12;Spacers.number=2;DR.width=12;DR.cons.seq=AACCATAGATTT;Trifonov.complexity=0.818181818181818;DUST.complexity=0
CP096026	rtracklayer	sequence_feature	11537189	11537276	.	.	.	ID=CP096026_360_13;Spacers.number=2;DR.width=13;DR.cons.seq=ATTTCTTCCACTT;Trifonov.complexity=0.636363636363636;DUST.complexity=0.2
CP096026	rtracklayer	sequence_feature	11615153	11615231	.	.	.	ID=CP096026_366_13;Spacers.number=2;DR.width=13;DR.cons.seq=AATTACATATAAA;Trifonov.complexity=0.606060606060606;DUST.complexity=0.1
CP096026	rtracklayer	sequence_feature	11619574	11619649	.	.	.	ID=CP096026_756_12;Spacers.number=2;DR.width=12;DR.cons.seq=GTTACGGTTAAT;Trifonov.complexity=0.517171717171717;DUST.complexity=0.222222222222222
CP096026	rtracklayer	sequence_feature	11620758	11620846	.	.	.	ID=CP096026_758_12;Spacers.number=2;DR.width=12;DR.cons.seq=GTTACGGTTAAT;Trifonov.complexity=0.517171717171717;DUST.complexity=0.222222222222222
CP096026	rtracklayer	sequence_feature	11630222	11630313	.	.	.	ID=CP096026_759_12;Spacers.number=2;DR.width=12;DR.cons.seq=GCAAATTTGCGA;Trifonov.complexity=0.727272727272727;DUST.complexity=0
CP096026	rtracklayer	sequence_feature	11835371	11835437	.	.	.	ID=CP096026_374_13;Spacers.number=2;DR.width=13;DR.cons.seq=ATTTACATCACTT;Trifonov.complexity=0.777777777777778;DUST.complexity=0
CP096026	rtracklayer	sequence_feature	11835861	11835926	.	.	.	ID=CP096026_378_13;Spacers.number=2;DR.width=13;DR.cons.seq=ATTTACATCACTT;Trifonov.complexity=0.777777777777778;DUST.complexity=0
CP096026	rtracklayer	sequence_feature	11837600	11837709	.	.	.	ID=CP096026_310_14;Spacers.number=2;DR.width=14;DR.cons.seq=AAAAATTGAGTCAA;Trifonov.complexity=0.524475524475524;DUST.complexity=0.272727272727273
CP096026	rtracklayer	sequence_feature	11871055	11871190	.	.	.	ID=CP096026_379_13;Spacers.number=4;DR.width=13;DR.cons.seq=ATGTTTTAAATGG;Trifonov.complexity=0.636363636363636;DUST.complexity=0.2
CP096026	rtracklayer	sequence_feature	11891586	11891686	.	.	.	ID=CP096026_133_16;Spacers.number=2;DR.width=16;DR.cons.seq=AACAGGGATAACAAAT;Trifonov.complexity=0.421978021978022;DUST.complexity=0.153846153846154
CP096026	rtracklayer	sequence_feature	11908898	11909017	.	.	.	ID=CP096026_780_12;Spacers.number=3;DR.width=12;DR.cons.seq=TACTCGACCACA;Trifonov.complexity=0.727272727272727;DUST.complexity=0
CP096026	rtracklayer	sequence_feature	11938913	11938992	.	.	.	ID=CP096026_384_13;Spacers.number=2;DR.width=13;DR.cons.seq=ATATGATTCTGAT;Trifonov.complexity=0.429545454545455;DUST.complexity=0.2
CP096026	rtracklayer	sequence_feature	11939050	11939127	.	.	.	ID=CP096026_385_13;Spacers.number=2;DR.width=13;DR.cons.seq=ATATGATTCTGAT;Trifonov.complexity=0.429545454545455;DUST.complexity=0.2
CP096026	rtracklayer	sequence_feature	11945140	11945236	.	.	.	ID=CP096026_134_16;Spacers.number=2;DR.width=16;DR.cons.seq=TCACTATTACTTAATG;Trifonov.complexity=0.514285714285714;DUST.complexity=0.153846153846154
CP096026	rtracklayer	sequence_feature	11975073	11975160	.	.	.	ID=CP096026_788_12;Spacers.number=2;DR.width=12;DR.cons.seq=AAATTAATATGA;Trifonov.complexity=0.6;DUST.complexity=0.111111111111111
CP096026	rtracklayer	sequence_feature	11989229	11989332	.	.	.	ID=CP096026_313_14;Spacers.number=3;DR.width=14;DR.cons.seq=ATGTATTAAATGGC;Trifonov.complexity=0.564102564102564;DUST.complexity=0.0909090909090909
CP096026	rtracklayer	sequence_feature	11991674	11991738	.	.	.	ID=CP096026_315_14;Spacers.number=2;DR.width=14;DR.cons.seq=AACCCGAACCCAAA;Trifonov.complexity=0.368181818181818;DUST.complexity=0.272727272727273
CP096026	rtracklayer	sequence_feature	12023034	12023098	.	.	.	ID=CP096026_795_12;Spacers.number=2;DR.width=12;DR.cons.seq=AATGATTTACAA;Trifonov.complexity=0.727272727272727;DUST.complexity=0
CP096026	rtracklayer	sequence_feature	12025209	12025310	.	.	.	ID=CP096026_64_18;Spacers.number=2;DR.width=18;DR.cons.seq=AAAACGATTGTAAATCAT;Trifonov.complexity=0.6015625;DUST.complexity=0.2
CP096026	rtracklayer	sequence_feature	12025216	12025342	.	.	.	ID=CP096026_796_12;Spacers.number=5;DR.width=12;DR.cons.seq=TTGTAAATCATT;Trifonov.complexity=0.727272727272727;DUST.complexity=0
CP096026	rtracklayer	sequence_feature	12025381	12025488	.	.	.	ID=CP096026_797_12;Spacers.number=3;DR.width=12;DR.cons.seq=TTGTAAATCATT;Trifonov.complexity=0.727272727272727;DUST.complexity=0
CP096026	rtracklayer	sequence_feature	12025759	12025875	.	.	.	ID=CP096026_799_12;Spacers.number=3;DR.width=12;DR.cons.seq=TTGTAAATCATT;Trifonov.complexity=0.727272727272727;DUST.complexity=0
CP096026	rtracklayer	sequence_feature	12086976	12087061	.	.	.	ID=CP096026_803_12;Spacers.number=2;DR.width=12;DR.cons.seq=AATGATTTACAA;Trifonov.complexity=0.727272727272727;DUST.complexity=0
CP096026	rtracklayer	sequence_feature	12091797	12091931	.	.	.	ID=CP096026_137_16;Spacers.number=3;DR.width=16;DR.cons.seq=TCTTTGAAAAGGATTA;Trifonov.complexity=0.619047619047619;DUST.complexity=0.0769230769230769
CP096026	rtracklayer	sequence_feature	12119253	12119388	.	.	.	ID=CP096026_66_19;Spacers.number=3;DR.width=19;DR.cons.seq=GGCTGACTTATCATCGCTC;Trifonov.complexity=0.661764705882353;DUST.complexity=0.125
CP096026	rtracklayer	sequence_feature	12124616	12124695	.	.	.	ID=CP096026_390_13;Spacers.number=2;DR.width=13;DR.cons.seq=TTACGGCTGAGTT;Trifonov.complexity=0.916666666666667;DUST.complexity=0
CP096026	rtracklayer	sequence_feature	12124766	12124846	.	.	.	ID=CP096026_391_13;Spacers.number=2;DR.width=13;DR.cons.seq=TTACGGCTGAGTT;Trifonov.complexity=0.916666666666667;DUST.complexity=0
CP096026	rtracklayer	sequence_feature	12124917	12124997	.	.	.	ID=CP096026_392_13;Spacers.number=2;DR.width=13;DR.cons.seq=TTACGGCTGAGTT;Trifonov.complexity=0.916666666666667;DUST.complexity=0
CP096026	rtracklayer	sequence_feature	12125046	12125111	.	.	.	ID=CP096026_393_13;Spacers.number=2;DR.width=13;DR.cons.seq=TTACGGCTGAGTT;Trifonov.complexity=0.916666666666667;DUST.complexity=0
CP096026	rtracklayer	sequence_feature	12127376	12127470	.	.	.	ID=CP096026_104_10;Spacers.number=4;DR.width=10;DR.cons.seq=GGCTGAGTTA;Trifonov.complexity=1;DUST.complexity=0
CP096026	rtracklayer	sequence_feature	12129287	12129351	.	.	.	ID=CP096026_395_13;Spacers.number=2;DR.width=13;DR.cons.seq=TAACTCAGCCATA;Trifonov.complexity=0.833333333333333;DUST.complexity=0
CP096026	rtracklayer	sequence_feature	12129396	12129460	.	.	.	ID=CP096026_396_13;Spacers.number=2;DR.width=13;DR.cons.seq=TAACTCAGCCATA;Trifonov.complexity=0.833333333333333;DUST.complexity=0
CP096026	rtracklayer	sequence_feature	12129555	12129646	.	.	.	ID=CP096026_397_13;Spacers.number=3;DR.width=13;DR.cons.seq=TAACTCAGCCATA;Trifonov.complexity=0.833333333333333;DUST.complexity=0
CP096026	rtracklayer	sequence_feature	12129565	12129645	.	.	.	ID=CP096026_323_14;Spacers.number=2;DR.width=14;DR.cons.seq=ATAACTCAGCCGTC;Trifonov.complexity=0.923076923076923;DUST.complexity=0
CP096026	rtracklayer	sequence_feature	12189223	12189288	.	.	.	ID=CP096026_402_13;Spacers.number=2;DR.width=13;DR.cons.seq=AACTCAGCCGTAA;Trifonov.complexity=0.916666666666667;DUST.complexity=0
CP096026	rtracklayer	sequence_feature	12189359	12189438	.	.	.	ID=CP096026_403_13;Spacers.number=2;DR.width=13;DR.cons.seq=AACTCAGCCGTAA;Trifonov.complexity=0.916666666666667;DUST.complexity=0
CP096026	rtracklayer	sequence_feature	12207711	12207820	.	.	.	ID=CP096026_406_13;Spacers.number=4;DR.width=13;DR.cons.seq=TAACTCAGCCATA;Trifonov.complexity=0.833333333333333;DUST.complexity=0
CP096026	rtracklayer	sequence_feature	12210773	12210901	.	.	.	ID=CP096026_410_13;Spacers.number=3;DR.width=13;DR.cons.seq=CCACTCGATCGCA;Trifonov.complexity=0.681818181818182;DUST.complexity=0.1
CP096026	rtracklayer	sequence_feature	12210774	12210901	.	.	.	ID=CP096026_838_12;Spacers.number=3;DR.width=12;DR.cons.seq=CACTCGATCGCA;Trifonov.complexity=0.654545454545455;DUST.complexity=0.111111111111111
CP096026	rtracklayer	sequence_feature	12210985	12211056	.	.	.	ID=CP096026_411_13;Spacers.number=2;DR.width=13;DR.cons.seq=CCACTCGATCGCA;Trifonov.complexity=0.681818181818182;DUST.complexity=0.1
CP096026	rtracklayer	sequence_feature	12258751	12258840	.	.	.	ID=CP096026_331_14;Spacers.number=2;DR.width=14;DR.cons.seq=GGAGAAGTCGAGTG;Trifonov.complexity=0.512820512820513;DUST.complexity=0.181818181818182
CP096026	rtracklayer	sequence_feature	12320038	12320105	.	.	.	ID=CP096026_416_13;Spacers.number=2;DR.width=13;DR.cons.seq=ACATAACAAAGAG;Trifonov.complexity=0.53030303030303;DUST.complexity=0.1
CP096026	rtracklayer	sequence_feature	12357792	12357874	.	.	.	ID=CP096026_845_12;Spacers.number=2;DR.width=12;DR.cons.seq=CTTCTTTCGATC;Trifonov.complexity=0.436363636363636;DUST.complexity=0.222222222222222
CP096026	rtracklayer	sequence_feature	12410201	12410288	.	.	.	ID=CP096026_848_12;Spacers.number=2;DR.width=12;DR.cons.seq=TCACTCGATCAC;Trifonov.complexity=0.452525252525253;DUST.complexity=0.222222222222222
CP096026	rtracklayer	sequence_feature	12427311	12427423	.	.	.	ID=CP096026_144_16;Spacers.number=2;DR.width=16;DR.cons.seq=TATTTGAATTATGTTA;Trifonov.complexity=0.611111111111111;DUST.complexity=0.230769230769231
CP096026	rtracklayer	sequence_feature	12428765	12428830	.	.	.	ID=CP096026_422_13;Spacers.number=2;DR.width=13;DR.cons.seq=AACTCAGCCGTAA;Trifonov.complexity=0.916666666666667;DUST.complexity=0
CP096026	rtracklayer	sequence_feature	12429069	12429212	.	.	.	ID=CP096026_206_15;Spacers.number=3;DR.width=15;DR.cons.seq=ACAACTCAGCCGTAA;Trifonov.complexity=0.785714285714286;DUST.complexity=0
CP096026	rtracklayer	sequence_feature	12429071	12429213	.	.	.	ID=CP096026_423_13;Spacers.number=4;DR.width=13;DR.cons.seq=AACTCAGCCGTAA;Trifonov.complexity=0.916666666666667;DUST.complexity=0
CP096026	rtracklayer	sequence_feature	12439357	12439449	.	.	.	ID=CP096026_208_15;Spacers.number=2;DR.width=15;DR.cons.seq=AGTTATAACTCAGCC;Trifonov.complexity=0.857142857142857;DUST.complexity=0
CP096026	rtracklayer	sequence_feature	12456424	12456513	.	.	.	ID=CP096026_426_13;Spacers.number=2;DR.width=13;DR.cons.seq=AGTGGTGAAAGTC;Trifonov.complexity=0.477272727272727;DUST.complexity=0.2
CP096026	rtracklayer	sequence_feature	12474890	12474956	.	.	.	ID=CP096026_856_12;Spacers.number=2;DR.width=12;DR.cons.seq=AATGATTTACAA;Trifonov.complexity=0.727272727272727;DUST.complexity=0
CP096026	rtracklayer	sequence_feature	12531903	12531966	.	.	.	ID=CP096026_863_12;Spacers.number=2;DR.width=12;DR.cons.seq=TTGAGTCGTTTG;Trifonov.complexity=0.572727272727273;DUST.complexity=0.111111111111111
CP096026	rtracklayer	sequence_feature	12547053	12547124	.	.	.	ID=CP096026_430_13;Spacers.number=2;DR.width=13;DR.cons.seq=ATCACTCGACCCC;Trifonov.complexity=0.606060606060606;DUST.complexity=0.1
CP096026	rtracklayer	sequence_feature	12591211	12591280	.	.	.	ID=CP096026_870_12;Spacers.number=2;DR.width=12;DR.cons.seq=GGTCGAGTGATG;Trifonov.complexity=0.727272727272727;DUST.complexity=0
CP096026	rtracklayer	sequence_feature	12636373	12636502	.	.	.	ID=CP096026_148_16;Spacers.number=3;DR.width=16;DR.cons.seq=CAAATCATTCCTCTTT;Trifonov.complexity=0.777777777777778;DUST.complexity=0
CP096026	rtracklayer	sequence_feature	12670924	12671063	.	.	.	ID=CP096026_220_15;Spacers.number=3;DR.width=15;DR.cons.seq=ATGATCCATCTAACT;Trifonov.complexity=0.659340659340659;DUST.complexity=0.0833333333333333
CP096026	rtracklayer	sequence_feature	12691281	12691374	.	.	.	ID=CP096026_152_16;Spacers.number=2;DR.width=16;DR.cons.seq=AACTTCAGTTTCTAAA;Trifonov.complexity=0.557142857142857;DUST.complexity=0.0769230769230769
CP096026	rtracklayer	sequence_feature	12705201	12705274	.	.	.	ID=CP096026_438_13;Spacers.number=2;DR.width=13;DR.cons.seq=GAACGATCGATCC;Trifonov.complexity=0.301683501683502;DUST.complexity=0.3
CP096026	rtracklayer	sequence_feature	12731155	12731258	.	.	.	ID=CP096026_880_12;Spacers.number=3;DR.width=12;DR.cons.seq=TCACTCGATCAC;Trifonov.complexity=0.452525252525253;DUST.complexity=0.222222222222222
CP096026	rtracklayer	sequence_feature	12749470	12749560	.	.	.	ID=CP096026_346_14;Spacers.number=2;DR.width=14;DR.cons.seq=AACACCACAAGTTT;Trifonov.complexity=0.448717948717949;DUST.complexity=0.181818181818182
CP096026	rtracklayer	sequence_feature	12749471	12749560	.	.	.	ID=CP096026_444_13;Spacers.number=2;DR.width=13;DR.cons.seq=ACACCACAAGTTT;Trifonov.complexity=0.477272727272727;DUST.complexity=0.2
CP096026	rtracklayer	sequence_feature	12776552	12776705	.	.	.	ID=CP096026_347_14;Spacers.number=4;DR.width=14;DR.cons.seq=TCACTCTATCGCAA;Trifonov.complexity=0.692307692307692;DUST.complexity=0
CP096026	rtracklayer	sequence_feature	12776552	12776704	.	.	.	ID=CP096026_445_13;Spacers.number=4;DR.width=13;DR.cons.seq=CCACTCGATCGCA;Trifonov.complexity=0.681818181818182;DUST.complexity=0.1
CP096026	rtracklayer	sequence_feature	12776553	12776704	.	.	.	ID=CP096026_882_12;Spacers.number=4;DR.width=12;DR.cons.seq=CACTCGATCGCA;Trifonov.complexity=0.654545454545455;DUST.complexity=0.111111111111111
CP096026	rtracklayer	sequence_feature	12836909	12836972	.	.	.	ID=CP096026_894_12;Spacers.number=2;DR.width=12;DR.cons.seq=TTGAGTCGTTTG;Trifonov.complexity=0.572727272727273;DUST.complexity=0.111111111111111
CP096026	rtracklayer	sequence_feature	12932016	12932087	.	.	.	ID=CP096026_223_15;Spacers.number=2;DR.width=15;DR.cons.seq=CTCATCTCCTTCTGC;Trifonov.complexity=0.483516483516483;DUST.complexity=0.166666666666667
CP096026	rtracklayer	sequence_feature	12936394	12936535	.	.	.	ID=CP096026_52_20;Spacers.number=3;DR.width=20;DR.cons.seq=CAAGTGAATACTCAAGTTCA;Trifonov.complexity=0.482536764705882;DUST.complexity=0.235294117647059
CP096026	rtracklayer	sequence_feature	12936394	12936530	.	.	.	ID=CP096026_225_15;Spacers.number=3;DR.width=15;DR.cons.seq=TAAGTGAATACTCAA;Trifonov.complexity=0.785714285714286;DUST.complexity=0
CP096026	rtracklayer	sequence_feature	12936395	12936535	.	.	.	ID=CP096026_78_19;Spacers.number=3;DR.width=19;DR.cons.seq=AAGTGAATACTCAAGTTCA;Trifonov.complexity=0.579044117647059;DUST.complexity=0.1875
CP096026	rtracklayer	sequence_feature	12936395	12936532	.	.	.	ID=CP096026_155_16;Spacers.number=3;DR.width=16;DR.cons.seq=AAGTGAATACTCAAGT;Trifonov.complexity=0.58021978021978;DUST.complexity=0.153846153846154
CP096026	rtracklayer	sequence_feature	13010868	13010957	.	.	.	ID=CP096026_124_17;Spacers.number=2;DR.width=17;DR.cons.seq=TAACAAATTTGTAACGA;Trifonov.complexity=0.502976190476191;DUST.complexity=0.142857142857143
CP096026	rtracklayer	sequence_feature	13056831	13056904	.	.	.	ID=CP096026_231_15;Spacers.number=2;DR.width=15;DR.cons.seq=AATGTGGTACAAACA;Trifonov.complexity=0.527472527472527;DUST.complexity=0.0833333333333333
CP096026	rtracklayer	sequence_feature	13056831	13056902	.	.	.	ID=CP096026_456_13;Spacers.number=2;DR.width=13;DR.cons.seq=AATGTGGTACAAA;Trifonov.complexity=0.666666666666667;DUST.complexity=0
CP096026	rtracklayer	sequence_feature	13072785	13072901	.	.	.	ID=CP096026_232_15;Spacers.number=2;DR.width=15;DR.cons.seq=AAGTTACGACAAAAA;Trifonov.complexity=0.498626373626374;DUST.complexity=0.25
CP096026	rtracklayer	sequence_feature	13084305	13084371	.	.	.	ID=CP096026_457_13;Spacers.number=2;DR.width=13;DR.cons.seq=TTGTAAGACTTTC;Trifonov.complexity=0.833333333333333;DUST.complexity=0
CP096026	rtracklayer	sequence_feature	13123727	13123939	.	.	.	ID=CP096026_461_13;Spacers.number=6;DR.width=13;DR.cons.seq=CCACTCGATCGCA;Trifonov.complexity=0.681818181818182;DUST.complexity=0.1
CP096026	rtracklayer	sequence_feature	13132475	13132687	.	.	.	ID=CP096026_462_13;Spacers.number=6;DR.width=13;DR.cons.seq=CCACTCGATCGCA;Trifonov.complexity=0.681818181818182;DUST.complexity=0.1
CP096026	rtracklayer	sequence_feature	13132476	13132687	.	.	.	ID=CP096026_909_12;Spacers.number=6;DR.width=12;DR.cons.seq=CACTCGATCGCA;Trifonov.complexity=0.654545454545455;DUST.complexity=0.111111111111111
CP096026	rtracklayer	sequence_feature	13196941	13197078	.	.	.	ID=CP096026_917_12;Spacers.number=4;DR.width=12;DR.cons.seq=GCGATTGAGTGA;Trifonov.complexity=0.654545454545455;DUST.complexity=0.111111111111111
CP096026	rtracklayer	sequence_feature	13206460	13206523	.	.	.	ID=CP096026_918_12;Spacers.number=2;DR.width=12;DR.cons.seq=TTGAGTCGTTTG;Trifonov.complexity=0.572727272727273;DUST.complexity=0.111111111111111
CP096026	rtracklayer	sequence_feature	13222828	13222907	.	.	.	ID=CP096026_464_13;Spacers.number=2;DR.width=13;DR.cons.seq=GCGTTTTGCGAGG;Trifonov.complexity=0.545454545454545;DUST.complexity=0.2
CP096026	rtracklayer	sequence_feature	13270358	13270454	.	.	.	ID=CP096026_926_12;Spacers.number=3;DR.width=12;DR.cons.seq=TTTAAAACTCTT;Trifonov.complexity=0.6;DUST.complexity=0.111111111111111
CP096026	rtracklayer	sequence_feature	13303966	13304064	.	.	.	ID=CP096026_357_14;Spacers.number=2;DR.width=14;DR.cons.seq=TACATATAAATCTT;Trifonov.complexity=0.814814814814815;DUST.complexity=0.0909090909090909
CP096026	rtracklayer	sequence_feature	13324879	13324959	.	.	.	ID=CP096026_358_14;Spacers.number=2;DR.width=14;DR.cons.seq=ACAGAACGGAAAAC;Trifonov.complexity=0.583333333333333;DUST.complexity=0.272727272727273
CP096026	rtracklayer	sequence_feature	13349102	13349238	.	.	.	ID=CP096026_162_16;Spacers.number=3;DR.width=16;DR.cons.seq=TCTTTGAAAAGGATTA;Trifonov.complexity=0.619047619047619;DUST.complexity=0.0769230769230769
CP096026	rtracklayer	sequence_feature	13358317	13358396	.	.	.	ID=CP096026_366_14;Spacers.number=2;DR.width=14;DR.cons.seq=TGGACGTACACTGA;Trifonov.complexity=0.692307692307692;DUST.complexity=0
CP096026	rtracklayer	sequence_feature	13358317	13358394	.	.	.	ID=CP096026_945_12;Spacers.number=2;DR.width=12;DR.cons.seq=TGGACGTACACT;Trifonov.complexity=0.818181818181818;DUST.complexity=0
CP096026	rtracklayer	sequence_feature	13362512	13362569	.	.	.	ID=CP096026_125_10;Spacers.number=2;DR.width=10;DR.cons.seq=ACGTACACAG;Trifonov.complexity=0.583333333333333;DUST.complexity=0.142857142857143
CP096026	rtracklayer	sequence_feature	13396895	13397093	.	.	.	ID=CP096026_368_14;Spacers.number=6;DR.width=14;DR.cons.seq=TTTCCTACGAAATT;Trifonov.complexity=0.769230769230769;DUST.complexity=0
CP096026	rtracklayer	sequence_feature	13401540	13401690	.	.	.	ID=CP096026_243_15;Spacers.number=3;DR.width=15;DR.cons.seq=TTTGCCTGAGTTATA;Trifonov.complexity=0.714285714285714;DUST.complexity=0
CP096026	rtracklayer	sequence_feature	13417426	13417496	.	.	.	ID=CP096026_951_12;Spacers.number=2;DR.width=12;DR.cons.seq=GGTCGAGTGTTT;Trifonov.complexity=0.727272727272727;DUST.complexity=0
CP096026	rtracklayer	sequence_feature	13470204	13470280	.	.	.	ID=CP096026_956_12;Spacers.number=2;DR.width=12;DR.cons.seq=TTTACAATGTAT;Trifonov.complexity=0.727272727272727;DUST.complexity=0
CP096026	rtracklayer	sequence_feature	13472344	13472406	.	.	.	ID=CP096026_958_12;Spacers.number=2;DR.width=12;DR.cons.seq=TAACTTCTTTAA;Trifonov.complexity=0.533333333333333;DUST.complexity=0.222222222222222
CP096026	rtracklayer	sequence_feature	13516526	13516607	.	.	.	ID=CP096026_477_13;Spacers.number=2;DR.width=13;DR.cons.seq=CAACTCAGCAATC;Trifonov.complexity=0.606060606060606;DUST.complexity=0.1
CP096026	rtracklayer	sequence_feature	13563483	13563557	.	.	.	ID=CP096026_482_13;Spacers.number=2;DR.width=13;DR.cons.seq=CACTCGACCACGG;Trifonov.complexity=0.606060606060606;DUST.complexity=0.1
CP096026	rtracklayer	sequence_feature	13705008	13705135	.	.	.	ID=CP096026_971_12;Spacers.number=3;DR.width=12;DR.cons.seq=CACTCGATCGCA;Trifonov.complexity=0.654545454545455;DUST.complexity=0.111111111111111
CP096026	rtracklayer	sequence_feature	13705045	13705148	.	.	.	ID=CP096026_382_14;Spacers.number=3;DR.width=14;DR.cons.seq=CACTCGATCACAAG;Trifonov.complexity=0.634615384615385;DUST.complexity=0.0909090909090909
CP096026	rtracklayer	sequence_feature	13790834	13790939	.	.	.	ID=CP096026_251_15;Spacers.number=2;DR.width=15;DR.cons.seq=GACCACCAGGTCGAG;Trifonov.complexity=0.498626373626374;DUST.complexity=0.166666666666667
CP096026	rtracklayer	sequence_feature	13794914	13794978	.	.	.	ID=CP096026_145_10;Spacers.number=2;DR.width=10;DR.cons.seq=CAAGGATACA;Trifonov.complexity=0.888888888888889;DUST.complexity=0
CP096026	rtracklayer	sequence_feature	14421131	14421229	.	.	.	ID=CP096026_490_13;Spacers.number=2;DR.width=13;DR.cons.seq=TGCGATCGAGTGA;Trifonov.complexity=0.606060606060606;DUST.complexity=0.1
CP096026	rtracklayer	sequence_feature	14421132	14421229	.	.	.	ID=CP096026_978_12;Spacers.number=3;DR.width=12;DR.cons.seq=GCGATTGAGTGA;Trifonov.complexity=0.654545454545455;DUST.complexity=0.111111111111111
CP096026	rtracklayer	sequence_feature	14421267	14421439	.	.	.	ID=CP096026_491_13;Spacers.number=5;DR.width=13;DR.cons.seq=TGCGATCGAGTGA;Trifonov.complexity=0.606060606060606;DUST.complexity=0.1
CP096026	rtracklayer	sequence_feature	14421349	14421438	.	.	.	ID=CP096026_392_14;Spacers.number=2;DR.width=14;DR.cons.seq=CTTGCGATCGAGTG;Trifonov.complexity=0.705128205128205;DUST.complexity=0.0909090909090909
CP096026	rtracklayer	sequence_feature	14421352	14421439	.	.	.	ID=CP096026_980_12;Spacers.number=2;DR.width=12;DR.cons.seq=GCGATTGAGTGA;Trifonov.complexity=0.654545454545455;DUST.complexity=0.111111111111111
CP096026	rtracklayer	sequence_feature	14429507	14429604	.	.	.	ID=CP096026_492_13;Spacers.number=2;DR.width=13;DR.cons.seq=TGCGATCGAGTGA;Trifonov.complexity=0.606060606060606;DUST.complexity=0.1
CP096026	rtracklayer	sequence_feature	14747029	14747127	.	.	.	ID=CP096026_493_13;Spacers.number=2;DR.width=13;DR.cons.seq=TGCGATCGAGTGA;Trifonov.complexity=0.606060606060606;DUST.complexity=0.1
CP096026	rtracklayer	sequence_feature	14747030	14747127	.	.	.	ID=CP096026_983_12;Spacers.number=3;DR.width=12;DR.cons.seq=GCGATTGAGTGA;Trifonov.complexity=0.654545454545455;DUST.complexity=0.111111111111111
CP096026	rtracklayer	sequence_feature	14747199	14747337	.	.	.	ID=CP096026_494_13;Spacers.number=4;DR.width=13;DR.cons.seq=TGCGATCGAGTGA;Trifonov.complexity=0.606060606060606;DUST.complexity=0.1
CP096026	rtracklayer	sequence_feature	14747250	14747337	.	.	.	ID=CP096026_984_12;Spacers.number=2;DR.width=12;DR.cons.seq=GCGATTGAGTGA;Trifonov.complexity=0.654545454545455;DUST.complexity=0.111111111111111
CP096026	rtracklayer	sequence_feature	14755404	14755501	.	.	.	ID=CP096026_495_13;Spacers.number=2;DR.width=13;DR.cons.seq=TGCGATCGAGTGA;Trifonov.complexity=0.606060606060606;DUST.complexity=0.1
CP096026	rtracklayer	sequence_feature	15741652	15741728	.	.	.	ID=CP096026_496_13;Spacers.number=2;DR.width=13;DR.cons.seq=TGTTATCATGTCT;Trifonov.complexity=0.606060606060606;DUST.complexity=0.1
CP096026	rtracklayer	sequence_feature	15744667	15744790	.	.	.	ID=CP096026_497_13;Spacers.number=3;DR.width=13;DR.cons.seq=ACTCGACCTCTTG;Trifonov.complexity=0.606060606060606;DUST.complexity=0.1
CP096026	rtracklayer	sequence_feature	15748804	15748895	.	.	.	ID=CP096026_500_13;Spacers.number=2;DR.width=13;DR.cons.seq=AAACCACTCGACC;Trifonov.complexity=0.606060606060606;DUST.complexity=0.1
CP096026	rtracklayer	sequence_feature	15763168	15763356	.	.	.	ID=CP096026_36_24;Spacers.number=3;DR.width=24;DR.cons.seq=TGATACTCGACCAGGGGGTCGAGT;Trifonov.complexity=0.601461038961039;DUST.complexity=0.238095238095238
CP096026	rtracklayer	sequence_feature	15763240	15763351	.	.	.	ID=CP096026_91_18;Spacers.number=2;DR.width=18;DR.cons.seq=GATATTCGACCAGGGGGT;Trifonov.complexity=0.6125;DUST.complexity=0.2
CP096026	rtracklayer	sequence_feature	15770747	15770890	.	.	.	ID=CP096026_37_24;Spacers.number=2;DR.width=24;DR.cons.seq=TGATACTCGACCAGGGGGTCGAGT;Trifonov.complexity=0.601461038961039;DUST.complexity=0.238095238095238
CP096026	rtracklayer	sequence_feature	15770748	15770890	.	.	.	ID=CP096026_35_23;Spacers.number=2;DR.width=23;DR.cons.seq=GATACTCGACCAGGGGGTTGAGT;Trifonov.complexity=0.752083333333333;DUST.complexity=0.15
CP096026	rtracklayer	sequence_feature	15774942	15775004	.	.	.	ID=CP096026_178_10;Spacers.number=2;DR.width=10;DR.cons.seq=GAGGTCGAGT;Trifonov.complexity=0.583333333333333;DUST.complexity=0.142857142857143
CP096026	rtracklayer	sequence_feature	15789581	15789676	.	.	.	ID=CP096026_403_14;Spacers.number=2;DR.width=14;DR.cons.seq=CCATTCACTCGACC;Trifonov.complexity=0.692307692307692;DUST.complexity=0
CP096026	rtracklayer	sequence_feature	15789720	15789787	.	.	.	ID=CP096026_404_14;Spacers.number=2;DR.width=14;DR.cons.seq=CCATTCACTCGACC;Trifonov.complexity=0.692307692307692;DUST.complexity=0
CP096026	rtracklayer	sequence_feature	15790068	15790253	.	.	.	ID=CP096026_405_14;Spacers.number=4;DR.width=14;DR.cons.seq=CCATTCACTCGACC;Trifonov.complexity=0.692307692307692;DUST.complexity=0
CP096026	rtracklayer	sequence_feature	15813502	15813595	.	.	.	ID=CP096026_991_12;Spacers.number=2;DR.width=12;DR.cons.seq=TGTGGTCGAGTA;Trifonov.complexity=0.727272727272727;DUST.complexity=0
CP096026	rtracklayer	sequence_feature	15822293	15822479	.	.	.	ID=CP096026_36_23;Spacers.number=3;DR.width=23;DR.cons.seq=ATGATACTCGACCAGGGGGTCGA;Trifonov.complexity=0.591964285714286;DUST.complexity=0.25
CP096026	rtracklayer	sequence_feature	15822294	15822479	.	.	.	ID=CP096026_30_22;Spacers.number=3;DR.width=22;DR.cons.seq=TGATACTCGACCAGGGGGTCGA;Trifonov.complexity=0.581578947368421;DUST.complexity=0.263157894736842
CP096026	rtracklayer	sequence_feature	15822295	15822513	.	.	.	ID=CP096026_44_21;Spacers.number=4;DR.width=21;DR.cons.seq=GATACTCGACCAGGGGGTCGA;Trifonov.complexity=0.526315789473684;DUST.complexity=0.277777777777778
CP096026	rtracklayer	sequence_feature	15930672	15930769	.	.	.	ID=CP096026_992_12;Spacers.number=3;DR.width=12;DR.cons.seq=GCGATTGAGTGA;Trifonov.complexity=0.654545454545455;DUST.complexity=0.111111111111111
CP096026	rtracklayer	sequence_feature	15930854	15930980	.	.	.	ID=CP096026_993_12;Spacers.number=3;DR.width=12;DR.cons.seq=GCGATTGAGTGA;Trifonov.complexity=0.654545454545455;DUST.complexity=0.111111111111111
CP096026	rtracklayer	sequence_feature	15948259	15948356	.	.	.	ID=CP096026_994_12;Spacers.number=3;DR.width=12;DR.cons.seq=GCGATTGAGTGA;Trifonov.complexity=0.654545454545455;DUST.complexity=0.111111111111111
CP096026	rtracklayer	sequence_feature	15948441	15948530	.	.	.	ID=CP096026_995_12;Spacers.number=2;DR.width=12;DR.cons.seq=GCGATTGAGTGA;Trifonov.complexity=0.654545454545455;DUST.complexity=0.111111111111111
CP096026	rtracklayer	sequence_feature	16044732	16044841	.	.	.	ID=CP096026_416_14;Spacers.number=2;DR.width=14;DR.cons.seq=ACCACTCGATCACA;Trifonov.complexity=0.564102564102564;DUST.complexity=0.0909090909090909
CP096026	rtracklayer	sequence_feature	16052648	16052719	.	.	.	ID=CP096026_417_14;Spacers.number=2;DR.width=14;DR.cons.seq=TCATTTCTGCTTTG;Trifonov.complexity=0.493589743589744;DUST.complexity=0.0909090909090909
CP096026	rtracklayer	sequence_feature	16066770	16066831	.	.	.	ID=CP096026_512_13;Spacers.number=2;DR.width=13;DR.cons.seq=GGTCGAGTAGAAT;Trifonov.complexity=0.75;DUST.complexity=0
CP096026	rtracklayer	sequence_feature	16084863	16084947	.	.	.	ID=CP096026_513_13;Spacers.number=2;DR.width=13;DR.cons.seq=GAGAAGAAGCTTC;Trifonov.complexity=0.301683501683502;DUST.complexity=0.3
CP096026	rtracklayer	sequence_feature	16107070	16107285	.	.	.	ID=CP096026_262_15;Spacers.number=4;DR.width=15;DR.cons.seq=GTAGTCGTCAATTAG;Trifonov.complexity=0.543956043956044;DUST.complexity=0.166666666666667
CP096026	rtracklayer	sequence_feature	16110512	16110584	.	.	.	ID=CP096026_420_14;Spacers.number=2;DR.width=14;DR.cons.seq=TCTATAAATTAATA;Trifonov.complexity=0.5;DUST.complexity=0.272727272727273
CP096026	rtracklayer	sequence_feature	16114198	16114341	.	.	.	ID=CP096026_170_16;Spacers.number=3;DR.width=16;DR.cons.seq=ACTCGACCTGGGGGTC;Trifonov.complexity=0.474725274725275;DUST.complexity=0.230769230769231
CP096026	rtracklayer	sequence_feature	16120500	16120719	.	.	.	ID=CP096026_46_21;Spacers.number=4;DR.width=21;DR.cons.seq=TATTCGACCTGGGGGTCGAGT;Trifonov.complexity=0.570175438596491;DUST.complexity=0.277777777777778
CP096026	rtracklayer	sequence_feature	16147466	16147546	.	.	.	ID=CP096026_1003_12;Spacers.number=2;DR.width=12;DR.cons.seq=GGTCGGATGGGA;Trifonov.complexity=0.572727272727273;DUST.complexity=0.111111111111111
CP096026	rtracklayer	sequence_feature	16184019	16184122	.	.	.	ID=CP096026_266_15;Spacers.number=3;DR.width=15;DR.cons.seq=GGGGATTTTCATACC;Trifonov.complexity=0.543956043956044;DUST.complexity=0.166666666666667
CP096026	rtracklayer	sequence_feature	16186264	16186354	.	.	.	ID=CP096026_516_13;Spacers.number=3;DR.width=13;DR.cons.seq=TGTGATCGAGTGA;Trifonov.complexity=0.429545454545455;DUST.complexity=0.2
CP096026	rtracklayer	sequence_feature	16193271	16193419	.	.	.	ID=CP096026_267_15;Spacers.number=3;DR.width=15;DR.cons.seq=CCTTGTGATCGAGTG;Trifonov.complexity=0.659340659340659;DUST.complexity=0.0833333333333333
CP096026	rtracklayer	sequence_feature	16193323	16193420	.	.	.	ID=CP096026_1004_12;Spacers.number=3;DR.width=12;DR.cons.seq=GCGATTGAGTGA;Trifonov.complexity=0.654545454545455;DUST.complexity=0.111111111111111
CP096026	rtracklayer	sequence_feature	16193490	16193593	.	.	.	ID=CP096026_268_15;Spacers.number=2;DR.width=15;DR.cons.seq=CCTTGTGATCGAGTG;Trifonov.complexity=0.659340659340659;DUST.complexity=0.0833333333333333
CP096026	rtracklayer	sequence_feature	16193544	16193631	.	.	.	ID=CP096026_1005_12;Spacers.number=2;DR.width=12;DR.cons.seq=GCGATTGAGTGA;Trifonov.complexity=0.654545454545455;DUST.complexity=0.111111111111111
CP096026	rtracklayer	sequence_feature	16200511	16200608	.	.	.	ID=CP096026_1006_12;Spacers.number=3;DR.width=12;DR.cons.seq=GCGATTGAGTGA;Trifonov.complexity=0.654545454545455;DUST.complexity=0.111111111111111
CP096026	rtracklayer	sequence_feature	16200732	16200818	.	.	.	ID=CP096026_1007_12;Spacers.number=2;DR.width=12;DR.cons.seq=GCGATTGAGTGA;Trifonov.complexity=0.654545454545455;DUST.complexity=0.111111111111111
CP096026	rtracklayer	sequence_feature	16219134	16219281	.	.	.	ID=CP096026_61_20;Spacers.number=3;DR.width=20;DR.cons.seq=TACTCGACCAGGGGGTCGAG;Trifonov.complexity=0.471813725490196;DUST.complexity=0.294117647058824
CP096026	rtracklayer	sequence_feature	16219135	16219281	.	.	.	ID=CP096026_88_19;Spacers.number=3;DR.width=19;DR.cons.seq=ACTCGACCAAGGGGTCGAG;Trifonov.complexity=0.530790441176471;DUST.complexity=0.1875
CP096026	rtracklayer	sequence_feature	16401685	16401747	.	.	.	ID=CP096026_187_10;Spacers.number=2;DR.width=10;DR.cons.seq=AACGTCAAAA;Trifonov.complexity=0.583333333333333;DUST.complexity=0.142857142857143
CP096026	rtracklayer	sequence_feature	16403713	16403775	.	.	.	ID=CP096026_190_10;Spacers.number=2;DR.width=10;DR.cons.seq=AACGTCAAAA;Trifonov.complexity=0.583333333333333;DUST.complexity=0.142857142857143
CP096026	rtracklayer	sequence_feature	16480404	16480528	.	.	.	ID=CP096026_1015_12;Spacers.number=3;DR.width=12;DR.cons.seq=TTGTGATTGAGT;Trifonov.complexity=0.533333333333333;DUST.complexity=0.222222222222222
CP096026	rtracklayer	sequence_feature	16480405	16480530	.	.	.	ID=CP096026_522_13;Spacers.number=3;DR.width=13;DR.cons.seq=TGCGATCGAGTGG;Trifonov.complexity=0.681818181818182;DUST.complexity=0.1
CP096026	rtracklayer	sequence_feature	16515459	16515583	.	.	.	ID=CP096026_1019_12;Spacers.number=3;DR.width=12;DR.cons.seq=GTTTGATCGAGT;Trifonov.complexity=0.727272727272727;DUST.complexity=0
CP096026	rtracklayer	sequence_feature	16528592	16528683	.	.	.	ID=CP096026_433_14;Spacers.number=2;DR.width=14;DR.cons.seq=TGCTCACGTCTTTC;Trifonov.complexity=0.692307692307692;DUST.complexity=0
CP096026	rtracklayer	sequence_feature	16662819	16662899	.	.	.	ID=CP096026_1025_12;Spacers.number=2;DR.width=12;DR.cons.seq=AAGCACTCGACC;Trifonov.complexity=0.909090909090909;DUST.complexity=0
CP096026	rtracklayer	sequence_feature	16664016	16664204	.	.	.	ID=CP096026_44_24;Spacers.number=3;DR.width=24;DR.cons.seq=ACTCGACCCCCTGGTCGAGTATCA;Trifonov.complexity=0.601461038961039;DUST.complexity=0.238095238095238
CP096026	rtracklayer	sequence_feature	16669130	16669221	.	.	.	ID=CP096026_527_13;Spacers.number=2;DR.width=13;DR.cons.seq=ACCACTCGACCCC;Trifonov.complexity=0.477272727272727;DUST.complexity=0.2
CP096026	rtracklayer	sequence_feature	16675690	16675794	.	.	.	ID=CP096026_438_14;Spacers.number=2;DR.width=14;DR.cons.seq=ACTCGACCAGGGGG;Trifonov.complexity=0.524475524475524;DUST.complexity=0.272727272727273
CP096026	rtracklayer	sequence_feature	16686931	16687057	.	.	.	ID=CP096026_1027_12;Spacers.number=3;DR.width=12;DR.cons.seq=TCACTCTATCGC;Trifonov.complexity=0.727272727272727;DUST.complexity=0
CP096026	rtracklayer	sequence_feature	16700839	16700904	.	.	.	ID=CP096026_271_15;Spacers.number=2;DR.width=15;DR.cons.seq=CTAAATCGCAAAACC;Trifonov.complexity=0.604395604395604;DUST.complexity=0.25
CP096026	rtracklayer	sequence_feature	16738565	16738637	.	.	.	ID=CP096026_535_13;Spacers.number=2;DR.width=13;DR.cons.seq=GGTCGAGTAGATT;Trifonov.complexity=0.75;DUST.complexity=0
CP096026	rtracklayer	sequence_feature	16738616	16738773	.	.	.	ID=CP096026_91_19;Spacers.number=3;DR.width=19;DR.cons.seq=GACCAGGGGATCGAGTGGT;Trifonov.complexity=0.647058823529412;DUST.complexity=0.0625
CP096026	rtracklayer	sequence_feature	16739751	16739861	.	.	.	ID=CP096026_537_13;Spacers.number=3;DR.width=13;DR.cons.seq=GGTCGAGTAGATT;Trifonov.complexity=0.75;DUST.complexity=0
CP096026	rtracklayer	sequence_feature	16749801	16749875	.	.	.	ID=CP096026_539_13;Spacers.number=2;DR.width=13;DR.cons.seq=GCAATGAAAATAA;Trifonov.complexity=0.477272727272727;DUST.complexity=0.2
CP096026	rtracklayer	sequence_feature	16786194	16786271	.	.	.	ID=CP096026_1035_12;Spacers.number=2;DR.width=12;DR.cons.seq=AGAAATTGAGAA;Trifonov.complexity=0.474074074074074;DUST.complexity=0.222222222222222
CP096026	rtracklayer	sequence_feature	16805650	16805730	.	.	.	ID=CP096026_545_13;Spacers.number=2;DR.width=13;DR.cons.seq=CACTCGACCTCTG;Trifonov.complexity=0.606060606060606;DUST.complexity=0.1
CP096026	rtracklayer	sequence_feature	16809658	16809803	.	.	.	ID=CP096026_272_15;Spacers.number=3;DR.width=15;DR.cons.seq=CAAACCACTCGACCC;Trifonov.complexity=0.527472527472527;DUST.complexity=0.0833333333333333
CP096026	rtracklayer	sequence_feature	16809661	16809746	.	.	.	ID=CP096026_547_13;Spacers.number=2;DR.width=13;DR.cons.seq=ACCACTCGACCCC;Trifonov.complexity=0.477272727272727;DUST.complexity=0.2
CP096026	rtracklayer	sequence_feature	16876660	16876778	.	.	.	ID=CP096026_553_13;Spacers.number=3;DR.width=13;DR.cons.seq=TGAGCTGACTTGG;Trifonov.complexity=0.606060606060606;DUST.complexity=0.1
CP096026	rtracklayer	sequence_feature	16917511	16917607	.	.	.	ID=CP096026_555_13;Spacers.number=2;DR.width=13;DR.cons.seq=TGATCAGACTGAA;Trifonov.complexity=0.681818181818182;DUST.complexity=0.1
CP096026	rtracklayer	sequence_feature	17000088	17000166	.	.	.	ID=CP096026_559_13;Spacers.number=2;DR.width=13;DR.cons.seq=AATTTGTGAGGGA;Trifonov.complexity=0.888888888888889;DUST.complexity=0
CP096026	rtracklayer	sequence_feature	17038268	17038345	.	.	.	ID=CP096026_1057_12;Spacers.number=2;DR.width=12;DR.cons.seq=GTATTATTTCAT;Trifonov.complexity=0.387878787878788;DUST.complexity=0.222222222222222
CP096026	rtracklayer	sequence_feature	17067563	17067654	.	.	.	ID=CP096026_564_13;Spacers.number=2;DR.width=13;DR.cons.seq=ACCACTCGACCCC;Trifonov.complexity=0.477272727272727;DUST.complexity=0.2
CP096026	rtracklayer	sequence_feature	17070792	17070934	.	.	.	ID=CP096026_566_13;Spacers.number=4;DR.width=13;DR.cons.seq=ATCAACCACTCGA;Trifonov.complexity=0.75;DUST.complexity=0
CP096026	rtracklayer	sequence_feature	17084302	17084377	.	.	.	ID=CP096026_454_14;Spacers.number=2;DR.width=14;DR.cons.seq=AAGCGAATCAAGAC;Trifonov.complexity=0.634615384615385;DUST.complexity=0.0909090909090909
CP096026	rtracklayer	sequence_feature	17124669	17124790	.	.	.	ID=CP096026_573_13;Spacers.number=3;DR.width=13;DR.cons.seq=TATTTGGATAAAA;Trifonov.complexity=0.707070707070707;DUST.complexity=0.1
CP096026	rtracklayer	sequence_feature	17136574	17136683	.	.	.	ID=CP096026_141_17;Spacers.number=2;DR.width=17;DR.cons.seq=ATGTTACGGCTGAGTTA;Trifonov.complexity=0.603571428571429;DUST.complexity=0.142857142857143
CP096026	rtracklayer	sequence_feature	17156772	17156845	.	.	.	ID=CP096026_574_13;Spacers.number=2;DR.width=13;DR.cons.seq=AACTATAATTTAT;Trifonov.complexity=0.606060606060606;DUST.complexity=0.1
CP096026	rtracklayer	sequence_feature	17156888	17156947	.	.	.	ID=CP096026_575_13;Spacers.number=2;DR.width=13;DR.cons.seq=AACTATAATTTAT;Trifonov.complexity=0.606060606060606;DUST.complexity=0.1
CP096026	rtracklayer	sequence_feature	17165017	17165092	.	.	.	ID=CP096026_184_16;Spacers.number=2;DR.width=16;DR.cons.seq=TTACAAAATCTACCAC;Trifonov.complexity=0.857142857142857;DUST.complexity=0.153846153846154
CP096026	rtracklayer	sequence_feature	17186953	17187031	.	.	.	ID=CP096026_185_16;Spacers.number=2;DR.width=16;DR.cons.seq=TCGGTTGGCGATCTTC;Trifonov.complexity=0.666666666666667;DUST.complexity=0
CP096026	rtracklayer	sequence_feature	17205403	17205486	.	.	.	ID=CP096026_580_13;Spacers.number=2;DR.width=13;DR.cons.seq=AAATGATTTATGT;Trifonov.complexity=0.707070707070707;DUST.complexity=0.1
CP096026	rtracklayer	sequence_feature	17236958	17237088	.	.	.	ID=CP096026_582_13;Spacers.number=3;DR.width=13;DR.cons.seq=TGATCGAGTAAAT;Trifonov.complexity=0.75;DUST.complexity=0
CP096026	rtracklayer	sequence_feature	17245142	17245208	.	.	.	ID=CP096026_584_13;Spacers.number=2;DR.width=13;DR.cons.seq=ATCTGTTAGAATT;Trifonov.complexity=0.833333333333333;DUST.complexity=0
CP096026	rtracklayer	sequence_feature	17251734	17251841	.	.	.	ID=CP096026_201_10;Spacers.number=4;DR.width=10;DR.cons.seq=TTACGACTAA;Trifonov.complexity=0.777777777777778;DUST.complexity=0
CP096026	rtracklayer	sequence_feature	17304750	17304861	.	.	.	ID=CP096026_188_16;Spacers.number=2;DR.width=16;DR.cons.seq=GATGAAAAGACACAAC;Trifonov.complexity=0.4;DUST.complexity=0.153846153846154
CP096026	rtracklayer	sequence_feature	17354165	17354264	.	.	.	ID=CP096026_1091_12;Spacers.number=3;DR.width=12;DR.cons.seq=AACTTTGCGAGG;Trifonov.complexity=0.909090909090909;DUST.complexity=0
CP096026	rtracklayer	sequence_feature	17377034	17377253	.	.	.	ID=CP096026_54_21;Spacers.number=4;DR.width=21;DR.cons.seq=TACTCGACCAGGGGGTCGAGT;Trifonov.complexity=0.482456140350877;DUST.complexity=0.277777777777778
CP096026	rtracklayer	sequence_feature	17377109	17377256	.	.	.	ID=CP096026_70_20;Spacers.number=3;DR.width=20;DR.cons.seq=CGACCAGGGGGTCGAGTAGT;Trifonov.complexity=0.457516339869281;DUST.complexity=0.294117647058824
CP096026	rtracklayer	sequence_feature	17377109	17377253	.	.	.	ID=CP096026_148_17;Spacers.number=3;DR.width=17;DR.cons.seq=CGACCAGGGGGTCGAGT;Trifonov.complexity=0.417857142857143;DUST.complexity=0.285714285714286
CP096026	rtracklayer	sequence_feature	17411603	17411673	.	.	.	ID=CP096026_1094_12;Spacers.number=2;DR.width=12;DR.cons.seq=CATCACTCGACC;Trifonov.complexity=0.727272727272727;DUST.complexity=0
CP096026	rtracklayer	sequence_feature	17426412	17426482	.	.	.	ID=CP096026_1097_12;Spacers.number=2;DR.width=12;DR.cons.seq=CATCACTCGACC;Trifonov.complexity=0.727272727272727;DUST.complexity=0
CP096026	rtracklayer	sequence_feature	17426413	17426485	.	.	.	ID=CP096026_595_13;Spacers.number=2;DR.width=13;DR.cons.seq=ACCACTCGACCCC;Trifonov.complexity=0.477272727272727;DUST.complexity=0.2
CP096026	rtracklayer	sequence_feature	17433827	17433954	.	.	.	ID=CP096026_1098_12;Spacers.number=3;DR.width=12;DR.cons.seq=TCACTCTATCGC;Trifonov.complexity=0.727272727272727;DUST.complexity=0
CP096026	rtracklayer	sequence_feature	17443396	17443536	.	.	.	ID=CP096026_191_16;Spacers.number=4;DR.width=16;DR.cons.seq=TTTCGATTTTAGCGGA;Trifonov.complexity=0.514285714285714;DUST.complexity=0.230769230769231
CP096026	rtracklayer	sequence_feature	17459020	17459120	.	.	.	ID=CP096026_597_13;Spacers.number=3;DR.width=13;DR.cons.seq=TGTTTATGAAATT;Trifonov.complexity=0.777777777777778;DUST.complexity=0
CP096026	rtracklayer	sequence_feature	17459164	17459233	.	.	.	ID=CP096026_598_13;Spacers.number=2;DR.width=13;DR.cons.seq=TGTTTATGAAATT;Trifonov.complexity=0.777777777777778;DUST.complexity=0
CP096026	rtracklayer	sequence_feature	17470089	17470193	.	.	.	ID=CP096026_599_13;Spacers.number=3;DR.width=13;DR.cons.seq=ATAACCGAATGGA;Trifonov.complexity=0.75;DUST.complexity=0
CP096026	rtracklayer	sequence_feature	17524653	17524721	.	.	.	ID=CP096026_1105_12;Spacers.number=2;DR.width=12;DR.cons.seq=CATCACTCGACC;Trifonov.complexity=0.727272727272727;DUST.complexity=0
CP096026	rtracklayer	sequence_feature	17527232	17527291	.	.	.	ID=CP096026_203_10;Spacers.number=2;DR.width=10;DR.cons.seq=CACTCGACCA;Trifonov.complexity=0.777777777777778;DUST.complexity=0
CP096026	rtracklayer	sequence_feature	17531940	17532031	.	.	.	ID=CP096026_602_13;Spacers.number=2;DR.width=13;DR.cons.seq=ATTTCACTCGACC;Trifonov.complexity=0.75;DUST.complexity=0
CP096026	rtracklayer	sequence_feature	17532091	17532169	.	.	.	ID=CP096026_603_13;Spacers.number=2;DR.width=13;DR.cons.seq=ATTTCACTCGACC;Trifonov.complexity=0.75;DUST.complexity=0
CP096026	rtracklayer	sequence_feature	17536064	17536155	.	.	.	ID=CP096026_604_13;Spacers.number=2;DR.width=13;DR.cons.seq=ACCACTCGACCCC;Trifonov.complexity=0.477272727272727;DUST.complexity=0.2
CP096026	rtracklayer	sequence_feature	17576715	17576772	.	.	.	ID=CP096026_1111_12;Spacers.number=2;DR.width=12;DR.cons.seq=CTCAGCTTGTTC;Trifonov.complexity=0.727272727272727;DUST.complexity=0
CP096026	rtracklayer	sequence_feature	17644600	17644661	.	.	.	ID=CP096026_610_13;Spacers.number=2;DR.width=13;DR.cons.seq=ATCAAAATTTTCA;Trifonov.complexity=0.404040404040404;DUST.complexity=0.3
CP096026	rtracklayer	sequence_feature	17645755	17645823	.	.	.	ID=CP096026_1116_12;Spacers.number=2;DR.width=12;DR.cons.seq=TCAAATGAGTTG;Trifonov.complexity=0.818181818181818;DUST.complexity=0
CP096026	rtracklayer	sequence_feature	17646267	17646343	.	.	.	ID=CP096026_303_15;Spacers.number=2;DR.width=15;DR.cons.seq=ATAAACCCTCGTCGT;Trifonov.complexity=0.498626373626374;DUST.complexity=0.166666666666667
CP096026	rtracklayer	sequence_feature	17670964	17671037	.	.	.	ID=CP096026_611_13;Spacers.number=2;DR.width=13;DR.cons.seq=ACAGAGCGGATAA;Trifonov.complexity=0.833333333333333;DUST.complexity=0
CP096026	rtracklayer	sequence_feature	17703163	17703241	.	.	.	ID=CP096026_616_13;Spacers.number=2;DR.width=13;DR.cons.seq=AGAGATATACCTT;Trifonov.complexity=0.545454545454545;DUST.complexity=0.2
CP096026	rtracklayer	sequence_feature	17703591	17703704	.	.	.	ID=CP096026_620_13;Spacers.number=3;DR.width=13;DR.cons.seq=AGAGATATACCTT;Trifonov.complexity=0.545454545454545;DUST.complexity=0.2
CP096026	rtracklayer	sequence_feature	17707916	17708021	.	.	.	ID=CP096026_157_17;Spacers.number=2;DR.width=17;DR.cons.seq=TAAGTCAACCGTAACTT;Trifonov.complexity=0.595833333333333;DUST.complexity=0.142857142857143
CP096026	rtracklayer	sequence_feature	17708075	17708173	.	.	.	ID=CP096026_158_17;Spacers.number=2;DR.width=17;DR.cons.seq=TAAGTCAACCGTAACTT;Trifonov.complexity=0.595833333333333;DUST.complexity=0.142857142857143
CP096026	rtracklayer	sequence_feature	17729604	17729679	.	.	.	ID=CP096026_621_13;Spacers.number=2;DR.width=13;DR.cons.seq=GGGATACAAATAA;Trifonov.complexity=0.53030303030303;DUST.complexity=0.1
CP096026	rtracklayer	sequence_feature	17740931	17741006	.	.	.	ID=CP096026_623_13;Spacers.number=2;DR.width=13;DR.cons.seq=GGGATACAAATAA;Trifonov.complexity=0.53030303030303;DUST.complexity=0.1
CP096026	rtracklayer	sequence_feature	17756685	17756761	.	.	.	ID=CP096026_160_17;Spacers.number=2;DR.width=17;DR.cons.seq=TTTGCTGTAGAGACTTT;Trifonov.complexity=0.4875;DUST.complexity=0.142857142857143
CP096026	rtracklayer	sequence_feature	17760640	17760735	.	.	.	ID=CP096026_199_16;Spacers.number=2;DR.width=16;DR.cons.seq=TGTCATAAATAAGTTT;Trifonov.complexity=0.474725274725275;DUST.complexity=0.153846153846154
CP096026	rtracklayer	sequence_feature	17828847	17829001	.	.	.	ID=CP096026_200_16;Spacers.number=3;DR.width=16;DR.cons.seq=CAATTTTCCTACGAAA;Trifonov.complexity=0.680952380952381;DUST.complexity=0.0769230769230769
CP096026	rtracklayer	sequence_feature	17828899	17829073	.	.	.	ID=CP096026_474_14;Spacers.number=4;DR.width=14;DR.cons.seq=ATTTTCCTACGAAA;Trifonov.complexity=0.705128205128205;DUST.complexity=0.0909090909090909
CP096026	rtracklayer	sequence_feature	17839548	17839616	.	.	.	ID=CP096026_1132_12;Spacers.number=2;DR.width=12;DR.cons.seq=GGAGCGATTGTG;Trifonov.complexity=0.818181818181818;DUST.complexity=0
CP096026	rtracklayer	sequence_feature	17856903	17856970	.	.	.	ID=CP096026_1134_12;Spacers.number=2;DR.width=12;DR.cons.seq=CTCGACCGCGTC;Trifonov.complexity=0.727272727272727;DUST.complexity=0
CP096026	rtracklayer	sequence_feature	17884753	17884825	.	.	.	ID=CP096026_629_13;Spacers.number=2;DR.width=13;DR.cons.seq=TTGGTATATGTGG;Trifonov.complexity=0.545454545454545;DUST.complexity=0.2
CP096026	rtracklayer	sequence_feature	17939267	17939336	.	.	.	ID=CP096026_641_13;Spacers.number=2;DR.width=13;DR.cons.seq=ATTCTCTTAGTAA;Trifonov.complexity=0.606060606060606;DUST.complexity=0.1
CP096026	rtracklayer	sequence_feature	17991219	17991278	.	.	.	ID=CP096026_645_13;Spacers.number=2;DR.width=13;DR.cons.seq=AGAAACGGTGGTG;Trifonov.complexity=0.490909090909091;DUST.complexity=0.2
CP096026	rtracklayer	sequence_feature	18019823	18019890	.	.	.	ID=CP096026_647_13;Spacers.number=2;DR.width=13;DR.cons.seq=TTAAACCTCCAAA;Trifonov.complexity=0.808080808080808;DUST.complexity=0.1
CP096026	rtracklayer	sequence_feature	18020263	18020369	.	.	.	ID=CP096026_165_17;Spacers.number=3;DR.width=17;DR.cons.seq=AGGTTTAAAGTGTTAGT;Trifonov.complexity=0.622222222222222;DUST.complexity=0.214285714285714
CP096026	rtracklayer	sequence_feature	18020263	18020367	.	.	.	ID=CP096026_311_15;Spacers.number=3;DR.width=15;DR.cons.seq=AGGTTTAAAGTGTTA;Trifonov.complexity=0.658119658119658;DUST.complexity=0.166666666666667
CP096026	rtracklayer	sequence_feature	18054205	18054331	.	.	.	ID=CP096026_651_13;Spacers.number=3;DR.width=13;DR.cons.seq=ATAGATTACTGTA;Trifonov.complexity=0.75;DUST.complexity=0
CP096026	rtracklayer	sequence_feature	18082447	18082531	.	.	.	ID=CP096026_652_13;Spacers.number=2;DR.width=13;DR.cons.seq=AACTAAGCAAATC;Trifonov.complexity=0.75;DUST.complexity=0
CP096026	rtracklayer	sequence_feature	18167267	18167333	.	.	.	ID=CP096026_488_14;Spacers.number=2;DR.width=14;DR.cons.seq=GAAAAATTACGATA;Trifonov.complexity=0.407925407925408;DUST.complexity=0.272727272727273
CP096026	rtracklayer	sequence_feature	18177284	18177354	.	.	.	ID=CP096026_489_14;Spacers.number=2;DR.width=14;DR.cons.seq=TTGAAATTAATCAA;Trifonov.complexity=0.564102564102564;DUST.complexity=0.0909090909090909
CP096026	rtracklayer	sequence_feature	18286367	18286440	.	.	.	ID=CP096026_1159_12;Spacers.number=2;DR.width=12;DR.cons.seq=AGAACTTCTTTG;Trifonov.complexity=0.654545454545455;DUST.complexity=0.111111111111111
CP096026	rtracklayer	sequence_feature	18309770	18309854	.	.	.	ID=CP096026_661_13;Spacers.number=3;DR.width=13;DR.cons.seq=AATTGATGTAAAT;Trifonov.complexity=0.707070707070707;DUST.complexity=0.1
CP096026	rtracklayer	sequence_feature	18318590	18318677	.	.	.	ID=CP096026_663_13;Spacers.number=2;DR.width=13;DR.cons.seq=ATCCATCTAAATG;Trifonov.complexity=0.606060606060606;DUST.complexity=0.1
CP096026	rtracklayer	sequence_feature	18376100	18376185	.	.	.	ID=CP096026_1171_12;Spacers.number=2;DR.width=12;DR.cons.seq=AATGATTTACAA;Trifonov.complexity=0.727272727272727;DUST.complexity=0
CP096026	rtracklayer	sequence_feature	18376257	18376341	.	.	.	ID=CP096026_1172_12;Spacers.number=2;DR.width=12;DR.cons.seq=AATGATTTACAA;Trifonov.complexity=0.727272727272727;DUST.complexity=0
CP096026	rtracklayer	sequence_feature	18418060	18418196	.	.	.	ID=CP096026_667_13;Spacers.number=4;DR.width=13;DR.cons.seq=ATGTTTTAAATGG;Trifonov.complexity=0.636363636363636;DUST.complexity=0.2
CP096026	rtracklayer	sequence_feature	18418307	18418377	.	.	.	ID=CP096026_668_13;Spacers.number=2;DR.width=13;DR.cons.seq=ATGTTTTAAATGG;Trifonov.complexity=0.636363636363636;DUST.complexity=0.2
CP096026	rtracklayer	sequence_feature	18425801	18425945	.	.	.	ID=CP096026_210_16;Spacers.number=3;DR.width=16;DR.cons.seq=CTGAAGTATATTCATA;Trifonov.complexity=0.628571428571428;DUST.complexity=0.153846153846154
CP096026	rtracklayer	sequence_feature	18449185	18449253	.	.	.	ID=CP096026_670_13;Spacers.number=2;DR.width=13;DR.cons.seq=TGTTGAGTATGAT;Trifonov.complexity=0.707070707070707;DUST.complexity=0.1
CP096026	rtracklayer	sequence_feature	18456424	18456557	.	.	.	ID=CP096026_505_14;Spacers.number=4;DR.width=14;DR.cons.seq=TATATCTGTACAGT;Trifonov.complexity=0.634615384615385;DUST.complexity=0.0909090909090909
CP096026	rtracklayer	sequence_feature	18473216	18473300	.	.	.	ID=CP096026_211_16;Spacers.number=2;DR.width=16;DR.cons.seq=GTCTTGTGAAGCTCCC;Trifonov.complexity=0.666666666666667;DUST.complexity=0
CP096026	rtracklayer	sequence_feature	18509619	18509707	.	.	.	ID=CP096026_330_15;Spacers.number=2;DR.width=15;DR.cons.seq=CTCTATAAATTAATA;Trifonov.complexity=0.512820512820513;DUST.complexity=0.25
CP096026	rtracklayer	sequence_feature	18570044	18570110	.	.	.	ID=CP096026_509_14;Spacers.number=2;DR.width=14;DR.cons.seq=TTAGAAAACAGATT;Trifonov.complexity=0.512820512820513;DUST.complexity=0.181818181818182
CP096026	rtracklayer	sequence_feature	18570045	18570110	.	.	.	ID=CP096026_677_13;Spacers.number=2;DR.width=13;DR.cons.seq=TAGAAAACAGATT;Trifonov.complexity=0.545454545454545;DUST.complexity=0.2
CP096026	rtracklayer	sequence_feature	18690870	18690924	.	.	.	ID=CP096026_1205_12;Spacers.number=2;DR.width=12;DR.cons.seq=TTTAAAAGATTT;Trifonov.complexity=0.533333333333333;DUST.complexity=0.222222222222222
CP096026	rtracklayer	sequence_feature	18718280	18718379	.	.	.	ID=CP096026_1209_12;Spacers.number=3;DR.width=12;DR.cons.seq=TTTATTTCAAAA;Trifonov.complexity=0.533333333333333;DUST.complexity=0.222222222222222
CP096026	rtracklayer	sequence_feature	18740004	18740070	.	.	.	ID=CP096026_1212_12;Spacers.number=2;DR.width=12;DR.cons.seq=GTCTGAAAATTT;Trifonov.complexity=0.654545454545455;DUST.complexity=0.111111111111111
CP096026	rtracklayer	sequence_feature	18787126	18787218	.	.	.	ID=CP096026_515_14;Spacers.number=2;DR.width=14;DR.cons.seq=TATTCTCACAAAGA;Trifonov.complexity=0.769230769230769;DUST.complexity=0
CP096026	rtracklayer	sequence_feature	18790596	18790703	.	.	.	ID=CP096026_685_13;Spacers.number=3;DR.width=13;DR.cons.seq=ATTAAGCTAATTT;Trifonov.complexity=0.477272727272727;DUST.complexity=0.2
CP096026	rtracklayer	sequence_feature	18878136	18878259	.	.	.	ID=CP096026_688_13;Spacers.number=3;DR.width=13;DR.cons.seq=AGGGAAGTGGATC;Trifonov.complexity=0.606060606060606;DUST.complexity=0.1
CP096026	rtracklayer	sequence_feature	18888464	18888532	.	.	.	ID=CP096026_1231_12;Spacers.number=2;DR.width=12;DR.cons.seq=ATACATTGTATT;Trifonov.complexity=0.572727272727273;DUST.complexity=0.111111111111111
CP096026	rtracklayer	sequence_feature	18916215	18916284	.	.	.	ID=CP096026_1234_12;Spacers.number=2;DR.width=12;DR.cons.seq=TTGAACCATGTA;Trifonov.complexity=0.909090909090909;DUST.complexity=0
CP096026	rtracklayer	sequence_feature	18993659	18993741	.	.	.	ID=CP096026_694_13;Spacers.number=3;DR.width=13;DR.cons.seq=TATTCTTCGGAAG;Trifonov.complexity=0.757575757575758;DUST.complexity=0.1
CP096026	rtracklayer	sequence_feature	19121757	19121830	.	.	.	ID=CP096026_697_13;Spacers.number=2;DR.width=13;DR.cons.seq=TATTCAACAAAAT;Trifonov.complexity=0.636363636363636;DUST.complexity=0.2
CP096026	rtracklayer	sequence_feature	19181280	19181364	.	.	.	ID=CP096026_1253_12;Spacers.number=2;DR.width=12;DR.cons.seq=TATATCAAGCTA;Trifonov.complexity=0.654545454545455;DUST.complexity=0.111111111111111
CP096026	rtracklayer	sequence_feature	19261487	19261613	.	.	.	ID=CP096026_107_19;Spacers.number=2;DR.width=19;DR.cons.seq=ATGTAATCGTGAACACCAA;Trifonov.complexity=0.6875;DUST.complexity=0
CP096026	rtracklayer	sequence_feature	19496199	19496270	.	.	.	ID=CP096026_706_13;Spacers.number=2;DR.width=13;DR.cons.seq=AAGAATGGGAGCA;Trifonov.complexity=0.666666666666667;DUST.complexity=0
CP096026	rtracklayer	sequence_feature	19617053	19617126	.	.	.	ID=CP096026_219_10;Spacers.number=2;DR.width=10;DR.cons.seq=ATTGAGATAT;Trifonov.complexity=0.666666666666667;DUST.complexity=0
CP096026	rtracklayer	sequence_feature	19656652	19656721	.	.	.	ID=CP096026_1277_12;Spacers.number=2;DR.width=12;DR.cons.seq=TCAAATGAGTTG;Trifonov.complexity=0.818181818181818;DUST.complexity=0
CP096026	rtracklayer	sequence_feature	19657708	19657792	.	.	.	ID=CP096026_1278_12;Spacers.number=2;DR.width=12;DR.cons.seq=TCAAATGAGTTG;Trifonov.complexity=0.818181818181818;DUST.complexity=0
CP096026	rtracklayer	sequence_feature	19677833	19677918	.	.	.	ID=CP096026_1281_12;Spacers.number=2;DR.width=12;DR.cons.seq=AATGATTTACAA;Trifonov.complexity=0.727272727272727;DUST.complexity=0
CP096026	rtracklayer	sequence_feature	19679468	19679544	.	.	.	ID=CP096026_716_13;Spacers.number=2;DR.width=13;DR.cons.seq=TTTACAATGTATT;Trifonov.complexity=0.666666666666667;DUST.complexity=0
CP096026	rtracklayer	sequence_feature	19683461	19683595	.	.	.	ID=CP096026_229_16;Spacers.number=3;DR.width=16;DR.cons.seq=TCTTTGAAAAGGATTA;Trifonov.complexity=0.619047619047619;DUST.complexity=0.0769230769230769
CP096026	rtracklayer	sequence_feature	19708162	19708244	.	.	.	ID=CP096026_1288_12;Spacers.number=2;DR.width=12;DR.cons.seq=ATTTGAACTTAA;Trifonov.complexity=0.727272727272727;DUST.complexity=0
CP096026	rtracklayer	sequence_feature	20386266	20386461	.	.	.	ID=CP096026_375_15;Spacers.number=4;DR.width=15;DR.cons.seq=CATATAACTCAGCCG;Trifonov.complexity=0.725274725274725;DUST.complexity=0.0833333333333333
CP096026	rtracklayer	sequence_feature	20445483	20445549	.	.	.	ID=CP096026_376_15;Spacers.number=2;DR.width=15;DR.cons.seq=TTTAAATATTGAATT;Trifonov.complexity=0.564102564102564;DUST.complexity=0.166666666666667
CP096026	rtracklayer	sequence_feature	20446428	20446512	.	.	.	ID=CP096026_379_15;Spacers.number=2;DR.width=15;DR.cons.seq=TTTAAATATTGAATT;Trifonov.complexity=0.564102564102564;DUST.complexity=0.166666666666667
CP096026	rtracklayer	sequence_feature	20512267	20512350	.	.	.	ID=CP096026_234_16;Spacers.number=2;DR.width=16;DR.cons.seq=AATGTAGACTTAATTT;Trifonov.complexity=0.619047619047619;DUST.complexity=0.0769230769230769
CP096026	rtracklayer	sequence_feature	20584170	20584292	.	.	.	ID=CP096026_191_17;Spacers.number=2;DR.width=17;DR.cons.seq=CAATTGTACCTAAACGC;Trifonov.complexity=0.75;DUST.complexity=0
CP096026	rtracklayer	sequence_feature	20607406	20607503	.	.	.	ID=CP096026_744_13;Spacers.number=3;DR.width=13;DR.cons.seq=ATGGTGGTCGAGG;Trifonov.complexity=0.490909090909091;DUST.complexity=0.2
CP096026	rtracklayer	sequence_feature	20692533	20692626	.	.	.	ID=CP096026_113_19;Spacers.number=2;DR.width=19;DR.cons.seq=TTCCACCGGAGATTGGAAA;Trifonov.complexity=0.705882352941176;DUST.complexity=0.0625
CP096026	rtracklayer	sequence_feature	20692533	20692625	.	.	.	ID=CP096026_136_18;Spacers.number=2;DR.width=18;DR.cons.seq=TTCCACCGGAGATTGGAA;Trifonov.complexity=0.703125;DUST.complexity=0.0666666666666667
CP096026	rtracklayer	sequence_feature	20692533	20692623	.	.	.	ID=CP096026_239_16;Spacers.number=2;DR.width=16;DR.cons.seq=TTCCACCGGAGATTGG;Trifonov.complexity=0.733333333333333;DUST.complexity=0
CP096026	rtracklayer	sequence_feature	20704386	20704471	.	.	.	ID=CP096026_383_15;Spacers.number=2;DR.width=15;DR.cons.seq=AAGAGTATTACAAAA;Trifonov.complexity=0.593406593406594;DUST.complexity=0.0833333333333333
CP096026	rtracklayer	sequence_feature	20833792	20833855	.	.	.	ID=CP096026_750_13;Spacers.number=2;DR.width=13;DR.cons.seq=TTTAATTTGAAAC;Trifonov.complexity=0.53030303030303;DUST.complexity=0.1
CP096026	rtracklayer	sequence_feature	20848716	20848828	.	.	.	ID=CP096026_242_16;Spacers.number=2;DR.width=16;DR.cons.seq=AATAGTTGATCTTTAA;Trifonov.complexity=0.666666666666667;DUST.complexity=0
CP096026	rtracklayer	sequence_feature	20872560	20872643	.	.	.	ID=CP096026_389_15;Spacers.number=2;DR.width=15;DR.cons.seq=AAATCACAAACATTA;Trifonov.complexity=0.658119658119658;DUST.complexity=0.166666666666667
CP096026	rtracklayer	sequence_feature	20958862	20958931	.	.	.	ID=CP096026_760_13;Spacers.number=2;DR.width=13;DR.cons.seq=AATCCTCGTGAAT;Trifonov.complexity=0.681818181818182;DUST.complexity=0.1
CP096026	rtracklayer	sequence_feature	20983967	20984043	.	.	.	ID=CP096026_245_16;Spacers.number=2;DR.width=16;DR.cons.seq=TAAAGTTTCAACCTTT;Trifonov.complexity=0.619047619047619;DUST.complexity=0.0769230769230769
CP096026	rtracklayer	sequence_feature	21008686	21008765	.	.	.	ID=CP096026_762_13;Spacers.number=2;DR.width=13;DR.cons.seq=TTCAATGATTCAA;Trifonov.complexity=0.301683501683502;DUST.complexity=0.3
CP096026	rtracklayer	sequence_feature	21134427	21134530	.	.	.	ID=CP096026_56_24;Spacers.number=2;DR.width=24;DR.cons.seq=TAACACCACCGCCTCCTCCGTATT;Trifonov.complexity=0.444155844155844;DUST.complexity=0.285714285714286
CP096026	rtracklayer	sequence_feature	21134428	21134522	.	.	.	ID=CP096026_394_15;Spacers.number=2;DR.width=15;DR.cons.seq=AACACCACCGCCTCC;Trifonov.complexity=0.443223443223443;DUST.complexity=0.166666666666667
CP096026	rtracklayer	sequence_feature	21134438	21134530	.	.	.	ID=CP096026_766_13;Spacers.number=2;DR.width=13;DR.cons.seq=CCTCCTCCGTATT;Trifonov.complexity=0.344781144781145;DUST.complexity=0.3
CP096026	rtracklayer	sequence_feature	21163666	21163771	.	.	.	ID=CP096026_196_17;Spacers.number=2;DR.width=17;DR.cons.seq=CAAAACCCTATCCTCAA;Trifonov.complexity=0.711111111111111;DUST.complexity=0.214285714285714
CP096026	rtracklayer	sequence_feature	21456168	21456250	.	.	.	ID=CP096026_399_15;Spacers.number=2;DR.width=15;DR.cons.seq=TAACTCATATCCTTT;Trifonov.complexity=1;DUST.complexity=0
CP096026	rtracklayer	sequence_feature	21456168	21456249	.	.	.	ID=CP096026_582_14;Spacers.number=2;DR.width=14;DR.cons.seq=TAACTCATATCCTT;Trifonov.complexity=1;DUST.complexity=0
CP096026	rtracklayer	sequence_feature	21456168	21456248	.	.	.	ID=CP096026_778_13;Spacers.number=2;DR.width=13;DR.cons.seq=TAACTCATATCCT;Trifonov.complexity=0.888888888888889;DUST.complexity=0
CP096026	rtracklayer	sequence_feature	21517245	21517319	.	.	.	ID=CP096026_401_15;Spacers.number=2;DR.width=15;DR.cons.seq=AAAAGTGACTACTTT;Trifonov.complexity=0.543956043956044;DUST.complexity=0.166666666666667
CP096026	rtracklayer	sequence_feature	21643846	21643927	.	.	.	ID=CP096026_781_13;Spacers.number=2;DR.width=13;DR.cons.seq=TCACGCCTATCAT;Trifonov.complexity=0.681818181818182;DUST.complexity=0.1
CP096026	rtracklayer	sequence_feature	21772338	21772406	.	.	.	ID=CP096026_1409_12;Spacers.number=2;DR.width=12;DR.cons.seq=TTTTATCAATTA;Trifonov.complexity=0.533333333333333;DUST.complexity=0.222222222222222
CP096026	rtracklayer	sequence_feature	21772541	21772619	.	.	.	ID=CP096026_1410_12;Spacers.number=2;DR.width=12;DR.cons.seq=TTTTATCAATTA;Trifonov.complexity=0.533333333333333;DUST.complexity=0.222222222222222
CP096026	rtracklayer	sequence_feature	21939894	21939975	.	.	.	ID=CP096026_256_16;Spacers.number=2;DR.width=16;DR.cons.seq=GTTTCCTTAGTCTTGT;Trifonov.complexity=0.495238095238095;DUST.complexity=0.0769230769230769
CP096026	rtracklayer	sequence_feature	21939894	21939973	.	.	.	ID=CP096026_597_14;Spacers.number=2;DR.width=14;DR.cons.seq=GTTTCCTTAGTCTT;Trifonov.complexity=0.493589743589744;DUST.complexity=0.0909090909090909
CP096026	rtracklayer	sequence_feature	22088888	22088991	.	.	.	ID=CP096026_118_19;Spacers.number=2;DR.width=19;DR.cons.seq=AATAACTCTGTGGTCAAAT;Trifonov.complexity=0.588235294117647;DUST.complexity=0.0625
CP096026	rtracklayer	sequence_feature	22307434	22307493	.	.	.	ID=CP096026_1444_12;Spacers.number=2;DR.width=12;DR.cons.seq=TTTTCATCTTAT;Trifonov.complexity=0.6;DUST.complexity=0.111111111111111
CP096026	rtracklayer	sequence_feature	22338676	22338752	.	.	.	ID=CP096026_1447_12;Spacers.number=2;DR.width=12;DR.cons.seq=GTTATTTTGGTT;Trifonov.complexity=0.533333333333333;DUST.complexity=0.222222222222222
CP096026	rtracklayer	sequence_feature	22454579	22454715	.	.	.	ID=CP096026_238_10;Spacers.number=5;DR.width=10;DR.cons.seq=CTCCGTCCTC;Trifonov.complexity=0.416666666666667;DUST.complexity=0.285714285714286
CP096026	rtracklayer	sequence_feature	22594818	22594941	.	.	.	ID=CP096026_810_13;Spacers.number=3;DR.width=13;DR.cons.seq=AGATATGAGATTT;Trifonov.complexity=0.490909090909091;DUST.complexity=0.2
CP096026	rtracklayer	sequence_feature	22627792	22627859	.	.	.	ID=CP096026_811_13;Spacers.number=2;DR.width=13;DR.cons.seq=ATCAATAATTAAA;Trifonov.complexity=0.545454545454545;DUST.complexity=0.2
CP096026	rtracklayer	sequence_feature	22628022	22628083	.	.	.	ID=CP096026_813_13;Spacers.number=2;DR.width=13;DR.cons.seq=ATCAATAATTAAA;Trifonov.complexity=0.545454545454545;DUST.complexity=0.2
CP096026	rtracklayer	sequence_feature	22679178	22679241	.	.	.	ID=CP096026_243_10;Spacers.number=2;DR.width=10;DR.cons.seq=CCTCTCAACT;Trifonov.complexity=0.583333333333333;DUST.complexity=0.142857142857143
CP096026	rtracklayer	sequence_feature	22803282	22803353	.	.	.	ID=CP096026_816_13;Spacers.number=2;DR.width=13;DR.cons.seq=GGTGATATTTATG;Trifonov.complexity=0.707070707070707;DUST.complexity=0.1
CP096026	rtracklayer	sequence_feature	22885964	22886077	.	.	.	ID=CP096026_420_15;Spacers.number=3;DR.width=15;DR.cons.seq=AAGATATTTCATATG;Trifonov.complexity=0.498626373626374;DUST.complexity=0.166666666666667
CP096026	rtracklayer	sequence_feature	22994951	22995061	.	.	.	ID=CP096026_615_14;Spacers.number=3;DR.width=14;DR.cons.seq=TAAATTCACGGGAA;Trifonov.complexity=0.769230769230769;DUST.complexity=0
CP096026	rtracklayer	sequence_feature	23004775	23004861	.	.	.	ID=CP096026_424_15;Spacers.number=2;DR.width=15;DR.cons.seq=ATAGCAAGAATCCAA;Trifonov.complexity=0.593406593406594;DUST.complexity=0.0833333333333333
CP096026	rtracklayer	sequence_feature	23137624	23137792	.	.	.	ID=CP096026_621_14;Spacers.number=5;DR.width=14;DR.cons.seq=TCAGCCTCGGTTTT;Trifonov.complexity=0.705128205128205;DUST.complexity=0.0909090909090909
CP096026	rtracklayer	sequence_feature	23137718	23137783	.	.	.	ID=CP096026_1488_12;Spacers.number=2;DR.width=12;DR.cons.seq=CTTAGTCTCGGC;Trifonov.complexity=0.818181818181818;DUST.complexity=0
CP096026	rtracklayer	sequence_feature	23161836	23161896	.	.	.	ID=CP096026_247_10;Spacers.number=2;DR.width=10;DR.cons.seq=ACTGATACAG;Trifonov.complexity=0.888888888888889;DUST.complexity=0
CP096026	rtracklayer	sequence_feature	23215600	23215673	.	.	.	ID=CP096026_829_13;Spacers.number=2;DR.width=13;DR.cons.seq=GAAGAAAGAGGTT;Trifonov.complexity=0.436363636363636;DUST.complexity=0.3
CP096026	rtracklayer	sequence_feature	23254369	23254441	.	.	.	ID=CP096026_830_13;Spacers.number=2;DR.width=13;DR.cons.seq=GGGAAAGATTGGG;Trifonov.complexity=0.707070707070707;DUST.complexity=0.1
CP096026	rtracklayer	sequence_feature	23405295	23405395	.	.	.	ID=CP096026_211_17;Spacers.number=2;DR.width=17;DR.cons.seq=AATTCTAGTGTTATTCA;Trifonov.complexity=0.502976190476191;DUST.complexity=0.142857142857143
CP096026	rtracklayer	sequence_feature	23405295	23405392	.	.	.	ID=CP096026_833_13;Spacers.number=2;DR.width=13;DR.cons.seq=AAGCCTAATGTTA;Trifonov.complexity=0.833333333333333;DUST.complexity=0
CP096026	rtracklayer	sequence_feature	23413196	23413264	.	.	.	ID=CP096026_265_16;Spacers.number=2;DR.width=16;DR.cons.seq=CCGCTATAATGCGCCA;Trifonov.complexity=0.557142857142857;DUST.complexity=0.0769230769230769
CP096026	rtracklayer	sequence_feature	23413196	23413262	.	.	.	ID=CP096026_628_14;Spacers.number=2;DR.width=14;DR.cons.seq=CCGCTATAATGCGC;Trifonov.complexity=0.564102564102564;DUST.complexity=0.0909090909090909
CP096026	rtracklayer	sequence_feature	23442821	23442916	.	.	.	ID=CP096026_629_14;Spacers.number=2;DR.width=14;DR.cons.seq=ATCTAATTACTTTA;Trifonov.complexity=0.712962962962963;DUST.complexity=0.0909090909090909
CP096026	rtracklayer	sequence_feature	23627487	23627595	.	.	.	ID=CP096026_633_14;Spacers.number=3;DR.width=14;DR.cons.seq=TGTGATTAGACAAA;Trifonov.complexity=0.769230769230769;DUST.complexity=0
CP096026	rtracklayer	sequence_feature	23667614	23667693	.	.	.	ID=CP096026_848_13;Spacers.number=2;DR.width=13;DR.cons.seq=GAGTGTTGTTGCA;Trifonov.complexity=0.301683501683502;DUST.complexity=0.3
CP096026	rtracklayer	sequence_feature	23817663	23817760	.	.	.	ID=CP096026_853_13;Spacers.number=2;DR.width=13;DR.cons.seq=AATCAAAATTAGA;Trifonov.complexity=0.545454545454545;DUST.complexity=0.2
CP096026	rtracklayer	sequence_feature	23818153	23818249	.	.	.	ID=CP096026_854_13;Spacers.number=3;DR.width=13;DR.cons.seq=AATCAAAATTAGA;Trifonov.complexity=0.545454545454545;DUST.complexity=0.2
CP096026	rtracklayer	sequence_feature	23820538	23820605	.	.	.	ID=CP096026_855_13;Spacers.number=2;DR.width=13;DR.cons.seq=ACTGTACTAAAGA;Trifonov.complexity=0.606060606060606;DUST.complexity=0.1
CP096026	rtracklayer	sequence_feature	23898863	23898929	.	.	.	ID=CP096026_858_13;Spacers.number=2;DR.width=13;DR.cons.seq=CATGAAAATGCAG;Trifonov.complexity=0.477272727272727;DUST.complexity=0.2
CP096026	rtracklayer	sequence_feature	23928271	23928346	.	.	.	ID=CP096026_1533_12;Spacers.number=2;DR.width=12;DR.cons.seq=AACCCTAATTTT;Trifonov.complexity=0.7;DUST.complexity=0.111111111111111
CP096026	rtracklayer	sequence_feature	23934440	23934542	.	.	.	ID=CP096026_860_13;Spacers.number=3;DR.width=13;DR.cons.seq=TATGGTCCTGGAG;Trifonov.complexity=0.757575757575758;DUST.complexity=0.1
CP096026	rtracklayer	sequence_feature	23974322	23974421	.	.	.	ID=CP096026_123_19;Spacers.number=2;DR.width=19;DR.cons.seq=AAGCTTGATGATGTTTATA;Trifonov.complexity=0.420343137254902;DUST.complexity=0.1875
CP096026	rtracklayer	sequence_feature	23974323	23974421	.	.	.	ID=CP096026_144_18;Spacers.number=2;DR.width=18;DR.cons.seq=AGCTTGATGATGTTTATA;Trifonov.complexity=0.367801339285714;DUST.complexity=0.2
CP096026	rtracklayer	sequence_feature	24103718	24103814	.	.	.	ID=CP096026_863_13;Spacers.number=2;DR.width=13;DR.cons.seq=GTTTCTTGGTTGT;Trifonov.complexity=0.545454545454545;DUST.complexity=0.2
CP096026	rtracklayer	sequence_feature	24165907	24165998	.	.	.	ID=CP096026_642_14;Spacers.number=2;DR.width=14;DR.cons.seq=TCTTTATGCTTTGG;Trifonov.complexity=0.466200466200466;DUST.complexity=0.181818181818182
CP096026	rtracklayer	sequence_feature	24350804	24350899	.	.	.	ID=CP096026_109_20;Spacers.number=2;DR.width=20;DR.cons.seq=CCTGAATGAACAACCCCGAC;Trifonov.complexity=0.411764705882353;DUST.complexity=0.235294117647059
CP096026	rtracklayer	sequence_feature	24400928	24401003	.	.	.	ID=CP096026_273_16;Spacers.number=2;DR.width=16;DR.cons.seq=AAACCGGAATTTCTCT;Trifonov.complexity=0.619047619047619;DUST.complexity=0.0769230769230769
CP096026	rtracklayer	sequence_feature	24510659	24510725	.	.	.	ID=CP096026_262_10;Spacers.number=2;DR.width=10;DR.cons.seq=TTAAGCTGGA;Trifonov.complexity=1;DUST.complexity=0
CP096026	rtracklayer	sequence_feature	24512562	24512629	.	.	.	ID=CP096026_263_10;Spacers.number=2;DR.width=10;DR.cons.seq=GACGAGCTGA;Trifonov.complexity=0.777777777777778;DUST.complexity=0
CP096026	rtracklayer	sequence_feature	24514428	24514479	.	.	.	ID=CP096026_265_10;Spacers.number=2;DR.width=10;DR.cons.seq=GACGAGCTGA;Trifonov.complexity=0.777777777777778;DUST.complexity=0
CP096026	rtracklayer	sequence_feature	24514627	24514717	.	.	.	ID=CP096026_266_10;Spacers.number=3;DR.width=10;DR.cons.seq=GACGAGCTGA;Trifonov.complexity=0.777777777777778;DUST.complexity=0
CP096026	rtracklayer	sequence_feature	24515002	24515065	.	.	.	ID=CP096026_1561_12;Spacers.number=2;DR.width=12;DR.cons.seq=AAGACGAGCTGA;Trifonov.complexity=0.727272727272727;DUST.complexity=0
CP096026	rtracklayer	sequence_feature	24734487	24734553	.	.	.	ID=CP096026_880_13;Spacers.number=2;DR.width=13;DR.cons.seq=AGATAATCTGTAA;Trifonov.complexity=0.681818181818182;DUST.complexity=0.1
CP096026	rtracklayer	sequence_feature	24855334	24855421	.	.	.	ID=CP096026_883_13;Spacers.number=2;DR.width=13;DR.cons.seq=GCTAGGCGAGGAG;Trifonov.complexity=0.477272727272727;DUST.complexity=0.2
CP096026	rtracklayer	sequence_feature	24890809	24890911	.	.	.	ID=CP096026_281_16;Spacers.number=2;DR.width=16;DR.cons.seq=TCATTCATCTATTATG;Trifonov.complexity=0.307692307692308;DUST.complexity=0.307692307692308
CP096026	rtracklayer	sequence_feature	25089670	25089770	.	.	.	ID=CP096026_895_13;Spacers.number=3;DR.width=13;DR.cons.seq=ATTTAAATCATTA;Trifonov.complexity=0.545454545454545;DUST.complexity=0.2
CP096026	rtracklayer	sequence_feature	25172717	25172778	.	.	.	ID=CP096026_1599_12;Spacers.number=2;DR.width=12;DR.cons.seq=ATTTTCAAATTA;Trifonov.complexity=0.533333333333333;DUST.complexity=0.222222222222222
CP096026	rtracklayer	sequence_feature	25207745	25207845	.	.	.	ID=CP096026_897_13;Spacers.number=3;DR.width=13;DR.cons.seq=TGTAGAACAATTG;Trifonov.complexity=0.833333333333333;DUST.complexity=0
CP096026	rtracklayer	sequence_feature	25472540	25472620	.	.	.	ID=CP096026_1616_12;Spacers.number=2;DR.width=12;DR.cons.seq=GTTTGGAAAGAT;Trifonov.complexity=0.888888888888889;DUST.complexity=0
CP096026	rtracklayer	sequence_feature	25503816	25503880	.	.	.	ID=CP096026_1618_12;Spacers.number=2;DR.width=12;DR.cons.seq=AACGAATTGTTA;Trifonov.complexity=0.818181818181818;DUST.complexity=0
CP096027	rtracklayer	sequence_feature	12624	12695	.	.	.	ID=CP096027_4_10;Spacers.number=3;DR.width=10;DR.cons.seq=GTCGACCAGG;Trifonov.complexity=1;DUST.complexity=0
CP096027	rtracklayer	sequence_feature	12624	12696	.	.	.	ID=CP096027_4_11;Spacers.number=3;DR.width=11;DR.cons.seq=GTCGACCAGGA;Trifonov.complexity=0.9;DUST.complexity=0
CP096027	rtracklayer	sequence_feature	42194	42266	.	.	.	ID=CP096027_7_10;Spacers.number=3;DR.width=10;DR.cons.seq=GTCGACCAGG;Trifonov.complexity=1;DUST.complexity=0
CP096027	rtracklayer	sequence_feature	42492	42563	.	.	.	ID=CP096027_9_10;Spacers.number=3;DR.width=10;DR.cons.seq=GTCGACCAGG;Trifonov.complexity=1;DUST.complexity=0
CP096027	rtracklayer	sequence_feature	94733	94800	.	.	.	ID=CP096027_4_12;Spacers.number=2;DR.width=12;DR.cons.seq=TCGTCGACCAGG;Trifonov.complexity=0.736363636363636;DUST.complexity=0.111111111111111
CP096027	rtracklayer	sequence_feature	95644	95705	.	.	.	ID=CP096027_12_10;Spacers.number=2;DR.width=10;DR.cons.seq=GTCGACCAGG;Trifonov.complexity=1;DUST.complexity=0
CP096027	rtracklayer	sequence_feature	96617	96722	.	.	.	ID=CP096027_8_12;Spacers.number=4;DR.width=12;DR.cons.seq=TCGTCGACCAGG;Trifonov.complexity=0.736363636363636;DUST.complexity=0.111111111111111
CP096027	rtracklayer	sequence_feature	119419	119479	.	.	.	ID=CP096027_25_10;Spacers.number=2;DR.width=10;DR.cons.seq=AAGTGGCTTA;Trifonov.complexity=1;DUST.complexity=0
CP096027	rtracklayer	sequence_feature	175468	175540	.	.	.	ID=CP096027_2_15;Spacers.number=2;DR.width=15;DR.cons.seq=AAATAGACACTTTTT;Trifonov.complexity=0.498626373626374;DUST.complexity=0.25
CP096027	rtracklayer	sequence_feature	175469	175540	.	.	.	ID=CP096027_4_14;Spacers.number=2;DR.width=14;DR.cons.seq=AATAGACACTTTTT;Trifonov.complexity=0.524475524475524;DUST.complexity=0.272727272727273
CP096027	rtracklayer	sequence_feature	175912	176004	.	.	.	ID=CP096027_19_12;Spacers.number=2;DR.width=12;DR.cons.seq=TAATGGTGTACA;Trifonov.complexity=0.727272727272727;DUST.complexity=0
CP096027	rtracklayer	sequence_feature	202350	202405	.	.	.	ID=CP096027_9_11;Spacers.number=2;DR.width=11;DR.cons.seq=TTCGGATTTTG;Trifonov.complexity=0.622222222222222;DUST.complexity=0.125
CP096027	rtracklayer	sequence_feature	235535	235626	.	.	.	ID=CP096027_11_11;Spacers.number=3;DR.width=11;DR.cons.seq=ACTTTATCTTT;Trifonov.complexity=0.453703703703704;DUST.complexity=0.25
CP096027	rtracklayer	sequence_feature	294836	294924	.	.	.	ID=CP096027_14_11;Spacers.number=3;DR.width=11;DR.cons.seq=GATCAGAAACT;Trifonov.complexity=0.8;DUST.complexity=0
CP096027	rtracklayer	sequence_feature	327222	327278	.	.	.	ID=CP096027_15_11;Spacers.number=2;DR.width=11;DR.cons.seq=ACATAAGTACA;Trifonov.complexity=0.622222222222222;DUST.complexity=0.125
CP096027	rtracklayer	sequence_feature	344417	344485	.	.	.	ID=CP096027_17_11;Spacers.number=2;DR.width=11;DR.cons.seq=CTTAAACATTG;Trifonov.complexity=0.8;DUST.complexity=0
CP096027	rtracklayer	sequence_feature	367680	367813	.	.	.	ID=CP096027_11_14;Spacers.number=3;DR.width=14;DR.cons.seq=TCACGGACATAGAC;Trifonov.complexity=0.634615384615385;DUST.complexity=0.0909090909090909
CP096027	rtracklayer	sequence_feature	407291	407410	.	.	.	ID=CP096027_42_12;Spacers.number=4;DR.width=12;DR.cons.seq=TTCGGTTATTTT;Trifonov.complexity=0.572727272727273;DUST.complexity=0.111111111111111
CP096027	rtracklayer	sequence_feature	407561	407647	.	.	.	ID=CP096027_43_12;Spacers.number=2;DR.width=12;DR.cons.seq=TTCGGTTATTTT;Trifonov.complexity=0.572727272727273;DUST.complexity=0.111111111111111
CP096027	rtracklayer	sequence_feature	416524	416613	.	.	.	ID=CP096027_23_11;Spacers.number=3;DR.width=11;DR.cons.seq=AGAGTGAGCAG;Trifonov.complexity=0.533333333333333;DUST.complexity=0.125
CP096027	rtracklayer	sequence_feature	420591	420692	.	.	.	ID=CP096027_45_12;Spacers.number=3;DR.width=12;DR.cons.seq=ATTAAAATGTAT;Trifonov.complexity=0.6;DUST.complexity=0.111111111111111
CP096027	rtracklayer	sequence_feature	423587	423666	.	.	.	ID=CP096027_25_11;Spacers.number=2;DR.width=11;DR.cons.seq=AACTAACAAAG;Trifonov.complexity=0.533333333333333;DUST.complexity=0.125
CP096027	rtracklayer	sequence_feature	430198	430273	.	.	.	ID=CP096027_26_11;Spacers.number=2;DR.width=11;DR.cons.seq=CCAATTGTTTT;Trifonov.complexity=0.622222222222222;DUST.complexity=0.125
CP096027	rtracklayer	sequence_feature	523684	523741	.	.	.	ID=CP096027_27_11;Spacers.number=2;DR.width=11;DR.cons.seq=GACGAGGAAGA;Trifonov.complexity=0.666666666666667;DUST.complexity=0
CP096027	rtracklayer	sequence_feature	555800	555877	.	.	.	ID=CP096027_14_13;Spacers.number=2;DR.width=13;DR.cons.seq=CATTAATAAAATC;Trifonov.complexity=0.484848484848485;DUST.complexity=0.3
CP096027	rtracklayer	sequence_feature	809387	809449	.	.	.	ID=CP096027_35_11;Spacers.number=2;DR.width=11;DR.cons.seq=ATTTTGATGTT;Trifonov.complexity=0.493827160493827;DUST.complexity=0.125
CP096027	rtracklayer	sequence_feature	965840	965938	.	.	.	ID=CP096027_30_14;Spacers.number=3;DR.width=14;DR.cons.seq=AAATATACACTTTT;Trifonov.complexity=0.648148148148148;DUST.complexity=0.181818181818182
CP096027	rtracklayer	sequence_feature	988934	989032	.	.	.	ID=CP096027_88_12;Spacers.number=3;DR.width=12;DR.cons.seq=AATTTATGAATT;Trifonov.complexity=0.474074074074074;DUST.complexity=0.222222222222222
CP096027	rtracklayer	sequence_feature	1005583	1005647	.	.	.	ID=CP096027_40_11;Spacers.number=2;DR.width=11;DR.cons.seq=TTAACTAATCC;Trifonov.complexity=0.790123456790123;DUST.complexity=0.125
CP096027	rtracklayer	sequence_feature	1041793	1041890	.	.	.	ID=CP096027_37_13;Spacers.number=3;DR.width=13;DR.cons.seq=AACCGAATGGATA;Trifonov.complexity=0.75;DUST.complexity=0
CP096027	rtracklayer	sequence_feature	1041815	1041913	.	.	.	ID=CP096027_93_12;Spacers.number=3;DR.width=12;DR.cons.seq=AAAATAACTGAA;Trifonov.complexity=0.572727272727273;DUST.complexity=0.111111111111111
CP096027	rtracklayer	sequence_feature	1041956	1042026	.	.	.	ID=CP096027_94_12;Spacers.number=2;DR.width=12;DR.cons.seq=AAAATAACTGAA;Trifonov.complexity=0.572727272727273;DUST.complexity=0.111111111111111
CP096027	rtracklayer	sequence_feature	1042004	1042186	.	.	.	ID=CP096027_6_20;Spacers.number=3;DR.width=20;DR.cons.seq=CAAAATAACCGAATGGATAT;Trifonov.complexity=0.520833333333333;DUST.complexity=0.176470588235294
CP096027	rtracklayer	sequence_feature	1042004	1042185	.	.	.	ID=CP096027_5_19;Spacers.number=3;DR.width=19;DR.cons.seq=CAAAATAACCGAATGGATA;Trifonov.complexity=0.514705882352941;DUST.complexity=0.1875
CP096027	rtracklayer	sequence_feature	1167711	1167790	.	.	.	ID=CP096027_37_14;Spacers.number=2;DR.width=14;DR.cons.seq=GGAGCCCCAGCCGT;Trifonov.complexity=0.41958041958042;DUST.complexity=0.272727272727273
CP096027	rtracklayer	sequence_feature	1193633	1193716	.	.	.	ID=CP096027_101_12;Spacers.number=2;DR.width=12;DR.cons.seq=TTCTTTACATTT;Trifonov.complexity=0.7;DUST.complexity=0.111111111111111
CP096027	rtracklayer	sequence_feature	1194055	1194132	.	.	.	ID=CP096027_102_12;Spacers.number=2;DR.width=12;DR.cons.seq=TTCTTTACATTT;Trifonov.complexity=0.7;DUST.complexity=0.111111111111111
CP096027	rtracklayer	sequence_feature	1213609	1213685	.	.	.	ID=CP096027_16_17;Spacers.number=2;DR.width=17;DR.cons.seq=GCAAAATAGTCACTTTT;Trifonov.complexity=0.595833333333333;DUST.complexity=0.142857142857143
CP096027	rtracklayer	sequence_feature	1213815	1213955	.	.	.	ID=CP096027_40_13;Spacers.number=4;DR.width=13;DR.cons.seq=TGAAAAGTGACTA;Trifonov.complexity=0.545454545454545;DUST.complexity=0.2
CP096027	rtracklayer	sequence_feature	1258116	1258181	.	.	.	ID=CP096027_54_11;Spacers.number=2;DR.width=11;DR.cons.seq=TAACAGCATCT;Trifonov.complexity=0.9;DUST.complexity=0
CP096027	rtracklayer	sequence_feature	1276833	1276912	.	.	.	ID=CP096027_56_11;Spacers.number=2;DR.width=11;DR.cons.seq=AAACAAATTTA;Trifonov.complexity=0.592592592592593;DUST.complexity=0.125
CP096027	rtracklayer	sequence_feature	1331352	1331446	.	.	.	ID=CP096027_26_15;Spacers.number=2;DR.width=15;DR.cons.seq=ATCCAAACCGAAACC;Trifonov.complexity=0.333000333000333;DUST.complexity=0.25
CP096027	rtracklayer	sequence_feature	1331385	1331449	.	.	.	ID=CP096027_108_12;Spacers.number=2;DR.width=12;DR.cons.seq=ATCCAAACCGAA;Trifonov.complexity=0.727272727272727;DUST.complexity=0
CP096027	rtracklayer	sequence_feature	1361228	1361303	.	.	.	ID=CP096027_58_11;Spacers.number=2;DR.width=11;DR.cons.seq=ATCAACAATAC;Trifonov.complexity=0.592592592592593;DUST.complexity=0.125
CP096027	rtracklayer	sequence_feature	1473879	1473950	.	.	.	ID=CP096027_113_12;Spacers.number=2;DR.width=12;DR.cons.seq=TACCGAAACATT;Trifonov.complexity=0.818181818181818;DUST.complexity=0
CP096027	rtracklayer	sequence_feature	1557024	1557101	.	.	.	ID=CP096027_30_15;Spacers.number=2;DR.width=15;DR.cons.seq=TTTGATTTAGGGTTT;Trifonov.complexity=0.752136752136752;DUST.complexity=0.25
CP096027	rtracklayer	sequence_feature	1670101	1670159	.	.	.	ID=CP096027_65_11;Spacers.number=2;DR.width=11;DR.cons.seq=AATCAAAATTT;Trifonov.complexity=0.432098765432099;DUST.complexity=0.25
CP096027	rtracklayer	sequence_feature	1731652	1731704	.	.	.	ID=CP096027_68_11;Spacers.number=2;DR.width=11;DR.cons.seq=GATAAACTGGT;Trifonov.complexity=0.9;DUST.complexity=0
CP096027	rtracklayer	sequence_feature	1749865	1749973	.	.	.	ID=CP096027_16_18;Spacers.number=2;DR.width=18;DR.cons.seq=AATCAAACAAATGAGCAT;Trifonov.complexity=0.4265625;DUST.complexity=0.2
CP096027	rtracklayer	sequence_feature	1780224	1780308	.	.	.	ID=CP096027_70_11;Spacers.number=2;DR.width=11;DR.cons.seq=TTCACTCGATC;Trifonov.complexity=0.8;DUST.complexity=0
CP096027	rtracklayer	sequence_feature	1869942	1870012	.	.	.	ID=CP096027_73_11;Spacers.number=2;DR.width=11;DR.cons.seq=GTGGTCGAGTG;Trifonov.complexity=0.622222222222222;DUST.complexity=0.125
CP096027	rtracklayer	sequence_feature	1870096	1870165	.	.	.	ID=CP096027_74_11;Spacers.number=2;DR.width=11;DR.cons.seq=GTGGTCGAGTG;Trifonov.complexity=0.622222222222222;DUST.complexity=0.125
CP096027	rtracklayer	sequence_feature	1911617	1911706	.	.	.	ID=CP096027_76_13;Spacers.number=2;DR.width=13;DR.cons.seq=TTCACTCGACCAC;Trifonov.complexity=0.606060606060606;DUST.complexity=0.1
CP096027	rtracklayer	sequence_feature	1911659	1911739	.	.	.	ID=CP096027_31_10;Spacers.number=2;DR.width=10;DR.cons.seq=TCACTCGACC;Trifonov.complexity=0.777777777777778;DUST.complexity=0
CP096027	rtracklayer	sequence_feature	1912025	1912143	.	.	.	ID=CP096027_33_10;Spacers.number=5;DR.width=10;DR.cons.seq=TCACTCGACC;Trifonov.complexity=0.777777777777778;DUST.complexity=0
CP096027	rtracklayer	sequence_feature	1912070	1912158	.	.	.	ID=CP096027_79_11;Spacers.number=3;DR.width=11;DR.cons.seq=CACTCGACCTC;Trifonov.complexity=0.622222222222222;DUST.complexity=0.125
CP096027	rtracklayer	sequence_feature	1912273	1912392	.	.	.	ID=CP096027_81_13;Spacers.number=3;DR.width=13;DR.cons.seq=TTCACTCGACCAC;Trifonov.complexity=0.606060606060606;DUST.complexity=0.1
CP096027	rtracklayer	sequence_feature	1912357	1912448	.	.	.	ID=CP096027_80_11;Spacers.number=3;DR.width=11;DR.cons.seq=CACTCGACCTC;Trifonov.complexity=0.622222222222222;DUST.complexity=0.125
CP096027	rtracklayer	sequence_feature	1930959	1931069	.	.	.	ID=CP096027_85_13;Spacers.number=3;DR.width=13;DR.cons.seq=GGTCGAGTAGATT;Trifonov.complexity=0.75;DUST.complexity=0
CP096027	rtracklayer	sequence_feature	1940102	1940210	.	.	.	ID=CP096027_21_16;Spacers.number=2;DR.width=16;DR.cons.seq=GGTCGAGTAGATTGCT;Trifonov.complexity=0.8;DUST.complexity=0
CP096027	rtracklayer	sequence_feature	1947504	1947571	.	.	.	ID=CP096027_42_15;Spacers.number=2;DR.width=15;DR.cons.seq=TAATTATTTGAATAA;Trifonov.complexity=0.512820512820513;DUST.complexity=0.25
CP096027	rtracklayer	sequence_feature	2006797	2006879	.	.	.	ID=CP096027_65_14;Spacers.number=2;DR.width=14;DR.cons.seq=AACTGTTTTAAAAC;Trifonov.complexity=0.403846153846154;DUST.complexity=0.272727272727273
CP096027	rtracklayer	sequence_feature	2020492	2020610	.	.	.	ID=CP096027_90_13;Spacers.number=3;DR.width=13;DR.cons.seq=AAGTCTTTAAAAT;Trifonov.complexity=0.606060606060606;DUST.complexity=0.1
CP096027	rtracklayer	sequence_feature	2030212	2030268	.	.	.	ID=CP096027_86_11;Spacers.number=2;DR.width=11;DR.cons.seq=TTGTAAATCAT;Trifonov.complexity=0.8;DUST.complexity=0
CP096027	rtracklayer	sequence_feature	2031548	2031624	.	.	.	ID=CP096027_90_11;Spacers.number=2;DR.width=11;DR.cons.seq=TTGTAAATCAT;Trifonov.complexity=0.8;DUST.complexity=0
CP096027	rtracklayer	sequence_feature	2034642	2034717	.	.	.	ID=CP096027_93_11;Spacers.number=2;DR.width=11;DR.cons.seq=TTGTAAATCAT;Trifonov.complexity=0.8;DUST.complexity=0
CP096027	rtracklayer	sequence_feature	2035749	2035809	.	.	.	ID=CP096027_95_11;Spacers.number=2;DR.width=11;DR.cons.seq=TTGTAAATCAT;Trifonov.complexity=0.8;DUST.complexity=0
CP096027	rtracklayer	sequence_feature	2073773	2073882	.	.	.	ID=CP096027_66_14;Spacers.number=2;DR.width=14;DR.cons.seq=TTTGGGGTTTAGAT;Trifonov.complexity=0.740740740740741;DUST.complexity=0.181818181818182
CP096027	rtracklayer	sequence_feature	2090502	2090592	.	.	.	ID=CP096027_155_12;Spacers.number=3;DR.width=12;DR.cons.seq=CTGTACGCTTAT;Trifonov.complexity=0.818181818181818;DUST.complexity=0
CP096027	rtracklayer	sequence_feature	2099863	2099975	.	.	.	ID=CP096027_94_13;Spacers.number=3;DR.width=13;DR.cons.seq=TACAGTTATACTA;Trifonov.complexity=0.606060606060606;DUST.complexity=0.1
CP096027	rtracklayer	sequence_feature	2120544	2120647	.	.	.	ID=CP096027_69_14;Spacers.number=3;DR.width=14;DR.cons.seq=CATGCTTATCCTTA;Trifonov.complexity=0.524475524475524;DUST.complexity=0.181818181818182
CP096027	rtracklayer	sequence_feature	2142086	2142192	.	.	.	ID=CP096027_53_15;Spacers.number=2;DR.width=15;DR.cons.seq=GTCTTCAGTGTTAGT;Trifonov.complexity=0.527472527472527;DUST.complexity=0.0833333333333333
CP096027	rtracklayer	sequence_feature	2148438	2148512	.	.	.	ID=CP096027_99_13;Spacers.number=2;DR.width=13;DR.cons.seq=AAGGAAACAAATT;Trifonov.complexity=0.606060606060606;DUST.complexity=0.1
CP096027	rtracklayer	sequence_feature	2161773	2161871	.	.	.	ID=CP096027_100_13;Spacers.number=2;DR.width=13;DR.cons.seq=AAACGGTCGCTTA;Trifonov.complexity=0.833333333333333;DUST.complexity=0
CP096027	rtracklayer	sequence_feature	2166520	2166589	.	.	.	ID=CP096027_104_13;Spacers.number=2;DR.width=13;DR.cons.seq=AATTAGTTGCAAA;Trifonov.complexity=0.75;DUST.complexity=0
CP096027	rtracklayer	sequence_feature	2188966	2189034	.	.	.	ID=CP096027_163_12;Spacers.number=2;DR.width=12;DR.cons.seq=CCGGCATTGACC;Trifonov.complexity=0.909090909090909;DUST.complexity=0
CP096027	rtracklayer	sequence_feature	2199945	2200003	.	.	.	ID=CP096027_104_11;Spacers.number=2;DR.width=11;DR.cons.seq=TTAGGCACTTT;Trifonov.complexity=0.8;DUST.complexity=0
CP096027	rtracklayer	sequence_feature	2244148	2244224	.	.	.	ID=CP096027_106_11;Spacers.number=2;DR.width=11;DR.cons.seq=CAAGCCTCAGT;Trifonov.complexity=0.8;DUST.complexity=0
CP096027	rtracklayer	sequence_feature	2263104	2263192	.	.	.	ID=CP096027_111_11;Spacers.number=3;DR.width=11;DR.cons.seq=CATTTGAACTA;Trifonov.complexity=0.9;DUST.complexity=0
CP096027	rtracklayer	sequence_feature	2263200	2263348	.	.	.	ID=CP096027_77_14;Spacers.number=4;DR.width=14;DR.cons.seq=ACATTACAAAGTCA;Trifonov.complexity=0.634615384615385;DUST.complexity=0.0909090909090909
CP096027	rtracklayer	sequence_feature	2309700	2309802	.	.	.	ID=CP096027_32_16;Spacers.number=2;DR.width=16;DR.cons.seq=AAGTAACAATGTTAAT;Trifonov.complexity=0.514285714285714;DUST.complexity=0.153846153846154
CP096027	rtracklayer	sequence_feature	2313206	2313350	.	.	.	ID=CP096027_170_12;Spacers.number=4;DR.width=12;DR.cons.seq=TTCCTCGCAAAT;Trifonov.complexity=0.818181818181818;DUST.complexity=0
CP096027	rtracklayer	sequence_feature	2398068	2398170	.	.	.	ID=CP096027_121_13;Spacers.number=3;DR.width=13;DR.cons.seq=TGACCAATAAATT;Trifonov.complexity=0.681818181818182;DUST.complexity=0.1
CP096027	rtracklayer	sequence_feature	2413327	2413404	.	.	.	ID=CP096027_116_11;Spacers.number=2;DR.width=11;DR.cons.seq=GTTCTTTTGTC;Trifonov.complexity=0.493827160493827;DUST.complexity=0.125
CP096027	rtracklayer	sequence_feature	2419040	2419116	.	.	.	ID=CP096027_123_13;Spacers.number=2;DR.width=13;DR.cons.seq=ATAGAGCTATACA;Trifonov.complexity=0.606060606060606;DUST.complexity=0.1
CP096027	rtracklayer	sequence_feature	2499042	2499116	.	.	.	ID=CP096027_181_12;Spacers.number=2;DR.width=12;DR.cons.seq=AGGAGGCACGTG;Trifonov.complexity=0.736363636363636;DUST.complexity=0.111111111111111
CP096027	rtracklayer	sequence_feature	2504160	2504244	.	.	.	ID=CP096027_34_16;Spacers.number=2;DR.width=16;DR.cons.seq=AGTGTGATAAGCTAGT;Trifonov.complexity=0.514285714285714;DUST.complexity=0.153846153846154
CP096027	rtracklayer	sequence_feature	2515776	2515873	.	.	.	ID=CP096027_66_15;Spacers.number=2;DR.width=15;DR.cons.seq=ATTGTTTGGTTAAAA;Trifonov.complexity=0.598290598290598;DUST.complexity=0.25
CP096027	rtracklayer	sequence_feature	2549420	2549518	.	.	.	ID=CP096027_92_14;Spacers.number=2;DR.width=14;DR.cons.seq=ATAGAACATAACTC;Trifonov.complexity=0.576923076923077;DUST.complexity=0.181818181818182
CP096027	rtracklayer	sequence_feature	2575883	2575964	.	.	.	ID=CP096027_131_13;Spacers.number=2;DR.width=13;DR.cons.seq=TTACGTTTTTGGC;Trifonov.complexity=0.490909090909091;DUST.complexity=0.3
CP096027	rtracklayer	sequence_feature	2601468	2601537	.	.	.	ID=CP096027_186_12;Spacers.number=2;DR.width=12;DR.cons.seq=AAACCCTCAACT;Trifonov.complexity=0.6;DUST.complexity=0.111111111111111
CP096027	rtracklayer	sequence_feature	2626308	2626365	.	.	.	ID=CP096027_122_11;Spacers.number=2;DR.width=11;DR.cons.seq=TTTCTCTTCCT;Trifonov.complexity=0.875;DUST.complexity=0.25
CP096027	rtracklayer	sequence_feature	2660659	2660755	.	.	.	ID=CP096027_136_13;Spacers.number=2;DR.width=13;DR.cons.seq=CAGTGTTATTGAA;Trifonov.complexity=0.75;DUST.complexity=0
CP096027	rtracklayer	sequence_feature	2710277	2710347	.	.	.	ID=CP096027_193_12;Spacers.number=2;DR.width=12;DR.cons.seq=ATGTTTTAAATG;Trifonov.complexity=0.533333333333333;DUST.complexity=0.222222222222222
CP096027	rtracklayer	sequence_feature	2710459	2710529	.	.	.	ID=CP096027_194_12;Spacers.number=2;DR.width=12;DR.cons.seq=ATGTTTTAAATG;Trifonov.complexity=0.533333333333333;DUST.complexity=0.222222222222222
CP096027	rtracklayer	sequence_feature	2744879	2745034	.	.	.	ID=CP096027_206_12;Spacers.number=5;DR.width=12;DR.cons.seq=GATAACAGATTT;Trifonov.complexity=0.654545454545455;DUST.complexity=0.111111111111111
CP096027	rtracklayer	sequence_feature	2745089	2745150	.	.	.	ID=CP096027_207_12;Spacers.number=2;DR.width=12;DR.cons.seq=GATAACAGATTT;Trifonov.complexity=0.654545454545455;DUST.complexity=0.111111111111111
CP096027	rtracklayer	sequence_feature	2794586	2794673	.	.	.	ID=CP096027_214_12;Spacers.number=3;DR.width=12;DR.cons.seq=AAATCCCTAAAT;Trifonov.complexity=0.474074074074074;DUST.complexity=0.222222222222222
CP096027	rtracklayer	sequence_feature	2859619	2859689	.	.	.	ID=CP096027_99_14;Spacers.number=2;DR.width=14;DR.cons.seq=ATTTTACAATTAAA;Trifonov.complexity=0.5;DUST.complexity=0.272727272727273
CP096027	rtracklayer	sequence_feature	2859736	2859814	.	.	.	ID=CP096027_100_14;Spacers.number=2;DR.width=14;DR.cons.seq=ATTTTACAATTAAA;Trifonov.complexity=0.5;DUST.complexity=0.272727272727273
CP096027	rtracklayer	sequence_feature	2859864	2859944	.	.	.	ID=CP096027_142_13;Spacers.number=2;DR.width=13;DR.cons.seq=TTTTACAATTAAA;Trifonov.complexity=0.545454545454545;DUST.complexity=0.2
CP096027	rtracklayer	sequence_feature	2860056	2860120	.	.	.	ID=CP096027_143_13;Spacers.number=2;DR.width=13;DR.cons.seq=TTTTACAATTAAA;Trifonov.complexity=0.545454545454545;DUST.complexity=0.2
CP096027	rtracklayer	sequence_feature	2865954	2866006	.	.	.	ID=CP096027_136_11;Spacers.number=2;DR.width=11;DR.cons.seq=GAGAAGTCATA;Trifonov.complexity=0.8;DUST.complexity=0
CP096027	rtracklayer	sequence_feature	2867717	2867804	.	.	.	ID=CP096027_102_14;Spacers.number=2;DR.width=14;DR.cons.seq=TAACCGAATAGATA;Trifonov.complexity=0.564102564102564;DUST.complexity=0.0909090909090909
CP096027	rtracklayer	sequence_feature	2891284	2891442	.	.	.	ID=CP096027_14_22;Spacers.number=2;DR.width=22;DR.cons.seq=TAAGTTGATTAGGTGTGTAATA;Trifonov.complexity=0.805263157894737;DUST.complexity=0.157894736842105
CP096027	rtracklayer	sequence_feature	2897690	2897754	.	.	.	ID=CP096027_104_14;Spacers.number=2;DR.width=14;DR.cons.seq=CAAAAGAACAGTCT;Trifonov.complexity=0.564102564102564;DUST.complexity=0.0909090909090909
CP096027	rtracklayer	sequence_feature	2902217	2902291	.	.	.	ID=CP096027_48_17;Spacers.number=2;DR.width=17;DR.cons.seq=AAAACTACCCTTCTTTT;Trifonov.complexity=0.622222222222222;DUST.complexity=0.214285714285714
CP096027	rtracklayer	sequence_feature	2934565	2934634	.	.	.	ID=CP096027_224_12;Spacers.number=2;DR.width=12;DR.cons.seq=CATCACTCGACC;Trifonov.complexity=0.727272727272727;DUST.complexity=0
CP096027	rtracklayer	sequence_feature	2942953	2943024	.	.	.	ID=CP096027_146_13;Spacers.number=2;DR.width=13;DR.cons.seq=ATCACTCGACCCC;Trifonov.complexity=0.606060606060606;DUST.complexity=0.1
CP096027	rtracklayer	sequence_feature	2961309	2961401	.	.	.	ID=CP096027_225_12;Spacers.number=3;DR.width=12;DR.cons.seq=ATCATTTTGCAT;Trifonov.complexity=0.436363636363636;DUST.complexity=0.222222222222222
CP096027	rtracklayer	sequence_feature	2975452	2975509	.	.	.	ID=CP096027_139_11;Spacers.number=2;DR.width=11;DR.cons.seq=ATTGCCCATCT;Trifonov.complexity=0.8;DUST.complexity=0
CP096027	rtracklayer	sequence_feature	2979674	2979749	.	.	.	ID=CP096027_141_11;Spacers.number=2;DR.width=11;DR.cons.seq=ACCAAGAATAA;Trifonov.complexity=0.8;DUST.complexity=0
CP096027	rtracklayer	sequence_feature	2985186	2985244	.	.	.	ID=CP096027_40_10;Spacers.number=2;DR.width=10;DR.cons.seq=CACTCGACCA;Trifonov.complexity=0.777777777777778;DUST.complexity=0
CP096027	rtracklayer	sequence_feature	2995611	2995676	.	.	.	ID=CP096027_45_10;Spacers.number=2;DR.width=10;DR.cons.seq=CACTCGACCA;Trifonov.complexity=0.777777777777778;DUST.complexity=0
CP096027	rtracklayer	sequence_feature	3000411	3000524	.	.	.	ID=CP096027_145_11;Spacers.number=3;DR.width=11;DR.cons.seq=TTCACTCGACC;Trifonov.complexity=0.8;DUST.complexity=0
CP096027	rtracklayer	sequence_feature	3000931	3001040	.	.	.	ID=CP096027_109_14;Spacers.number=2;DR.width=14;DR.cons.seq=CACTCGATCGCGTA;Trifonov.complexity=0.705128205128205;DUST.complexity=0.0909090909090909
CP096027	rtracklayer	sequence_feature	3000975	3001035	.	.	.	ID=CP096027_147_11;Spacers.number=2;DR.width=11;DR.cons.seq=TTCACTCGACC;Trifonov.complexity=0.8;DUST.complexity=0
CP096027	rtracklayer	sequence_feature	3022277	3022361	.	.	.	ID=CP096027_149_11;Spacers.number=2;DR.width=11;DR.cons.seq=TGATCGAGTGA;Trifonov.complexity=0.622222222222222;DUST.complexity=0.125
CP096027	rtracklayer	sequence_feature	3025224	3025295	.	.	.	ID=CP096027_48_10;Spacers.number=2;DR.width=10;DR.cons.seq=ATTAATGTTT;Trifonov.complexity=0.666666666666667;DUST.complexity=0
CP096027	rtracklayer	sequence_feature	3110658	3110762	.	.	.	ID=CP096027_150_11;Spacers.number=3;DR.width=11;DR.cons.seq=AATTAATGTTT;Trifonov.complexity=0.592592592592593;DUST.complexity=0.125
CP096027	rtracklayer	sequence_feature	3114834	3114996	.	.	.	ID=CP096027_149_13;Spacers.number=4;DR.width=13;DR.cons.seq=GCGATCGAGTGAA;Trifonov.complexity=0.681818181818182;DUST.complexity=0.1
CP096027	rtracklayer	sequence_feature	3121799	3121950	.	.	.	ID=CP096027_233_12;Spacers.number=4;DR.width=12;DR.cons.seq=GCGATTGAGTGA;Trifonov.complexity=0.654545454545455;DUST.complexity=0.111111111111111
CP096027	rtracklayer	sequence_feature	3121863	3121951	.	.	.	ID=CP096027_150_13;Spacers.number=2;DR.width=13;DR.cons.seq=GCGATCGAGTGAA;Trifonov.complexity=0.681818181818182;DUST.complexity=0.1
CP096027	rtracklayer	sequence_feature	3149040	3149092	.	.	.	ID=CP096027_155_11;Spacers.number=2;DR.width=11;DR.cons.seq=AGGTCGAGTAA;Trifonov.complexity=0.8;DUST.complexity=0
CP096027	rtracklayer	sequence_feature	3149174	3149252	.	.	.	ID=CP096027_156_11;Spacers.number=3;DR.width=11;DR.cons.seq=AGGTCGAGTAA;Trifonov.complexity=0.8;DUST.complexity=0
CP096027	rtracklayer	sequence_feature	3154387	3154479	.	.	.	ID=CP096027_158_11;Spacers.number=3;DR.width=11;DR.cons.seq=ATCATTTTGCA;Trifonov.complexity=0.533333333333333;DUST.complexity=0.125
CP096027	rtracklayer	sequence_feature	3154570	3154661	.	.	.	ID=CP096027_159_11;Spacers.number=3;DR.width=11;DR.cons.seq=ATCATTTTGCA;Trifonov.complexity=0.533333333333333;DUST.complexity=0.125
CP096027	rtracklayer	sequence_feature	3168538	3168608	.	.	.	ID=CP096027_236_12;Spacers.number=2;DR.width=12;DR.cons.seq=CATCACTCGACC;Trifonov.complexity=0.727272727272727;DUST.complexity=0
CP096027	rtracklayer	sequence_feature	3168654	3168716	.	.	.	ID=CP096027_237_12;Spacers.number=2;DR.width=12;DR.cons.seq=CATCACTCGACC;Trifonov.complexity=0.727272727272727;DUST.complexity=0
CP096027	rtracklayer	sequence_feature	3182966	3183091	.	.	.	ID=CP096027_153_13;Spacers.number=3;DR.width=13;DR.cons.seq=AAATCGATACAAG;Trifonov.complexity=0.75;DUST.complexity=0
CP096027	rtracklayer	sequence_feature	3194309	3194395	.	.	.	ID=CP096027_162_11;Spacers.number=2;DR.width=11;DR.cons.seq=GGTCGAGTAAA;Trifonov.complexity=0.8;DUST.complexity=0
CP096027	rtracklayer	sequence_feature	3203222	3203293	.	.	.	ID=CP096027_163_11;Spacers.number=2;DR.width=11;DR.cons.seq=GGTCGAGTAAA;Trifonov.complexity=0.8;DUST.complexity=0
CP096027	rtracklayer	sequence_feature	3207473	3207563	.	.	.	ID=CP096027_164_11;Spacers.number=3;DR.width=11;DR.cons.seq=ATCATTTTGCA;Trifonov.complexity=0.533333333333333;DUST.complexity=0.125
CP096027	rtracklayer	sequence_feature	3225739	3225868	.	.	.	ID=CP096027_240_12;Spacers.number=4;DR.width=12;DR.cons.seq=GGTCAAGTGATG;Trifonov.complexity=0.818181818181818;DUST.complexity=0
CP096027	rtracklayer	sequence_feature	3316269	3316365	.	.	.	ID=CP096027_112_14;Spacers.number=2;DR.width=14;DR.cons.seq=TTGCCCGTGGTCGA;Trifonov.complexity=0.692307692307692;DUST.complexity=0
CP096027	rtracklayer	sequence_feature	3325304	3325389	.	.	.	ID=CP096027_242_12;Spacers.number=2;DR.width=12;DR.cons.seq=ACTCGATCAAAC;Trifonov.complexity=0.727272727272727;DUST.complexity=0
CP096027	rtracklayer	sequence_feature	3334819	3334892	.	.	.	ID=CP096027_243_12;Spacers.number=2;DR.width=12;DR.cons.seq=TGTGGTCGAGTG;Trifonov.complexity=0.572727272727273;DUST.complexity=0.111111111111111
CP096027	rtracklayer	sequence_feature	3334822	3334895	.	.	.	ID=CP096027_167_11;Spacers.number=2;DR.width=11;DR.cons.seq=GGTCGAGTGGT;Trifonov.complexity=0.622222222222222;DUST.complexity=0.125
CP096027	rtracklayer	sequence_feature	3339059	3339111	.	.	.	ID=CP096027_169_11;Spacers.number=2;DR.width=11;DR.cons.seq=GGGGTCGAGTG;Trifonov.complexity=0.622222222222222;DUST.complexity=0.125
[truncated: 1,053 more rows]
