# Supplementary material for: Short Interrupted Repeat Cassette (SIRC)—Novel Type of Repetitive DNA Element Found in Arabidopsis thaliana
Source: Int J Mol Sci. 2023 Jul 5;24(13):11116. doi: 10.3390/ijms241311116 (PMC10342631; doi:10.3390/ijms241311116)
Supplement: Supplementary file 1 [file ijms-24-11116-s001.zip › Supplementary data S5.gff]

##gff-version 3
##source-version rtracklayer 1.58.0
##date 2023-05-26
NC_003070.9	Liftoff	sequence_feature	127467	127534	.	.	.	ID=CP096024_15_11;spacers=2;chromosome=CP096024;DRwidth=11;duplication=1;GC-content=32.3529411764706;DR.cons.seq=AAATACTCATT;DR.in.MGE.occurrence=35
NC_003070.9	Liftoff	sequence_feature	258544	258613	.	.	.	ID=CP096024_13_12;spacers=2;chromosome=CP096024;DRwidth=12;duplication=13;GC-content=34.2857142857143;DR.cons.seq=AGTTCAGGGTTT;DR.in.MGE.occurrence=20
NC_003070.9	Liftoff	sequence_feature	458142	458219	.	.	.	ID=CP096024_19_12;spacers=2;chromosome=CP096024;DRwidth=12;duplication=1;GC-content=23.0769230769231;DR.cons.seq=ACATTCAACTAT;DR.in.MGE.occurrence=4
NC_003070.9	Liftoff	sequence_feature	486086	486171	.	.	.	ID=CP096024_7_14;spacers=2;chromosome=CP096024;DRwidth=14;duplication=1;GC-content=20.9302325581395;DR.cons.seq=TTTTACCAAACTTG;DR.in.MGE.occurrence=1
NC_003070.9	Liftoff	sequence_feature	615508	615586	.	.	.	ID=CP096024_13_13;spacers=2;chromosome=CP096024;DRwidth=13;duplication=1;GC-content=26.5822784810127;DR.cons.seq=AAATTAGGCTTTC;DR.in.MGE.occurrence=0
NC_003070.9	Liftoff	sequence_feature	709479	709551	.	.	.	ID=CP096024_15_13;spacers=2;chromosome=CP096024;DRwidth=13;duplication=1;GC-content=26.027397260274;DR.cons.seq=ACTTTGCTCTGTT;DR.in.MGE.occurrence=1
NC_003070.9	Liftoff	sequence_feature	743727	743807	.	.	.	ID=CP096024_12_10;spacers=3;chromosome=CP096024;DRwidth=10;duplication=1;GC-content=28.3950617283951;DR.cons.seq=ATTTCATATC;DR.in.MGE.occurrence=91
NC_003070.9	Liftoff	sequence_feature	894010	894078	.	.	.	ID=CP096024_41_12;spacers=2;chromosome=CP096024;DRwidth=12;duplication=1;GC-content=34.7826086956522;DR.cons.seq=AGAAAGTATGCA;DR.in.MGE.occurrence=5
NC_003070.9	Liftoff	sequence_feature	900539	900604	.	.	.	ID=CP096024_42_12;spacers=2;chromosome=CP096024;DRwidth=12;duplication=1;GC-content=25.7575757575758;DR.cons.seq=TCAAGAAAACAA;DR.in.MGE.occurrence=11
NC_003070.9	Liftoff	sequence_feature	965044	965107	.	.	.	ID=CP096024_47_12;spacers=2;chromosome=CP096024;DRwidth=12;duplication=1;GC-content=26.5625;DR.cons.seq=GAAAATACAGAA;DR.in.MGE.occurrence=10
NC_003070.9	Liftoff	sequence_feature	1003694	1003782	.	.	.	ID=CP096024_11_16;spacers=2;chromosome=CP096024;DRwidth=16;duplication=1;GC-content=28.0898876404494;DR.cons.seq=AAATTCTTAAAACACA;DR.in.MGE.occurrence=0
NC_003070.9	Liftoff	sequence_feature	1003696	1003781	.	.	.	ID=CP096024_26_13;spacers=2;chromosome=CP096024;DRwidth=13;duplication=1;GC-content=29.0697674418605;DR.cons.seq=ATTCTTAAAACAC;DR.in.MGE.occurrence=2
NC_003070.9	Liftoff	sequence_feature	1007657	1007736	.	.	.	ID=CP096024_61_11;spacers=2;chromosome=CP096024;DRwidth=11;duplication=1;GC-content=51.25;DR.cons.seq=GCATCCGGCAA;DR.in.MGE.occurrence=0
NC_003070.9	Liftoff	sequence_feature	1091960	1092020	.	.	.	ID=CP096024_16_10;spacers=2;chromosome=CP096024;DRwidth=10;duplication=1;GC-content=49.1803278688525;DR.cons.seq=CAGGGAAGCT;DR.in.MGE.occurrence=21
NC_003070.9	Liftoff	sequence_feature	1220142	1220195	.	.	.	ID=CP096024_70_11;spacers=2;chromosome=CP096024;DRwidth=11;duplication=1;GC-content=27.7777777777778;DR.cons.seq=CATTTTCTGTT;DR.in.MGE.occurrence=30
NC_003070.9	Liftoff	sequence_feature	1326205	1326266	.	.	.	ID=CP096024_20_10;spacers=2;chromosome=CP096024;DRwidth=10;duplication=1;GC-content=40.3225806451613;DR.cons.seq=TAACATGTTT;DR.in.MGE.occurrence=187
NC_003070.9	Liftoff	sequence_feature	1451049	1451130	.	.	.	ID=CP096024_24_10;spacers=3;chromosome=CP096024;DRwidth=10;duplication=1;GC-content=24.390243902439;DR.cons.seq=ATTGAAACTT;DR.in.MGE.occurrence=102
NC_003070.9	Liftoff	sequence_feature	1480634	1480728	.	.	.	ID=CP096024_84_12;spacers=2;chromosome=CP096024;DRwidth=12;duplication=1;GC-content=30.5263157894737;DR.cons.seq=ACATATGTACGA;DR.in.MGE.occurrence=2
NC_003070.9	Liftoff	sequence_feature	1544169	1544299	.	.	.	ID=CP096024_38_13;spacers=3;chromosome=CP096024;DRwidth=13;duplication=1;GC-content=23.6641221374046;DR.cons.seq=ATTTGCTTAATTT;DR.in.MGE.occurrence=3
NC_003070.9	Liftoff	sequence_feature	1544398	1544486	.	.	.	ID=CP096024_39_13;spacers=2;chromosome=CP096024;DRwidth=13;duplication=1;GC-content=28.0898876404494;DR.cons.seq=ATTTGCTTAATTT;DR.in.MGE.occurrence=3
NC_003070.9	Liftoff	sequence_feature	1555214	1555332	.	.	.	ID=CP096024_40_13;spacers=3;chromosome=CP096024;DRwidth=13;duplication=1;GC-content=41.1764705882353;DR.cons.seq=CAGAGCTTGAAGA;DR.in.MGE.occurrence=6
NC_003070.9	Liftoff	sequence_feature	1689436	1689517	.	.	.	ID=CP096024_45_13;spacers=2;chromosome=CP096024;DRwidth=13;duplication=1;GC-content=48.780487804878;DR.cons.seq=CTGTCTCTCCATT;DR.in.MGE.occurrence=18
NC_003070.9	Liftoff	sequence_feature	1696044	1696099	.	.	.	ID=CP096024_97_11;spacers=2;chromosome=CP096024;DRwidth=11;duplication=1;GC-content=26.7857142857143;DR.cons.seq=AACTGATTTTG;DR.in.MGE.occurrence=21
NC_003070.9	Liftoff	sequence_feature	1993750	1993826	.	.	.	ID=CP096024_113_12;spacers=2;chromosome=CP096024;DRwidth=12;duplication=1;GC-content=29.8701298701299;DR.cons.seq=TTGATGTGATAT;DR.in.MGE.occurrence=5
NC_003070.9	Liftoff	sequence_feature	1993750	1993827	.	.	.	ID=CP096024_51_13;spacers=2;chromosome=CP096024;DRwidth=13;duplication=1;GC-content=30.7692307692308;DR.cons.seq=TTGATGTGATATG;DR.in.MGE.occurrence=2
NC_003070.9	Liftoff	sequence_feature	2082732	2082809	.	.	.	ID=CP096024_117_12;spacers=2;chromosome=CP096024;DRwidth=12;duplication=1;GC-content=30.7692307692308;DR.cons.seq=TAAACAAATTAA;DR.in.MGE.occurrence=56
NC_003070.9	Liftoff	sequence_feature	2082891	2082963	.	.	.	ID=CP096024_56_13;spacers=2;chromosome=CP096024;DRwidth=13;duplication=1;GC-content=28.7671232876712;DR.cons.seq=CATTTTTCGTTAA;DR.in.MGE.occurrence=2
NC_003070.9	Liftoff	sequence_feature	2234847	2234915	.	.	.	ID=CP096024_124_11;spacers=2;chromosome=CP096024;DRwidth=11;duplication=60;GC-content=21.7391304347826;DR.cons.seq=TATAACGATGA;DR.in.MGE.occurrence=35
NC_003070.9	Liftoff	sequence_feature	2306009	2306078	.	.	.	ID=CP096024_128_11;spacers=2;chromosome=CP096024;DRwidth=11;duplication=1;GC-content=40;DR.cons.seq=AACCCTAAATT;DR.in.MGE.occurrence=55
NC_003070.9	Liftoff	sequence_feature	2328075	2328148	.	.	.	ID=CP096024_63_13;spacers=2;chromosome=CP096024;DRwidth=13;duplication=1;GC-content=39.1891891891892;DR.cons.seq=AACTGTTCGGTAA;DR.in.MGE.occurrence=0
NC_003070.9	Liftoff	sequence_feature	2365793	2365892	.	.	.	ID=CP096024_65_13;spacers=2;chromosome=CP096024;DRwidth=13;duplication=1;GC-content=30;DR.cons.seq=AACCTGTGAAATT;DR.in.MGE.occurrence=0
NC_003070.9	Liftoff	sequence_feature	2379320	2379417	.	.	.	ID=CP096024_35_14;spacers=2;chromosome=CP096024;DRwidth=14;duplication=1;GC-content=16.3265306122449;DR.cons.seq=TATCTTAATTTTAA;DR.in.MGE.occurrence=1
NC_003070.9	Liftoff	sequence_feature	2476116	2476205	.	.	.	ID=CP096024_132_12;spacers=3;chromosome=CP096024;DRwidth=12;duplication=1;GC-content=26.6666666666667;DR.cons.seq=TTTTAAGTGAAA;DR.in.MGE.occurrence=7
NC_003070.9	Liftoff	sequence_feature	2540385	2540445	.	.	.	ID=CP096024_67_13;spacers=2;chromosome=CP096024;DRwidth=13;duplication=1;GC-content=34.4262295081967;DR.cons.seq=ATATCCCAACTAT;DR.in.MGE.occurrence=0
NC_003070.9	Liftoff	sequence_feature	2676582	2676717	.	.	.	ID=CP096024_75_13;spacers=4;chromosome=CP096024;DRwidth=13;duplication=1;GC-content=24.2647058823529;DR.cons.seq=ATTCATATTTTCT;DR.in.MGE.occurrence=6
NC_003070.9	Liftoff	sequence_feature	2805360	2805440	.	.	.	ID=CP096024_148_12;spacers=2;chromosome=CP096024;DRwidth=12;duplication=1;GC-content=38.2716049382716;DR.cons.seq=TTTGCTTCTCTG;DR.in.MGE.occurrence=0
NC_003070.9	Liftoff	sequence_feature	2819398	2819489	.	.	.	ID=CP096024_39_14;spacers=2;chromosome=CP096024;DRwidth=14;duplication=1;GC-content=41.304347826087;DR.cons.seq=CATCATCACCGTTG;DR.in.MGE.occurrence=0
NC_003070.9	Liftoff	sequence_feature	2964447	2964517	.	.	.	ID=CP096024_174_11;spacers=2;chromosome=CP096024;DRwidth=11;duplication=1;GC-content=64.7887323943662;DR.cons.seq=GCAGCGGTGGT;DR.in.MGE.occurrence=1
NC_003070.9	Liftoff	sequence_feature	3054048	3054175	.	.	.	ID=CP096024_43_14;spacers=4;chromosome=CP096024;DRwidth=14;duplication=1;GC-content=50;DR.cons.seq=CCTCCAGTCACAAC;DR.in.MGE.occurrence=0
NC_003070.9	Liftoff	sequence_feature	3068985	3069064	.	.	.	ID=CP096024_45_14;spacers=2;chromosome=CP096024;DRwidth=14;duplication=1;GC-content=12.5;DR.cons.seq=ATAAATCATTAGAT;DR.in.MGE.occurrence=2
NC_003070.9	Liftoff	sequence_feature	3071260	3071317	.	.	.	ID=CP096024_36_10;spacers=2;chromosome=CP096024;DRwidth=10;duplication=1;GC-content=41.3793103448276;DR.cons.seq=TTCTGTTTCT;DR.in.MGE.occurrence=151
NC_003070.9	Liftoff	sequence_feature	3099483	3099571	.	.	.	ID=CP096024_179_11;spacers=3;chromosome=CP096024;DRwidth=11;duplication=1;GC-content=34.8314606741573;DR.cons.seq=GTCATATTCCA;DR.in.MGE.occurrence=6
NC_003070.9	Liftoff	sequence_feature	3140701	3140770	.	.	.	ID=CP096024_86_13;spacers=2;chromosome=CP096024;DRwidth=13;duplication=1;GC-content=40;DR.cons.seq=ATATTTGAGCCCA;DR.in.MGE.occurrence=0
NC_003070.9	Liftoff	sequence_feature	3174034	3174113	.	.	.	ID=CP096024_167_12;spacers=2;chromosome=CP096024;DRwidth=12;duplication=1;GC-content=37.5;DR.cons.seq=TATCACTGGAGA;DR.in.MGE.occurrence=0
NC_003070.9	Liftoff	sequence_feature	3217309	3217379	.	.	.	ID=CP096024_185_11;spacers=2;chromosome=CP096024;DRwidth=11;duplication=1;GC-content=42.2535211267606;DR.cons.seq=AACAATTCCAT;DR.in.MGE.occurrence=31
NC_003070.9	Liftoff	sequence_feature	3242453	3242545	.	.	.	ID=CP096024_88_13;spacers=2;chromosome=CP096024;DRwidth=13;duplication=1;GC-content=23.6559139784946;DR.cons.seq=AAGTTCATTTAAA;DR.in.MGE.occurrence=0
NC_003070.9	Liftoff	sequence_feature	3246551	3246607	.	.	.	ID=CP096024_187_11;spacers=2;chromosome=CP096024;DRwidth=11;duplication=1;GC-content=49.1228070175439;DR.cons.seq=TGTTTGCAGGT;DR.in.MGE.occurrence=3
NC_003070.9	Liftoff	sequence_feature	3265423	3265516	.	.	.	ID=CP096024_50_14;spacers=2;chromosome=CP096024;DRwidth=14;duplication=1;GC-content=19.1489361702128;DR.cons.seq=ATTTTATGGATATA;DR.in.MGE.occurrence=1
NC_003070.9	Liftoff	sequence_feature	3333576	3333640	.	.	.	ID=CP096024_39_10;spacers=2;chromosome=CP096024;DRwidth=10;duplication=1;GC-content=29.2307692307692;DR.cons.seq=AATGATTTCA;DR.in.MGE.occurrence=213
NC_003070.9	Liftoff	sequence_feature	3511665	3511743	.	.	.	ID=CP096024_177_12;spacers=3;chromosome=CP096024;DRwidth=12;duplication=1;GC-content=58.2278481012658;DR.cons.seq=GGAGGTGGAGTT;DR.in.MGE.occurrence=2
NC_003070.9	Liftoff	sequence_feature	3511791	3511856	.	.	.	ID=CP096024_178_12;spacers=2;chromosome=CP096024;DRwidth=12;duplication=1;GC-content=60.6060606060606;DR.cons.seq=GGAGGTGGAGTT;DR.in.MGE.occurrence=2
NC_003070.9	Liftoff	sequence_feature	3566336	3566401	.	.	.	ID=CP096024_42_10;spacers=2;chromosome=CP096024;DRwidth=10;duplication=1;GC-content=30.3030303030303;DR.cons.seq=TAGGTTTTCT;DR.in.MGE.occurrence=62
NC_003070.9	Liftoff	sequence_feature	3577677	3577837	.	.	.	ID=CP096024_104_13;spacers=4;chromosome=CP096024;DRwidth=13;duplication=1;GC-content=33.5403726708075;DR.cons.seq=AATAAAACACAGT;DR.in.MGE.occurrence=1
NC_003070.9	Liftoff	sequence_feature	3598866	3598925	.	.	.	ID=CP096024_197_11;spacers=2;chromosome=CP096024;DRwidth=11;duplication=1;GC-content=30;DR.cons.seq=CTTTGAAAGAT;DR.in.MGE.occurrence=16
NC_003070.9	Liftoff	sequence_feature	3625657	3625733	.	.	.	ID=CP096024_188_12;spacers=2;chromosome=CP096024;DRwidth=12;duplication=1;GC-content=19.4805194805195;DR.cons.seq=ATGAATAAATTA;DR.in.MGE.occurrence=13
NC_003070.9	Liftoff	sequence_feature	3659023	3659097	.	.	.	ID=CP096024_200_11;spacers=2;chromosome=CP096024;DRwidth=11;duplication=1;GC-content=34.6666666666667;DR.cons.seq=ATTAATAGACC;DR.in.MGE.occurrence=3
NC_003070.9	Liftoff	sequence_feature	3671694	3671781	.	.	.	ID=CP096024_204_11;spacers=3;chromosome=CP096024;DRwidth=11;duplication=1;GC-content=31.8181818181818;DR.cons.seq=TGCCATAATTT;DR.in.MGE.occurrence=43
NC_003070.9	Liftoff	sequence_feature	3676320	3676397	.	.	.	ID=CP096024_205_11;spacers=2;chromosome=CP096024;DRwidth=11;duplication=1;GC-content=26.9230769230769;DR.cons.seq=AACCGAATTTA;DR.in.MGE.occurrence=11
NC_003070.9	Liftoff	sequence_feature	3873530	3873606	.	.	.	ID=CP096024_231_11;spacers=2;chromosome=CP096024;DRwidth=11;duplication=1;GC-content=42.8571428571429;DR.cons.seq=GATGCAATGGA;DR.in.MGE.occurrence=5
NC_003070.9	Liftoff	sequence_feature	3892842	3892905	.	.	.	ID=CP096024_113_13;spacers=2;chromosome=CP096024;DRwidth=13;duplication=2;GC-content=40.625;DR.cons.seq=TTGGTGTGATGGA;DR.in.MGE.occurrence=1
NC_003070.9	Liftoff	sequence_feature	3951713	3951775	.	.	.	ID=CP096024_115_13;spacers=2;chromosome=CP096024;DRwidth=13;duplication=1;GC-content=28.5714285714286;DR.cons.seq=TGTAAATCTCTTT;DR.in.MGE.occurrence=5
NC_003070.9	Liftoff	sequence_feature	4040577	4040632	.	.	.	ID=CP096024_240_11;spacers=2;chromosome=CP096024;DRwidth=11;duplication=1;GC-content=32.1428571428571;DR.cons.seq=GAAGAATCTTG;DR.in.MGE.occurrence=31
NC_003070.9	Liftoff	sequence_feature	4065616	4065691	.	.	.	ID=CP096024_63_14;spacers=2;chromosome=CP096024;DRwidth=14;duplication=1;GC-content=27.6315789473684;DR.cons.seq=TCAAATTTATTTCT;DR.in.MGE.occurrence=1
NC_003070.9	Liftoff	sequence_feature	4111625	4111689	.	.	.	ID=CP096024_250_11;spacers=2;chromosome=CP096024;DRwidth=11;duplication=10;GC-content=18.4615384615385;DR.cons.seq=TTGTAAATCAT;DR.in.MGE.occurrence=342
NC_003070.9	Liftoff	sequence_feature	4112005	4112112	.	.	.	ID=CP096024_232_12;spacers=3;chromosome=CP096024;DRwidth=12;duplication=1;GC-content=25.9259259259259;DR.cons.seq=TTGTAAATCATT;DR.in.MGE.occurrence=233
NC_003070.9	Liftoff	sequence_feature	4112384	4112499	.	.	.	ID=CP096024_235_12;spacers=3;chromosome=CP096024;DRwidth=12;duplication=1;GC-content=25;DR.cons.seq=TTGTAAATCATT;DR.in.MGE.occurrence=233
NC_003070.9	Liftoff	sequence_feature	4112539	4112655	.	.	.	ID=CP096024_236_12;spacers=3;chromosome=CP096024;DRwidth=12;duplication=6;GC-content=22.2222222222222;DR.cons.seq=TTGTAAATCATT;DR.in.MGE.occurrence=233
NC_003070.9	Liftoff	sequence_feature	4115257	4115319	.	.	.	ID=CP096024_260_11;spacers=2;chromosome=CP096024;DRwidth=11;duplication=1;GC-content=46.031746031746;DR.cons.seq=GGTTTCGCTTA;DR.in.MGE.occurrence=0
NC_003070.9	Liftoff	sequence_feature	4154785	4154864	.	.	.	ID=CP096024_262_11;spacers=2;chromosome=CP096024;DRwidth=11;duplication=1;GC-content=26.25;DR.cons.seq=AAAGTTTGTAT;DR.in.MGE.occurrence=45
NC_003070.9	Liftoff	sequence_feature	4241352	4241433	.	.	.	ID=CP096024_69_14;spacers=2;chromosome=CP096024;DRwidth=14;duplication=1;GC-content=40.2439024390244;DR.cons.seq=ATCCACCATAAGCT;DR.in.MGE.occurrence=0
NC_003070.9	Liftoff	sequence_feature	4298229	4298347	.	.	.	ID=CP096024_26_16;spacers=2;chromosome=CP096024;DRwidth=16;duplication=1;GC-content=20.1680672268908;DR.cons.seq=TGATTAATATAGCTTA;DR.in.MGE.occurrence=1
NC_003070.9	Liftoff	sequence_feature	4367544	4367674	.	.	.	ID=CP096024_273_11;spacers=4;chromosome=CP096024;DRwidth=11;duplication=1;GC-content=55.7251908396947;DR.cons.seq=GGAGGATATCC;DR.in.MGE.occurrence=3
NC_003070.9	Liftoff	sequence_feature	4386580	4386653	.	.	.	ID=CP096024_248_12;spacers=2;chromosome=CP096024;DRwidth=12;duplication=1;GC-content=27.027027027027;DR.cons.seq=TTGCTTTTCATT;DR.in.MGE.occurrence=14
NC_003070.9	Liftoff	sequence_feature	4399997	4400078	.	.	.	ID=CP096024_73_14;spacers=2;chromosome=CP096024;DRwidth=14;duplication=1;GC-content=37.8048780487805;DR.cons.seq=AAATTTTCACATGT;DR.in.MGE.occurrence=0
NC_003070.9	Liftoff	sequence_feature	4414556	4414681	.	.	.	ID=CP096024_75_14;spacers=3;chromosome=CP096024;DRwidth=14;duplication=1;GC-content=24.6031746031746;DR.cons.seq=TTATATAGTTCTTA;DR.in.MGE.occurrence=2
NC_003070.9	Liftoff	sequence_feature	4496041	4496123	.	.	.	ID=CP096024_24_18;spacers=2;chromosome=CP096024;DRwidth=18;duplication=1;GC-content=31.3253012048193;DR.cons.seq=GATGAAATGCTATGTATT;DR.in.MGE.occurrence=0
NC_003070.9	Liftoff	sequence_feature	4595531	4595643	.	.	.	ID=CP096024_135_13;spacers=3;chromosome=CP096024;DRwidth=13;duplication=1;GC-content=27.4336283185841;DR.cons.seq=AAATGACGGCGGT;DR.in.MGE.occurrence=1
NC_003070.9	Liftoff	sequence_feature	4659851	4659920	.	.	.	ID=CP096024_139_13;spacers=2;chromosome=CP096024;DRwidth=13;duplication=1;GC-content=21.4285714285714;DR.cons.seq=TACCTCTGTTTTA;DR.in.MGE.occurrence=1
NC_003070.9	Liftoff	sequence_feature	4727103	4727170	.	.	.	ID=CP096024_291_11;spacers=2;chromosome=CP096024;DRwidth=11;duplication=1;GC-content=35.2941176470588;DR.cons.seq=TTCTCATCTTC;DR.in.MGE.occurrence=45
NC_003070.9	Liftoff	sequence_feature	4738608	4738702	.	.	.	ID=CP096024_141_13;spacers=2;chromosome=CP096024;DRwidth=13;duplication=1;GC-content=35.7894736842105;DR.cons.seq=ACTACAGTTTAGA;DR.in.MGE.occurrence=1
NC_003070.9	Liftoff	sequence_feature	4814839	4814920	.	.	.	ID=CP096024_149_13;spacers=2;chromosome=CP096024;DRwidth=13;duplication=2;GC-content=18.2926829268293;DR.cons.seq=AATTGATGCTAAA;DR.in.MGE.occurrence=4
NC_003070.9	Liftoff	sequence_feature	4852357	4852428	.	.	.	ID=CP096024_150_13;spacers=2;chromosome=CP096024;DRwidth=13;duplication=1;GC-content=30.5555555555556;DR.cons.seq=TCATAATTATCCA;DR.in.MGE.occurrence=0
NC_003070.9	Liftoff	sequence_feature	4917379	4917458	.	.	.	ID=CP096024_152_13;spacers=2;chromosome=CP096024;DRwidth=13;duplication=1;GC-content=32.5;DR.cons.seq=CTTTTTCCAAGAA;DR.in.MGE.occurrence=2
NC_003070.9	Liftoff	sequence_feature	5069003	5069094	.	.	.	ID=CP096024_66_15;spacers=2;chromosome=CP096024;DRwidth=15;duplication=1;GC-content=30.4347826086957;DR.cons.seq=GATCAGATCTTTATT;DR.in.MGE.occurrence=0
NC_003070.9	Liftoff	sequence_feature	5160954	5161019	.	.	.	ID=CP096024_318_11;spacers=2;chromosome=CP096024;DRwidth=11;duplication=1;GC-content=22.7272727272727;DR.cons.seq=AGTTGAAATAA;DR.in.MGE.occurrence=14
NC_003070.9	Liftoff	sequence_feature	5171905	5172002	.	.	.	ID=CP096024_161_13;spacers=2;chromosome=CP096024;DRwidth=13;duplication=1;GC-content=35.7142857142857;DR.cons.seq=AGATCCGTTGATT;DR.in.MGE.occurrence=0
NC_003070.9	Liftoff	sequence_feature	5189784	5189877	.	.	.	ID=CP096024_320_11;spacers=3;chromosome=CP096024;DRwidth=11;duplication=1;GC-content=24.468085106383;DR.cons.seq=AAATTACATAT;DR.in.MGE.occurrence=109
NC_003070.9	Liftoff	sequence_feature	5221874	5221930	.	.	.	ID=CP096024_46_10;spacers=2;chromosome=CP096024;DRwidth=10;duplication=1;GC-content=38.5964912280702;DR.cons.seq=GTGCAGCACA;DR.in.MGE.occurrence=13
NC_003070.9	Liftoff	sequence_feature	5301837	5301958	.	.	.	ID=CP096024_97_14;spacers=4;chromosome=CP096024;DRwidth=14;duplication=1;GC-content=47.5409836065574;DR.cons.seq=TCTTCGTCTTCATC;DR.in.MGE.occurrence=6
NC_003070.9	Liftoff	sequence_feature	5341520	5341638	.	.	.	ID=CP096024_98_14;spacers=3;chromosome=CP096024;DRwidth=14;duplication=1;GC-content=51.2605042016807;DR.cons.seq=TGGAGAGGACGAAG;DR.in.MGE.occurrence=0
NC_003070.9	Liftoff	sequence_feature	5410503	5410580	.	.	.	ID=CP096024_330_11;spacers=2;chromosome=CP096024;DRwidth=11;duplication=1;GC-content=26.9230769230769;DR.cons.seq=AAAAGGAATAA;DR.in.MGE.occurrence=47
NC_003070.9	Liftoff	sequence_feature	5460298	5460388	.	.	.	ID=CP096024_48_10;spacers=3;chromosome=CP096024;DRwidth=10;duplication=1;GC-content=39.5604395604396;DR.cons.seq=AATTGGTTCG;DR.in.MGE.occurrence=11
NC_003070.9	Liftoff	sequence_feature	5564904	5564972	.	.	.	ID=CP096024_337_11;spacers=2;chromosome=CP096024;DRwidth=11;duplication=1;GC-content=43.4782608695652;DR.cons.seq=TATCCTCAATC;DR.in.MGE.occurrence=7
NC_003070.9	Liftoff	sequence_feature	5598770	5598847	.	.	.	ID=CP096024_104_14;spacers=2;chromosome=CP096024;DRwidth=14;duplication=1;GC-content=37.1794871794872;DR.cons.seq=AAACAGAGTATGTG;DR.in.MGE.occurrence=0
NC_003070.9	Liftoff	sequence_feature	5679664	5679771	.	.	.	ID=CP096024_36_16;spacers=2;chromosome=CP096024;DRwidth=16;duplication=1;GC-content=31.4814814814815;DR.cons.seq=AAGTTCATGCTTAATT;DR.in.MGE.occurrence=1
NC_003070.9	Liftoff	sequence_feature	5705758	5705813	.	.	.	ID=CP096024_53_10;spacers=2;chromosome=CP096024;DRwidth=10;duplication=1;GC-content=33.9285714285714;DR.cons.seq=TGTACTGTGA;DR.in.MGE.occurrence=13
NC_003070.9	Liftoff	sequence_feature	5764518	5764610	.	.	.	ID=CP096024_341_12;spacers=3;chromosome=CP096024;DRwidth=12;duplication=1;GC-content=22.5806451612903;DR.cons.seq=AAATAGATATTT;DR.in.MGE.occurrence=47
NC_003070.9	Liftoff	sequence_feature	5874393	5874451	.	.	.	ID=CP096024_356_11;spacers=2;chromosome=CP096024;DRwidth=11;duplication=1;GC-content=20.3389830508475;DR.cons.seq=AAAATATTTTG;DR.in.MGE.occurrence=224
NC_003070.9	Liftoff	sequence_feature	6050580	6050642	.	.	.	ID=CP096024_57_10;spacers=2;chromosome=CP096024;DRwidth=10;duplication=1;GC-content=39.6825396825397;DR.cons.seq=TGATATCAGA;DR.in.MGE.occurrence=49
NC_003070.9	Liftoff	sequence_feature	6058544	6058622	.	.	.	ID=CP096024_365_11;spacers=2;chromosome=CP096024;DRwidth=11;duplication=1;GC-content=21.5189873417722;DR.cons.seq=ATGTGTTGAAA;DR.in.MGE.occurrence=13
NC_003070.9	Liftoff	sequence_feature	6257909	6258000	.	.	.	ID=CP096024_118_14;spacers=2;chromosome=CP096024;DRwidth=14;duplication=1;GC-content=31.5217391304348;DR.cons.seq=ATTCTCTAAGGAAA;DR.in.MGE.occurrence=0
NC_003070.9	Liftoff	sequence_feature	6257910	6258000	.	.	.	ID=CP096024_193_13;spacers=2;chromosome=CP096024;DRwidth=13;duplication=1;GC-content=31.8681318681319;DR.cons.seq=TTCTCTAAGGAAA;DR.in.MGE.occurrence=0
NC_003070.9	Liftoff	sequence_feature	6265262	6265360	.	.	.	ID=CP096024_39_16;spacers=2;chromosome=CP096024;DRwidth=16;duplication=1;GC-content=19.1919191919192;DR.cons.seq=CAACAATTATAAAACT;DR.in.MGE.occurrence=0
NC_003070.9	Liftoff	sequence_feature	6265306	6265395	.	.	.	ID=CP096024_363_12;spacers=2;chromosome=CP096024;DRwidth=12;duplication=1;GC-content=17.7777777777778;DR.cons.seq=AACAATTTAAAA;DR.in.MGE.occurrence=35
NC_003070.9	Liftoff	sequence_feature	6275624	6275731	.	.	.	ID=CP096024_40_16;spacers=2;chromosome=CP096024;DRwidth=16;duplication=1;GC-content=31.4814814814815;DR.cons.seq=AATAAAGCATGAACTT;DR.in.MGE.occurrence=1
NC_003070.9	Liftoff	sequence_feature	6296053	6296120	.	.	.	ID=CP096024_373_11;spacers=2;chromosome=CP096024;DRwidth=11;duplication=1;GC-content=19.1176470588235;DR.cons.seq=AAAATTTGATA;DR.in.MGE.occurrence=143
NC_003070.9	Liftoff	sequence_feature	6339824	6339900	.	.	.	ID=CP096024_197_13;spacers=2;chromosome=CP096024;DRwidth=13;duplication=1;GC-content=46.7532467532467;DR.cons.seq=TAACCCTTTCCTC;DR.in.MGE.occurrence=0
NC_003070.9	Liftoff	sequence_feature	6356047	6356122	.	.	.	ID=CP096024_367_12;spacers=2;chromosome=CP096024;DRwidth=12;duplication=1;GC-content=25;DR.cons.seq=AACAATTTATGT;DR.in.MGE.occurrence=12
NC_003070.9	Liftoff	sequence_feature	6449005	6449062	.	.	.	ID=CP096024_378_11;spacers=2;chromosome=CP096024;DRwidth=11;duplication=1;GC-content=24.1379310344828;DR.cons.seq=AAAACGAGAAT;DR.in.MGE.occurrence=15
NC_003070.9	Liftoff	sequence_feature	6449098	6449190	.	.	.	ID=CP096024_379_11;spacers=3;chromosome=CP096024;DRwidth=11;duplication=1;GC-content=20.4301075268817;DR.cons.seq=AAAACGAGAAT;DR.in.MGE.occurrence=15
NC_003070.9	Liftoff	sequence_feature	6503955	6504016	.	.	.	ID=CP096024_382_11;spacers=2;chromosome=CP096024;DRwidth=11;duplication=1;GC-content=29.0322580645161;DR.cons.seq=AATAAAGAATC;DR.in.MGE.occurrence=31
NC_003070.9	Liftoff	sequence_feature	6538673	6538752	.	.	.	ID=CP096024_203_13;spacers=2;chromosome=CP096024;DRwidth=13;duplication=12;GC-content=28.75;DR.cons.seq=TTCAATGATTCAA;DR.in.MGE.occurrence=15
NC_003070.9	Liftoff	sequence_feature	6538673	6538751	.	.	.	ID=CP096024_384_11;spacers=2;chromosome=CP096024;DRwidth=11;duplication=12;GC-content=29.1139240506329;DR.cons.seq=TTCAATGATTC;DR.in.MGE.occurrence=62
NC_003070.9	Liftoff	sequence_feature	6590798	6590881	.	.	.	ID=CP096024_384_12;spacers=2;chromosome=CP096024;DRwidth=12;duplication=1;GC-content=39.2857142857143;DR.cons.seq=GAGGCTTTGGTG;DR.in.MGE.occurrence=2
NC_003070.9	Liftoff	sequence_feature	6655334	6655409	.	.	.	ID=CP096024_204_13;spacers=2;chromosome=CP096024;DRwidth=13;duplication=1;GC-content=32.8947368421053;DR.cons.seq=ACCATTCTTCTTT;DR.in.MGE.occurrence=2
NC_003070.9	Liftoff	sequence_feature	6809780	6809881	.	.	.	ID=CP096024_399_11;spacers=3;chromosome=CP096024;DRwidth=11;duplication=1;GC-content=31.3725490196078;DR.cons.seq=TATTATACACA;DR.in.MGE.occurrence=26
NC_003070.9	Liftoff	sequence_feature	6859865	6859941	.	.	.	ID=CP096024_211_13;spacers=2;chromosome=CP096024;DRwidth=13;duplication=1;GC-content=37.6623376623377;DR.cons.seq=AAATCACCGACGC;DR.in.MGE.occurrence=0
NC_003070.9	Liftoff	sequence_feature	6864670	6864728	.	.	.	ID=CP096024_409_11;spacers=2;chromosome=CP096024;DRwidth=11;duplication=1;GC-content=16.9491525423729;DR.cons.seq=TACATAATTTA;DR.in.MGE.occurrence=49
NC_003070.9	Liftoff	sequence_feature	6884260	6884389	.	.	.	ID=CP096024_213_13;spacers=3;chromosome=CP096024;DRwidth=13;duplication=1;GC-content=30;DR.cons.seq=ACTATTTTATGTT;DR.in.MGE.occurrence=4
NC_003070.9	Liftoff	sequence_feature	7033140	7033213	.	.	.	ID=CP096024_419_11;spacers=2;chromosome=CP096024;DRwidth=11;duplication=1;GC-content=31.0810810810811;DR.cons.seq=TGTGAATAGAC;DR.in.MGE.occurrence=0
NC_003070.9	Liftoff	sequence_feature	7099795	7099867	.	.	.	ID=CP096024_68_10;spacers=2;chromosome=CP096024;DRwidth=10;duplication=1;GC-content=27.3972602739726;DR.cons.seq=TTAATATGAA;DR.in.MGE.occurrence=121
NC_003070.9	Liftoff	sequence_feature	7198844	7198946	.	.	.	ID=CP096024_229_13;spacers=3;chromosome=CP096024;DRwidth=13;duplication=1;GC-content=20.3883495145631;DR.cons.seq=ATAGATATCATAA;DR.in.MGE.occurrence=7
NC_003070.9	Liftoff	sequence_feature	7309186	7309247	.	.	.	ID=CP096024_432_11;spacers=2;chromosome=CP096024;DRwidth=11;duplication=1;GC-content=45.1612903225806;DR.cons.seq=TTCCTCATCAT;DR.in.MGE.occurrence=35
NC_003070.9	Liftoff	sequence_feature	7323697	7323780	.	.	.	ID=CP096024_145_14;spacers=2;chromosome=CP096024;DRwidth=14;duplication=1;GC-content=13.0952380952381;DR.cons.seq=TAACATTATCTTTA;DR.in.MGE.occurrence=3
NC_003070.9	Liftoff	sequence_feature	7368539	7368602	.	.	.	ID=CP096024_433_11;spacers=2;chromosome=CP096024;DRwidth=11;duplication=1;GC-content=37.5;DR.cons.seq=TGTCTCTTTGA;DR.in.MGE.occurrence=9
NC_003070.9	Liftoff	sequence_feature	7393080	7393172	.	.	.	ID=CP096024_232_13;spacers=2;chromosome=CP096024;DRwidth=13;duplication=2;GC-content=46.2365591397849;DR.cons.seq=AATACGGAGGCGG;DR.in.MGE.occurrence=0
NC_003070.9	Liftoff	sequence_feature	7393088	7393179	.	.	.	ID=CP096024_102_15;spacers=2;chromosome=CP096024;DRwidth=15;duplication=2;GC-content=48.9130434782609;DR.cons.seq=GGAGGCGGTAGTGTT;DR.in.MGE.occurrence=0
NC_003070.9	Liftoff	sequence_feature	7461749	7461812	.	.	.	ID=CP096024_433_12;spacers=2;chromosome=CP096024;DRwidth=12;duplication=1;GC-content=39.0625;DR.cons.seq=ATAGGGGACGTA;DR.in.MGE.occurrence=0
NC_003070.9	Liftoff	sequence_feature	7475908	7475979	.	.	.	ID=CP096024_434_12;spacers=2;chromosome=CP096024;DRwidth=12;duplication=1;GC-content=45.8333333333333;DR.cons.seq=CAATTCACACAT;DR.in.MGE.occurrence=1
NC_003070.9	Liftoff	sequence_feature	7479791	7479901	.	.	.	ID=CP096024_148_14;spacers=3;chromosome=CP096024;DRwidth=14;duplication=1;GC-content=22.5225225225225;DR.cons.seq=ATAAGTTCTAAATT;DR.in.MGE.occurrence=0
NC_003070.9	Liftoff	sequence_feature	7543548	7543620	.	.	.	ID=CP096024_438_12;spacers=2;chromosome=CP096024;DRwidth=12;duplication=1;GC-content=26.027397260274;DR.cons.seq=TACTTCAAATTT;DR.in.MGE.occurrence=9
NC_003070.9	Liftoff	sequence_feature	7547272	7547350	.	.	.	ID=CP096024_237_13;spacers=2;chromosome=CP096024;DRwidth=13;duplication=1;GC-content=26.5822784810127;DR.cons.seq=AAATTTAGGTTTA;DR.in.MGE.occurrence=7
NC_003070.9	Liftoff	sequence_feature	7572899	7572998	.	.	.	ID=CP096024_24_19;spacers=2;chromosome=CP096024;DRwidth=19;duplication=1;GC-content=34;DR.cons.seq=ATACAATTACTAGGTAGAG;DR.in.MGE.occurrence=0
NC_003070.9	Liftoff	sequence_feature	7620441	7620504	.	.	.	ID=CP096024_449_11;spacers=2;chromosome=CP096024;DRwidth=11;duplication=1;GC-content=45.3125;DR.cons.seq=GTTGTTGCTGA;DR.in.MGE.occurrence=19
NC_003070.9	Liftoff	sequence_feature	7765054	7765168	.	.	.	ID=CP096024_249_13;spacers=3;chromosome=CP096024;DRwidth=13;duplication=1;GC-content=20;DR.cons.seq=GAAAAATATGATT;DR.in.MGE.occurrence=37
NC_003070.9	Liftoff	sequence_feature	7941489	7941556	.	.	.	ID=CP096024_466_12;spacers=2;chromosome=CP096024;DRwidth=12;duplication=1;GC-content=29.4117647058824;DR.cons.seq=TGTTGCGGATTA;DR.in.MGE.occurrence=1
NC_003070.9	Liftoff	sequence_feature	7947886	7947950	.	.	.	ID=CP096024_467_12;spacers=2;chromosome=CP096024;DRwidth=12;duplication=1;GC-content=26.1538461538462;DR.cons.seq=AGAATCATATAA;DR.in.MGE.occurrence=73
NC_003070.9	Liftoff	sequence_feature	7975878	7975965	.	.	.	ID=CP096024_156_14;spacers=2;chromosome=CP096024;DRwidth=14;duplication=4;GC-content=23.8636363636364;DR.cons.seq=TCTATAAATTAATA;DR.in.MGE.occurrence=237
NC_003070.9	Liftoff	sequence_feature	7976007	7976075	.	.	.	ID=CP096024_157_14;spacers=2;chromosome=CP096024;DRwidth=14;duplication=10;GC-content=17.3913043478261;DR.cons.seq=TCTATAAATTAATA;DR.in.MGE.occurrence=237
NC_003070.9	Liftoff	sequence_feature	8024616	8024684	.	.	.	ID=CP096024_259_13;spacers=2;chromosome=CP096024;DRwidth=13;duplication=1;GC-content=26.0869565217391;DR.cons.seq=ACTTTCATGATAT;DR.in.MGE.occurrence=2
NC_003070.9	Liftoff	sequence_feature	8036260	8036332	.	.	.	ID=CP096024_470_11;spacers=2;chromosome=CP096024;DRwidth=11;duplication=1;GC-content=27.3972602739726;DR.cons.seq=ACTCCAAAGTA;DR.in.MGE.occurrence=17
NC_003070.9	Liftoff	sequence_feature	8077120	8077186	.	.	.	ID=CP096024_472_11;spacers=2;chromosome=CP096024;DRwidth=11;duplication=1;GC-content=40.2985074626866;DR.cons.seq=TATGTTTCTCT;DR.in.MGE.occurrence=17
NC_003070.9	Liftoff	sequence_feature	8135180	8135285	.	.	.	ID=CP096024_263_13;spacers=3;chromosome=CP096024;DRwidth=13;duplication=1;GC-content=26.4150943396226;DR.cons.seq=TCAAAATGTACAA;DR.in.MGE.occurrence=3
NC_003070.9	Liftoff	sequence_feature	8135182	8135285	.	.	.	ID=CP096024_475_11;spacers=3;chromosome=CP096024;DRwidth=11;duplication=1;GC-content=25.9615384615385;DR.cons.seq=AAAATGTACAA;DR.in.MGE.occurrence=47
NC_003070.9	Liftoff	sequence_feature	8220085	8220170	.	.	.	ID=CP096024_164_14;spacers=2;chromosome=CP096024;DRwidth=14;duplication=1;GC-content=27.906976744186;DR.cons.seq=ATCTGTTTAGATTT;DR.in.MGE.occurrence=0
NC_003070.9	Liftoff	sequence_feature	8258855	8258950	.	.	.	ID=CP096024_271_13;spacers=2;chromosome=CP096024;DRwidth=13;duplication=1;GC-content=19.7916666666667;DR.cons.seq=ATGGTGAAAAATT;DR.in.MGE.occurrence=1
NC_003070.9	Liftoff	sequence_feature	8324318	8324438	.	.	.	ID=CP096024_57_17;spacers=2;chromosome=CP096024;DRwidth=17;duplication=1;GC-content=25.6198347107438;DR.cons.seq=TTGGTAATTTCGATTTA;DR.in.MGE.occurrence=0
NC_003070.9	Liftoff	sequence_feature	8375005	8375108	.	.	.	ID=CP096024_490_11;spacers=3;chromosome=CP096024;DRwidth=11;duplication=5;GC-content=25.9615384615385;DR.cons.seq=AGACCAAATTA;DR.in.MGE.occurrence=30
NC_003070.9	Liftoff	sequence_feature	8403077	8403176	.	.	.	ID=CP096024_63_16;spacers=2;chromosome=CP096024;DRwidth=16;duplication=1;GC-content=47;DR.cons.seq=TTCAAAGGCTACGGTG;DR.in.MGE.occurrence=0
NC_003070.9	Liftoff	sequence_feature	8581248	8581372	.	.	.	ID=CP096024_30_20;spacers=2;chromosome=CP096024;DRwidth=20;duplication=1;GC-content=48;DR.cons.seq=AGGGATGGTTCTTCTAGCCT;DR.in.MGE.occurrence=0
NC_003070.9	Liftoff	sequence_feature	8606017	8606081	.	.	.	ID=CP096024_285_13;spacers=2;chromosome=CP096024;DRwidth=13;duplication=1;GC-content=33.8461538461538;DR.cons.seq=AATAAACCAGTTC;DR.in.MGE.occurrence=0
NC_003070.9	Liftoff	sequence_feature	8710812	8710883	.	.	.	ID=CP096024_288_13;spacers=2;chromosome=CP096024;DRwidth=13;duplication=1;GC-content=20.8333333333333;DR.cons.seq=TGTTTTACACTTT;DR.in.MGE.occurrence=5
NC_003070.9	Liftoff	sequence_feature	8774658	8774729	.	.	.	ID=CP096024_516_12;spacers=2;chromosome=CP096024;DRwidth=12;duplication=4;GC-content=27.7777777777778;DR.cons.seq=TCGTATAAGCAT;DR.in.MGE.occurrence=0
NC_003070.9	Liftoff	sequence_feature	8789037	8789108	.	.	.	ID=CP096024_518_12;spacers=2;chromosome=CP096024;DRwidth=12;duplication=4;GC-content=27.7777777777778;DR.cons.seq=TCGTATAAGCAT;DR.in.MGE.occurrence=0
NC_003070.9	Liftoff	sequence_feature	8811566	8811637	.	.	.	ID=CP096024_519_12;spacers=2;chromosome=CP096024;DRwidth=12;duplication=4;GC-content=27.7777777777778;DR.cons.seq=TCGTATAAGCAT;DR.in.MGE.occurrence=0
NC_003070.9	Liftoff	sequence_feature	8825944	8826015	.	.	.	ID=CP096024_523_12;spacers=2;chromosome=CP096024;DRwidth=12;duplication=4;GC-content=27.7777777777778;DR.cons.seq=TCGTATAAGCAT;DR.in.MGE.occurrence=0
NC_003070.9	Liftoff	sequence_feature	8877866	8877951	.	.	.	ID=CP096024_513_11;spacers=2;chromosome=CP096024;DRwidth=11;duplication=1;GC-content=39.5348837209302;DR.cons.seq=AAACTCTTCTC;DR.in.MGE.occurrence=16
NC_003070.9	Liftoff	sequence_feature	8884396	8884489	.	.	.	ID=CP096024_514_11;spacers=3;chromosome=CP096024;DRwidth=11;duplication=1;GC-content=30.8510638297872;DR.cons.seq=TGTACTTTTAA;DR.in.MGE.occurrence=21
NC_003070.9	Liftoff	sequence_feature	9028163	9028266	.	.	.	ID=CP096024_36_19;spacers=2;chromosome=CP096024;DRwidth=19;duplication=1;GC-content=26.9230769230769;DR.cons.seq=TTAAGAAAATCACACCTTT;DR.in.MGE.occurrence=0
NC_003070.9	Liftoff	sequence_feature	9028164	9028266	.	.	.	ID=CP096024_44_18;spacers=2;chromosome=CP096024;DRwidth=18;duplication=1;GC-content=27.1844660194175;DR.cons.seq=TAAGAAAATCACACCTTT;DR.in.MGE.occurrence=0
NC_003070.9	Liftoff	sequence_feature	9029699	9029787	.	.	.	ID=CP096024_533_12;spacers=2;chromosome=CP096024;DRwidth=12;duplication=1;GC-content=32.5842696629214;DR.cons.seq=AGACCAAAATAA;DR.in.MGE.occurrence=11
NC_003070.9	Liftoff	sequence_feature	9093443	9093532	.	.	.	ID=CP096024_299_13;spacers=2;chromosome=CP096024;DRwidth=13;duplication=1;GC-content=24.4444444444444;DR.cons.seq=TCTTTCACTCATT;DR.in.MGE.occurrence=2
NC_003070.9	Liftoff	sequence_feature	9246156	9246226	.	.	.	ID=CP096024_527_11;spacers=2;chromosome=CP096024;DRwidth=11;duplication=1;GC-content=38.0281690140845;DR.cons.seq=AAAACCCTAGA;DR.in.MGE.occurrence=85
NC_003070.9	Liftoff	sequence_feature	9305816	9305908	.	.	.	ID=CP096024_303_13;spacers=2;chromosome=CP096024;DRwidth=13;duplication=1;GC-content=24.7311827956989;DR.cons.seq=TCCTTAGTATGAT;DR.in.MGE.occurrence=2
NC_003070.9	Liftoff	sequence_feature	9324531	9324631	.	.	.	ID=CP096024_76_10;spacers=3;chromosome=CP096024;DRwidth=10;duplication=1;GC-content=30.6930693069307;DR.cons.seq=AAAGCAAGAT;DR.in.MGE.occurrence=70
NC_003070.9	Liftoff	sequence_feature	9417842	9417938	.	.	.	ID=CP096024_185_14;spacers=2;chromosome=CP096024;DRwidth=14;duplication=1;GC-content=19.5876288659794;DR.cons.seq=ATACAATCATATTA;DR.in.MGE.occurrence=3
NC_003070.9	Liftoff	sequence_feature	9517400	9517453	.	.	.	ID=CP096024_548_11;spacers=2;chromosome=CP096024;DRwidth=11;duplication=1;GC-content=59.2592592592593;DR.cons.seq=CTCTCCTTGCT;DR.in.MGE.occurrence=5
NC_003070.9	Liftoff	sequence_feature	9575237	9575328	.	.	.	ID=CP096024_563_12;spacers=2;chromosome=CP096024;DRwidth=12;duplication=2;GC-content=39.1304347826087;DR.cons.seq=AACCGAATTTCA;DR.in.MGE.occurrence=6
NC_003070.9	Liftoff	sequence_feature	9591868	9591936	.	.	.	ID=CP096024_551_11;spacers=2;chromosome=CP096024;DRwidth=11;duplication=1;GC-content=20.2898550724638;DR.cons.seq=ATGACAAATTT;DR.in.MGE.occurrence=48
NC_003070.9	Liftoff	sequence_feature	9642870	9642951	.	.	.	ID=CP096024_570_12;spacers=3;chromosome=CP096024;DRwidth=12;duplication=1;GC-content=63.4146341463415;DR.cons.seq=CGGCGGTGGAGG;DR.in.MGE.occurrence=3
NC_003070.9	Liftoff	sequence_feature	9705809	9705875	.	.	.	ID=CP096024_555_11;spacers=2;chromosome=CP096024;DRwidth=11;duplication=1;GC-content=32.8358208955224;DR.cons.seq=AAACCCTAATT;DR.in.MGE.occurrence=156
NC_003070.9	Liftoff	sequence_feature	9726085	9726140	.	.	.	ID=CP096024_556_11;spacers=2;chromosome=CP096024;DRwidth=11;duplication=1;GC-content=21.4285714285714;DR.cons.seq=AGAAATTATTT;DR.in.MGE.occurrence=78
NC_003070.9	Liftoff	sequence_feature	9740293	9740362	.	.	.	ID=CP096024_558_11;spacers=2;chromosome=CP096024;DRwidth=11;duplication=1;GC-content=15.7142857142857;DR.cons.seq=ATACTTTAAAT;DR.in.MGE.occurrence=46
NC_003070.9	Liftoff	sequence_feature	9771452	9771559	.	.	.	ID=CP096024_195_14;spacers=3;chromosome=CP096024;DRwidth=14;duplication=1;GC-content=12.962962962963;DR.cons.seq=ATAATTTTCTTATT;DR.in.MGE.occurrence=8
NC_003070.9	Liftoff	sequence_feature	9800919	9801005	.	.	.	ID=CP096024_75_16;spacers=2;chromosome=CP096024;DRwidth=16;duplication=1;GC-content=19.5402298850575;DR.cons.seq=AAAATAAACTTAGTAT;DR.in.MGE.occurrence=0
NC_003070.9	Liftoff	sequence_feature	9831072	9831154	.	.	.	ID=CP096024_584_12;spacers=2;chromosome=CP096024;DRwidth=12;duplication=1;GC-content=34.9397590361446;DR.cons.seq=AAACTAAATAGA;DR.in.MGE.occurrence=5
NC_003070.9	Liftoff	sequence_feature	9997136	9997220	.	.	.	ID=CP096024_323_13;spacers=2;chromosome=CP096024;DRwidth=13;duplication=1;GC-content=41.1764705882353;DR.cons.seq=TCTCTTCCTTCAA;DR.in.MGE.occurrence=1
NC_003070.9	Liftoff	sequence_feature	10229088	10229220	.	.	.	ID=CP096024_210_14;spacers=3;chromosome=CP096024;DRwidth=14;duplication=1;GC-content=19.5488721804511;DR.cons.seq=AAAAATTTCATACA;DR.in.MGE.occurrence=1
NC_003070.9	Liftoff	sequence_feature	10267000	10267067	.	.	.	ID=CP096024_602_12;spacers=2;chromosome=CP096024;DRwidth=12;duplication=1;GC-content=17.6470588235294;DR.cons.seq=ATAATTTATCTA;DR.in.MGE.occurrence=18
NC_003070.9	Liftoff	sequence_feature	10388760	10388811	.	.	.	ID=CP096024_84_10;spacers=2;chromosome=CP096024;DRwidth=10;duplication=1;GC-content=34.6153846153846;DR.cons.seq=CACAAATGAA;DR.in.MGE.occurrence=51
NC_003070.9	Liftoff	sequence_feature	10413950	10414024	.	.	.	ID=CP096024_596_11;spacers=2;chromosome=CP096024;DRwidth=11;duplication=1;GC-content=28;DR.cons.seq=CTAAATACAGA;DR.in.MGE.occurrence=7
NC_003070.9	Liftoff	sequence_feature	10442744	10442803	.	.	.	ID=CP096024_598_11;spacers=2;chromosome=CP096024;DRwidth=11;duplication=2;GC-content=36.6666666666667;DR.cons.seq=GTTGAGGGATG;DR.in.MGE.occurrence=4
NC_003070.9	Liftoff	sequence_feature	10462170	10462261	.	.	.	ID=CP096024_337_13;spacers=2;chromosome=CP096024;DRwidth=13;duplication=1;GC-content=30.4347826086957;DR.cons.seq=TGTCAAATTTGAC;DR.in.MGE.occurrence=0
NC_003070.9	Liftoff	sequence_feature	10468185	10468285	.	.	.	ID=CP096024_602_11;spacers=3;chromosome=CP096024;DRwidth=11;duplication=1;GC-content=45.5445544554455;DR.cons.seq=CTCTCTTCCAA;DR.in.MGE.occurrence=84
NC_003070.9	Liftoff	sequence_feature	10542657	10542750	.	.	.	ID=CP096024_339_13;spacers=3;chromosome=CP096024;DRwidth=13;duplication=1;GC-content=29.7872340425532;DR.cons.seq=TTTTGACATTCTT;DR.in.MGE.occurrence=2
NC_003070.9	Liftoff	sequence_feature	10675420	10675476	.	.	.	ID=CP096024_605_11;spacers=2;chromosome=CP096024;DRwidth=11;duplication=1;GC-content=19.2982456140351;DR.cons.seq=AAACAGTTCAT;DR.in.MGE.occurrence=19
NC_003070.9	Liftoff	sequence_feature	10802442	10802533	.	.	.	ID=CP096024_637_12;spacers=3;chromosome=CP096024;DRwidth=12;duplication=1;GC-content=30.4347826086957;DR.cons.seq=AAACCCTTAACT;DR.in.MGE.occurrence=27
NC_003070.9	Liftoff	sequence_feature	10837663	10837719	.	.	.	ID=CP096024_638_12;spacers=2;chromosome=CP096024;DRwidth=12;duplication=1;GC-content=33.3333333333333;DR.cons.seq=TGAAAACTTTGT;DR.in.MGE.occurrence=9
NC_003070.9	Liftoff	sequence_feature	10884057	10884121	.	.	.	ID=CP096024_643_12;spacers=2;chromosome=CP096024;DRwidth=12;duplication=2;GC-content=49.2307692307692;DR.cons.seq=TGGCGGAAGAAA;DR.in.MGE.occurrence=3
NC_003070.9	Liftoff	sequence_feature	10895133	10895222	.	.	.	ID=CP096024_223_14;spacers=2;chromosome=CP096024;DRwidth=14;duplication=1;GC-content=24.4444444444444;DR.cons.seq=AATTTACAAAGATA;DR.in.MGE.occurrence=1
NC_003070.9	Liftoff	sequence_feature	10899930	10899986	.	.	.	ID=CP096024_617_11;spacers=2;chromosome=CP096024;DRwidth=11;duplication=1;GC-content=26.3157894736842;DR.cons.seq=ATATATTGTTA;DR.in.MGE.occurrence=82
NC_003070.9	Liftoff	sequence_feature	10906094	10906171	.	.	.	ID=CP096024_619_11;spacers=2;chromosome=CP096024;DRwidth=11;duplication=1;GC-content=38.4615384615385;DR.cons.seq=GCCCAAATCTT;DR.in.MGE.occurrence=10
NC_003070.9	Liftoff	sequence_feature	10926697	10926772	.	.	.	ID=CP096024_648_12;spacers=2;chromosome=CP096024;DRwidth=12;duplication=1;GC-content=34.2105263157895;DR.cons.seq=TTTTCACCAAAG;DR.in.MGE.occurrence=6
NC_003070.9	Liftoff	sequence_feature	11009121	11009199	.	.	.	ID=CP096024_345_13;spacers=2;chromosome=CP096024;DRwidth=13;duplication=1;GC-content=29.1139240506329;DR.cons.seq=CAAAATCTTCTTT;DR.in.MGE.occurrence=1
NC_003070.9	Liftoff	sequence_feature	11080793	11080859	.	.	.	ID=CP096024_630_11;spacers=2;chromosome=CP096024;DRwidth=11;duplication=1;GC-content=23.8805970149254;DR.cons.seq=TAACTTGTAAG;DR.in.MGE.occurrence=13
NC_003070.9	Liftoff	sequence_feature	11167629	11167745	.	.	.	ID=CP096024_39_21;spacers=2;chromosome=CP096024;DRwidth=21;duplication=1;GC-content=19.6581196581197;DR.cons.seq=TTTCAGATTGTGTCTATATTT;DR.in.MGE.occurrence=1
NC_003070.9	Liftoff	sequence_feature	11213515	11213599	.	.	.	ID=CP096024_348_13;spacers=2;chromosome=CP096024;DRwidth=13;duplication=1;GC-content=27.0588235294118;DR.cons.seq=TAGCTGATGTTGA;DR.in.MGE.occurrence=0
NC_003070.9	Liftoff	sequence_feature	11284411	11284491	.	.	.	ID=CP096024_676_12;spacers=2;chromosome=CP096024;DRwidth=12;duplication=1;GC-content=18.5185185185185;DR.cons.seq=AATAACACAAAA;DR.in.MGE.occurrence=69
NC_003070.9	Liftoff	sequence_feature	11373132	11373196	.	.	.	ID=CP096024_649_11;spacers=2;chromosome=CP096024;DRwidth=11;duplication=1;GC-content=33.8461538461538;DR.cons.seq=CCAAAACCCTA;DR.in.MGE.occurrence=209
NC_003070.9	Liftoff	sequence_feature	11437947	11438029	.	.	.	ID=CP096024_355_13;spacers=2;chromosome=CP096024;DRwidth=13;duplication=1;GC-content=43.3734939759036;DR.cons.seq=ATGATTTATCTCC;DR.in.MGE.occurrence=0
NC_003070.9	Liftoff	sequence_feature	11487864	11487941	.	.	.	ID=CP096024_236_14;spacers=2;chromosome=CP096024;DRwidth=14;duplication=1;GC-content=21.7948717948718;DR.cons.seq=CAACTTATAAATTA;DR.in.MGE.occurrence=0
NC_003070.9	Liftoff	sequence_feature	11609834	11609895	.	.	.	ID=CP096024_360_13;spacers=2;chromosome=CP096024;DRwidth=13;duplication=1;GC-content=54.8387096774194;DR.cons.seq=TACGGATCCGGAT;DR.in.MGE.occurrence=0
NC_003070.9	Liftoff	sequence_feature	11691853	11691923	.	.	.	ID=CP096024_662_11;spacers=2;chromosome=CP096024;DRwidth=11;duplication=1;GC-content=36.6197183098592;DR.cons.seq=AAAAGGAAGCT;DR.in.MGE.occurrence=65
NC_003070.9	Liftoff	sequence_feature	11725253	11725325	.	.	.	ID=CP096024_364_13;spacers=2;chromosome=CP096024;DRwidth=13;duplication=1;GC-content=8.21917808219178;DR.cons.seq=TATAGTTTAAATT;DR.in.MGE.occurrence=9
NC_003070.9	Liftoff	sequence_feature	11777700	11777810	.	.	.	ID=CP096024_669_11;spacers=4;chromosome=CP096024;DRwidth=11;duplication=1;GC-content=36.036036036036;DR.cons.seq=TTTGCTTCCTT;DR.in.MGE.occurrence=18
NC_003070.9	Liftoff	sequence_feature	11836422	11836491	.	.	.	ID=CP096024_368_13;spacers=2;chromosome=CP096024;DRwidth=13;duplication=4;GC-content=48.5714285714286;DR.cons.seq=GGAGACGACGAAT;DR.in.MGE.occurrence=0
NC_003070.9	Liftoff	sequence_feature	11843707	11843766	.	.	.	ID=CP096024_672_11;spacers=2;chromosome=CP096024;DRwidth=11;duplication=1;GC-content=11.6666666666667;DR.cons.seq=TTATTCATTTT;DR.in.MGE.occurrence=132
NC_003070.9	Liftoff	sequence_feature	11843960	11844030	.	.	.	ID=CP096024_673_11;spacers=2;chromosome=CP096024;DRwidth=11;duplication=1;GC-content=14.0845070422535;DR.cons.seq=TTATTCATTTT;DR.in.MGE.occurrence=132
NC_003070.9	Liftoff	sequence_feature	11845457	11845544	.	.	.	ID=CP096024_369_13;spacers=2;chromosome=CP096024;DRwidth=13;duplication=1;GC-content=31.8181818181818;DR.cons.seq=GTTTTGATTTCGT;DR.in.MGE.occurrence=0
NC_003070.9	Liftoff	sequence_feature	11855411	11855502	.	.	.	ID=CP096024_675_11;spacers=3;chromosome=CP096024;DRwidth=11;duplication=1;GC-content=42.3913043478261;DR.cons.seq=CAAGGTCATCA;DR.in.MGE.occurrence=1
NC_003070.9	Liftoff	sequence_feature	11864577	11864690	.	.	.	ID=CP096024_719_12;spacers=3;chromosome=CP096024;DRwidth=12;duplication=1;GC-content=19.2982456140351;DR.cons.seq=TTTTAAGATCAA;DR.in.MGE.occurrence=72
NC_003070.9	Liftoff	sequence_feature	11892704	11892883	.	.	.	ID=CP096024_722_12;spacers=7;chromosome=CP096024;DRwidth=12;duplication=3;GC-content=28.3333333333333;DR.cons.seq=ATCTTTTAAAAC;DR.in.MGE.occurrence=256
NC_003070.9	Liftoff	sequence_feature	11893124	11893259	.	.	.	ID=CP096024_724_12;spacers=5;chromosome=CP096024;DRwidth=12;duplication=3;GC-content=25;DR.cons.seq=ATCTTTTAAAAC;DR.in.MGE.occurrence=256
NC_003070.9	Liftoff	sequence_feature	11952333	11952389	.	.	.	ID=CP096024_728_12;spacers=2;chromosome=CP096024;DRwidth=12;duplication=1;GC-content=28.0701754385965;DR.cons.seq=CCATTTTGAAAA;DR.in.MGE.occurrence=9
NC_003070.9	Liftoff	sequence_feature	11974621	11974702	.	.	.	ID=CP096024_681_11;spacers=2;chromosome=CP096024;DRwidth=11;duplication=1;GC-content=24.390243902439;DR.cons.seq=AAACATGTTTA;DR.in.MGE.occurrence=66
NC_003070.9	Liftoff	sequence_feature	12010637	12010700	.	.	.	ID=CP096024_378_13;spacers=2;chromosome=CP096024;DRwidth=13;duplication=2;GC-content=40.625;DR.cons.seq=AACCCACTTCTGA;DR.in.MGE.occurrence=0
NC_003070.9	Liftoff	sequence_feature	12018212	12018353	.	.	.	ID=CP096024_11_26;spacers=2;chromosome=CP096024;DRwidth=26;duplication=1;GC-content=39.4366197183099;DR.cons.seq=AAACTTCTAAGGCACTACAACCTAAG;DR.in.MGE.occurrence=1
NC_003070.9	Liftoff	sequence_feature	12019158	12019246	.	.	.	ID=CP096024_103_16;spacers=2;chromosome=CP096024;DRwidth=16;duplication=3;GC-content=49.438202247191;DR.cons.seq=AGATCGGAGATGAAGA;DR.in.MGE.occurrence=5
NC_003070.9	Liftoff	sequence_feature	12023011	12023074	.	.	.	ID=CP096024_381_13;spacers=2;chromosome=CP096024;DRwidth=13;duplication=2;GC-content=40.625;DR.cons.seq=AACCCACTTCTGA;DR.in.MGE.occurrence=0
NC_003070.9	Liftoff	sequence_feature	12023012	12023074	.	.	.	ID=CP096024_741_12;spacers=2;chromosome=CP096024;DRwidth=12;duplication=2;GC-content=41.2698412698413;DR.cons.seq=ACCCACTTCTGA;DR.in.MGE.occurrence=1
NC_003070.9	Liftoff	sequence_feature	12059859	12059932	.	.	.	ID=CP096024_385_13;spacers=2;chromosome=CP096024;DRwidth=13;duplication=1;GC-content=22.972972972973;DR.cons.seq=GTTTCTTAAAACA;DR.in.MGE.occurrence=3
NC_003070.9	Liftoff	sequence_feature	12078193	12078262	.	.	.	ID=CP096024_748_12;spacers=2;chromosome=CP096024;DRwidth=12;duplication=1;GC-content=27.1428571428571;DR.cons.seq=TGACTACTTTGC;DR.in.MGE.occurrence=8
NC_003070.9	Liftoff	sequence_feature	12116008	12116104	.	.	.	ID=CP096024_685_11;spacers=3;chromosome=CP096024;DRwidth=11;duplication=1;GC-content=38.1443298969072;DR.cons.seq=TGCACCAATGA;DR.in.MGE.occurrence=2
NC_003070.9	Liftoff	sequence_feature	12182372	12182436	.	.	.	ID=CP096024_752_12;spacers=2;chromosome=CP096024;DRwidth=12;duplication=1;GC-content=32.3076923076923;DR.cons.seq=CATTTTAAACCT;DR.in.MGE.occurrence=7
NC_003070.9	Liftoff	sequence_feature	12204725	12204810	.	.	.	ID=CP096024_691_11;spacers=3;chromosome=CP096024;DRwidth=11;duplication=1;GC-content=45.3488372093023;DR.cons.seq=GAAGTGAATGG;DR.in.MGE.occurrence=2
NC_003070.9	Liftoff	sequence_feature	12232843	12232910	.	.	.	ID=CP096024_692_11;spacers=2;chromosome=CP096024;DRwidth=11;duplication=1;GC-content=29.4117647058824;DR.cons.seq=TCGTAGAAATT;DR.in.MGE.occurrence=18
NC_003070.9	Liftoff	sequence_feature	12288681	12288753	.	.	.	ID=CP096024_391_13;spacers=2;chromosome=CP096024;DRwidth=13;duplication=1;GC-content=20.5479452054795;DR.cons.seq=TTTATTCAGTATA;DR.in.MGE.occurrence=3
NC_003070.9	Liftoff	sequence_feature	12294851	12294973	.	.	.	ID=CP096024_694_11;spacers=4;chromosome=CP096024;DRwidth=11;duplication=1;GC-content=51.219512195122;DR.cons.seq=TCGACGATTCC;DR.in.MGE.occurrence=1
NC_003070.9	Liftoff	sequence_feature	12300375	12300433	.	.	.	ID=CP096024_762_12;spacers=2;chromosome=CP096024;DRwidth=12;duplication=2;GC-content=33.8983050847458;DR.cons.seq=GGATACTATTTA;DR.in.MGE.occurrence=3
NC_003070.9	Liftoff	sequence_feature	12304857	12304960	.	.	.	ID=CP096024_108_16;spacers=2;chromosome=CP096024;DRwidth=16;duplication=1;GC-content=42.3076923076923;DR.cons.seq=CGGACGTACCCATGTT;DR.in.MGE.occurrence=0
NC_003070.9	Liftoff	sequence_feature	12304858	12304960	.	.	.	ID=CP096024_191_15;spacers=2;chromosome=CP096024;DRwidth=15;duplication=1;GC-content=41.747572815534;DR.cons.seq=GGACGTACCCATGTT;DR.in.MGE.occurrence=0
NC_003070.9	Liftoff	sequence_feature	12308436	12308529	.	.	.	ID=CP096024_274_14;spacers=2;chromosome=CP096024;DRwidth=14;duplication=1;GC-content=37.2340425531915;DR.cons.seq=TCTCATTTAGCATA;DR.in.MGE.occurrence=0
NC_003070.9	Liftoff	sequence_feature	12317879	12318031	.	.	.	ID=CP096024_697_11;spacers=5;chromosome=CP096024;DRwidth=11;duplication=1;GC-content=28.7581699346405;DR.cons.seq=ATTTAAATCAT;DR.in.MGE.occurrence=103
NC_003070.9	Liftoff	sequence_feature	12318216	12318336	.	.	.	ID=CP096024_698_11;spacers=4;chromosome=CP096024;DRwidth=11;duplication=1;GC-content=19.8347107438017;DR.cons.seq=ATTTAAATCAT;DR.in.MGE.occurrence=103
NC_003070.9	Liftoff	sequence_feature	12319234	12319333	.	.	.	ID=CP096024_699_11;spacers=3;chromosome=CP096024;DRwidth=11;duplication=1;GC-content=29;DR.cons.seq=ATTTAAATCAT;DR.in.MGE.occurrence=103
NC_003070.9	Liftoff	sequence_feature	12466688	12466812	.	.	.	ID=CP096024_104_17;spacers=3;chromosome=CP096024;DRwidth=17;duplication=1;GC-content=25.6;DR.cons.seq=TAAGTGATGTTAGTATT;DR.in.MGE.occurrence=4
NC_003070.9	Liftoff	sequence_feature	12480081	12480159	.	.	.	ID=CP096024_773_12;spacers=2;chromosome=CP096024;DRwidth=12;duplication=1;GC-content=24.0506329113924;DR.cons.seq=CACATAATTTGA;DR.in.MGE.occurrence=5
NC_003070.9	Liftoff	sequence_feature	12502853	12502933	.	.	.	ID=CP096024_774_12;spacers=2;chromosome=CP096024;DRwidth=12;duplication=1;GC-content=18.5185185185185;DR.cons.seq=TTTAAAATTCTC;DR.in.MGE.occurrence=7
NC_003070.9	Liftoff	sequence_feature	12525966	12526033	.	.	.	ID=CP096024_281_14;spacers=2;chromosome=CP096024;DRwidth=14;duplication=10;GC-content=13.2352941176471;DR.cons.seq=AAATTTGAAATCAT;DR.in.MGE.occurrence=4
NC_003070.9	Liftoff	sequence_feature	12545556	12545651	.	.	.	ID=CP096024_47_21;spacers=2;chromosome=CP096024;DRwidth=21;duplication=1;GC-content=53.125;DR.cons.seq=ATCCTCAGTTTCCAAGCCAGC;DR.in.MGE.occurrence=0
NC_003070.9	Liftoff	sequence_feature	12550797	12550851	.	.	.	ID=CP096024_709_11;spacers=2;chromosome=CP096024;DRwidth=11;duplication=1;GC-content=29.0909090909091;DR.cons.seq=TGTTGATTTAG;DR.in.MGE.occurrence=19
NC_003070.9	Liftoff	sequence_feature	12629452	12629556	.	.	.	ID=CP096024_407_13;spacers=3;chromosome=CP096024;DRwidth=13;duplication=1;GC-content=33.3333333333333;DR.cons.seq=TACTTGTGTCTGA;DR.in.MGE.occurrence=6
NC_003070.9	Liftoff	sequence_feature	12691604	12691696	.	.	.	ID=CP096024_411_13;spacers=2;chromosome=CP096024;DRwidth=13;duplication=2;GC-content=44.0860215053763;DR.cons.seq=CCTCCTCCGTATT;DR.in.MGE.occurrence=2
NC_003070.9	Liftoff	sequence_feature	12698629	12698719	.	.	.	ID=CP096024_117_16;spacers=2;chromosome=CP096024;DRwidth=16;duplication=1;GC-content=36.2637362637363;DR.cons.seq=TGAATCCACAATCAAC;DR.in.MGE.occurrence=0
NC_003070.9	Liftoff	sequence_feature	12702321	12702436	.	.	.	ID=CP096024_51_20;spacers=2;chromosome=CP096024;DRwidth=20;duplication=1;GC-content=25.8620689655172;DR.cons.seq=TTCCAACAATTAAATTATCA;DR.in.MGE.occurrence=1
NC_003070.9	Liftoff	sequence_feature	12702356	12702428	.	.	.	ID=CP096024_788_12;spacers=2;chromosome=CP096024;DRwidth=12;duplication=1;GC-content=32.8767123287671;DR.cons.seq=ATTCCAACAAAT;DR.in.MGE.occurrence=7
NC_003070.9	Liftoff	sequence_feature	12702546	12702674	.	.	.	ID=CP096024_789_12;spacers=3;chromosome=CP096024;DRwidth=12;duplication=1;GC-content=27.906976744186;DR.cons.seq=ATTCCAACAAAT;DR.in.MGE.occurrence=7
NC_003070.9	Liftoff	sequence_feature	12757968	12758118	.	.	.	ID=CP096024_413_13;spacers=4;chromosome=CP096024;DRwidth=13;duplication=2;GC-content=38.4105960264901;DR.cons.seq=ACAAGATCAAGAA;DR.in.MGE.occurrence=3
NC_003070.9	Liftoff	sequence_feature	12877904	12877980	.	.	.	ID=CP096024_415_13;spacers=2;chromosome=CP096024;DRwidth=13;duplication=1;GC-content=28.5714285714286;DR.cons.seq=TCTAATTCATTAA;DR.in.MGE.occurrence=5
NC_003070.9	Liftoff	sequence_feature	12889073	12889185	.	.	.	ID=CP096024_731_11;spacers=4;chromosome=CP096024;DRwidth=11;duplication=1;GC-content=27.4336283185841;DR.cons.seq=CTAACTGTATC;DR.in.MGE.occurrence=2
NC_003070.9	Liftoff	sequence_feature	12893911	12893973	.	.	.	ID=CP096024_805_12;spacers=2;chromosome=CP096024;DRwidth=12;duplication=1;GC-content=44.4444444444444;DR.cons.seq=ATCTCTTGGCTC;DR.in.MGE.occurrence=1
NC_003070.9	Liftoff	sequence_feature	12914101	12914157	.	.	.	ID=CP096024_732_11;spacers=2;chromosome=CP096024;DRwidth=11;duplication=1;GC-content=35.0877192982456;DR.cons.seq=GTTGGATTCAA;DR.in.MGE.occurrence=11
NC_003070.9	Liftoff	sequence_feature	12938255	12938348	.	.	.	ID=CP096024_420_13;spacers=2;chromosome=CP096024;DRwidth=13;duplication=1;GC-content=19.1489361702128;DR.cons.seq=CAATTCTAAATTT;DR.in.MGE.occurrence=8
NC_003070.9	Liftoff	sequence_feature	12964281	12964405	.	.	.	ID=CP096024_83_18;spacers=2;chromosome=CP096024;DRwidth=18;duplication=1;GC-content=29.6;DR.cons.seq=AAAACCATGTTTATACTC;DR.in.MGE.occurrence=0
NC_003070.9	Liftoff	sequence_feature	12983695	12983769	.	.	.	ID=CP096024_820_12;spacers=2;chromosome=CP096024;DRwidth=12;duplication=1;GC-content=36;DR.cons.seq=TTCTTGAGATGT;DR.in.MGE.occurrence=1
NC_003070.9	Liftoff	sequence_feature	12986064	12986152	.	.	.	ID=CP096024_422_13;spacers=2;chromosome=CP096024;DRwidth=13;duplication=1;GC-content=24.7191011235955;DR.cons.seq=TCATTTCAAATAA;DR.in.MGE.occurrence=3
NC_003070.9	Liftoff	sequence_feature	12997156	12997214	.	.	.	ID=CP096024_822_12;spacers=2;chromosome=CP096024;DRwidth=12;duplication=1;GC-content=23.728813559322;DR.cons.seq=TTAAGTAAACAA;DR.in.MGE.occurrence=11
NC_003070.9	Liftoff	sequence_feature	12997202	12997313	.	.	.	ID=CP096024_734_11;spacers=4;chromosome=CP096024;DRwidth=11;duplication=1;GC-content=32.1428571428571;DR.cons.seq=GTAAACAAAGA;DR.in.MGE.occurrence=71
NC_003070.9	Liftoff	sequence_feature	12997255	12997352	.	.	.	ID=CP096024_823_12;spacers=3;chromosome=CP096024;DRwidth=12;duplication=1;GC-content=29.5918367346939;DR.cons.seq=TTAAGTAAACAA;DR.in.MGE.occurrence=11
NC_003070.9	Liftoff	sequence_feature	13022833	13022903	.	.	.	ID=CP096024_294_14;spacers=2;chromosome=CP096024;DRwidth=14;duplication=1;GC-content=57.7464788732394;DR.cons.seq=CCACCGCCACGACC;DR.in.MGE.occurrence=0
NC_003070.9	Liftoff	sequence_feature	13139388	13139442	.	.	.	ID=CP096024_743_11;spacers=2;chromosome=CP096024;DRwidth=11;duplication=2;GC-content=27.2727272727273;DR.cons.seq=AAACAAGAAAC;DR.in.MGE.occurrence=75
NC_003070.9	Liftoff	sequence_feature	13260021	13260120	.	.	.	ID=CP096024_88_18;spacers=2;chromosome=CP096024;DRwidth=18;duplication=1;GC-content=31;DR.cons.seq=TGTACAGATATTACTATG;DR.in.MGE.occurrence=0
NC_003070.9	Liftoff	sequence_feature	13260025	13260121	.	.	.	ID=CP096024_227_15;spacers=2;chromosome=CP096024;DRwidth=15;duplication=1;GC-content=31.9587628865979;DR.cons.seq=CAGATATTACTATGC;DR.in.MGE.occurrence=0
NC_003070.9	Liftoff	sequence_feature	13298482	13298550	.	.	.	ID=CP096024_434_13;spacers=2;chromosome=CP096024;DRwidth=13;duplication=5;GC-content=21.7391304347826;DR.cons.seq=TGTTGAGTATGAT;DR.in.MGE.occurrence=8
NC_003070.9	Liftoff	sequence_feature	13497710	13497834	.	.	.	ID=CP096024_445_13;spacers=3;chromosome=CP096024;DRwidth=13;duplication=1;GC-content=20.8;DR.cons.seq=ATGAATTTAGTAT;DR.in.MGE.occurrence=3
NC_003070.9	Liftoff	sequence_feature	13497873	13497967	.	.	.	ID=CP096024_446_13;spacers=2;chromosome=CP096024;DRwidth=13;duplication=1;GC-content=20;DR.cons.seq=ATGAATTTAGTAT;DR.in.MGE.occurrence=3
NC_003070.9	Liftoff	sequence_feature	13581219	13581378	.	.	.	ID=CP096024_67_19;spacers=3;chromosome=CP096024;DRwidth=19;duplication=1;GC-content=49.375;DR.cons.seq=TCGCAAACGTCTCGCAATT;DR.in.MGE.occurrence=2
NC_003070.9	Liftoff	sequence_feature	13598998	13599075	.	.	.	ID=CP096024_885_12;spacers=2;chromosome=CP096024;DRwidth=12;duplication=3;GC-content=30.7692307692308;DR.cons.seq=AATCTATTTGTT;DR.in.MGE.occurrence=24
NC_003070.9	Liftoff	sequence_feature	13609214	13609274	.	.	.	ID=CP096024_755_11;spacers=2;chromosome=CP096024;DRwidth=11;duplication=1;GC-content=26.2295081967213;DR.cons.seq=TTTTGTAACAA;DR.in.MGE.occurrence=62
NC_003070.9	Liftoff	sequence_feature	13609216	13609304	.	.	.	ID=CP096024_888_12;spacers=3;chromosome=CP096024;DRwidth=12;duplication=1;GC-content=29.2134831460674;DR.cons.seq=TTGTAACATTAT;DR.in.MGE.occurrence=13
NC_003070.9	Liftoff	sequence_feature	13625296	13625427	.	.	.	ID=CP096024_756_11;spacers=4;chromosome=CP096024;DRwidth=11;duplication=1;GC-content=44.6969696969697;DR.cons.seq=CCTCGCAAGTT;DR.in.MGE.occurrence=16
NC_003070.9	Liftoff	sequence_feature	13711266	13711357	.	.	.	ID=CP096024_456_13;spacers=2;chromosome=CP096024;DRwidth=13;duplication=14;GC-content=54.3478260869565;DR.cons.seq=ACCACTCGACCCC;DR.in.MGE.occurrence=136
NC_003070.9	Liftoff	sequence_feature	13711356	13711425	.	.	.	ID=CP096024_902_12;spacers=2;chromosome=CP096024;DRwidth=12;duplication=19;GC-content=55.7142857142857;DR.cons.seq=CATCACTCGACC;DR.in.MGE.occurrence=209
NC_003070.9	Liftoff	sequence_feature	13729779	13729866	.	.	.	ID=CP096024_328_14;spacers=2;chromosome=CP096024;DRwidth=14;duplication=1;GC-content=32.9545454545455;DR.cons.seq=CAATGCATGTGTAC;DR.in.MGE.occurrence=0
NC_003070.9	Liftoff	sequence_feature	13742929	13743020	.	.	.	ID=CP096024_458_13;spacers=2;chromosome=CP096024;DRwidth=13;duplication=5;GC-content=31.5217391304348;DR.cons.seq=TATTAGCGACTAA;DR.in.MGE.occurrence=5
NC_003070.9	Liftoff	sequence_feature	13772021	13772108	.	.	.	ID=CP096024_905_12;spacers=2;chromosome=CP096024;DRwidth=12;duplication=2;GC-content=54.5454545454545;DR.cons.seq=TCACTCGACTTC;DR.in.MGE.occurrence=26
NC_003070.9	Liftoff	sequence_feature	13772407	13772494	.	.	.	ID=CP096024_908_12;spacers=2;chromosome=CP096024;DRwidth=12;duplication=1;GC-content=43.1818181818182;DR.cons.seq=TCACTCGACTTC;DR.in.MGE.occurrence=26
NC_003070.9	Liftoff	sequence_feature	13776820	13776897	.	.	.	ID=CP096024_460_13;spacers=2;chromosome=CP096024;DRwidth=13;duplication=1;GC-content=51.2820512820513;DR.cons.seq=ACCACTCGACCCC;DR.in.MGE.occurrence=136
NC_003070.9	Liftoff	sequence_feature	13777245	13777320	.	.	.	ID=CP096024_911_12;spacers=2;chromosome=CP096024;DRwidth=12;duplication=36;GC-content=32.8947368421053;DR.cons.seq=TTCTGTTATCAT;DR.in.MGE.occurrence=87
NC_003070.9	Liftoff	sequence_feature	13786938	13787126	.	.	.	ID=CP096024_32_24;spacers=3;chromosome=CP096024;DRwidth=24;duplication=1;GC-content=54.4973544973545;DR.cons.seq=ACTCGACCCCCTGGTCGAGTATCA;DR.in.MGE.occurrence=52
NC_003070.9	Liftoff	sequence_feature	13786942	13787054	.	.	.	ID=CP096024_69_19;spacers=2;chromosome=CP096024;DRwidth=19;duplication=2;GC-content=55.7522123893805;DR.cons.seq=GACCCCCTGGCCGAGTATC;DR.in.MGE.occurrence=1
NC_003070.9	Liftoff	sequence_feature	13793643	13793829	.	.	.	ID=CP096024_33_24;spacers=3;chromosome=CP096024;DRwidth=24;duplication=1;GC-content=55.6149732620321;DR.cons.seq=ACTCGACCCCCTTGTCGAGTATCA;DR.in.MGE.occurrence=2
NC_003070.9	Liftoff	sequence_feature	13797943	13798047	.	.	.	ID=CP096024_334_14;spacers=2;chromosome=CP096024;DRwidth=14;duplication=2;GC-content=55.2380952380952;DR.cons.seq=TACTCGACCTGGGG;DR.in.MGE.occurrence=39
NC_003070.9	Liftoff	sequence_feature	13817720	13817801	.	.	.	ID=CP096024_462_13;spacers=2;chromosome=CP096024;DRwidth=13;duplication=1;GC-content=37.8048780487805;DR.cons.seq=AGACGTTTTTGGT;DR.in.MGE.occurrence=0
NC_003070.9	Liftoff	sequence_feature	13854117	13854185	.	.	.	ID=CP096024_915_12;spacers=2;chromosome=CP096024;DRwidth=12;duplication=1;GC-content=27.536231884058;DR.cons.seq=CTTGATCAATAC;DR.in.MGE.occurrence=0
NC_003070.9	Liftoff	sequence_feature	13864313	13864501	.	.	.	ID=CP096024_21_25;spacers=3;chromosome=CP096024;DRwidth=25;duplication=1;GC-content=53.968253968254;DR.cons.seq=TGATACTTGACCAGGGGGTCGAGTA;DR.in.MGE.occurrence=2
NC_003070.9	Liftoff	sequence_feature	13868627	13868726	.	.	.	ID=CP096024_338_14;spacers=3;chromosome=CP096024;DRwidth=14;duplication=1;GC-content=22;DR.cons.seq=CTTTAATAATTTGT;DR.in.MGE.occurrence=0
NC_003070.9	Liftoff	sequence_feature	13906131	13906206	.	.	.	ID=CP096024_772_11;spacers=2;chromosome=CP096024;DRwidth=11;duplication=2;GC-content=25;DR.cons.seq=TTGTAAATCAT;DR.in.MGE.occurrence=342
NC_003070.9	Liftoff	sequence_feature	13913004	13913075	.	.	.	ID=CP096024_932_12;spacers=2;chromosome=CP096024;DRwidth=12;duplication=2;GC-content=27.7777777777778;DR.cons.seq=TTATTTGTATTC;DR.in.MGE.occurrence=32
NC_003070.9	Liftoff	sequence_feature	13940316	13940394	.	.	.	ID=CP096024_343_14;spacers=2;chromosome=CP096024;DRwidth=14;duplication=1;GC-content=45.5696202531646;DR.cons.seq=TTCCCTCGCAAATT;DR.in.MGE.occurrence=19
NC_003070.9	Liftoff	sequence_feature	13951829	13951904	.	.	.	ID=CP096024_105_10;spacers=3;chromosome=CP096024;DRwidth=10;duplication=3;GC-content=55.2631578947368;DR.cons.seq=GCTCCAGCAG;DR.in.MGE.occurrence=68
NC_003070.9	Liftoff	sequence_feature	13966979	13967052	.	.	.	ID=CP096024_934_12;spacers=2;chromosome=CP096024;DRwidth=12;duplication=1;GC-content=35.1351351351351;DR.cons.seq=TAACTCAGCCGT;DR.in.MGE.occurrence=149
NC_003070.9	Liftoff	sequence_feature	13967001	13967103	.	.	.	ID=CP096024_346_14;spacers=2;chromosome=CP096024;DRwidth=14;duplication=1;GC-content=33.9805825242718;DR.cons.seq=AACTCAGCCGTAAC;DR.in.MGE.occurrence=81
NC_003070.9	Liftoff	sequence_feature	13967160	13967263	.	.	.	ID=CP096024_347_14;spacers=2;chromosome=CP096024;DRwidth=14;duplication=1;GC-content=44.2307692307692;DR.cons.seq=AACTCAGCCGTAAC;DR.in.MGE.occurrence=81
NC_003070.9	Liftoff	sequence_feature	13983572	13983650	.	.	.	ID=CP096024_938_12;spacers=2;chromosome=CP096024;DRwidth=12;duplication=1;GC-content=26.5822784810127;DR.cons.seq=CTTATTGATGTT;DR.in.MGE.occurrence=50
NC_003070.9	Liftoff	sequence_feature	13983602	13983696	.	.	.	ID=CP096024_256_15;spacers=2;chromosome=CP096024;DRwidth=15;duplication=1;GC-content=28.4210526315789;DR.cons.seq=TCGCTTATTGATGTT;DR.in.MGE.occurrence=0
NC_003070.9	Liftoff	sequence_feature	13985386	13985474	.	.	.	ID=CP096024_349_14;spacers=2;chromosome=CP096024;DRwidth=14;duplication=1;GC-content=29.2134831460674;DR.cons.seq=ATTATCACTTTTTC;DR.in.MGE.occurrence=1
NC_003070.9	Liftoff	sequence_feature	14033788	14033898	.	.	.	ID=CP096024_259_15;spacers=3;chromosome=CP096024;DRwidth=15;duplication=1;GC-content=18.018018018018;DR.cons.seq=TATTTGTTGAAACTT;DR.in.MGE.occurrence=4
NC_003070.9	Liftoff	sequence_feature	14044631	14044784	.	.	.	ID=CP096024_350_14;spacers=4;chromosome=CP096024;DRwidth=14;duplication=1;GC-content=53.8961038961039;DR.cons.seq=TCCACTCGATCGCA;DR.in.MGE.occurrence=35
NC_003070.9	Liftoff	sequence_feature	14044633	14044784	.	.	.	ID=CP096024_941_12;spacers=4;chromosome=CP096024;DRwidth=12;duplication=1;GC-content=53.9473684210526;DR.cons.seq=CACTCGATCGCA;DR.in.MGE.occurrence=96
NC_003070.9	Liftoff	sequence_feature	14059186	14059256	.	.	.	ID=CP096024_786_11;spacers=2;chromosome=CP096024;DRwidth=11;duplication=1;GC-content=49.2957746478873;DR.cons.seq=CACTCGAGCAC;DR.in.MGE.occurrence=88
NC_003070.9	Liftoff	sequence_feature	14070942	14071054	.	.	.	ID=CP096024_942_12;spacers=3;chromosome=CP096024;DRwidth=12;duplication=1;GC-content=41.5929203539823;DR.cons.seq=TTAGTCGCCAAA;DR.in.MGE.occurrence=18
NC_003070.9	Liftoff	sequence_feature	14082807	14082990	.	.	.	ID=CP096024_70_20;spacers=3;chromosome=CP096024;DRwidth=20;duplication=2;GC-content=57.0652173913043;DR.cons.seq=ACTCGACCCCCAGGTCGAGT;DR.in.MGE.occurrence=85
NC_003070.9	Liftoff	sequence_feature	14082816	14082923	.	.	.	ID=CP096024_352_14;spacers=2;chromosome=CP096024;DRwidth=14;duplication=14;GC-content=57.4074074074074;DR.cons.seq=CCAGGTCGAGTGAC;DR.in.MGE.occurrence=38
NC_003070.9	Liftoff	sequence_feature	14082942	14083004	.	.	.	ID=CP096024_943_12;spacers=2;chromosome=CP096024;DRwidth=12;duplication=19;GC-content=52.3809523809524;DR.cons.seq=CATCACTCGACC;DR.in.MGE.occurrence=209
NC_003070.9	Liftoff	sequence_feature	14178919	14178994	.	.	.	ID=CP096024_945_12;spacers=2;chromosome=CP096024;DRwidth=12;duplication=38;GC-content=30.2631578947368;DR.cons.seq=ATCATAACAGAA;DR.in.MGE.occurrence=44
NC_003070.9	Liftoff	sequence_feature	14224240	14224347	.	.	.	ID=CP096024_59_21;spacers=2;chromosome=CP096024;DRwidth=21;duplication=3;GC-content=32.4074074074074;DR.cons.seq=AATCAACAGGGGATACAAATA;DR.in.MGE.occurrence=44
NC_003070.9	Liftoff	sequence_feature	14226907	14226998	.	.	.	ID=CP096024_477_13;spacers=2;chromosome=CP096024;DRwidth=13;duplication=2;GC-content=57.6086956521739;DR.cons.seq=ACCACTCGACCCC;DR.in.MGE.occurrence=136
NC_003070.9	Liftoff	sequence_feature	14233004	14233130	.	.	.	ID=CP096024_946_12;spacers=3;chromosome=CP096024;DRwidth=12;duplication=7;GC-content=55.9055118110236;DR.cons.seq=TCACTCTATCGC;DR.in.MGE.occurrence=33
NC_003070.9	Liftoff	sequence_feature	14233040	14233132	.	.	.	ID=CP096024_357_14;spacers=2;chromosome=CP096024;DRwidth=14;duplication=19;GC-content=52.6881720430108;DR.cons.seq=TCCACTCGATCGCA;DR.in.MGE.occurrence=35
NC_003070.9	Liftoff	sequence_feature	14239643	14239772	.	.	.	ID=CP096024_359_14;spacers=3;chromosome=CP096024;DRwidth=14;duplication=13;GC-content=55.3846153846154;DR.cons.seq=TCCACTCGATCGCA;DR.in.MGE.occurrence=35
NC_003070.9	Liftoff	sequence_feature	14239644	14239770	.	.	.	ID=CP096024_947_12;spacers=3;chromosome=CP096024;DRwidth=12;duplication=14;GC-content=55.9055118110236;DR.cons.seq=TCACTCTATCGC;DR.in.MGE.occurrence=33
NC_003070.9	Liftoff	sequence_feature	14252126	14252243	.	.	.	ID=CP096024_949_12;spacers=3;chromosome=CP096024;DRwidth=12;duplication=1;GC-content=50.8474576271186;DR.cons.seq=CAAGCTCTCTTC;DR.in.MGE.occurrence=5
NC_003070.9	Liftoff	sequence_feature	14264655	14264714	.	.	.	ID=CP096024_795_11;spacers=2;chromosome=CP096024;DRwidth=11;duplication=39;GC-content=50;DR.cons.seq=TCGAGTAGAGG;DR.in.MGE.occurrence=80
NC_003070.9	Liftoff	sequence_feature	14301523	14301651	.	.	.	ID=CP096024_362_14;spacers=3;chromosome=CP096024;DRwidth=14;duplication=1;GC-content=30.2325581395349;DR.cons.seq=TATAGATTAGGTTT;DR.in.MGE.occurrence=0
NC_003070.9	Liftoff	sequence_feature	14328418	14328545	.	.	.	ID=CP096024_962_12;spacers=3;chromosome=CP096024;DRwidth=12;duplication=1;GC-content=55.46875;DR.cons.seq=CACTCGATCGCA;DR.in.MGE.occurrence=96
NC_003070.9	Liftoff	sequence_feature	14328453	14328545	.	.	.	ID=CP096024_364_14;spacers=2;chromosome=CP096024;DRwidth=14;duplication=1;GC-content=51.6129032258064;DR.cons.seq=TCCACTCGATCGCA;DR.in.MGE.occurrence=35
NC_003070.9	Liftoff	sequence_feature	14328630	14328726	.	.	.	ID=CP096024_801_11;spacers=3;chromosome=CP096024;DRwidth=11;duplication=14;GC-content=52.5773195876289;DR.cons.seq=CACTCGACCTC;DR.in.MGE.occurrence=371
NC_003070.9	Liftoff	sequence_feature	14335087	14335178	.	.	.	ID=CP096024_802_11;spacers=3;chromosome=CP096024;DRwidth=11;duplication=1;GC-content=47.8260869565217;DR.cons.seq=CACTCGACCTC;DR.in.MGE.occurrence=371
NC_003070.9	Liftoff	sequence_feature	14335305	14335384	.	.	.	ID=CP096024_267_15;spacers=2;chromosome=CP096024;DRwidth=15;duplication=1;GC-content=55;DR.cons.seq=ACCACTCGACCTCAC;DR.in.MGE.occurrence=3
NC_003070.9	Liftoff	sequence_feature	14335335	14335441	.	.	.	ID=CP096024_74_19;spacers=2;chromosome=CP096024;DRwidth=19;duplication=1;GC-content=54.2056074766355;DR.cons.seq=AGCACTCGACTTCAACGCC;DR.in.MGE.occurrence=1
NC_003070.9	Liftoff	sequence_feature	14335424	14335519	.	.	.	ID=CP096024_804_11;spacers=3;chromosome=CP096024;DRwidth=11;duplication=1;GC-content=50;DR.cons.seq=CACTCGACCTC;DR.in.MGE.occurrence=371
NC_003070.9	Liftoff	sequence_feature	14335671	14335741	.	.	.	ID=CP096024_965_12;spacers=2;chromosome=CP096024;DRwidth=12;duplication=1;GC-content=56.3380281690141;DR.cons.seq=TCACTCAACCTC;DR.in.MGE.occurrence=6
NC_003070.9	Liftoff	sequence_feature	14335672	14335842	.	.	.	ID=CP096024_806_11;spacers=6;chromosome=CP096024;DRwidth=11;duplication=1;GC-content=52.6315789473684;DR.cons.seq=CACTCGACCTC;DR.in.MGE.occurrence=371
NC_003070.9	Liftoff	sequence_feature	14335776	14335880	.	.	.	ID=CP096024_966_12;spacers=3;chromosome=CP096024;DRwidth=12;duplication=1;GC-content=51.4285714285714;DR.cons.seq=TCACTCAACCTC;DR.in.MGE.occurrence=6
NC_003070.9	Liftoff	sequence_feature	14339845	14339936	.	.	.	ID=CP096024_487_13;spacers=2;chromosome=CP096024;DRwidth=13;duplication=15;GC-content=54.3478260869565;DR.cons.seq=ACCACTCGACCCC;DR.in.MGE.occurrence=136
NC_003070.9	Liftoff	sequence_feature	14441329	14441420	.	.	.	ID=CP096024_492_13;spacers=2;chromosome=CP096024;DRwidth=13;duplication=5;GC-content=52.1739130434783;DR.cons.seq=ATCACTCGACCCC;DR.in.MGE.occurrence=113
NC_003070.9	Liftoff	sequence_feature	14449914	14450005	.	.	.	ID=CP096024_496_13;spacers=2;chromosome=CP096024;DRwidth=13;duplication=15;GC-content=54.3478260869565;DR.cons.seq=ACCACTCGACCCC;DR.in.MGE.occurrence=136
NC_003070.9	Liftoff	sequence_feature	14478517	14478623	.	.	.	ID=CP096024_377_14;spacers=2;chromosome=CP096024;DRwidth=14;duplication=1;GC-content=57.0093457943925;DR.cons.seq=CGAGGCGCTTCAAG;DR.in.MGE.occurrence=5
NC_003070.9	Liftoff	sequence_feature	14491730	14491799	.	.	.	ID=CP096024_816_11;spacers=2;chromosome=CP096024;DRwidth=11;duplication=16;GC-content=54.2857142857143;DR.cons.seq=GGTCGAGTGGT;DR.in.MGE.occurrence=386
NC_003070.9	Liftoff	sequence_feature	14493296	14493484	.	.	.	ID=CP096024_501_13;spacers=5;chromosome=CP096024;DRwidth=13;duplication=1;GC-content=55.026455026455;DR.cons.seq=ACTCGACCTCCGC;DR.in.MGE.occurrence=11
NC_003070.9	Liftoff	sequence_feature	14493319	14493447	.	.	.	ID=CP096024_378_14;spacers=3;chromosome=CP096024;DRwidth=14;duplication=1;GC-content=58.1395348837209;DR.cons.seq=TCACTCGACCCCTG;DR.in.MGE.occurrence=4
NC_003070.9	Liftoff	sequence_feature	14493666	14493763	.	.	.	ID=CP096024_380_14;spacers=2;chromosome=CP096024;DRwidth=14;duplication=1;GC-content=57.1428571428571;DR.cons.seq=TCACTCGACCCCTG;DR.in.MGE.occurrence=4
NC_003070.9	Liftoff	sequence_feature	14493668	14493746	.	.	.	ID=CP096024_503_13;spacers=2;chromosome=CP096024;DRwidth=13;duplication=1;GC-content=56.9620253164557;DR.cons.seq=ACTCGACCTCCGC;DR.in.MGE.occurrence=11
NC_003070.9	Liftoff	sequence_feature	14497849	14497918	.	.	.	ID=CP096024_505_13;spacers=2;chromosome=CP096024;DRwidth=13;duplication=1;GC-content=47.1428571428571;DR.cons.seq=ACCACTCGACCCC;DR.in.MGE.occurrence=136
NC_003070.9	Liftoff	sequence_feature	14585895	14585955	.	.	.	ID=CP096024_110_10;spacers=2;chromosome=CP096024;DRwidth=10;duplication=9;GC-content=49.1803278688525;DR.cons.seq=GTGGTCGAGT;DR.in.MGE.occurrence=851
NC_003070.9	Liftoff	sequence_feature	14587757	14587825	.	.	.	ID=CP096024_819_11;spacers=2;chromosome=CP096024;DRwidth=11;duplication=3;GC-content=50.7246376811594;DR.cons.seq=GAGGTCGAGTA;DR.in.MGE.occurrence=355
NC_003070.9	Liftoff	sequence_feature	14587795	14587853	.	.	.	ID=CP096024_114_10;spacers=2;chromosome=CP096024;DRwidth=10;duplication=1;GC-content=44.0677966101695;DR.cons.seq=GTGGTCGAGT;DR.in.MGE.occurrence=851
NC_003070.9	Liftoff	sequence_feature	14587881	14587934	.	.	.	ID=CP096024_115_10;spacers=2;chromosome=CP096024;DRwidth=10;duplication=3;GC-content=57.4074074074074;DR.cons.seq=GTGGTCGAGT;DR.in.MGE.occurrence=851
NC_003070.9	Liftoff	sequence_feature	14587974	14588039	.	.	.	ID=CP096024_116_10;spacers=2;chromosome=CP096024;DRwidth=10;duplication=1;GC-content=53.030303030303;DR.cons.seq=GTGGTCGAGT;DR.in.MGE.occurrence=851
NC_003070.9	Liftoff	sequence_feature	14588137	14588197	.	.	.	ID=CP096024_118_10;spacers=2;chromosome=CP096024;DRwidth=10;duplication=2;GC-content=45.9016393442623;DR.cons.seq=GTGGTCGAGT;DR.in.MGE.occurrence=851
NC_003070.9	Liftoff	sequence_feature	14600432	14600496	.	.	.	ID=CP096024_120_10;spacers=2;chromosome=CP096024;DRwidth=10;duplication=2;GC-content=30.7692307692308;DR.cons.seq=AGCTTTACAT;DR.in.MGE.occurrence=41
NC_003070.9	Liftoff	sequence_feature	14666064	14666146	.	.	.	ID=CP096024_508_13;spacers=2;chromosome=CP096024;DRwidth=13;duplication=11;GC-content=37.3493975903614;DR.cons.seq=ACTCAAGAAAGAT;DR.in.MGE.occurrence=1
NC_003070.9	Liftoff	sequence_feature	14805473	14805609	.	.	.	ID=CP096024_49_22;spacers=2;chromosome=CP096024;DRwidth=22;duplication=1;GC-content=35.036496350365;DR.cons.seq=AAGTGTTTACTGCTTCTAAGCA;DR.in.MGE.occurrence=0
NC_003070.9	Liftoff	sequence_feature	14805473	14805608	.	.	.	ID=CP096024_62_21;spacers=2;chromosome=CP096024;DRwidth=21;duplication=1;GC-content=35.2941176470588;DR.cons.seq=AGTGTTTACTGCTTCTAAGCA;DR.in.MGE.occurrence=0
NC_003070.9	Liftoff	sequence_feature	14805473	14805607	.	.	.	ID=CP096024_72_20;spacers=2;chromosome=CP096024;DRwidth=20;duplication=1;GC-content=35.5555555555556;DR.cons.seq=GTGTTTACTGCTTCTAAGCA;DR.in.MGE.occurrence=0
NC_003070.9	Liftoff	sequence_feature	14929273	14929379	.	.	.	ID=CP096024_383_14;spacers=2;chromosome=CP096024;DRwidth=14;duplication=1;GC-content=29.9065420560748;DR.cons.seq=CTTGATATAAGTGT;DR.in.MGE.occurrence=0
NC_003070.9	Liftoff	sequence_feature	14998869	14998935	.	.	.	ID=CP096024_514_13;spacers=2;chromosome=CP096024;DRwidth=13;duplication=4;GC-content=16.4179104477612;DR.cons.seq=ATTTACATCACTT;DR.in.MGE.occurrence=10
NC_003070.9	Liftoff	sequence_feature	14999358	14999423	.	.	.	ID=CP096024_518_13;spacers=2;chromosome=CP096024;DRwidth=13;duplication=3;GC-content=19.6969696969697;DR.cons.seq=ATTTACATCACTT;DR.in.MGE.occurrence=10
NC_003070.9	Liftoff	sequence_feature	15001087	15001196	.	.	.	ID=CP096024_384_14;spacers=2;chromosome=CP096024;DRwidth=14;duplication=2;GC-content=25.4545454545455;DR.cons.seq=AAAAATTGAGTCAA;DR.in.MGE.occurrence=1
NC_003070.9	Liftoff	sequence_feature	15069043	15069141	.	.	.	ID=CP096024_152_10;spacers=4;chromosome=CP096024;DRwidth=10;duplication=1;GC-content=54.5454545454545;DR.cons.seq=AGGTCGAGTG;DR.in.MGE.occurrence=505
NC_003070.9	Liftoff	sequence_feature	15069186	15069300	.	.	.	ID=CP096024_153_10;spacers=4;chromosome=CP096024;DRwidth=10;duplication=1;GC-content=54.7826086956522;DR.cons.seq=AGGTCGAGTG;DR.in.MGE.occurrence=505
NC_003070.9	Liftoff	sequence_feature	15069470	15069562	.	.	.	ID=CP096024_156_10;spacers=3;chromosome=CP096024;DRwidth=10;duplication=1;GC-content=43.010752688172;DR.cons.seq=AGGTCGAGTG;DR.in.MGE.occurrence=505
NC_003070.9	Liftoff	sequence_feature	15073347	15073440	.	.	.	ID=CP096024_523_13;spacers=2;chromosome=CP096024;DRwidth=13;duplication=10;GC-content=45.7446808510638;DR.cons.seq=TCCTTGACATCAA;DR.in.MGE.occurrence=5
NC_003070.9	Liftoff	sequence_feature	15075719	15075783	.	.	.	ID=CP096024_843_11;spacers=2;chromosome=CP096024;DRwidth=11;duplication=2;GC-content=60;DR.cons.seq=GTGGTCGAGTG;DR.in.MGE.occurrence=441
NC_003070.9	Liftoff	sequence_feature	15082755	15082833	.	.	.	ID=CP096024_157_10;spacers=2;chromosome=CP096024;DRwidth=10;duplication=52;GC-content=39.2405063291139;DR.cons.seq=AAGCAAAAGA;DR.in.MGE.occurrence=106
NC_003070.9	Liftoff	sequence_feature	15182496	15182556	.	.	.	ID=CP096024_1000_12;spacers=2;chromosome=CP096024;DRwidth=12;duplication=2;GC-content=62.2950819672131;DR.cons.seq=AACCACTCGACC;DR.in.MGE.occurrence=144
NC_003070.9	Liftoff	sequence_feature	15187072	15187127	.	.	.	ID=CP096024_850_11;spacers=2;chromosome=CP096024;DRwidth=11;duplication=3;GC-content=50;DR.cons.seq=ACTCGACCACT;DR.in.MGE.occurrence=74
NC_003070.9	Liftoff	sequence_feature	15187333	15187413	.	.	.	ID=CP096024_1002_12;spacers=2;chromosome=CP096024;DRwidth=12;duplication=2;GC-content=56.7901234567901;DR.cons.seq=AAGCACTCGACC;DR.in.MGE.occurrence=15
NC_003070.9	Liftoff	sequence_feature	15187368	15187455	.	.	.	ID=CP096024_853_11;spacers=3;chromosome=CP096024;DRwidth=11;duplication=2;GC-content=50;DR.cons.seq=ACTCGACCACT;DR.in.MGE.occurrence=74
NC_003070.9	Liftoff	sequence_feature	15415115	15415204	.	.	.	ID=CP096024_528_13;spacers=2;chromosome=CP096024;DRwidth=13;duplication=1;GC-content=53.3333333333333;DR.cons.seq=CACTCGACCAAAC;DR.in.MGE.occurrence=9
NC_003070.9	Liftoff	sequence_feature	15420048	15420159	.	.	.	ID=CP096024_134_17;spacers=2;chromosome=CP096024;DRwidth=17;duplication=1;GC-content=59.8214285714286;DR.cons.seq=CCCCCTGGTCGAGTATC;DR.in.MGE.occurrence=71
NC_003070.9	Liftoff	sequence_feature	15423705	15423758	.	.	.	ID=CP096024_919_11;spacers=2;chromosome=CP096024;DRwidth=11;duplication=9;GC-content=31.4814814814815;DR.cons.seq=TAAACCCTAAA;DR.in.MGE.occurrence=2321
NC_003070.9	Liftoff	sequence_feature	15453936	15454006	.	.	.	ID=CP096024_933_11;spacers=2;chromosome=CP096024;DRwidth=11;duplication=4;GC-content=53.5211267605634;DR.cons.seq=GGTCGAGTGGT;DR.in.MGE.occurrence=386
NC_003070.9	Liftoff	sequence_feature	15495275	15495367	.	.	.	ID=CP096024_943_11;spacers=3;chromosome=CP096024;DRwidth=11;duplication=1;GC-content=49.4623655913978;DR.cons.seq=CAACCACTCGA;DR.in.MGE.occurrence=109
NC_003070.9	Liftoff	sequence_feature	15509051	15509193	.	.	.	ID=CP096024_284_15;spacers=3;chromosome=CP096024;DRwidth=15;duplication=2;GC-content=59.4405594405594;DR.cons.seq=ACCAGGGGGTCGAGT;DR.in.MGE.occurrence=134
NC_003070.9	Liftoff	sequence_feature	15514988	15515111	.	.	.	ID=CP096024_540_13;spacers=3;chromosome=CP096024;DRwidth=13;duplication=1;GC-content=40.3225806451613;DR.cons.seq=TCTCTTCAAAATA;DR.in.MGE.occurrence=11
NC_003070.9	Liftoff	sequence_feature	15524571	15524657	.	.	.	ID=CP096024_542_13;spacers=2;chromosome=CP096024;DRwidth=13;duplication=1;GC-content=54.0229885057471;DR.cons.seq=GGTCGAGTGAATT;DR.in.MGE.occurrence=43
NC_003070.9	Liftoff	sequence_feature	15545807	15545876	.	.	.	ID=CP096024_953_11;spacers=2;chromosome=CP096024;DRwidth=11;duplication=22;GC-content=55.7142857142857;DR.cons.seq=TGGTCAGGTGA;DR.in.MGE.occurrence=26
NC_003070.9	Liftoff	sequence_feature	15568171	15568240	.	.	.	ID=CP096024_1013_12;spacers=2;chromosome=CP096024;DRwidth=12;duplication=9;GC-content=31.4285714285714;DR.cons.seq=AAACAGAAATGA;DR.in.MGE.occurrence=12
NC_003070.9	Liftoff	sequence_feature	15599850	15599923	.	.	.	ID=CP096024_544_13;spacers=2;chromosome=CP096024;DRwidth=13;duplication=1;GC-content=39.1891891891892;DR.cons.seq=AAGAACTAAAACC;DR.in.MGE.occurrence=1
NC_003070.9	Liftoff	sequence_feature	15677501	15677558	.	.	.	ID=CP096024_1020_12;spacers=2;chromosome=CP096024;DRwidth=12;duplication=1;GC-content=51.7241379310345;DR.cons.seq=GGTCGAGTGATG;DR.in.MGE.occurrence=167
NC_003070.9	Liftoff	sequence_feature	15683437	15683587	.	.	.	ID=CP096024_407_14;spacers=3;chromosome=CP096024;DRwidth=14;duplication=1;GC-content=53.6423841059603;DR.cons.seq=GGGTCGAGTGGTCT;DR.in.MGE.occurrence=59
NC_003070.9	Liftoff	sequence_feature	15683476	15683583	.	.	.	ID=CP096024_140_17;spacers=2;chromosome=CP096024;DRwidth=17;duplication=1;GC-content=56.4814814814815;DR.cons.seq=GACCTGGGGGTCGAGTG;DR.in.MGE.occurrence=57
NC_003070.9	Liftoff	sequence_feature	15683478	15683583	.	.	.	ID=CP096024_289_15;spacers=2;chromosome=CP096024;DRwidth=15;duplication=1;GC-content=56.6037735849057;DR.cons.seq=CCTGGGGGTCGAGTG;DR.in.MGE.occurrence=64
NC_003070.9	Liftoff	sequence_feature	15689473	15689542	.	.	.	ID=CP096024_549_13;spacers=2;chromosome=CP096024;DRwidth=13;duplication=1;GC-content=22.8571428571429;DR.cons.seq=TATGATAGCAACA;DR.in.MGE.occurrence=1
NC_003070.9	Liftoff	sequence_feature	15700218	15700345	.	.	.	ID=CP096024_1022_12;spacers=3;chromosome=CP096024;DRwidth=12;duplication=13;GC-content=56.25;DR.cons.seq=TCACTCTATCGC;DR.in.MGE.occurrence=33
NC_003070.9	Liftoff	sequence_feature	15700254	15700348	.	.	.	ID=CP096024_156_16;spacers=2;chromosome=CP096024;DRwidth=16;duplication=18;GC-content=52.6315789473684;DR.cons.seq=TTCACTCGATCACAAG;DR.in.MGE.occurrence=3
NC_003070.9	Liftoff	sequence_feature	15700429	15700580	.	.	.	ID=CP096024_157_16;spacers=3;chromosome=CP096024;DRwidth=16;duplication=1;GC-content=50.6578947368421;DR.cons.seq=TTCACTCGATCACAAG;DR.in.MGE.occurrence=3
NC_003070.9	Liftoff	sequence_feature	15705261	15705318	.	.	.	ID=CP096024_968_11;spacers=2;chromosome=CP096024;DRwidth=11;duplication=2;GC-content=55.1724137931034;DR.cons.seq=GTGGTCGAGTG;DR.in.MGE.occurrence=441
NC_003070.9	Liftoff	sequence_feature	15709666	15709745	.	.	.	ID=CP096024_1025_12;spacers=2;chromosome=CP096024;DRwidth=12;duplication=1;GC-content=50;DR.cons.seq=GTGATGAGGCTT;DR.in.MGE.occurrence=4
NC_003070.9	Liftoff	sequence_feature	15714634	15714692	.	.	.	ID=CP096024_969_11;spacers=2;chromosome=CP096024;DRwidth=11;duplication=2;GC-content=52.5423728813559;DR.cons.seq=GTGGTCGAGTG;DR.in.MGE.occurrence=441
NC_003070.9	Liftoff	sequence_feature	15717063	15717145	.	.	.	ID=CP096024_971_11;spacers=3;chromosome=CP096024;DRwidth=11;duplication=1;GC-content=46.9879518072289;DR.cons.seq=TCAGGAAGTCT;DR.in.MGE.occurrence=8
NC_003070.9	Liftoff	sequence_feature	15758304	15758375	.	.	.	ID=CP096024_975_11;spacers=2;chromosome=CP096024;DRwidth=11;duplication=4;GC-content=50;DR.cons.seq=TCAGGAAGTCT;DR.in.MGE.occurrence=8
NC_003070.9	Liftoff	sequence_feature	15812760	15812855	.	.	.	ID=CP096024_981_11;spacers=4;chromosome=CP096024;DRwidth=11;duplication=1;GC-content=27.0833333333333;DR.cons.seq=TTGTAAATCAT;DR.in.MGE.occurrence=342
NC_003070.9	Liftoff	sequence_feature	15812928	15813012	.	.	.	ID=CP096024_982_11;spacers=3;chromosome=CP096024;DRwidth=11;duplication=1;GC-content=27.0588235294118;DR.cons.seq=TTGTAAATCAT;DR.in.MGE.occurrence=342
NC_003070.9	Liftoff	sequence_feature	15813044	15813107	.	.	.	ID=CP096024_983_11;spacers=2;chromosome=CP096024;DRwidth=11;duplication=1;GC-content=21.875;DR.cons.seq=TTGTAAATCAT;DR.in.MGE.occurrence=342
NC_003070.9	Liftoff	sequence_feature	15813138	15813221	.	.	.	ID=CP096024_984_11;spacers=3;chromosome=CP096024;DRwidth=11;duplication=1;GC-content=28.5714285714286;DR.cons.seq=TTGTAAATCAT;DR.in.MGE.occurrence=342
NC_003070.9	Liftoff	sequence_feature	15821937	15822019	.	.	.	ID=CP096024_985_11;spacers=2;chromosome=CP096024;DRwidth=11;duplication=79;GC-content=46.9879518072289;DR.cons.seq=AAGCTAACCTA;DR.in.MGE.occurrence=27
NC_003070.9	Liftoff	sequence_feature	15826733	15826810	.	.	.	ID=CP096024_986_11;spacers=3;chromosome=CP096024;DRwidth=11;duplication=3;GC-content=50;DR.cons.seq=AGAGGTCGAGT;DR.in.MGE.occurrence=248
NC_003070.9	Liftoff	sequence_feature	15826851	15826969	.	.	.	ID=CP096024_987_11;spacers=4;chromosome=CP096024;DRwidth=11;duplication=4;GC-content=57.9831932773109;DR.cons.seq=AGAGGTCGAGT;DR.in.MGE.occurrence=248
NC_003070.9	Liftoff	sequence_feature	15838945	15839022	.	.	.	ID=CP096024_990_11;spacers=3;chromosome=CP096024;DRwidth=11;duplication=3;GC-content=51.2820512820513;DR.cons.seq=AGAGGTCGAGT;DR.in.MGE.occurrence=248
NC_003070.9	Liftoff	sequence_feature	15839063	15839181	.	.	.	ID=CP096024_991_11;spacers=4;chromosome=CP096024;DRwidth=11;duplication=4;GC-content=57.9831932773109;DR.cons.seq=AGAGGTCGAGT;DR.in.MGE.occurrence=248
NC_003070.9	Liftoff	sequence_feature	15850807	15850862	.	.	.	ID=CP096024_995_11;spacers=2;chromosome=CP096024;DRwidth=11;duplication=1;GC-content=50;DR.cons.seq=AGTGTCGATCG;DR.in.MGE.occurrence=233
NC_003070.9	Liftoff	sequence_feature	15872113	15872242	.	.	.	ID=CP096024_294_15;spacers=3;chromosome=CP096024;DRwidth=15;duplication=1;GC-content=43.0769230769231;DR.cons.seq=GTGATTTGCGAGGAA;DR.in.MGE.occurrence=7
NC_003070.9	Liftoff	sequence_feature	15874753	15874815	.	.	.	ID=CP096024_999_11;spacers=2;chromosome=CP096024;DRwidth=11;duplication=1;GC-content=14.2857142857143;DR.cons.seq=TGGAAATATAA;DR.in.MGE.occurrence=25
NC_003070.9	Liftoff	sequence_feature	15878942	15879008	.	.	.	ID=CP096024_421_14;spacers=2;chromosome=CP096024;DRwidth=14;duplication=1;GC-content=59.7014925373134;DR.cons.seq=TCGCCGGAATCGTC;DR.in.MGE.occurrence=1
NC_003070.9	Liftoff	sequence_feature	15950646	15950747	.	.	.	ID=CP096024_296_15;spacers=2;chromosome=CP096024;DRwidth=15;duplication=3;GC-content=50;DR.cons.seq=CCAGTTCCTCGCAAA;DR.in.MGE.occurrence=2
NC_003070.9	Liftoff	sequence_feature	15950648	15950850	.	.	.	ID=CP096024_568_13;spacers=5;chromosome=CP096024;DRwidth=13;duplication=1;GC-content=47.7832512315271;DR.cons.seq=AGTCCCTCGCAAA;DR.in.MGE.occurrence=9
NC_003070.9	Liftoff	sequence_feature	15954032	15954200	.	.	.	ID=CP096024_56_22;spacers=3;chromosome=CP096024;DRwidth=22;duplication=1;GC-content=59.1715976331361;DR.cons.seq=TTCCAGACGGCGGCGACGAACA;DR.in.MGE.occurrence=2
NC_003070.9	Liftoff	sequence_feature	15964639	15964729	.	.	.	ID=CP096024_163_16;spacers=2;chromosome=CP096024;DRwidth=16;duplication=1;GC-content=37.3626373626374;DR.cons.seq=ACATCGCAAATCCATC;DR.in.MGE.occurrence=1
NC_003070.9	Liftoff	sequence_feature	16004535	16004624	.	.	.	ID=CP096024_298_15;spacers=2;chromosome=CP096024;DRwidth=15;duplication=1;GC-content=28.8888888888889;DR.cons.seq=AAACAAATCAGTGAC;DR.in.MGE.occurrence=11
NC_003070.9	Liftoff	sequence_feature	16024759	16024834	.	.	.	ID=CP096024_577_13;spacers=2;chromosome=CP096024;DRwidth=13;duplication=1;GC-content=30.2631578947368;DR.cons.seq=ATGACCAACAATA;DR.in.MGE.occurrence=1
NC_003070.9	Liftoff	sequence_feature	16055568	16055654	.	.	.	ID=CP096024_430_14;spacers=2;chromosome=CP096024;DRwidth=14;duplication=1;GC-content=35.632183908046;DR.cons.seq=AATAATGAAGAGAT;DR.in.MGE.occurrence=1
NC_003070.9	Liftoff	sequence_feature	16057085	16057206	.	.	.	ID=CP096024_431_14;spacers=3;chromosome=CP096024;DRwidth=14;duplication=2;GC-content=36.0655737704918;DR.cons.seq=AAGCTAACCAGTCA;DR.in.MGE.occurrence=5
NC_003070.9	Liftoff	sequence_feature	16058690	16058787	.	.	.	ID=CP096024_432_14;spacers=2;chromosome=CP096024;DRwidth=14;duplication=2;GC-content=37.7551020408163;DR.cons.seq=GATAAATCGAGTGA;DR.in.MGE.occurrence=0
NC_003070.9	Liftoff	sequence_feature	16058693	16058798	.	.	.	ID=CP096024_1008_11;spacers=4;chromosome=CP096024;DRwidth=11;duplication=2;GC-content=37.7358490566038;DR.cons.seq=AAATCGAGTGA;DR.in.MGE.occurrence=8
NC_003070.9	Liftoff	sequence_feature	16063503	16063581	.	.	.	ID=CP096024_166_16;spacers=2;chromosome=CP096024;DRwidth=16;duplication=1;GC-content=39.2405063291139;DR.cons.seq=AACTTGTCTGATTGCT;DR.in.MGE.occurrence=2
NC_003070.9	Liftoff	sequence_feature	16104518	16104617	.	.	.	ID=CP096024_436_14;spacers=2;chromosome=CP096024;DRwidth=14;duplication=1;GC-content=50;DR.cons.seq=GGGTCGAGTAGAAT;DR.in.MGE.occurrence=17
NC_003070.9	Liftoff	sequence_feature	16104670	16104774	.	.	.	ID=CP096024_1011_11;spacers=3;chromosome=CP096024;DRwidth=11;duplication=1;GC-content=33.3333333333333;DR.cons.seq=TGCAAGATGAT;DR.in.MGE.occurrence=86
NC_003070.9	Liftoff	sequence_feature	16142768	16142853	.	.	.	ID=CP096024_437_14;spacers=2;chromosome=CP096024;DRwidth=14;duplication=1;GC-content=39.5348837209302;DR.cons.seq=TTTGAGGATTGTAC;DR.in.MGE.occurrence=0
NC_003070.9	Liftoff	sequence_feature	16179619	16179733	.	.	.	ID=CP096024_113_18;spacers=2;chromosome=CP096024;DRwidth=18;duplication=1;GC-content=33.9130434782609;DR.cons.seq=CGATAAAGAACAAGATGA;DR.in.MGE.occurrence=1
NC_003070.9	Liftoff	sequence_feature	16190579	16190664	.	.	.	ID=CP096024_445_14;spacers=2;chromosome=CP096024;DRwidth=14;duplication=1;GC-content=37.2093023255814;DR.cons.seq=TAGTTTCATTTCTG;DR.in.MGE.occurrence=4
NC_003070.9	Liftoff	sequence_feature	16237249	16237322	.	.	.	ID=CP096024_1020_11;spacers=2;chromosome=CP096024;DRwidth=11;duplication=1;GC-content=22.972972972973;DR.cons.seq=GTAAGATAGTC;DR.in.MGE.occurrence=5
NC_003070.9	Liftoff	sequence_feature	16253819	16253884	.	.	.	ID=CP096024_1079_12;spacers=2;chromosome=CP096024;DRwidth=12;duplication=12;GC-content=7.57575757575758;DR.cons.seq=ATAATGAATTAA;DR.in.MGE.occurrence=41
NC_003070.9	Liftoff	sequence_feature	16262151	16262277	.	.	.	ID=CP096024_168_16;spacers=2;chromosome=CP096024;DRwidth=16;duplication=1;GC-content=27.5590551181102;DR.cons.seq=AGTGAAATTCTAGAAT;DR.in.MGE.occurrence=3
NC_003070.9	Liftoff	sequence_feature	16267933	16268004	.	.	.	ID=CP096024_1021_11;spacers=2;chromosome=CP096024;DRwidth=11;duplication=1;GC-content=44.4444444444444;DR.cons.seq=TGAGAAGGATG;DR.in.MGE.occurrence=7
NC_003070.9	Liftoff	sequence_feature	16329526	16329603	.	.	.	ID=CP096024_170_16;spacers=2;chromosome=CP096024;DRwidth=16;duplication=2;GC-content=46.1538461538462;DR.cons.seq=CATAAACCCTCGTCGT;DR.in.MGE.occurrence=2
NC_003070.9	Liftoff	sequence_feature	16329527	16329603	.	.	.	ID=CP096024_309_15;spacers=2;chromosome=CP096024;DRwidth=15;duplication=2;GC-content=45.4545454545455;DR.cons.seq=ATAAACCCTCGTCGT;DR.in.MGE.occurrence=4
NC_003070.9	Liftoff	sequence_feature	16414653	16414716	.	.	.	ID=CP096024_1101_12;spacers=2;chromosome=CP096024;DRwidth=12;duplication=4;GC-content=10.9375;DR.cons.seq=TTTAATATGTTT;DR.in.MGE.occurrence=92
NC_003070.9	Liftoff	sequence_feature	16438395	16438485	.	.	.	ID=CP096024_315_15;spacers=2;chromosome=CP096024;DRwidth=15;duplication=1;GC-content=31.8681318681319;DR.cons.seq=TCGTACGTATTCAAT;DR.in.MGE.occurrence=0
NC_003070.9	Liftoff	sequence_feature	16438397	16438485	.	.	.	ID=CP096024_600_13;spacers=2;chromosome=CP096024;DRwidth=13;duplication=1;GC-content=31.4606741573034;DR.cons.seq=GTACGTATTCAAT;DR.in.MGE.occurrence=0
NC_003070.9	Liftoff	sequence_feature	16442275	16442358	.	.	.	ID=CP096024_602_13;spacers=2;chromosome=CP096024;DRwidth=13;duplication=1;GC-content=21.4285714285714;DR.cons.seq=AATGGTATTTTTA;DR.in.MGE.occurrence=14
NC_003070.9	Liftoff	sequence_feature	16480959	16481052	.	.	.	ID=CP096024_184_10;spacers=3;chromosome=CP096024;DRwidth=10;duplication=1;GC-content=39.3617021276596;DR.cons.seq=ATATCTGGTG;DR.in.MGE.occurrence=9
NC_003070.9	Liftoff	sequence_feature	16498535	16498604	.	.	.	ID=CP096024_1107_12;spacers=2;chromosome=CP096024;DRwidth=12;duplication=1;GC-content=27.1428571428571;DR.cons.seq=TGAATGGTAAAA;DR.in.MGE.occurrence=8
NC_003070.9	Liftoff	sequence_feature	16516258	16516342	.	.	.	ID=CP096024_316_15;spacers=2;chromosome=CP096024;DRwidth=15;duplication=3;GC-content=44.7058823529412;DR.cons.seq=TCTCCTTAAGCTCCA;DR.in.MGE.occurrence=2
NC_003070.9	Liftoff	sequence_feature	16525381	16525465	.	.	.	ID=CP096024_317_15;spacers=2;chromosome=CP096024;DRwidth=15;duplication=3;GC-content=44.7058823529412;DR.cons.seq=TCTCCTTAAGCTCCA;DR.in.MGE.occurrence=2
NC_003070.9	Liftoff	sequence_feature	16536799	16536888	.	.	.	ID=CP096024_1112_12;spacers=2;chromosome=CP096024;DRwidth=12;duplication=1;GC-content=26.6666666666667;DR.cons.seq=CTAAAATGATTT;DR.in.MGE.occurrence=9
NC_003070.9	Liftoff	sequence_feature	16584408	16584521	.	.	.	ID=CP096024_151_17;spacers=2;chromosome=CP096024;DRwidth=17;duplication=1;GC-content=56.140350877193;DR.cons.seq=CTCGACCAAGGCACTCG;DR.in.MGE.occurrence=4
NC_003070.9	Liftoff	sequence_feature	16584465	16584540	.	.	.	ID=CP096024_1045_11;spacers=2;chromosome=CP096024;DRwidth=11;duplication=3;GC-content=55.2631578947368;DR.cons.seq=ACTCGACCAAG;DR.in.MGE.occurrence=158
NC_003070.9	Liftoff	sequence_feature	16590450	16590583	.	.	.	ID=CP096024_464_14;spacers=3;chromosome=CP096024;DRwidth=14;duplication=1;GC-content=30.5970149253731;DR.cons.seq=AAAAATTCAACACC;DR.in.MGE.occurrence=2
NC_003070.9	Liftoff	sequence_feature	16605542	16605629	.	.	.	ID=CP096024_609_13;spacers=2;chromosome=CP096024;DRwidth=13;duplication=1;GC-content=23.8636363636364;DR.cons.seq=CTCTAAAATAGAG;DR.in.MGE.occurrence=10
NC_003070.9	Liftoff	sequence_feature	16605743	16605862	.	.	.	ID=CP096024_59_22;spacers=2;chromosome=CP096024;DRwidth=22;duplication=1;GC-content=28.3333333333333;DR.cons.seq=TTTCTAAAATAGAGTATGATTT;DR.in.MGE.occurrence=0
NC_003070.9	Liftoff	sequence_feature	16605744	16605862	.	.	.	ID=CP096024_70_21;spacers=2;chromosome=CP096024;DRwidth=21;duplication=1;GC-content=28.5714285714286;DR.cons.seq=TTCTAAAATAGAGTATGATTT;DR.in.MGE.occurrence=0
NC_003070.9	Liftoff	sequence_feature	16605745	16605862	.	.	.	ID=CP096024_84_20;spacers=2;chromosome=CP096024;DRwidth=20;duplication=1;GC-content=28.8135593220339;DR.cons.seq=TCTAAAATAGAGTATGATTT;DR.in.MGE.occurrence=0
NC_003070.9	Liftoff	sequence_feature	16609206	16609326	.	.	.	ID=CP096024_85_20;spacers=2;chromosome=CP096024;DRwidth=20;duplication=1;GC-content=38.0165289256198;DR.cons.seq=TTGTAGTGCCTTAGAAGTTT;DR.in.MGE.occurrence=2
NC_003070.9	Liftoff	sequence_feature	16660808	16660874	.	.	.	ID=CP096024_613_13;spacers=2;chromosome=CP096024;DRwidth=13;duplication=1;GC-content=34.3283582089552;DR.cons.seq=AAACCATGTTTTG;DR.in.MGE.occurrence=5
NC_003070.9	Liftoff	sequence_feature	16666987	16667072	.	.	.	ID=CP096024_615_13;spacers=2;chromosome=CP096024;DRwidth=13;duplication=1;GC-content=13.953488372093;DR.cons.seq=AATTAAATAGGAA;DR.in.MGE.occurrence=1
NC_003070.9	Liftoff	sequence_feature	16686451	16686511	.	.	.	ID=CP096024_1127_12;spacers=2;chromosome=CP096024;DRwidth=12;duplication=1;GC-content=16.3934426229508;DR.cons.seq=AATTATAGAAAA;DR.in.MGE.occurrence=50
NC_003070.9	Liftoff	sequence_feature	16686731	16686799	.	.	.	ID=CP096024_1128_12;spacers=2;chromosome=CP096024;DRwidth=12;duplication=1;GC-content=14.4927536231884;DR.cons.seq=AATTATAGAAAA;DR.in.MGE.occurrence=50
NC_003070.9	Liftoff	sequence_feature	16689988	16690056	.	.	.	ID=CP096024_1129_12;spacers=2;chromosome=CP096024;DRwidth=12;duplication=1;GC-content=37.6811594202899;DR.cons.seq=GATTTCACCCGT;DR.in.MGE.occurrence=84
NC_003070.9	Liftoff	sequence_feature	16707527	16707612	.	.	.	ID=CP096024_469_14;spacers=2;chromosome=CP096024;DRwidth=14;duplication=1;GC-content=20.9302325581395;DR.cons.seq=AAATTTGGTTAATT;DR.in.MGE.occurrence=3
NC_003070.9	Liftoff	sequence_feature	16719756	16719832	.	.	.	ID=CP096024_616_13;spacers=2;chromosome=CP096024;DRwidth=13;duplication=1;GC-content=25.974025974026;DR.cons.seq=CGTGATATTTAAC;DR.in.MGE.occurrence=2
NC_003070.9	Liftoff	sequence_feature	16722822	16722908	.	.	.	ID=CP096024_1132_12;spacers=3;chromosome=CP096024;DRwidth=12;duplication=1;GC-content=19.5402298850575;DR.cons.seq=TTTAAAACCCTT;DR.in.MGE.occurrence=263
NC_003070.9	Liftoff	sequence_feature	16737889	16737965	.	.	.	ID=CP096024_1137_12;spacers=2;chromosome=CP096024;DRwidth=12;duplication=10;GC-content=32.4675324675325;DR.cons.seq=TTCATGGGTCAA;DR.in.MGE.occurrence=30
NC_003070.9	Liftoff	sequence_feature	16793027	16793175	.	.	.	ID=CP096024_619_13;spacers=4;chromosome=CP096024;DRwidth=13;duplication=1;GC-content=43.6241610738255;DR.cons.seq=TTGTTGGGCTTTT;DR.in.MGE.occurrence=8
NC_003070.9	Liftoff	sequence_feature	16857995	16858057	.	.	.	ID=CP096024_621_13;spacers=2;chromosome=CP096024;DRwidth=13;duplication=1;GC-content=22.2222222222222;DR.cons.seq=AATTTCAAGTTTT;DR.in.MGE.occurrence=5
NC_003070.9	Liftoff	sequence_feature	16858189	16858266	.	.	.	ID=CP096024_622_13;spacers=2;chromosome=CP096024;DRwidth=13;duplication=1;GC-content=15.3846153846154;DR.cons.seq=AATTTCAAGTTTT;DR.in.MGE.occurrence=5
NC_003070.9	Liftoff	sequence_feature	16919604	16919684	.	.	.	ID=CP096024_1052_11;spacers=2;chromosome=CP096024;DRwidth=11;duplication=1;GC-content=25.9259259259259;DR.cons.seq=ATTCATAAGAT;DR.in.MGE.occurrence=24
NC_003070.9	Liftoff	sequence_feature	16956418	16956477	.	.	.	ID=CP096024_1059_11;spacers=2;chromosome=CP096024;DRwidth=11;duplication=2;GC-content=26.6666666666667;DR.cons.seq=TTCAAACATAA;DR.in.MGE.occurrence=41
NC_003070.9	Liftoff	sequence_feature	17007788	17007877	.	.	.	ID=CP096024_489_14;spacers=2;chromosome=CP096024;DRwidth=14;duplication=1;GC-content=52.2222222222222;DR.cons.seq=CATCACCACTATCA;DR.in.MGE.occurrence=1
NC_003070.9	Liftoff	sequence_feature	17024735	17024801	.	.	.	ID=CP096024_1173_12;spacers=2;chromosome=CP096024;DRwidth=12;duplication=1;GC-content=47.7611940298507;DR.cons.seq=CTGCTTCAGAGA;DR.in.MGE.occurrence=1
NC_003070.9	Liftoff	sequence_feature	17127756	17127827	.	.	.	ID=CP096024_1068_11;spacers=2;chromosome=CP096024;DRwidth=11;duplication=1;GC-content=26.3888888888889;DR.cons.seq=AAAACTAATAA;DR.in.MGE.occurrence=107
NC_003070.9	Liftoff	sequence_feature	17128729	17128838	.	.	.	ID=CP096024_336_15;spacers=2;chromosome=CP096024;DRwidth=15;duplication=1;GC-content=35.4545454545455;DR.cons.seq=ATGCGATGCCTCTTT;DR.in.MGE.occurrence=0
NC_003070.9	Liftoff	sequence_feature	17139879	17139964	.	.	.	ID=CP096024_1178_12;spacers=2;chromosome=CP096024;DRwidth=12;duplication=5;GC-content=18.6046511627907;DR.cons.seq=AAATTTATTTCT;DR.in.MGE.occurrence=67
NC_003070.9	Liftoff	sequence_feature	17180899	17180983	.	.	.	ID=CP096024_1185_12;spacers=2;chromosome=CP096024;DRwidth=12;duplication=1;GC-content=36.4705882352941;DR.cons.seq=CTCTAGCTTTCT;DR.in.MGE.occurrence=0
NC_003070.9	Liftoff	sequence_feature	17201944	17202023	.	.	.	ID=CP096024_638_13;spacers=2;chromosome=CP096024;DRwidth=13;duplication=14;GC-content=21.25;DR.cons.seq=TAGATATTATGTA;DR.in.MGE.occurrence=4
NC_003070.9	Liftoff	sequence_feature	17287602	17287680	.	.	.	ID=CP096024_646_13;spacers=2;chromosome=CP096024;DRwidth=13;duplication=1;GC-content=31.6455696202532;DR.cons.seq=ATACGATTACATG;DR.in.MGE.occurrence=0
NC_003070.9	Liftoff	sequence_feature	17346245	17346329	.	.	.	ID=CP096024_648_13;spacers=2;chromosome=CP096024;DRwidth=13;duplication=1;GC-content=25.8823529411765;DR.cons.seq=ATATCATGCATAC;DR.in.MGE.occurrence=1
NC_003070.9	Liftoff	sequence_feature	17403527	17403618	.	.	.	ID=CP096024_1199_12;spacers=2;chromosome=CP096024;DRwidth=12;duplication=1;GC-content=20.6521739130435;DR.cons.seq=TTATCGAAATTA;DR.in.MGE.occurrence=0
NC_003070.9	Liftoff	sequence_feature	17412395	17412467	.	.	.	ID=CP096024_1086_11;spacers=3;chromosome=CP096024;DRwidth=11;duplication=1;GC-content=34.2465753424658;DR.cons.seq=ATAACTCAGCC;DR.in.MGE.occurrence=271
NC_003070.9	Liftoff	sequence_feature	17412575	17412692	.	.	.	ID=CP096024_1087_11;spacers=5;chromosome=CP096024;DRwidth=11;duplication=1;GC-content=39.8305084745763;DR.cons.seq=ATAACTCAGCC;DR.in.MGE.occurrence=271
NC_003070.9	Liftoff	sequence_feature	17412723	17412786	.	.	.	ID=CP096024_1088_11;spacers=2;chromosome=CP096024;DRwidth=11;duplication=3;GC-content=39.0625;DR.cons.seq=ATAACTCAGCC;DR.in.MGE.occurrence=271
NC_003070.9	Liftoff	sequence_feature	17528708	17528858	.	.	.	ID=CP096024_197_16;spacers=3;chromosome=CP096024;DRwidth=16;duplication=2;GC-content=39.7350993377483;DR.cons.seq=TACAGAACGGAGAACC;DR.in.MGE.occurrence=0
NC_003070.9	Liftoff	sequence_feature	17534199	17534285	.	.	.	ID=CP096024_340_15;spacers=2;chromosome=CP096024;DRwidth=15;duplication=1;GC-content=41.3793103448276;DR.cons.seq=TTTCAAATTGACGAG;DR.in.MGE.occurrence=0
NC_003070.9	Liftoff	sequence_feature	17535651	17535801	.	.	.	ID=CP096024_198_16;spacers=3;chromosome=CP096024;DRwidth=16;duplication=2;GC-content=39.7350993377483;DR.cons.seq=TACAGAACGGAGAACC;DR.in.MGE.occurrence=0
NC_003070.9	Liftoff	sequence_feature	17611831	17611907	.	.	.	ID=CP096024_168_17;spacers=2;chromosome=CP096024;DRwidth=17;duplication=1;GC-content=31.1688311688312;DR.cons.seq=AAATATGGCAGATTTTG;DR.in.MGE.occurrence=2
NC_003070.9	Liftoff	sequence_feature	17661585	17661675	.	.	.	ID=CP096024_661_13;spacers=2;chromosome=CP096024;DRwidth=13;duplication=1;GC-content=35.1648351648352;DR.cons.seq=ATGATGACGAAAG;DR.in.MGE.occurrence=0
NC_003070.9	Liftoff	sequence_feature	17712945	17713086	.	.	.	ID=CP096024_666_13;spacers=4;chromosome=CP096024;DRwidth=13;duplication=1;GC-content=19.7183098591549;DR.cons.seq=AATTTTAGATATT;DR.in.MGE.occurrence=15
NC_003070.9	Liftoff	sequence_feature	17727225	17727336	.	.	.	ID=CP096024_667_13;spacers=4;chromosome=CP096024;DRwidth=13;duplication=2;GC-content=12.5;DR.cons.seq=CTATAAATTAATA;DR.in.MGE.occurrence=280
NC_003070.9	Liftoff	sequence_feature	17727692	17727755	.	.	.	ID=CP096024_668_13;spacers=2;chromosome=CP096024;DRwidth=13;duplication=9;GC-content=14.0625;DR.cons.seq=CTATAAATTAATA;DR.in.MGE.occurrence=280
NC_003070.9	Liftoff	sequence_feature	17744248	17744346	.	.	.	ID=CP096024_1098_11;spacers=3;chromosome=CP096024;DRwidth=11;duplication=1;GC-content=26.2626262626263;DR.cons.seq=AAATAACATAA;DR.in.MGE.occurrence=151
NC_003070.9	Liftoff	sequence_feature	17844143	17844239	.	.	.	ID=CP096024_92_20;spacers=2;chromosome=CP096024;DRwidth=20;duplication=2;GC-content=40.2061855670103;DR.cons.seq=ATCAAGACCAAACACTCACA;DR.in.MGE.occurrence=4
NC_003070.9	Liftoff	sequence_feature	17844146	17844291	.	.	.	ID=CP096024_170_17;spacers=3;chromosome=CP096024;DRwidth=17;duplication=2;GC-content=36.986301369863;DR.cons.seq=AAGACCAAACACTCACA;DR.in.MGE.occurrence=6
NC_003070.9	Liftoff	sequence_feature	17844147	17844239	.	.	.	ID=CP096024_206_16;spacers=2;chromosome=CP096024;DRwidth=16;duplication=2;GC-content=40.8602150537634;DR.cons.seq=CGACCAAACACTCACA;DR.in.MGE.occurrence=2
NC_003070.9	Liftoff	sequence_feature	17844148	17844239	.	.	.	ID=CP096024_351_15;spacers=2;chromosome=CP096024;DRwidth=15;duplication=2;GC-content=41.304347826087;DR.cons.seq=GACCAAACACTCACA;DR.in.MGE.occurrence=8
NC_003070.9	Liftoff	sequence_feature	17845238	17845301	.	.	.	ID=CP096024_1105_11;spacers=2;chromosome=CP096024;DRwidth=11;duplication=1;GC-content=25;DR.cons.seq=TTTAAATCAAC;DR.in.MGE.occurrence=32
NC_003070.9	Liftoff	sequence_feature	17880145	17880200	.	.	.	ID=CP096024_1108_11;spacers=2;chromosome=CP096024;DRwidth=11;duplication=1;GC-content=30.3571428571429;DR.cons.seq=AACATCACCAT;DR.in.MGE.occurrence=14
NC_003070.9	Liftoff	sequence_feature	17902703	17902803	.	.	.	ID=CP096024_505_14;spacers=2;chromosome=CP096024;DRwidth=14;duplication=1;GC-content=32.6732673267327;DR.cons.seq=TTGCATATAAACAG;DR.in.MGE.occurrence=0
NC_003070.9	Liftoff	sequence_feature	17937700	17937770	.	.	.	ID=CP096024_1237_12;spacers=2;chromosome=CP096024;DRwidth=12;duplication=11;GC-content=30.9859154929577;DR.cons.seq=TGTTTTAAATGG;DR.in.MGE.occurrence=35
NC_003070.9	Liftoff	sequence_feature	17937882	17937951	.	.	.	ID=CP096024_1238_12;spacers=2;chromosome=CP096024;DRwidth=12;duplication=15;GC-content=31.4285714285714;DR.cons.seq=TGTTTTAAATGG;DR.in.MGE.occurrence=35
NC_003070.9	Liftoff	sequence_feature	18039454	18039517	.	.	.	ID=CP096024_680_13;spacers=2;chromosome=CP096024;DRwidth=13;duplication=1;GC-content=39.0625;DR.cons.seq=GTGGGCTTTAATG;DR.in.MGE.occurrence=0
NC_003070.9	Liftoff	sequence_feature	18093896	18093977	.	.	.	ID=CP096024_1245_12;spacers=2;chromosome=CP096024;DRwidth=12;duplication=1;GC-content=17.0731707317073;DR.cons.seq=AAAATACTAAGA;DR.in.MGE.occurrence=5
NC_003070.9	Liftoff	sequence_feature	18095187	18095274	.	.	.	ID=CP096024_1247_12;spacers=2;chromosome=CP096024;DRwidth=12;duplication=1;GC-content=19.3181818181818;DR.cons.seq=AAAATACTAAGA;DR.in.MGE.occurrence=5
NC_003070.9	Liftoff	sequence_feature	18240469	18240616	.	.	.	ID=CP096024_517_14;spacers=4;chromosome=CP096024;DRwidth=14;duplication=1;GC-content=19.5945945945946;DR.cons.seq=ATTTTCAAAAGTAT;DR.in.MGE.occurrence=2
NC_003070.9	Liftoff	sequence_feature	18251631	18251726	.	.	.	ID=CP096024_1138_11;spacers=3;chromosome=CP096024;DRwidth=11;duplication=1;GC-content=17.7083333333333;DR.cons.seq=TCTAAATATAT;DR.in.MGE.occurrence=88
NC_003070.9	Liftoff	sequence_feature	18270931	18271019	.	.	.	ID=CP096024_361_15;spacers=2;chromosome=CP096024;DRwidth=15;duplication=1;GC-content=14.6067415730337;DR.cons.seq=CTCTATAAATTAATA;DR.in.MGE.occurrence=180
NC_003070.9	Liftoff	sequence_feature	18282743	18282866	.	.	.	ID=CP096024_686_13;spacers=4;chromosome=CP096024;DRwidth=13;duplication=1;GC-content=25.8064516129032;DR.cons.seq=TTTAATGTTATTT;DR.in.MGE.occurrence=22
NC_003070.9	Liftoff	sequence_feature	18345631	18345701	.	.	.	ID=CP096024_1139_11;spacers=2;chromosome=CP096024;DRwidth=11;duplication=1;GC-content=30.9859154929577;DR.cons.seq=AAGAACAAGTG;DR.in.MGE.occurrence=37
NC_003070.9	Liftoff	sequence_feature	18365286	18365357	.	.	.	ID=CP096024_1140_11;spacers=2;chromosome=CP096024;DRwidth=11;duplication=1;GC-content=30.5555555555556;DR.cons.seq=CCAAATTCATA;DR.in.MGE.occurrence=16
NC_003070.9	Liftoff	sequence_feature	18376788	18376844	.	.	.	ID=CP096024_191_10;spacers=2;chromosome=CP096024;DRwidth=10;duplication=1;GC-content=21.0526315789474;DR.cons.seq=ATCATAAGTT;DR.in.MGE.occurrence=67
NC_003070.9	Liftoff	sequence_feature	18412922	18413012	.	.	.	ID=CP096024_688_13;spacers=3;chromosome=CP096024;DRwidth=13;duplication=1;GC-content=21.978021978022;DR.cons.seq=TAATTATTGATAT;DR.in.MGE.occurrence=4
NC_003070.9	Liftoff	sequence_feature	18415201	18415265	.	.	.	ID=CP096024_1269_12;spacers=2;chromosome=CP096024;DRwidth=12;duplication=1;GC-content=15.3846153846154;DR.cons.seq=AAAATCATTCAA;DR.in.MGE.occurrence=28
NC_003070.9	Liftoff	sequence_feature	18417053	18417181	.	.	.	ID=CP096024_689_13;spacers=3;chromosome=CP096024;DRwidth=13;duplication=1;GC-content=34.1085271317829;DR.cons.seq=ATCTGAATTTGGG;DR.in.MGE.occurrence=0
NC_003070.9	Liftoff	sequence_feature	18417257	18417320	.	.	.	ID=CP096024_1147_11;spacers=2;chromosome=CP096024;DRwidth=11;duplication=1;GC-content=31.25;DR.cons.seq=TTAGAGTTATG;DR.in.MGE.occurrence=4
NC_003070.9	Liftoff	sequence_feature	18427414	18427502	.	.	.	ID=CP096024_692_13;spacers=2;chromosome=CP096024;DRwidth=13;duplication=1;GC-content=23.5955056179775;DR.cons.seq=TCAATTCTCATTT;DR.in.MGE.occurrence=0
NC_003070.9	Liftoff	sequence_feature	18433773	18433832	.	.	.	ID=CP096024_1148_11;spacers=2;chromosome=CP096024;DRwidth=11;duplication=1;GC-content=28.3333333333333;DR.cons.seq=AAATGAAGAAA;DR.in.MGE.occurrence=90
NC_003070.9	Liftoff	sequence_feature	18460755	18460819	.	.	.	ID=CP096024_1152_11;spacers=2;chromosome=CP096024;DRwidth=11;duplication=1;GC-content=26.1538461538462;DR.cons.seq=TTTCTTAGAGA;DR.in.MGE.occurrence=12
NC_003070.9	Liftoff	sequence_feature	18470771	18470857	.	.	.	ID=CP096024_1275_12;spacers=3;chromosome=CP096024;DRwidth=12;duplication=1;GC-content=56.3218390804598;DR.cons.seq=TCTACGCCGGTT;DR.in.MGE.occurrence=0
NC_003070.9	Liftoff	sequence_feature	18534534	18534595	.	.	.	ID=CP096024_699_13;spacers=2;chromosome=CP096024;DRwidth=13;duplication=1;GC-content=30.6451612903226;DR.cons.seq=TAGTAGCATTGTC;DR.in.MGE.occurrence=1
NC_003070.9	Liftoff	sequence_feature	18599718	18599783	.	.	.	ID=CP096024_1165_11;spacers=2;chromosome=CP096024;DRwidth=11;duplication=18;GC-content=21.2121212121212;DR.cons.seq=ATGATTTACAA;DR.in.MGE.occurrence=410
NC_003070.9	Liftoff	sequence_feature	18626778	18626898	.	.	.	ID=CP096024_535_14;spacers=3;chromosome=CP096024;DRwidth=14;duplication=1;GC-content=19.8347107438017;DR.cons.seq=TCTATAAATTAATA;DR.in.MGE.occurrence=237
NC_003070.9	Liftoff	sequence_feature	18653729	18653788	.	.	.	ID=CP096024_1175_11;spacers=2;chromosome=CP096024;DRwidth=11;duplication=1;GC-content=26.6666666666667;DR.cons.seq=TTACTTATTTG;DR.in.MGE.occurrence=19
NC_003070.9	Liftoff	sequence_feature	18670596	18670677	.	.	.	ID=CP096024_374_15;spacers=2;chromosome=CP096024;DRwidth=15;duplication=1;GC-content=25.609756097561;DR.cons.seq=ATTTTCAAAATTGCT;DR.in.MGE.occurrence=1
NC_003070.9	Liftoff	sequence_feature	18694097	18694167	.	.	.	ID=CP096024_706_13;spacers=2;chromosome=CP096024;DRwidth=13;duplication=1;GC-content=46.4788732394366;DR.cons.seq=AAGAGTCGGAGGA;DR.in.MGE.occurrence=0
NC_003070.9	Liftoff	sequence_feature	18739866	18739951	.	.	.	ID=CP096024_708_13;spacers=2;chromosome=CP096024;DRwidth=13;duplication=1;GC-content=26.7441860465116;DR.cons.seq=CATGTTTTACCAG;DR.in.MGE.occurrence=0
NC_003070.9	Liftoff	sequence_feature	18777032	18777113	.	.	.	ID=CP096024_710_13;spacers=2;chromosome=CP096024;DRwidth=13;duplication=1;GC-content=18.2926829268293;DR.cons.seq=AAGTAAAACAATT;DR.in.MGE.occurrence=0
NC_003070.9	Liftoff	sequence_feature	18777482	18777585	.	.	.	ID=CP096024_711_13;spacers=3;chromosome=CP096024;DRwidth=13;duplication=1;GC-content=25;DR.cons.seq=AAGTAAAACAATT;DR.in.MGE.occurrence=0
NC_003070.9	Liftoff	sequence_feature	18835752	18835820	.	.	.	ID=CP096024_1183_11;spacers=2;chromosome=CP096024;DRwidth=11;duplication=1;GC-content=39.1304347826087;DR.cons.seq=CTATGCTTTTC;DR.in.MGE.occurrence=4
NC_003070.9	Liftoff	sequence_feature	18895973	18896110	.	.	.	ID=CP096024_715_13;spacers=3;chromosome=CP096024;DRwidth=13;duplication=1;GC-content=21.7391304347826;DR.cons.seq=TAAAAATAGATCT;DR.in.MGE.occurrence=3
NC_003070.9	Liftoff	sequence_feature	18950309	18950371	.	.	.	ID=CP096024_1188_11;spacers=2;chromosome=CP096024;DRwidth=11;duplication=1;GC-content=38.0952380952381;DR.cons.seq=TCGATTTTGAT;DR.in.MGE.occurrence=27
NC_003070.9	Liftoff	sequence_feature	19026940	19027030	.	.	.	ID=CP096024_217_16;spacers=2;chromosome=CP096024;DRwidth=16;duplication=9;GC-content=35.1648351648352;DR.cons.seq=TGACTCAAATGAGTTG;DR.in.MGE.occurrence=32
NC_003070.9	Liftoff	sequence_feature	19027686	19027774	.	.	.	ID=CP096024_218_16;spacers=2;chromosome=CP096024;DRwidth=16;duplication=10;GC-content=31.4606741573034;DR.cons.seq=TGACTCAAATGAGTTG;DR.in.MGE.occurrence=32
NC_003070.9	Liftoff	sequence_feature	19076377	19076444	.	.	.	ID=CP096024_1194_11;spacers=2;chromosome=CP096024;DRwidth=11;duplication=1;GC-content=23.5294117647059;DR.cons.seq=TTATTTGATTT;DR.in.MGE.occurrence=214
NC_003070.9	Liftoff	sequence_feature	19076472	19076555	.	.	.	ID=CP096024_1195_11;spacers=2;chromosome=CP096024;DRwidth=11;duplication=1;GC-content=29.7619047619048;DR.cons.seq=TTATTTGATTT;DR.in.MGE.occurrence=214
NC_003070.9	Liftoff	sequence_feature	19119870	19119946	.	.	.	ID=CP096024_1197_11;spacers=2;chromosome=CP096024;DRwidth=11;duplication=1;GC-content=40.2597402597403;DR.cons.seq=TCATTTCCACA;DR.in.MGE.occurrence=6
NC_003070.9	Liftoff	sequence_feature	19145771	19145875	.	.	.	ID=CP096024_1323_12;spacers=3;chromosome=CP096024;DRwidth=12;duplication=1;GC-content=23.8095238095238;DR.cons.seq=TATATGTAGTTT;DR.in.MGE.occurrence=18
NC_003070.9	Liftoff	sequence_feature	19149211	19149301	.	.	.	ID=CP096024_1324_12;spacers=2;chromosome=CP096024;DRwidth=12;duplication=1;GC-content=30.7692307692308;DR.cons.seq=TAAATCGAACTC;DR.in.MGE.occurrence=2
NC_003070.9	Liftoff	sequence_feature	19360841	19360931	.	.	.	ID=CP096024_1331_12;spacers=2;chromosome=CP096024;DRwidth=12;duplication=1;GC-content=30.7692307692308;DR.cons.seq=TCTTAAAGAAAG;DR.in.MGE.occurrence=5
NC_003070.9	Liftoff	sequence_feature	19445744	19445842	.	.	.	ID=CP096024_555_14;spacers=2;chromosome=CP096024;DRwidth=14;duplication=1;GC-content=22.2222222222222;DR.cons.seq=TACATACAAAATTA;DR.in.MGE.occurrence=1
NC_003070.9	Liftoff	sequence_feature	19474637	19474719	.	.	.	ID=CP096024_1336_12;spacers=3;chromosome=CP096024;DRwidth=12;duplication=1;GC-content=36.144578313253;DR.cons.seq=TCAAAAGCCCAT;DR.in.MGE.occurrence=5
NC_003070.9	Liftoff	sequence_feature	19474637	19474723	.	.	.	ID=CP096024_224_16;spacers=2;chromosome=CP096024;DRwidth=16;duplication=1;GC-content=37.9310344827586;DR.cons.seq=TCATAAGCTCATCTCC;DR.in.MGE.occurrence=0
NC_003070.9	Liftoff	sequence_feature	19500267	19500345	.	.	.	ID=CP096024_1228_11;spacers=2;chromosome=CP096024;DRwidth=11;duplication=1;GC-content=27.8481012658228;DR.cons.seq=TTTGTTATATT;DR.in.MGE.occurrence=132
NC_003070.9	Liftoff	sequence_feature	19523093	19523186	.	.	.	ID=CP096024_1340_12;spacers=2;chromosome=CP096024;DRwidth=12;duplication=1;GC-content=38.2978723404255;DR.cons.seq=CTAAGAGTCTTA;DR.in.MGE.occurrence=2
NC_003070.9	Liftoff	sequence_feature	19538885	19538972	.	.	.	ID=CP096024_226_16;spacers=2;chromosome=CP096024;DRwidth=16;duplication=1;GC-content=31.8181818181818;DR.cons.seq=CTCGTTGGTGTATATT;DR.in.MGE.occurrence=0
NC_003070.9	Liftoff	sequence_feature	19538890	19538974	.	.	.	ID=CP096024_1341_12;spacers=2;chromosome=CP096024;DRwidth=12;duplication=1;GC-content=30.5882352941176;DR.cons.seq=TGATGTATATTT;DR.in.MGE.occurrence=4
NC_003070.9	Liftoff	sequence_feature	19541097	19541186	.	.	.	ID=CP096024_1343_12;spacers=2;chromosome=CP096024;DRwidth=12;duplication=1;GC-content=21.1111111111111;DR.cons.seq=AGTATTTAGGAA;DR.in.MGE.occurrence=1
NC_003070.9	Liftoff	sequence_feature	19583196	19583293	.	.	.	ID=CP096024_735_13;spacers=2;chromosome=CP096024;DRwidth=13;duplication=1;GC-content=46.9387755102041;DR.cons.seq=GGTACCTCGTGGA;DR.in.MGE.occurrence=0
NC_003070.9	Liftoff	sequence_feature	19618208	19618284	.	.	.	ID=CP096024_1234_11;spacers=3;chromosome=CP096024;DRwidth=11;duplication=1;GC-content=20.7792207792208;DR.cons.seq=TTATATAAGAA;DR.in.MGE.occurrence=56
NC_003070.9	Liftoff	sequence_feature	19676623	19676726	.	.	.	ID=CP096024_228_16;spacers=2;chromosome=CP096024;DRwidth=16;duplication=1;GC-content=45.1923076923077;DR.cons.seq=CGCAAATCCCTAGCAA;DR.in.MGE.occurrence=3
NC_003070.9	Liftoff	sequence_feature	19736764	19736848	.	.	.	ID=CP096024_564_14;spacers=2;chromosome=CP096024;DRwidth=14;duplication=1;GC-content=43.5294117647059;DR.cons.seq=GTCATCAATCCTTC;DR.in.MGE.occurrence=0
NC_003070.9	Liftoff	sequence_feature	19755716	19755788	.	.	.	ID=CP096024_1242_11;spacers=2;chromosome=CP096024;DRwidth=11;duplication=1;GC-content=38.3561643835616;DR.cons.seq=CCAAACCCCAC;DR.in.MGE.occurrence=4
NC_003070.9	Liftoff	sequence_feature	19830172	19830232	.	.	.	ID=CP096024_198_10;spacers=2;chromosome=CP096024;DRwidth=10;duplication=1;GC-content=40.9836065573771;DR.cons.seq=GAGACTTGTA;DR.in.MGE.occurrence=60
NC_003070.9	Liftoff	sequence_feature	19924066	19924130	.	.	.	ID=CP096024_1249_11;spacers=2;chromosome=CP096024;DRwidth=11;duplication=1;GC-content=9.23076923076923;DR.cons.seq=AAAATTATCAT;DR.in.MGE.occurrence=151
NC_003070.9	Liftoff	sequence_feature	19957107	19957211	.	.	.	ID=CP096024_571_14;spacers=2;chromosome=CP096024;DRwidth=14;duplication=1;GC-content=20;DR.cons.seq=TTATAAAATCATAT;DR.in.MGE.occurrence=5
NC_003070.9	Liftoff	sequence_feature	19957602	19957684	.	.	.	ID=CP096024_572_14;spacers=2;chromosome=CP096024;DRwidth=14;duplication=1;GC-content=28.9156626506024;DR.cons.seq=TTATAAAATCATAT;DR.in.MGE.occurrence=5
NC_003070.9	Liftoff	sequence_feature	20032726	20032794	.	.	.	ID=CP096024_746_13;spacers=2;chromosome=CP096024;DRwidth=13;duplication=2;GC-content=24.6376811594203;DR.cons.seq=TAAAGGTAATATT;DR.in.MGE.occurrence=6
NC_003070.9	Liftoff	sequence_feature	20174992	20175061	.	.	.	ID=CP096024_1377_12;spacers=2;chromosome=CP096024;DRwidth=12;duplication=1;GC-content=30;DR.cons.seq=TAACCGTATGTA;DR.in.MGE.occurrence=2
NC_003070.9	Liftoff	sequence_feature	20179463	20179536	.	.	.	ID=CP096024_752_13;spacers=2;chromosome=CP096024;DRwidth=13;duplication=1;GC-content=29.7297297297297;DR.cons.seq=CCAAACACAGAAA;DR.in.MGE.occurrence=4
NC_003070.9	Liftoff	sequence_feature	20226103	20226183	.	.	.	ID=CP096024_1268_11;spacers=2;chromosome=CP096024;DRwidth=11;duplication=1;GC-content=25.9259259259259;DR.cons.seq=ATTTATCTCAA;DR.in.MGE.occurrence=28
NC_003070.9	Liftoff	sequence_feature	20226259	20226318	.	.	.	ID=CP096024_1269_11;spacers=2;chromosome=CP096024;DRwidth=11;duplication=1;GC-content=20;DR.cons.seq=ATTTATCTCAA;DR.in.MGE.occurrence=28
NC_003070.9	Liftoff	sequence_feature	20245696	20245775	.	.	.	ID=CP096024_1383_12;spacers=2;chromosome=CP096024;DRwidth=12;duplication=1;GC-content=17.5;DR.cons.seq=AAATTAATCAGA;DR.in.MGE.occurrence=5
NC_003070.9	Liftoff	sequence_feature	20253238	20253331	.	.	.	ID=CP096024_757_13;spacers=2;chromosome=CP096024;DRwidth=13;duplication=1;GC-content=39.3617021276596;DR.cons.seq=ATTCTTCAGAACC;DR.in.MGE.occurrence=1
NC_003070.9	Liftoff	sequence_feature	20475688	20475831	.	.	.	ID=CP096024_409_15;spacers=4;chromosome=CP096024;DRwidth=15;duplication=1;GC-content=54.1666666666667;DR.cons.seq=CAGCTAGGTGAGCTG;DR.in.MGE.occurrence=58
NC_003070.9	Liftoff	sequence_feature	20475764	20475841	.	.	.	ID=CP096024_1286_11;spacers=2;chromosome=CP096024;DRwidth=11;duplication=13;GC-content=60.2564102564103;DR.cons.seq=GGTGAGCTGAC;DR.in.MGE.occurrence=41
NC_003070.9	Liftoff	sequence_feature	20478824	20478888	.	.	.	ID=CP096024_1399_12;spacers=2;chromosome=CP096024;DRwidth=12;duplication=1;GC-content=32.3076923076923;DR.cons.seq=CAACTGAAGGGA;DR.in.MGE.occurrence=0
NC_003070.9	Liftoff	sequence_feature	20492682	20492779	.	.	.	ID=CP096024_410_15;spacers=2;chromosome=CP096024;DRwidth=15;duplication=1;GC-content=20.4081632653061;DR.cons.seq=ATACCCGAATTTTTG;DR.in.MGE.occurrence=3
NC_003070.9	Liftoff	sequence_feature	20527116	20527234	.	.	.	ID=CP096024_1405_12;spacers=3;chromosome=CP096024;DRwidth=12;duplication=1;GC-content=16.8067226890756;DR.cons.seq=AAAATATTCTTT;DR.in.MGE.occurrence=21
NC_003070.9	Liftoff	sequence_feature	20569214	20569336	.	.	.	ID=CP096024_1288_11;spacers=5;chromosome=CP096024;DRwidth=11;duplication=1;GC-content=21.9512195121951;DR.cons.seq=TATTTTACATT;DR.in.MGE.occurrence=77
NC_003070.9	Liftoff	sequence_feature	20585785	20585865	.	.	.	ID=CP096024_1291_11;spacers=2;chromosome=CP096024;DRwidth=11;duplication=1;GC-content=45.679012345679;DR.cons.seq=CTCTCCAATGA;DR.in.MGE.occurrence=4
NC_003070.9	Liftoff	sequence_feature	20679161	20679234	.	.	.	ID=CP096024_414_15;spacers=2;chromosome=CP096024;DRwidth=15;duplication=1;GC-content=20.2702702702703;DR.cons.seq=AAAGTAGTCACTTTT;DR.in.MGE.occurrence=3
NC_003070.9	Liftoff	sequence_feature	20785859	20785941	.	.	.	ID=CP096024_778_13;spacers=2;chromosome=CP096024;DRwidth=13;duplication=1;GC-content=28.9156626506024;DR.cons.seq=GGTAACAAAAATT;DR.in.MGE.occurrence=4
NC_003070.9	Liftoff	sequence_feature	20846840	20846930	.	.	.	ID=CP096024_1305_11;spacers=3;chromosome=CP096024;DRwidth=11;duplication=1;GC-content=25.2747252747253;DR.cons.seq=TTAAAAGTTCA;DR.in.MGE.occurrence=30
NC_003070.9	Liftoff	sequence_feature	20888243	20888318	.	.	.	ID=CP096024_782_13;spacers=2;chromosome=CP096024;DRwidth=13;duplication=1;GC-content=43.421052631579;DR.cons.seq=AGCCATTTCAACA;DR.in.MGE.occurrence=0
NC_003070.9	Liftoff	sequence_feature	20888245	20888318	.	.	.	ID=CP096024_1306_11;spacers=2;chromosome=CP096024;DRwidth=11;duplication=1;GC-content=43.2432432432432;DR.cons.seq=CCATTTCAACA;DR.in.MGE.occurrence=4
NC_003070.9	Liftoff	sequence_feature	20918054	20918123	.	.	.	ID=CP096024_1307_11;spacers=2;chromosome=CP096024;DRwidth=11;duplication=1;GC-content=47.1428571428571;DR.cons.seq=AAGCTAGAGAG;DR.in.MGE.occurrence=16
NC_003070.9	Liftoff	sequence_feature	21045614	21045687	.	.	.	ID=CP096024_1317_11;spacers=2;chromosome=CP096024;DRwidth=11;duplication=1;GC-content=35.1351351351351;DR.cons.seq=ATGTGGTATTT;DR.in.MGE.occurrence=22
NC_003070.9	Liftoff	sequence_feature	21085829	21085913	.	.	.	ID=CP096024_789_13;spacers=2;chromosome=CP096024;DRwidth=13;duplication=1;GC-content=31.7647058823529;DR.cons.seq=TGTTTCATGGTTA;DR.in.MGE.occurrence=0
NC_003070.9	Liftoff	sequence_feature	21085831	21085913	.	.	.	ID=CP096024_1318_11;spacers=2;chromosome=CP096024;DRwidth=11;duplication=1;GC-content=31.3253012048193;DR.cons.seq=TTTCATGGTTA;DR.in.MGE.occurrence=30
NC_003070.9	Liftoff	sequence_feature	21095691	21095776	.	.	.	ID=CP096024_1437_12;spacers=2;chromosome=CP096024;DRwidth=12;duplication=1;GC-content=26.7441860465116;DR.cons.seq=ATTTTAGATTCA;DR.in.MGE.occurrence=10
NC_003070.9	Liftoff	sequence_feature	21115983	21116053	.	.	.	ID=CP096024_603_14;spacers=2;chromosome=CP096024;DRwidth=14;duplication=1;GC-content=40.8450704225352;DR.cons.seq=TGCTCAAATAACAC;DR.in.MGE.occurrence=0
NC_003070.9	Liftoff	sequence_feature	21115985	21116053	.	.	.	ID=CP096024_1439_12;spacers=2;chromosome=CP096024;DRwidth=12;duplication=1;GC-content=40.5797101449275;DR.cons.seq=CTCAAATAACAC;DR.in.MGE.occurrence=2
NC_003070.9	Liftoff	sequence_feature	21174693	21174821	.	.	.	ID=CP096024_420_15;spacers=3;chromosome=CP096024;DRwidth=15;duplication=1;GC-content=24.8062015503876;DR.cons.seq=ACATGAAATAAATTT;DR.in.MGE.occurrence=2
NC_003070.9	Liftoff	sequence_feature	21329581	21329651	.	.	.	ID=CP096024_207_10;spacers=2;chromosome=CP096024;DRwidth=10;duplication=1;GC-content=36.6197183098592;DR.cons.seq=CATGGATGTT;DR.in.MGE.occurrence=40
NC_003070.9	Liftoff	sequence_feature	21330788	21330876	.	.	.	ID=CP096024_797_13;spacers=2;chromosome=CP096024;DRwidth=13;duplication=1;GC-content=33.7078651685393;DR.cons.seq=TAGAGAAAGGAAA;DR.in.MGE.occurrence=1
NC_003070.9	Liftoff	sequence_feature	21342502	21342604	.	.	.	ID=CP096024_798_13;spacers=3;chromosome=CP096024;DRwidth=13;duplication=1;GC-content=26.2135922330097;DR.cons.seq=AAATTATAGTAAT;DR.in.MGE.occurrence=8
NC_003070.9	Liftoff	sequence_feature	21361957	21362074	.	.	.	ID=CP096024_105_20;spacers=2;chromosome=CP096024;DRwidth=20;duplication=1;GC-content=17.7966101694915;DR.cons.seq=ATTCTGATTATATCTAAATA;DR.in.MGE.occurrence=0
NC_003070.9	Liftoff	sequence_feature	21375115	21375194	.	.	.	ID=CP096024_799_13;spacers=2;chromosome=CP096024;DRwidth=13;duplication=1;GC-content=22.5;DR.cons.seq=ATCTTGGAGTAAA;DR.in.MGE.occurrence=1
NC_003070.9	Liftoff	sequence_feature	21453354	21453434	.	.	.	ID=CP096024_1455_12;spacers=2;chromosome=CP096024;DRwidth=12;duplication=1;GC-content=35.8024691358025;DR.cons.seq=AACTCTTTAATT;DR.in.MGE.occurrence=12
NC_003070.9	Liftoff	sequence_feature	21456065	21456162	.	.	.	ID=CP096024_426_15;spacers=2;chromosome=CP096024;DRwidth=15;duplication=1;GC-content=32.6530612244898;DR.cons.seq=ATCATATCATTCGCT;DR.in.MGE.occurrence=0
NC_003070.9	Liftoff	sequence_feature	21461899	21462027	.	.	.	ID=CP096024_610_14;spacers=3;chromosome=CP096024;DRwidth=14;duplication=1;GC-content=35.6589147286822;DR.cons.seq=CGAAATTTACCAGA;DR.in.MGE.occurrence=0
NC_003070.9	Liftoff	sequence_feature	21573321	21573380	.	.	.	ID=CP096024_208_10;spacers=2;chromosome=CP096024;DRwidth=10;duplication=1;GC-content=31.6666666666667;DR.cons.seq=GGATAACTTT;DR.in.MGE.occurrence=22
NC_003070.9	Liftoff	sequence_feature	21600906	21600998	.	.	.	ID=CP096024_809_13;spacers=2;chromosome=CP096024;DRwidth=13;duplication=1;GC-content=25.8064516129032;DR.cons.seq=ACAGAAACATTCT;DR.in.MGE.occurrence=0
NC_003070.9	Liftoff	sequence_feature	21627245	21627304	.	.	.	ID=CP096024_811_13;spacers=2;chromosome=CP096024;DRwidth=13;duplication=1;GC-content=23.3333333333333;DR.cons.seq=TAGTGGCATATAT;DR.in.MGE.occurrence=1
NC_003070.9	Liftoff	sequence_feature	21656178	21656248	.	.	.	ID=CP096024_812_13;spacers=2;chromosome=CP096024;DRwidth=13;duplication=1;GC-content=35.2112676056338;DR.cons.seq=GAATTCCATTGGC;DR.in.MGE.occurrence=0
NC_003070.9	Liftoff	sequence_feature	21695576	21695671	.	.	.	ID=CP096024_1480_12;spacers=2;chromosome=CP096024;DRwidth=12;duplication=1;GC-content=29.1666666666667;DR.cons.seq=AATCAAAGAAAC;DR.in.MGE.occurrence=7
NC_003070.9	Liftoff	sequence_feature	21723160	21723224	.	.	.	ID=CP096024_1484_12;spacers=2;chromosome=CP096024;DRwidth=12;duplication=1;GC-content=15.3846153846154;DR.cons.seq=ATAATTCAAATT;DR.in.MGE.occurrence=53
NC_003070.9	Liftoff	sequence_feature	21749382	21749437	.	.	.	ID=CP096024_1343_11;spacers=2;chromosome=CP096024;DRwidth=11;duplication=1;GC-content=58.9285714285714;DR.cons.seq=CGAGGCAGAGG;DR.in.MGE.occurrence=3
NC_003070.9	Liftoff	sequence_feature	21899697	21899760	.	.	.	ID=CP096024_1347_11;spacers=2;chromosome=CP096024;DRwidth=11;duplication=1;GC-content=31.25;DR.cons.seq=CTATCTTAATG;DR.in.MGE.occurrence=3
NC_003070.9	Liftoff	sequence_feature	21925942	21926051	.	.	.	ID=CP096024_627_14;spacers=3;chromosome=CP096024;DRwidth=14;duplication=1;GC-content=47.2727272727273;DR.cons.seq=CCTGCTTTTGGTGC;DR.in.MGE.occurrence=0
NC_003070.9	Liftoff	sequence_feature	22095050	22095162	.	.	.	ID=CP096024_1351_11;spacers=3;chromosome=CP096024;DRwidth=11;duplication=1;GC-content=19.4690265486726;DR.cons.seq=AAGAAATATAA;DR.in.MGE.occurrence=73
NC_003070.9	Liftoff	sequence_feature	22208776	22208896	.	.	.	ID=CP096024_135_19;spacers=2;chromosome=CP096024;DRwidth=19;duplication=1;GC-content=35.5371900826446;DR.cons.seq=TTCGAGCTCATTTATGTGT;DR.in.MGE.occurrence=0
NC_003070.9	Liftoff	sequence_feature	22208776	22208900	.	.	.	ID=CP096024_57_23;spacers=2;chromosome=CP096024;DRwidth=23;duplication=1;GC-content=35.2;DR.cons.seq=TTCGAGCTCATTTATGTGTATGA;DR.in.MGE.occurrence=0
NC_003070.9	Liftoff	sequence_feature	22260874	22260974	.	.	.	ID=CP096024_834_13;spacers=2;chromosome=CP096024;DRwidth=13;duplication=1;GC-content=32.6732673267327;DR.cons.seq=GTTGCTATAGTTT;DR.in.MGE.occurrence=1
NC_003070.9	Liftoff	sequence_feature	22285493	22285590	.	.	.	ID=CP096024_836_13;spacers=3;chromosome=CP096024;DRwidth=13;duplication=1;GC-content=33.6734693877551;DR.cons.seq=AAATTCGCAAATA;DR.in.MGE.occurrence=1
NC_003070.9	Liftoff	sequence_feature	22285494	22285590	.	.	.	ID=CP096024_1510_12;spacers=3;chromosome=CP096024;DRwidth=12;duplication=1;GC-content=32.9896907216495;DR.cons.seq=AATTCGCAAATA;DR.in.MGE.occurrence=1
NC_003070.9	Liftoff	sequence_feature	22416043	22416124	.	.	.	ID=CP096024_839_13;spacers=2;chromosome=CP096024;DRwidth=13;duplication=1;GC-content=45.1219512195122;DR.cons.seq=AATCTCCCTCATA;DR.in.MGE.occurrence=0
NC_003070.9	Liftoff	sequence_feature	22449396	22449466	.	.	.	ID=CP096024_1527_12;spacers=2;chromosome=CP096024;DRwidth=12;duplication=1;GC-content=38.0281690140845;DR.cons.seq=GAGAAGAAATCT;DR.in.MGE.occurrence=5
NC_003070.9	Liftoff	sequence_feature	22500234	22500348	.	.	.	ID=CP096024_1532_12;spacers=3;chromosome=CP096024;DRwidth=12;duplication=1;GC-content=33.9130434782609;DR.cons.seq=GATTGAAAGAAA;DR.in.MGE.occurrence=10
NC_003070.9	Liftoff	sequence_feature	22515171	22515236	.	.	.	ID=CP096024_1533_12;spacers=2;chromosome=CP096024;DRwidth=12;duplication=1;GC-content=13.6363636363636;DR.cons.seq=AAGATATTAAAT;DR.in.MGE.occurrence=19
NC_003070.9	Liftoff	sequence_feature	22527226	22527351	.	.	.	ID=CP096024_843_13;spacers=3;chromosome=CP096024;DRwidth=13;duplication=1;GC-content=23.015873015873;DR.cons.seq=TTATCTTAATTTT;DR.in.MGE.occurrence=4
NC_003070.9	Liftoff	sequence_feature	22689052	22689146	.	.	.	ID=CP096024_849_13;spacers=2;chromosome=CP096024;DRwidth=13;duplication=1;GC-content=36.8421052631579;DR.cons.seq=TAATTTCCATGAA;DR.in.MGE.occurrence=1
NC_003070.9	Liftoff	sequence_feature	22791309	22791379	.	.	.	ID=CP096024_211_10;spacers=2;chromosome=CP096024;DRwidth=10;duplication=1;GC-content=28.169014084507;DR.cons.seq=TATGATCAAA;DR.in.MGE.occurrence=75
NC_003070.9	Liftoff	sequence_feature	22813887	22813951	.	.	.	ID=CP096024_1378_11;spacers=2;chromosome=CP096024;DRwidth=11;duplication=1;GC-content=29.2307692307692;DR.cons.seq=AATTAGAGATC;DR.in.MGE.occurrence=8
NC_003070.9	Liftoff	sequence_feature	22948479	22948564	.	.	.	ID=CP096024_1559_12;spacers=2;chromosome=CP096024;DRwidth=12;duplication=1;GC-content=31.3953488372093;DR.cons.seq=AAGGTCAGCAAA;DR.in.MGE.occurrence=1
NC_003070.9	Liftoff	sequence_feature	22969911	22969974	.	.	.	ID=CP096024_1561_12;spacers=2;chromosome=CP096024;DRwidth=12;duplication=1;GC-content=37.5;DR.cons.seq=CACGAGACACAA;DR.in.MGE.occurrence=1
NC_003070.9	Liftoff	sequence_feature	23103480	23103571	.	.	.	ID=CP096024_1388_11;spacers=3;chromosome=CP096024;DRwidth=11;duplication=1;GC-content=27.1739130434783;DR.cons.seq=AAGTACAACTT;DR.in.MGE.occurrence=14
NC_003070.9	Liftoff	sequence_feature	23164436	23164517	.	.	.	ID=CP096024_1390_11;spacers=2;chromosome=CP096024;DRwidth=11;duplication=1;GC-content=32.9268292682927;DR.cons.seq=AAGTGGTAATG;DR.in.MGE.occurrence=9
NC_003070.9	Liftoff	sequence_feature	23287326	23287436	.	.	.	ID=CP096024_459_15;spacers=2;chromosome=CP096024;DRwidth=15;duplication=1;GC-content=27.027027027027;DR.cons.seq=TAAATCATTCAATGA;DR.in.MGE.occurrence=0
NC_003070.9	Liftoff	sequence_feature	23385573	23385648	.	.	.	ID=CP096024_214_10;spacers=2;chromosome=CP096024;DRwidth=10;duplication=2;GC-content=39.4736842105263;DR.cons.seq=CCTACAAAAT;DR.in.MGE.occurrence=64
NC_003070.9	Liftoff	sequence_feature	23424877	23424977	.	.	.	ID=CP096024_1594_12;spacers=3;chromosome=CP096024;DRwidth=12;duplication=4;GC-content=28.7128712871287;DR.cons.seq=TTGTGTATTAAA;DR.in.MGE.occurrence=16
NC_003070.9	Liftoff	sequence_feature	23466699	23466817	.	.	.	ID=CP096024_866_13;spacers=3;chromosome=CP096024;DRwidth=13;duplication=1;GC-content=23.5294117647059;DR.cons.seq=AAATTTTTACTCT;DR.in.MGE.occurrence=18
NC_003070.9	Liftoff	sequence_feature	23558991	23559061	.	.	.	ID=CP096024_1602_12;spacers=2;chromosome=CP096024;DRwidth=12;duplication=1;GC-content=23.943661971831;DR.cons.seq=TATAATTAGTCT;DR.in.MGE.occurrence=3
NC_003070.9	Liftoff	sequence_feature	23680741	23680808	.	.	.	ID=CP096024_1425_11;spacers=2;chromosome=CP096024;DRwidth=11;duplication=1;GC-content=16.1764705882353;DR.cons.seq=GCAATTTTAAA;DR.in.MGE.occurrence=30
NC_003070.9	Liftoff	sequence_feature	23737946	23738041	.	.	.	ID=CP096024_1610_12;spacers=2;chromosome=CP096024;DRwidth=12;duplication=1;GC-content=26.0416666666667;DR.cons.seq=TTCATGAGTTTT;DR.in.MGE.occurrence=9
NC_003070.9	Liftoff	sequence_feature	23738519	23738621	.	.	.	ID=CP096024_675_14;spacers=2;chromosome=CP096024;DRwidth=14;duplication=1;GC-content=28.1553398058252;DR.cons.seq=GATTATTCTCTGAT;DR.in.MGE.occurrence=0
NC_003070.9	Liftoff	sequence_feature	23820691	23820759	.	.	.	ID=CP096024_1617_12;spacers=2;chromosome=CP096024;DRwidth=12;duplication=1;GC-content=28.9855072463768;DR.cons.seq=AAAACTCTTTTA;DR.in.MGE.occurrence=70
NC_003070.9	Liftoff	sequence_feature	23875891	23875956	.	.	.	ID=CP096024_1433_11;spacers=2;chromosome=CP096024;DRwidth=11;duplication=1;GC-content=31.8181818181818;DR.cons.seq=TTGAATAACAC;DR.in.MGE.occurrence=81
NC_003070.9	Liftoff	sequence_feature	23918275	23918330	.	.	.	ID=CP096024_1436_11;spacers=2;chromosome=CP096024;DRwidth=11;duplication=1;GC-content=25;DR.cons.seq=TGTGAAGTAAG;DR.in.MGE.occurrence=5
NC_003070.9	Liftoff	sequence_feature	23992238	23992311	.	.	.	ID=CP096024_884_13;spacers=2;chromosome=CP096024;DRwidth=13;duplication=1;GC-content=21.6216216216216;DR.cons.seq=TTATATTCAATTT;DR.in.MGE.occurrence=62
NC_003070.9	Liftoff	sequence_feature	24041771	24041845	.	.	.	ID=CP096024_683_14;spacers=2;chromosome=CP096024;DRwidth=14;duplication=1;GC-content=14.6666666666667;DR.cons.seq=TATGATAGTATTTT;DR.in.MGE.occurrence=1
NC_003070.9	Liftoff	sequence_feature	24042398	24042529	.	.	.	ID=CP096024_470_15;spacers=3;chromosome=CP096024;DRwidth=15;duplication=1;GC-content=29.5454545454545;DR.cons.seq=TTGTATTGACATGTT;DR.in.MGE.occurrence=0
NC_003070.9	Liftoff	sequence_feature	24053965	24054043	.	.	.	ID=CP096024_684_14;spacers=2;chromosome=CP096024;DRwidth=14;duplication=1;GC-content=16.4556962025316;DR.cons.seq=TGAATTTGTAAAAT;DR.in.MGE.occurrence=4
NC_003070.9	Liftoff	sequence_feature	24089961	24090026	.	.	.	ID=CP096024_1444_11;spacers=2;chromosome=CP096024;DRwidth=11;duplication=1;GC-content=45.4545454545455;DR.cons.seq=AGGCAACGAAA;DR.in.MGE.occurrence=4
NC_003070.9	Liftoff	sequence_feature	24101743	24101853	.	.	.	ID=CP096024_1445_11;spacers=3;chromosome=CP096024;DRwidth=11;duplication=1;GC-content=18.018018018018;DR.cons.seq=CAATAATTGAA;DR.in.MGE.occurrence=19
NC_003070.9	Liftoff	sequence_feature	24277972	24278061	.	.	.	ID=CP096024_1455_11;spacers=3;chromosome=CP096024;DRwidth=11;duplication=1;GC-content=22.2222222222222;DR.cons.seq=AAACAAATCAG;DR.in.MGE.occurrence=60
NC_003070.9	Liftoff	sequence_feature	24307069	24307157	.	.	.	ID=CP096024_223_10;spacers=3;chromosome=CP096024;DRwidth=10;duplication=1;GC-content=56.1797752808989;DR.cons.seq=CCACCAGACT;DR.in.MGE.occurrence=17
NC_003070.9	Liftoff	sequence_feature	24405583	24405670	.	.	.	ID=CP096024_1660_12;spacers=2;chromosome=CP096024;DRwidth=12;duplication=1;GC-content=21.5909090909091;DR.cons.seq=AGTTCCTTTTGT;DR.in.MGE.occurrence=1
NC_003070.9	Liftoff	sequence_feature	24449851	24449959	.	.	.	ID=CP096024_224_17;spacers=2;chromosome=CP096024;DRwidth=17;duplication=1;GC-content=29.3577981651376;DR.cons.seq=TCCTTGCTTATTCTCAC;DR.in.MGE.occurrence=0
NC_003070.9	Liftoff	sequence_feature	24449854	24449959	.	.	.	ID=CP096024_690_14;spacers=2;chromosome=CP096024;DRwidth=14;duplication=1;GC-content=28.3018867924528;DR.cons.seq=TTGCTTATTCTCAC;DR.in.MGE.occurrence=0
NC_003070.9	Liftoff	sequence_feature	24489948	24490028	.	.	.	ID=CP096024_1665_12;spacers=2;chromosome=CP096024;DRwidth=12;duplication=1;GC-content=27.1604938271605;DR.cons.seq=TAATCGTCTTTC;DR.in.MGE.occurrence=3
NC_003070.9	Liftoff	sequence_feature	24501147	24501262	.	.	.	ID=CP096024_691_14;spacers=3;chromosome=CP096024;DRwidth=14;duplication=1;GC-content=18.1034482758621;DR.cons.seq=TAAGAAAATATCAA;DR.in.MGE.occurrence=3
NC_003070.9	Liftoff	sequence_feature	24563700	24563797	.	.	.	ID=CP096024_1474_11;spacers=3;chromosome=CP096024;DRwidth=11;duplication=1;GC-content=13.265306122449;DR.cons.seq=TTTGTAGTATT;DR.in.MGE.occurrence=42
NC_003070.9	Liftoff	sequence_feature	24626340	24626414	.	.	.	ID=CP096024_900_13;spacers=2;chromosome=CP096024;DRwidth=13;duplication=1;GC-content=37.3333333333333;DR.cons.seq=CTTGTTCCCTTTA;DR.in.MGE.occurrence=0
NC_003070.9	Liftoff	sequence_feature	24796272	24796374	.	.	.	ID=CP096024_484_15;spacers=2;chromosome=CP096024;DRwidth=15;duplication=1;GC-content=31.0679611650485;DR.cons.seq=TATTAGTTATGTCAA;DR.in.MGE.occurrence=0
NC_003070.9	Liftoff	sequence_feature	24868711	24868784	.	.	.	ID=CP096024_1493_11;spacers=2;chromosome=CP096024;DRwidth=11;duplication=1;GC-content=51.3513513513513;DR.cons.seq=GATCGTCATCG;DR.in.MGE.occurrence=5
NC_003070.9	Liftoff	sequence_feature	24897528	24897593	.	.	.	ID=CP096024_1495_11;spacers=2;chromosome=CP096024;DRwidth=11;duplication=1;GC-content=33.3333333333333;DR.cons.seq=ATGAATAGTGT;DR.in.MGE.occurrence=8
NC_003070.9	Liftoff	sequence_feature	25088196	25088253	.	.	.	ID=CP096024_230_10;spacers=2;chromosome=CP096024;DRwidth=10;duplication=1;GC-content=31.0344827586207;DR.cons.seq=CAGAAATTGA;DR.in.MGE.occurrence=47
NC_003070.9	Liftoff	sequence_feature	25145385	25145465	.	.	.	ID=CP096024_1725_12;spacers=2;chromosome=CP096024;DRwidth=12;duplication=1;GC-content=30.8641975308642;DR.cons.seq=ATTTAGTGTATG;DR.in.MGE.occurrence=5
NC_003070.9	Liftoff	sequence_feature	25148022	25148118	.	.	.	ID=CP096024_917_13;spacers=2;chromosome=CP096024;DRwidth=13;duplication=1;GC-content=44.3298969072165;DR.cons.seq=AGAGCAAAGGCTA;DR.in.MGE.occurrence=0
NC_003070.9	Liftoff	sequence_feature	25189467	25189549	.	.	.	ID=CP096024_918_13;spacers=2;chromosome=CP096024;DRwidth=13;duplication=1;GC-content=50.6024096385542;DR.cons.seq=TTTTGCCACCTTT;DR.in.MGE.occurrence=1
NC_003070.9	Liftoff	sequence_feature	25236271	25236411	.	.	.	ID=CP096024_282_16;spacers=3;chromosome=CP096024;DRwidth=16;duplication=1;GC-content=36.8794326241135;DR.cons.seq=TTGGTCGATATGTGAT;DR.in.MGE.occurrence=0
NC_003070.9	Liftoff	sequence_feature	25243880	25244055	.	.	.	ID=CP096024_30_28;spacers=2;chromosome=CP096024;DRwidth=28;duplication=1;GC-content=36.9318181818182;DR.cons.seq=AAGATATTTAGTGGTAACGTTGGTATTT;DR.in.MGE.occurrence=0
NC_003070.9	Liftoff	sequence_feature	25265468	25265524	.	.	.	ID=CP096024_232_10;spacers=2;chromosome=CP096024;DRwidth=10;duplication=1;GC-content=49.1228070175439;DR.cons.seq=GAGGAGTGAA;DR.in.MGE.occurrence=31
NC_003070.9	Liftoff	sequence_feature	25320326	25320471	.	.	.	ID=CP096024_923_13;spacers=4;chromosome=CP096024;DRwidth=13;duplication=1;GC-content=28.7671232876712;DR.cons.seq=TTTAGATTTTGAG;DR.in.MGE.occurrence=4
NC_003070.9	Liftoff	sequence_feature	25320335	25320408	.	.	.	ID=CP096024_1733_12;spacers=2;chromosome=CP096024;DRwidth=12;duplication=1;GC-content=29.7297297297297;DR.cons.seq=TTAGATTTTGAG;DR.in.MGE.occurrence=5
NC_003070.9	Liftoff	sequence_feature	25341860	25341938	.	.	.	ID=CP096024_701_14;spacers=2;chromosome=CP096024;DRwidth=14;duplication=1;GC-content=20.253164556962;DR.cons.seq=TCCTTAATATTTTT;DR.in.MGE.occurrence=0
NC_003070.9	Liftoff	sequence_feature	25397959	25398024	.	.	.	ID=CP096024_1519_11;spacers=2;chromosome=CP096024;DRwidth=11;duplication=1;GC-content=13.6363636363636;DR.cons.seq=AATAGACATAT;DR.in.MGE.occurrence=37
NC_003070.9	Liftoff	sequence_feature	25401366	25401455	.	.	.	ID=CP096024_497_15;spacers=2;chromosome=CP096024;DRwidth=15;duplication=5;GC-content=37.7777777777778;DR.cons.seq=CATCCAAATGATCCA;DR.in.MGE.occurrence=15
NC_003070.9	Liftoff	sequence_feature	25453480	25453553	.	.	.	ID=CP096024_1520_11;spacers=2;chromosome=CP096024;DRwidth=11;duplication=1;GC-content=25.6756756756757;DR.cons.seq=CATGTACACAT;DR.in.MGE.occurrence=15
NC_003070.9	Liftoff	sequence_feature	25493980	25494045	.	.	.	ID=CP096024_1524_11;spacers=2;chromosome=CP096024;DRwidth=11;duplication=1;GC-content=31.8181818181818;DR.cons.seq=TAGGAAGTGTT;DR.in.MGE.occurrence=9
NC_003070.9	Liftoff	sequence_feature	25570748	25570836	.	.	.	ID=CP096024_708_14;spacers=2;chromosome=CP096024;DRwidth=14;duplication=1;GC-content=29.2134831460674;DR.cons.seq=CAAGATTTGAAATT;DR.in.MGE.occurrence=0
NC_003070.9	Liftoff	sequence_feature	25603092	25603165	.	.	.	ID=CP096024_1538_11;spacers=2;chromosome=CP096024;DRwidth=11;duplication=1;GC-content=31.0810810810811;DR.cons.seq=TTCTGTTCCAT;DR.in.MGE.occurrence=14
NC_003070.9	Liftoff	sequence_feature	25758312	25758385	.	.	.	ID=CP096024_1544_11;spacers=2;chromosome=CP096024;DRwidth=11;duplication=1;GC-content=29.7297297297297;DR.cons.seq=AAGAATACAGA;DR.in.MGE.occurrence=8
NC_003070.9	Liftoff	sequence_feature	25802930	25803003	.	.	.	ID=CP096024_1771_12;spacers=2;chromosome=CP096024;DRwidth=12;duplication=1;GC-content=12.1621621621622;DR.cons.seq=TTTTAGAAAATA;DR.in.MGE.occurrence=70
NC_003070.9	Liftoff	sequence_feature	25816092	25816171	.	.	.	ID=CP096024_939_13;spacers=2;chromosome=CP096024;DRwidth=13;duplication=1;GC-content=41.25;DR.cons.seq=CAAGAACTCTTTC;DR.in.MGE.occurrence=41
NC_003070.9	Liftoff	sequence_feature	25845713	25845822	.	.	.	ID=CP096024_1548_11;spacers=4;chromosome=CP096024;DRwidth=11;duplication=1;GC-content=30.9090909090909;DR.cons.seq=CTATTTGGTTT;DR.in.MGE.occurrence=34
NC_003070.9	Liftoff	sequence_feature	25848393	25848471	.	.	.	ID=CP096024_941_13;spacers=2;chromosome=CP096024;DRwidth=13;duplication=1;GC-content=40.5063291139241;DR.cons.seq=AAGAAGGAAACAT;DR.in.MGE.occurrence=5
NC_003070.9	Liftoff	sequence_feature	25887161	25887233	.	.	.	ID=CP096024_1552_11;spacers=2;chromosome=CP096024;DRwidth=11;duplication=1;GC-content=27.3972602739726;DR.cons.seq=AACCAATAAAA;DR.in.MGE.occurrence=116
NC_003070.9	Liftoff	sequence_feature	25933495	25933564	.	.	.	ID=CP096024_1556_11;spacers=2;chromosome=CP096024;DRwidth=11;duplication=1;GC-content=41.4285714285714;DR.cons.seq=ATGGAAGCTTG;DR.in.MGE.occurrence=6
NC_003070.9	Liftoff	sequence_feature	25992543	25992620	.	.	.	ID=CP096024_1786_12;spacers=2;chromosome=CP096024;DRwidth=12;duplication=1;GC-content=41.025641025641;DR.cons.seq=TGATCCTTCGAT;DR.in.MGE.occurrence=1
NC_003070.9	Liftoff	sequence_feature	26036423	26036489	.	.	.	ID=CP096024_1561_11;spacers=2;chromosome=CP096024;DRwidth=11;duplication=1;GC-content=16.4179104477612;DR.cons.seq=AATTAAAAGGA;DR.in.MGE.occurrence=32
NC_003070.9	Liftoff	sequence_feature	26045567	26045654	.	.	.	ID=CP096024_293_16;spacers=2;chromosome=CP096024;DRwidth=16;duplication=1;GC-content=46.5909090909091;DR.cons.seq=ATCTGCACCAGGAGAA;DR.in.MGE.occurrence=0
NC_003070.9	Liftoff	sequence_feature	26051084	26051164	.	.	.	ID=CP096024_1789_12;spacers=2;chromosome=CP096024;DRwidth=12;duplication=1;GC-content=29.6296296296296;DR.cons.seq=TAAAGAATCAAA;DR.in.MGE.occurrence=10
NC_003070.9	Liftoff	sequence_feature	26124605	26124690	.	.	.	ID=CP096024_951_13;spacers=2;chromosome=CP096024;DRwidth=13;duplication=1;GC-content=41.8604651162791;DR.cons.seq=GAGAATGACTTTG;DR.in.MGE.occurrence=0
NC_003070.9	Liftoff	sequence_feature	26147321	26147388	.	.	.	ID=CP096024_1563_11;spacers=2;chromosome=CP096024;DRwidth=11;duplication=1;GC-content=27.9411764705882;DR.cons.seq=AAAACTTACCT;DR.in.MGE.occurrence=7
NC_003070.9	Liftoff	sequence_feature	26370474	26370573	.	.	.	ID=CP096024_1576_11;spacers=3;chromosome=CP096024;DRwidth=11;duplication=1;GC-content=33;DR.cons.seq=GATGATATCAT;DR.in.MGE.occurrence=15
NC_003070.9	Liftoff	sequence_feature	26428108	26428222	.	.	.	ID=CP096024_159_19;spacers=2;chromosome=CP096024;DRwidth=19;duplication=1;GC-content=46.0869565217391;DR.cons.seq=GAAGCTACATGAGTTCTTC;DR.in.MGE.occurrence=0
NC_003070.9	Liftoff	sequence_feature	26433998	26434095	.	.	.	ID=CP096024_515_15;spacers=3;chromosome=CP096024;DRwidth=15;duplication=1;GC-content=37.7551020408163;DR.cons.seq=CTTCATCTTATCCAT;DR.in.MGE.occurrence=0
NC_003070.9	Liftoff	sequence_feature	26440892	26440988	.	.	.	ID=CP096024_1580_11;spacers=3;chromosome=CP096024;DRwidth=11;duplication=1;GC-content=23.7113402061856;DR.cons.seq=AACTTTGTAAT;DR.in.MGE.occurrence=29
NC_003070.9	Liftoff	sequence_feature	26450104	26450184	.	.	.	ID=CP096024_959_13;spacers=2;chromosome=CP096024;DRwidth=13;duplication=1;GC-content=19.7530864197531;DR.cons.seq=GGACAATTATTTA;DR.in.MGE.occurrence=0
NC_003070.9	Liftoff	sequence_feature	26463776	26463854	.	.	.	ID=CP096024_960_13;spacers=2;chromosome=CP096024;DRwidth=13;duplication=1;GC-content=40.5063291139241;DR.cons.seq=ACAAACATTGCAT;DR.in.MGE.occurrence=4
NC_003070.9	Liftoff	sequence_feature	26546070	26546136	.	.	.	ID=CP096024_1584_11;spacers=2;chromosome=CP096024;DRwidth=11;duplication=1;GC-content=35.8208955223881;DR.cons.seq=ATAGAGATGTT;DR.in.MGE.occurrence=6
NC_003070.9	Liftoff	sequence_feature	26676722	26676804	.	.	.	ID=CP096024_1586_11;spacers=2;chromosome=CP096024;DRwidth=11;duplication=1;GC-content=22.8915662650602;DR.cons.seq=ATATGAGATCA;DR.in.MGE.occurrence=31
NC_003070.9	Liftoff	sequence_feature	26696293	26696370	.	.	.	ID=CP096024_1826_12;spacers=2;chromosome=CP096024;DRwidth=12;duplication=1;GC-content=35.8974358974359;DR.cons.seq=GAGAAGAATATG;DR.in.MGE.occurrence=5
NC_003070.9	Liftoff	sequence_feature	26701164	26701320	.	.	.	ID=CP096024_249_17;spacers=3;chromosome=CP096024;DRwidth=17;duplication=1;GC-content=35.031847133758;DR.cons.seq=TCTTGTTGAAGGGTCAT;DR.in.MGE.occurrence=0
NC_003070.9	Liftoff	sequence_feature	26767674	26767771	.	.	.	ID=CP096024_1589_11;spacers=4;chromosome=CP096024;DRwidth=11;duplication=1;GC-content=61.2244897959184;DR.cons.seq=GGCGGTGAAGG;DR.in.MGE.occurrence=8
NC_003070.9	Liftoff	sequence_feature	26810017	26810121	.	.	.	ID=CP096024_1835_12;spacers=3;chromosome=CP096024;DRwidth=12;duplication=1;GC-content=57.1428571428571;DR.cons.seq=ACTTCCGCTGCT;DR.in.MGE.occurrence=0
NC_003070.9	Liftoff	sequence_feature	26823967	26824061	.	.	.	ID=CP096024_161_19;spacers=2;chromosome=CP096024;DRwidth=19;duplication=1;GC-content=27.3684210526316;DR.cons.seq=AAAGAGGAAATGAATGTTT;DR.in.MGE.occurrence=0
NC_003070.9	Liftoff	sequence_feature	26823969	26824061	.	.	.	ID=CP096024_251_17;spacers=2;chromosome=CP096024;DRwidth=17;duplication=1;GC-content=27.9569892473118;DR.cons.seq=AGAGGAAATGAATGTTT;DR.in.MGE.occurrence=0
NC_003070.9	Liftoff	sequence_feature	26832257	26832324	.	.	.	ID=CP096024_1593_11;spacers=2;chromosome=CP096024;DRwidth=11;duplication=1;GC-content=26.4705882352941;DR.cons.seq=AATAACTAAAA;DR.in.MGE.occurrence=130
NC_003070.9	Liftoff	sequence_feature	26942898	26943003	.	.	.	ID=CP096024_299_16;spacers=2;chromosome=CP096024;DRwidth=16;duplication=1;GC-content=38.6792452830189;DR.cons.seq=CCTCTGTTTTCTATTT;DR.in.MGE.occurrence=0
NC_003070.9	Liftoff	sequence_feature	27008652	27008746	.	.	.	ID=CP096024_741_14;spacers=2;chromosome=CP096024;DRwidth=14;duplication=1;GC-content=23.1578947368421;DR.cons.seq=AAATGTAAACTTTC;DR.in.MGE.occurrence=2
NC_003070.9	Liftoff	sequence_feature	27039104	27039186	.	.	.	ID=CP096024_521_15;spacers=2;chromosome=CP096024;DRwidth=15;duplication=1;GC-content=25.3012048192771;DR.cons.seq=TAAAATCAAACGAGT;DR.in.MGE.occurrence=1
NC_003070.9	Liftoff	sequence_feature	27116130	27116231	.	.	.	ID=CP096024_1852_12;spacers=3;chromosome=CP096024;DRwidth=12;duplication=1;GC-content=43.1372549019608;DR.cons.seq=TGATAAGGACAA;DR.in.MGE.occurrence=3
NC_003070.9	Liftoff	sequence_feature	27291599	27291677	.	.	.	ID=CP096024_1865_12;spacers=2;chromosome=CP096024;DRwidth=12;duplication=1;GC-content=22.7848101265823;DR.cons.seq=CAACAAATGTAT;DR.in.MGE.occurrence=3
NC_003070.9	Liftoff	sequence_feature	27319544	27319641	.	.	.	ID=CP096024_1616_11;spacers=4;chromosome=CP096024;DRwidth=11;duplication=1;GC-content=29.5918367346939;DR.cons.seq=TAGGGTTTAGA;DR.in.MGE.occurrence=85
NC_003070.9	Liftoff	sequence_feature	27343820	27343898	.	.	.	ID=CP096024_1869_12;spacers=2;chromosome=CP096024;DRwidth=12;duplication=1;GC-content=16.4556962025316;DR.cons.seq=TCAAATTATCTA;DR.in.MGE.occurrence=15
NC_003070.9	Liftoff	sequence_feature	27383137	27383200	.	.	.	ID=CP096024_1622_11;spacers=2;chromosome=CP096024;DRwidth=11;duplication=1;GC-content=25;DR.cons.seq=AATTTTGCAAA;DR.in.MGE.occurrence=69
NC_003070.9	Liftoff	sequence_feature	27551095	27551182	.	.	.	ID=CP096024_761_14;spacers=2;chromosome=CP096024;DRwidth=14;duplication=1;GC-content=22.7272727272727;DR.cons.seq=AGCAAATAGAATGT;DR.in.MGE.occurrence=0
NC_003070.9	Liftoff	sequence_feature	27770593	27770654	.	.	.	ID=CP096024_1901_12;spacers=2;chromosome=CP096024;DRwidth=12;duplication=1;GC-content=25.8064516129032;DR.cons.seq=TCTTTATACTTT;DR.in.MGE.occurrence=12
NC_003070.9	Liftoff	sequence_feature	27791041	27791106	.	.	.	ID=CP096024_1641_11;spacers=2;chromosome=CP096024;DRwidth=11;duplication=1;GC-content=31.8181818181818;DR.cons.seq=AATTTTCGGAT;DR.in.MGE.occurrence=21
NC_003070.9	Liftoff	sequence_feature	27801412	27801490	.	.	.	ID=CP096024_996_13;spacers=2;chromosome=CP096024;DRwidth=13;duplication=1;GC-content=34.1772151898734;DR.cons.seq=ACCTCTAGATACA;DR.in.MGE.occurrence=0
NC_003070.9	Liftoff	sequence_feature	27840512	27840570	.	.	.	ID=CP096024_1642_11;spacers=2;chromosome=CP096024;DRwidth=11;duplication=1;GC-content=45.7627118644068;DR.cons.seq=ATCTTGAACAT;DR.in.MGE.occurrence=10
NC_003070.9	Liftoff	sequence_feature	27880024	27880155	.	.	.	ID=CP096024_998_13;spacers=3;chromosome=CP096024;DRwidth=13;duplication=1;GC-content=29.5454545454545;DR.cons.seq=ATTACTCATTGGA;DR.in.MGE.occurrence=0
NC_003070.9	Liftoff	sequence_feature	27882454	27882524	.	.	.	ID=CP096024_1648_11;spacers=2;chromosome=CP096024;DRwidth=11;duplication=1;GC-content=30.9859154929577;DR.cons.seq=GCTAATATTCT;DR.in.MGE.occurrence=4
NC_003070.9	Liftoff	sequence_feature	27910767	27910822	.	.	.	ID=CP096024_1650_11;spacers=2;chromosome=CP096024;DRwidth=11;duplication=1;GC-content=33.9285714285714;DR.cons.seq=TTTGGGTCTTG;DR.in.MGE.occurrence=4
NC_003070.9	Liftoff	sequence_feature	27954513	27954578	.	.	.	ID=CP096024_1914_12;spacers=2;chromosome=CP096024;DRwidth=12;duplication=1;GC-content=31.8181818181818;DR.cons.seq=TTCAGGGTTTTA;DR.in.MGE.occurrence=3
NC_003070.9	Liftoff	sequence_feature	27984701	27984772	.	.	.	ID=CP096024_1658_11;spacers=2;chromosome=CP096024;DRwidth=11;duplication=1;GC-content=30.5555555555556;DR.cons.seq=AAACATCATTA;DR.in.MGE.occurrence=56
NC_003070.9	Liftoff	sequence_feature	28186032	28186143	.	.	.	ID=CP096024_1003_13;spacers=3;chromosome=CP096024;DRwidth=13;duplication=1;GC-content=33.0357142857143;DR.cons.seq=GTTTGAATCTGAA;DR.in.MGE.occurrence=1
NC_003070.9	Liftoff	sequence_feature	28193775	28193850	.	.	.	ID=CP096024_1672_11;spacers=2;chromosome=CP096024;DRwidth=11;duplication=1;GC-content=39.4736842105263;DR.cons.seq=AAAGACACAGA;DR.in.MGE.occurrence=17
NC_003070.9	Liftoff	sequence_feature	28309122	28309190	.	.	.	ID=CP096024_1685_11;spacers=2;chromosome=CP096024;DRwidth=11;duplication=1;GC-content=15.9420289855072;DR.cons.seq=TTTGACTATTT;DR.in.MGE.occurrence=63
NC_003070.9	Liftoff	sequence_feature	28337301	28337382	.	.	.	ID=CP096024_1015_13;spacers=2;chromosome=CP096024;DRwidth=13;duplication=1;GC-content=19.5121951219512;DR.cons.seq=TTTTGTTAATGAA;DR.in.MGE.occurrence=6
NC_003070.9	Liftoff	sequence_feature	28397963	28398058	.	.	.	ID=CP096024_778_14;spacers=3;chromosome=CP096024;DRwidth=14;duplication=1;GC-content=30.2083333333333;DR.cons.seq=ATATGATAGTGTAC;DR.in.MGE.occurrence=0
NC_003070.9	Liftoff	sequence_feature	28398180	28398244	.	.	.	ID=CP096024_779_14;spacers=2;chromosome=CP096024;DRwidth=14;duplication=1;GC-content=27.6923076923077;DR.cons.seq=ATATGATAGTGTAC;DR.in.MGE.occurrence=0
NC_003070.9	Liftoff	sequence_feature	28429029	28429087	.	.	.	ID=CP096024_1694_11;spacers=2;chromosome=CP096024;DRwidth=11;duplication=1;GC-content=44.0677966101695;DR.cons.seq=ATCCTTCCAAG;DR.in.MGE.occurrence=34
NC_003070.9	Liftoff	sequence_feature	28441578	28441673	.	.	.	ID=CP096024_1695_11;spacers=3;chromosome=CP096024;DRwidth=11;duplication=1;GC-content=22.9166666666667;DR.cons.seq=ACAAATTGAAA;DR.in.MGE.occurrence=114
NC_003070.9	Liftoff	sequence_feature	28464687	28464768	.	.	.	ID=CP096024_1697_11;spacers=2;chromosome=CP096024;DRwidth=11;duplication=1;GC-content=48.780487804878;DR.cons.seq=TGATTAGGATC;DR.in.MGE.occurrence=23
NC_003070.9	Liftoff	sequence_feature	28601497	28601575	.	.	.	ID=CP096024_1700_11;spacers=2;chromosome=CP096024;DRwidth=11;duplication=1;GC-content=26.5822784810127;DR.cons.seq=GTCCTAAATTA;DR.in.MGE.occurrence=9
NC_003070.9	Liftoff	sequence_feature	28708532	28708604	.	.	.	ID=CP096024_1705_11;spacers=2;chromosome=CP096024;DRwidth=11;duplication=1;GC-content=41.0958904109589;DR.cons.seq=GCCATTTAACT;DR.in.MGE.occurrence=2
NC_003070.9	Liftoff	sequence_feature	28776495	28776545	.	.	.	ID=CP096024_267_10;spacers=2;chromosome=CP096024;DRwidth=10;duplication=1;GC-content=23.5294117647059;DR.cons.seq=ATCTTTCATT;DR.in.MGE.occurrence=108
NC_003070.9	Liftoff	sequence_feature	28788294	28788389	.	.	.	ID=CP096024_545_15;spacers=2;chromosome=CP096024;DRwidth=15;duplication=2;GC-content=52.0833333333333;DR.cons.seq=GAGGTGGAGCGATCA;DR.in.MGE.occurrence=0
NC_003070.9	Liftoff	sequence_feature	28788296	28788389	.	.	.	ID=CP096024_1040_13;spacers=2;chromosome=CP096024;DRwidth=13;duplication=2;GC-content=52.1276595744681;DR.cons.seq=GGTGGAGCGATCA;DR.in.MGE.occurrence=0
NC_003070.9	Liftoff	sequence_feature	28830104	28830180	.	.	.	ID=CP096024_1711_11;spacers=2;chromosome=CP096024;DRwidth=11;duplication=1;GC-content=31.1688311688312;DR.cons.seq=GTTTTAAAGAT;DR.in.MGE.occurrence=93
NC_003070.9	Liftoff	sequence_feature	28880408	28880486	.	.	.	ID=CP096024_1714_11;spacers=2;chromosome=CP096024;DRwidth=11;duplication=1;GC-content=29.1139240506329;DR.cons.seq=CTTACAAATCT;DR.in.MGE.occurrence=15
NC_003070.9	Liftoff	sequence_feature	28891698	28891764	.	.	.	ID=CP096024_1968_12;spacers=2;chromosome=CP096024;DRwidth=12;duplication=44;GC-content=14.9253731343284;DR.cons.seq=TAATTTTGTAGT;DR.in.MGE.occurrence=120
NC_003070.9	Liftoff	sequence_feature	28953193	28953265	.	.	.	ID=CP096024_1044_13;spacers=2;chromosome=CP096024;DRwidth=13;duplication=1;GC-content=52.0547945205479;DR.cons.seq=GCGGATAAGGCGT;DR.in.MGE.occurrence=0
NC_003070.9	Liftoff	sequence_feature	28953193	28953263	.	.	.	ID=CP096024_1718_11;spacers=2;chromosome=CP096024;DRwidth=11;duplication=1;GC-content=53.5211267605634;DR.cons.seq=GCGGATAAGGC;DR.in.MGE.occurrence=1
NC_003070.9	Liftoff	sequence_feature	29125366	29125456	.	.	.	ID=CP096024_322_16;spacers=2;chromosome=CP096024;DRwidth=16;duplication=3;GC-content=15.3846153846154;DR.cons.seq=TATTAATTTATAGAGG;DR.in.MGE.occurrence=96
NC_003070.9	Liftoff	sequence_feature	29125366	29125455	.	.	.	ID=CP096024_553_15;spacers=2;chromosome=CP096024;DRwidth=15;duplication=3;GC-content=14.4444444444444;DR.cons.seq=TATTAATTTATAGAG;DR.in.MGE.occurrence=187
NC_003070.9	Liftoff	sequence_feature	29192143	29192226	.	.	.	ID=CP096024_1051_13;spacers=2;chromosome=CP096024;DRwidth=13;duplication=1;GC-content=38.0952380952381;DR.cons.seq=TTGCTCCAATATC;DR.in.MGE.occurrence=0
NC_003070.9	Liftoff	sequence_feature	29224511	29224607	.	.	.	ID=CP096024_796_14;spacers=2;chromosome=CP096024;DRwidth=14;duplication=1;GC-content=27.8350515463918;DR.cons.seq=TATATGGAAAATAA;DR.in.MGE.occurrence=0
NC_003070.9	Liftoff	sequence_feature	29296765	29296839	.	.	.	ID=CP096024_1999_12;spacers=2;chromosome=CP096024;DRwidth=12;duplication=1;GC-content=25.3333333333333;DR.cons.seq=ATAACGAGAAAA;DR.in.MGE.occurrence=10
NC_003070.9	Liftoff	sequence_feature	29339179	29339251	.	.	.	ID=CP096024_2001_12;spacers=2;chromosome=CP096024;DRwidth=12;duplication=1;GC-content=26.027397260274;DR.cons.seq=TTTAATGATTTA;DR.in.MGE.occurrence=20
NC_003070.9	Liftoff	sequence_feature	29350905	29350966	.	.	.	ID=CP096024_271_10;spacers=2;chromosome=CP096024;DRwidth=10;duplication=1;GC-content=50;DR.cons.seq=AGCGTTTGGA;DR.in.MGE.occurrence=17
NC_003070.9	Liftoff	sequence_feature	29460940	29461018	.	.	.	ID=CP096024_809_14;spacers=2;chromosome=CP096024;DRwidth=14;duplication=1;GC-content=21.5189873417722;DR.cons.seq=TAAAACATAATCAT;DR.in.MGE.occurrence=0
NC_003070.9	Liftoff	sequence_feature	29460941	29461018	.	.	.	ID=CP096024_1058_13;spacers=2;chromosome=CP096024;DRwidth=13;duplication=1;GC-content=21.7948717948718;DR.cons.seq=AAAACATAATCAT;DR.in.MGE.occurrence=1
NC_003070.9	Liftoff	sequence_feature	29521366	29521456	.	.	.	ID=CP096024_272_17;spacers=2;chromosome=CP096024;DRwidth=17;duplication=1;GC-content=25.2747252747253;DR.cons.seq=AGCAAATAACGGTATTT;DR.in.MGE.occurrence=0
NC_003070.9	Liftoff	sequence_feature	29521368	29521456	.	.	.	ID=CP096024_563_15;spacers=2;chromosome=CP096024;DRwidth=15;duplication=1;GC-content=24.7191011235955;DR.cons.seq=CAAATAACGGTATTT;DR.in.MGE.occurrence=0
NC_003070.9	Liftoff	sequence_feature	29547556	29547637	.	.	.	ID=CP096024_1061_13;spacers=2;chromosome=CP096024;DRwidth=13;duplication=1;GC-content=31.7073170731707;DR.cons.seq=TGTCATAATCTAG;DR.in.MGE.occurrence=1
NC_003070.9	Liftoff	sequence_feature	29547556	29547640	.	.	.	ID=CP096024_331_16;spacers=2;chromosome=CP096024;DRwidth=16;duplication=1;GC-content=30.5882352941176;DR.cons.seq=TGTCATAATCTAGAAA;DR.in.MGE.occurrence=0
NC_003070.9	Liftoff	sequence_feature	29547556	29547639	.	.	.	ID=CP096024_564_15;spacers=2;chromosome=CP096024;DRwidth=15;duplication=1;GC-content=30.952380952381;DR.cons.seq=TGTCATAATCTAGAA;DR.in.MGE.occurrence=0
NC_003070.9	Liftoff	sequence_feature	29589722	29589799	.	.	.	ID=CP096024_1062_13;spacers=2;chromosome=CP096024;DRwidth=13;duplication=1;GC-content=28.2051282051282;DR.cons.seq=CCTAAATTCCAAA;DR.in.MGE.occurrence=4
NC_003070.9	Liftoff	sequence_feature	29589835	29589920	.	.	.	ID=CP096024_1063_13;spacers=3;chromosome=CP096024;DRwidth=13;duplication=1;GC-content=30.2325581395349;DR.cons.seq=CCTAAATTCCAAA;DR.in.MGE.occurrence=4
NC_003070.9	Liftoff	sequence_feature	29612100	29612167	.	.	.	ID=CP096024_1069_13;spacers=2;chromosome=CP096024;DRwidth=13;duplication=2;GC-content=27.9411764705882;DR.cons.seq=TTTACGGTTTTGA;DR.in.MGE.occurrence=18
NC_003070.9	Liftoff	sequence_feature	29680528	29680611	.	.	.	ID=CP096024_2029_12;spacers=2;chromosome=CP096024;DRwidth=12;duplication=1;GC-content=41.6666666666667;DR.cons.seq=GAAACAAGGTTA;DR.in.MGE.occurrence=1
NC_003070.9	Liftoff	sequence_feature	29705034	29705093	.	.	.	ID=CP096024_273_10;spacers=2;chromosome=CP096024;DRwidth=10;duplication=1;GC-content=30;DR.cons.seq=TCTTCCAATA;DR.in.MGE.occurrence=50
NC_003070.9	Liftoff	sequence_feature	29722115	29722193	.	.	.	ID=CP096024_1073_13;spacers=3;chromosome=CP096024;DRwidth=13;duplication=1;GC-content=43.0379746835443;DR.cons.seq=GCTGTTGGTGAAA;DR.in.MGE.occurrence=2
NC_003070.9	Liftoff	sequence_feature	29764129	29764227	.	.	.	ID=CP096024_1075_13;spacers=2;chromosome=CP096024;DRwidth=13;duplication=1;GC-content=33.3333333333333;DR.cons.seq=TTACAAAGGGATA;DR.in.MGE.occurrence=0
NC_003070.9	Liftoff	sequence_feature	29764145	29764226	.	.	.	ID=CP096024_2036_12;spacers=2;chromosome=CP096024;DRwidth=12;duplication=1;GC-content=34.1463414634146;DR.cons.seq=TACAAAGGGATA;DR.in.MGE.occurrence=2
NC_003070.9	Liftoff	sequence_feature	29800996	29801076	.	.	.	ID=CP096024_1077_13;spacers=2;chromosome=CP096024;DRwidth=13;duplication=1;GC-content=40.7407407407407;DR.cons.seq=TTTCGAGCGTTTG;DR.in.MGE.occurrence=0
NC_003070.9	Liftoff	sequence_feature	29814719	29814785	.	.	.	ID=CP096024_1756_11;spacers=2;chromosome=CP096024;DRwidth=11;duplication=1;GC-content=26.865671641791;DR.cons.seq=TTTGGCTTATT;DR.in.MGE.occurrence=22
NC_003070.9	Liftoff	sequence_feature	29848487	29848549	.	.	.	ID=CP096024_1757_11;spacers=2;chromosome=CP096024;DRwidth=11;duplication=1;GC-content=36.5079365079365;DR.cons.seq=AATCATTAGAA;DR.in.MGE.occurrence=39
NC_003070.9	Liftoff	sequence_feature	29867403	29867482	.	.	.	ID=CP096024_1760_11;spacers=3;chromosome=CP096024;DRwidth=11;duplication=1;GC-content=42.5;DR.cons.seq=CTGCTCTGTTT;DR.in.MGE.occurrence=4
NC_003070.9	Liftoff	sequence_feature	29911970	29912061	.	.	.	ID=CP096024_822_14;spacers=2;chromosome=CP096024;DRwidth=14;duplication=1;GC-content=33.695652173913;DR.cons.seq=TAAATGGGCCTATA;DR.in.MGE.occurrence=0
NC_003070.9	Liftoff	sequence_feature	29948805	29948874	.	.	.	ID=CP096024_1765_11;spacers=2;chromosome=CP096024;DRwidth=11;duplication=1;GC-content=22.8571428571429;DR.cons.seq=AACTAGAAATT;DR.in.MGE.occurrence=18
NC_003070.9	Liftoff	sequence_feature	30007773	30007838	.	.	.	ID=CP096024_823_14;spacers=2;chromosome=CP096024;DRwidth=14;duplication=1;GC-content=33.3333333333333;DR.cons.seq=ATTCACACTTTAAA;DR.in.MGE.occurrence=0
NC_003070.9	Liftoff	sequence_feature	30028678	30028766	.	.	.	ID=CP096024_2049_12;spacers=2;chromosome=CP096024;DRwidth=12;duplication=1;GC-content=42.6966292134831;DR.cons.seq=AACCAGCCTATA;DR.in.MGE.occurrence=0
NC_003070.9	Liftoff	sequence_feature	30101384	30101519	.	.	.	ID=CP096024_573_15;spacers=4;chromosome=CP096024;DRwidth=15;duplication=1;GC-content=50.7352941176471;DR.cons.seq=ATTTCCTCCACTGGC;DR.in.MGE.occurrence=1
NC_003070.9	Liftoff	sequence_feature	30101505	30101609	.	.	.	ID=CP096024_274_17;spacers=2;chromosome=CP096024;DRwidth=17;duplication=1;GC-content=51.4285714285714;DR.cons.seq=CTTCCTCAACTGGCTGA;DR.in.MGE.occurrence=1
NC_003070.9	Liftoff	sequence_feature	30101561	30101672	.	.	.	ID=CP096024_574_15;spacers=3;chromosome=CP096024;DRwidth=15;duplication=1;GC-content=50.8928571428571;DR.cons.seq=ATTTCCTCCACTGGC;DR.in.MGE.occurrence=1
NC_003070.9	Liftoff	sequence_feature	30101658	30101750	.	.	.	ID=CP096024_275_17;spacers=2;chromosome=CP096024;DRwidth=17;duplication=1;GC-content=50.5376344086022;DR.cons.seq=CTTCCTCAACTGGCTGA;DR.in.MGE.occurrence=1
NC_003070.9	Liftoff	sequence_feature	30101822	30101893	.	.	.	ID=CP096024_575_15;spacers=2;chromosome=CP096024;DRwidth=15;duplication=1;GC-content=52.7777777777778;DR.cons.seq=ATTTCCTCCACTGGC;DR.in.MGE.occurrence=1
NC_003070.9	Liftoff	sequence_feature	30356057	30356137	.	.	.	ID=CP096024_1792_11;spacers=2;chromosome=CP096024;DRwidth=11;duplication=1;GC-content=38.2716049382716;DR.cons.seq=ATGGAAAGTTT;DR.in.MGE.occurrence=46
NC_003070.9	Liftoff	sequence_feature	30361300	30361369	.	.	.	ID=CP096024_2070_12;spacers=2;chromosome=CP096024;DRwidth=12;duplication=1;GC-content=35.7142857142857;DR.cons.seq=AATGAACTGGAG;DR.in.MGE.occurrence=3
NC_003070.9	Liftoff	sequence_feature	30388070	30388168	.	.	.	ID=CP096024_830_14;spacers=3;chromosome=CP096024;DRwidth=14;duplication=1;GC-content=24.2424242424242;DR.cons.seq=TTGTGTTTATTACA;DR.in.MGE.occurrence=4
NC_003070.9	Liftoff	sequence_feature	30390568	30390640	.	.	.	ID=CP096024_1087_13;spacers=2;chromosome=CP096024;DRwidth=13;duplication=1;GC-content=23.2876712328767;DR.cons.seq=AAATAATTTCATG;DR.in.MGE.occurrence=5
NC_003070.9	Liftoff	sequence_feature	30415381	30415452	.	.	.	ID=CP096024_1088_13;spacers=2;chromosome=CP096024;DRwidth=13;duplication=1;GC-content=22.2222222222222;DR.cons.seq=AACAATGTATTTG;DR.in.MGE.occurrence=0
NC_003071.7	Liftoff	sequence_feature	10312	10394	.	.	.	ID=CP096025_10_13;spacers=2;chromosome=CP096025;DRwidth=13;duplication=1;GC-content=55.421686746988;DR.cons.seq=TTGTCGACCAGGA;DR.in.MGE.occurrence=0
NC_003071.7	Liftoff	sequence_feature	10314	10391	.	.	.	ID=CP096025_15_11;spacers=3;chromosome=CP096025;DRwidth=11;duplication=1;GC-content=56.4102564102564;DR.cons.seq=GTCGACCAGGA;DR.in.MGE.occurrence=9
NC_003071.7	Liftoff	sequence_feature	113936	113996	.	.	.	ID=CP096025_9_12;spacers=2;chromosome=CP096025;DRwidth=12;duplication=1;GC-content=9.83606557377049;DR.cons.seq=AAAATTTGTCAA;DR.in.MGE.occurrence=19
NC_003071.7	Liftoff	sequence_feature	155352	155407	.	.	.	ID=CP096025_16_10;spacers=2;chromosome=CP096025;DRwidth=10;duplication=1;GC-content=51.7857142857143;DR.cons.seq=CCATTGCAGC;DR.in.MGE.occurrence=13
NC_003071.7	Liftoff	sequence_feature	161465	161598	.	.	.	ID=CP096025_1_18;spacers=3;chromosome=CP096025;DRwidth=18;duplication=1;GC-content=30.5970149253731;DR.cons.seq=TGATAACCGAATGGATAC;DR.in.MGE.occurrence=0
NC_003071.7	Liftoff	sequence_feature	177054	177140	.	.	.	ID=CP096025_19_13;spacers=2;chromosome=CP096025;DRwidth=13;duplication=1;GC-content=24.1379310344828;DR.cons.seq=GTATGGTGAAAAA;DR.in.MGE.occurrence=0
NC_003071.7	Liftoff	sequence_feature	350203	350273	.	.	.	ID=CP096025_41_11;spacers=2;chromosome=CP096025;DRwidth=11;duplication=1;GC-content=16.9014084507042;DR.cons.seq=TTTATGTAAAT;DR.in.MGE.occurrence=58
NC_003071.7	Liftoff	sequence_feature	423172	423235	.	.	.	ID=CP096025_45_11;spacers=2;chromosome=CP096025;DRwidth=11;duplication=1;GC-content=17.1875;DR.cons.seq=AAACAAATTAT;DR.in.MGE.occurrence=136
NC_003071.7	Liftoff	sequence_feature	442831	442995	.	.	.	ID=CP096025_7_21;spacers=2;chromosome=CP096025;DRwidth=21;duplication=1;GC-content=44.8484848484849;DR.cons.seq=TTTCCGATCTCCGGTGGGATT;DR.in.MGE.occurrence=0
NC_003071.7	Liftoff	sequence_feature	467771	467834	.	.	.	ID=CP096025_24_13;spacers=2;chromosome=CP096025;DRwidth=13;duplication=1;GC-content=26.5625;DR.cons.seq=TAGTAAATAATCT;DR.in.MGE.occurrence=4
NC_003071.7	Liftoff	sequence_feature	478894	478964	.	.	.	ID=CP096025_49_11;spacers=2;chromosome=CP096025;DRwidth=11;duplication=1;GC-content=23.943661971831;DR.cons.seq=ATTTGTTTGAT;DR.in.MGE.occurrence=59
NC_003071.7	Liftoff	sequence_feature	497220	497289	.	.	.	ID=CP096025_25_13;spacers=2;chromosome=CP096025;DRwidth=13;duplication=1;GC-content=45.7142857142857;DR.cons.seq=TTGAGTCCGGTTT;DR.in.MGE.occurrence=0
NC_003071.7	Liftoff	sequence_feature	546098	546195	.	.	.	ID=CP096025_5_16;spacers=2;chromosome=CP096025;DRwidth=16;duplication=1;GC-content=23.469387755102;DR.cons.seq=AATAAATCTAGTTTAA;DR.in.MGE.occurrence=1
NC_003071.7	Liftoff	sequence_feature	569976	570119	.	.	.	ID=CP096025_35_12;spacers=4;chromosome=CP096025;DRwidth=12;duplication=5;GC-content=24.3055555555556;DR.cons.seq=ACCTTTTAAAAT;DR.in.MGE.occurrence=71
NC_003071.7	Liftoff	sequence_feature	578448	578525	.	.	.	ID=CP096025_57_11;spacers=2;chromosome=CP096025;DRwidth=11;duplication=3;GC-content=24.3589743589744;DR.cons.seq=TTGTAAATCAT;DR.in.MGE.occurrence=342
NC_003071.7	Liftoff	sequence_feature	603016	603099	.	.	.	ID=CP096025_63_11;spacers=3;chromosome=CP096025;DRwidth=11;duplication=1;GC-content=14.2857142857143;DR.cons.seq=TTTTATTCTTA;DR.in.MGE.occurrence=104
NC_003071.7	Liftoff	sequence_feature	603880	603966	.	.	.	ID=CP096025_14_15;spacers=2;chromosome=CP096025;DRwidth=15;duplication=1;GC-content=33.3333333333333;DR.cons.seq=ACCAAAACATGCAAT;DR.in.MGE.occurrence=56
NC_003071.7	Liftoff	sequence_feature	646180	646261	.	.	.	ID=CP096025_32_13;spacers=2;chromosome=CP096025;DRwidth=13;duplication=1;GC-content=24.390243902439;DR.cons.seq=AAAATATGAAGTC;DR.in.MGE.occurrence=3
NC_003071.7	Liftoff	sequence_feature	670413	670472	.	.	.	ID=CP096025_66_11;spacers=2;chromosome=CP096025;DRwidth=11;duplication=1;GC-content=26.6666666666667;DR.cons.seq=ATCAATTTAAC;DR.in.MGE.occurrence=25
NC_003071.7	Liftoff	sequence_feature	687198	687258	.	.	.	ID=CP096025_46_12;spacers=2;chromosome=CP096025;DRwidth=12;duplication=1;GC-content=14.7540983606557;DR.cons.seq=AAATTATGGAAA;DR.in.MGE.occurrence=13
NC_003071.7	Liftoff	sequence_feature	745409	745490	.	.	.	ID=CP096025_34_13;spacers=2;chromosome=CP096025;DRwidth=13;duplication=1;GC-content=32.9268292682927;DR.cons.seq=CTTAGCTGTGTAT;DR.in.MGE.occurrence=0
NC_003071.7	Liftoff	sequence_feature	909990	910069	.	.	.	ID=CP096025_41_13;spacers=2;chromosome=CP096025;DRwidth=13;duplication=12;GC-content=28.75;DR.cons.seq=TTCAATGATTCAA;DR.in.MGE.occurrence=15
NC_003071.7	Liftoff	sequence_feature	977991	978086	.	.	.	ID=CP096025_38_14;spacers=2;chromosome=CP096025;DRwidth=14;duplication=1;GC-content=27.0833333333333;DR.cons.seq=GAAAGTTTCCAAAC;DR.in.MGE.occurrence=1
NC_003071.7	Liftoff	sequence_feature	1031166	1031240	.	.	.	ID=CP096025_86_11;spacers=2;chromosome=CP096025;DRwidth=11;duplication=1;GC-content=45.3333333333333;DR.cons.seq=GATTGGATCCA;DR.in.MGE.occurrence=6
NC_003071.7	Liftoff	sequence_feature	1079400	1079478	.	.	.	ID=CP096025_42_14;spacers=2;chromosome=CP096025;DRwidth=14;duplication=1;GC-content=13.9240506329114;DR.cons.seq=TTTTTATAAATCTT;DR.in.MGE.occurrence=11
NC_003071.7	Liftoff	sequence_feature	1210603	1210685	.	.	.	ID=CP096025_47_14;spacers=2;chromosome=CP096025;DRwidth=14;duplication=1;GC-content=36.144578313253;DR.cons.seq=CCACAGATTTATTT;DR.in.MGE.occurrence=1
NC_003071.7	Liftoff	sequence_feature	1266040	1266127	.	.	.	ID=CP096025_52_13;spacers=2;chromosome=CP096025;DRwidth=13;duplication=2;GC-content=34.0909090909091;DR.cons.seq=GAGTAATACTACA;DR.in.MGE.occurrence=3
NC_003071.7	Liftoff	sequence_feature	1314697	1314775	.	.	.	ID=CP096025_94_12;spacers=2;chromosome=CP096025;DRwidth=12;duplication=1;GC-content=22.7848101265823;DR.cons.seq=ATAAAGTTCAAA;DR.in.MGE.occurrence=33
NC_003071.7	Liftoff	sequence_feature	1333747	1333819	.	.	.	ID=CP096025_96_12;spacers=2;chromosome=CP096025;DRwidth=12;duplication=1;GC-content=35.6164383561644;DR.cons.seq=GAGAAGAGTAAC;DR.in.MGE.occurrence=4
NC_003071.7	Liftoff	sequence_feature	1366997	1367102	.	.	.	ID=CP096025_33_15;spacers=2;chromosome=CP096025;DRwidth=15;duplication=1;GC-content=33.0188679245283;DR.cons.seq=ATAATTGTCCCTATA;DR.in.MGE.occurrence=2
NC_003071.7	Liftoff	sequence_feature	1395517	1395596	.	.	.	ID=CP096025_57_13;spacers=2;chromosome=CP096025;DRwidth=13;duplication=12;GC-content=28.75;DR.cons.seq=TTCAATGATTCAA;DR.in.MGE.occurrence=15
NC_003071.7	Liftoff	sequence_feature	1468078	1468143	.	.	.	ID=CP096025_67_13;spacers=2;chromosome=CP096025;DRwidth=13;duplication=1;GC-content=28.7878787878788;DR.cons.seq=ATAAAATAACTTA;DR.in.MGE.occurrence=4
NC_003071.7	Liftoff	sequence_feature	1508563	1508629	.	.	.	ID=CP096025_72_13;spacers=2;chromosome=CP096025;DRwidth=13;duplication=3;GC-content=28.3582089552239;DR.cons.seq=TTGTAAGACTTTC;DR.in.MGE.occurrence=10
NC_003071.7	Liftoff	sequence_feature	1602857	1602959	.	.	.	ID=CP096025_14_17;spacers=2;chromosome=CP096025;DRwidth=17;duplication=1;GC-content=38.8349514563107;DR.cons.seq=TAAGAAAGCAAGCCTAT;DR.in.MGE.occurrence=0
NC_003071.7	Liftoff	sequence_feature	1603826	1603900	.	.	.	ID=CP096025_75_13;spacers=2;chromosome=CP096025;DRwidth=13;duplication=1;GC-content=18.6666666666667;DR.cons.seq=TAAAATCATTTAA;DR.in.MGE.occurrence=12
NC_003071.7	Liftoff	sequence_feature	1615309	1615436	.	.	.	ID=CP096025_126_12;spacers=4;chromosome=CP096025;DRwidth=12;duplication=1;GC-content=36.71875;DR.cons.seq=TTTAGTTTGGTT;DR.in.MGE.occurrence=15
NC_003071.7	Liftoff	sequence_feature	1643241	1643318	.	.	.	ID=CP096025_64_14;spacers=2;chromosome=CP096025;DRwidth=14;duplication=1;GC-content=21.7948717948718;DR.cons.seq=GGTTTGGGTTTATA;DR.in.MGE.occurrence=15
NC_003071.7	Liftoff	sequence_feature	1643357	1643432	.	.	.	ID=CP096025_65_14;spacers=2;chromosome=CP096025;DRwidth=14;duplication=1;GC-content=27.6315789473684;DR.cons.seq=GGTTTGGGTTTATA;DR.in.MGE.occurrence=15
NC_003071.7	Liftoff	sequence_feature	1653987	1654105	.	.	.	ID=CP096025_15_17;spacers=2;chromosome=CP096025;DRwidth=17;duplication=1;GC-content=32.7731092436975;DR.cons.seq=TTCATACAAGTCCTCAA;DR.in.MGE.occurrence=0
NC_003071.7	Liftoff	sequence_feature	1653988	1654105	.	.	.	ID=CP096025_21_16;spacers=2;chromosome=CP096025;DRwidth=16;duplication=1;GC-content=33.0508474576271;DR.cons.seq=TCATACAAGTCCTCAA;DR.in.MGE.occurrence=0
NC_003071.7	Liftoff	sequence_feature	1657026	1657085	.	.	.	ID=CP096025_101_11;spacers=2;chromosome=CP096025;DRwidth=11;duplication=1;GC-content=46.6666666666667;DR.cons.seq=AACCGAACCAA;DR.in.MGE.occurrence=39
NC_003071.7	Liftoff	sequence_feature	1678607	1678664	.	.	.	ID=CP096025_20_10;spacers=2;chromosome=CP096025;DRwidth=10;duplication=1;GC-content=31.0344827586207;DR.cons.seq=AATACCCGAA;DR.in.MGE.occurrence=95
NC_003071.7	Liftoff	sequence_feature	1678929	1679000	.	.	.	ID=CP096025_21_10;spacers=2;chromosome=CP096025;DRwidth=10;duplication=1;GC-content=36.1111111111111;DR.cons.seq=AATACCCGAA;DR.in.MGE.occurrence=95
NC_003071.7	Liftoff	sequence_feature	1751683	1751739	.	.	.	ID=CP096025_106_11;spacers=2;chromosome=CP096025;DRwidth=11;duplication=4;GC-content=28.0701754385965;DR.cons.seq=TTGTAAATCAT;DR.in.MGE.occurrence=342
NC_003071.7	Liftoff	sequence_feature	1752893	1752966	.	.	.	ID=CP096025_109_11;spacers=2;chromosome=CP096025;DRwidth=11;duplication=1;GC-content=25.6756756756757;DR.cons.seq=TTGTAAATCAT;DR.in.MGE.occurrence=342
NC_003071.7	Liftoff	sequence_feature	1752997	1753074	.	.	.	ID=CP096025_110_11;spacers=2;chromosome=CP096025;DRwidth=11;duplication=3;GC-content=24.3589743589744;DR.cons.seq=TTGTAAATCAT;DR.in.MGE.occurrence=342
NC_003071.7	Liftoff	sequence_feature	1756098	1756177	.	.	.	ID=CP096025_115_11;spacers=2;chromosome=CP096025;DRwidth=11;duplication=1;GC-content=26.25;DR.cons.seq=TTGTAAATCAT;DR.in.MGE.occurrence=342
NC_003071.7	Liftoff	sequence_feature	1809637	1809706	.	.	.	ID=CP096025_123_11;spacers=2;chromosome=CP096025;DRwidth=11;duplication=1;GC-content=30;DR.cons.seq=ATCAACTTTAT;DR.in.MGE.occurrence=17
NC_003071.7	Liftoff	sequence_feature	1898160	1898267	.	.	.	ID=CP096025_129_11;spacers=3;chromosome=CP096025;DRwidth=11;duplication=1;GC-content=40.7407407407407;DR.cons.seq=AAATACCCGAA;DR.in.MGE.occurrence=42
NC_003071.7	Liftoff	sequence_feature	1898504	1898597	.	.	.	ID=CP096025_130_11;spacers=3;chromosome=CP096025;DRwidth=11;duplication=1;GC-content=44.6808510638298;DR.cons.seq=AAATACCCGAA;DR.in.MGE.occurrence=42
NC_003071.7	Liftoff	sequence_feature	1905628	1905731	.	.	.	ID=CP096025_146_12;spacers=3;chromosome=CP096025;DRwidth=12;duplication=2;GC-content=39.4230769230769;DR.cons.seq=CCGAACCTGAAA;DR.in.MGE.occurrence=2
NC_003071.7	Liftoff	sequence_feature	1906016	1906130	.	.	.	ID=CP096025_85_13;spacers=3;chromosome=CP096025;DRwidth=13;duplication=1;GC-content=42.6086956521739;DR.cons.seq=CAAAATACCCGAA;DR.in.MGE.occurrence=6
NC_003071.7	Liftoff	sequence_feature	1928663	1928741	.	.	.	ID=CP096025_76_14;spacers=2;chromosome=CP096025;DRwidth=14;duplication=1;GC-content=17.7215189873418;DR.cons.seq=TTACAATATTTAAT;DR.in.MGE.occurrence=2
NC_003071.7	Liftoff	sequence_feature	1929016	1929086	.	.	.	ID=CP096025_77_14;spacers=2;chromosome=CP096025;DRwidth=14;duplication=1;GC-content=14.0845070422535;DR.cons.seq=TTACAATATTTAAT;DR.in.MGE.occurrence=2
NC_003071.7	Liftoff	sequence_feature	1962418	1962552	.	.	.	ID=CP096025_21_17;spacers=3;chromosome=CP096025;DRwidth=17;duplication=1;GC-content=19.2592592592593;DR.cons.seq=TTTATAAGATGTTTATA;DR.in.MGE.occurrence=2
NC_003071.7	Liftoff	sequence_feature	1975043	1975126	.	.	.	ID=CP096025_133_11;spacers=2;chromosome=CP096025;DRwidth=11;duplication=1;GC-content=33.3333333333333;DR.cons.seq=AAAGTTATGTT;DR.in.MGE.occurrence=30
NC_003071.7	Liftoff	sequence_feature	1979634	1979761	.	.	.	ID=CP096025_17_19;spacers=2;chromosome=CP096025;DRwidth=19;duplication=1;GC-content=36.71875;DR.cons.seq=TTAAAGTTGTGGCTTAATT;DR.in.MGE.occurrence=0
NC_003071.7	Liftoff	sequence_feature	2003616	2003708	.	.	.	ID=CP096025_56_15;spacers=2;chromosome=CP096025;DRwidth=15;duplication=3;GC-content=33.3333333333333;DR.cons.seq=GTTATGTTTCTATTT;DR.in.MGE.occurrence=3
NC_003071.7	Liftoff	sequence_feature	2039901	2039986	.	.	.	ID=CP096025_135_11;spacers=3;chromosome=CP096025;DRwidth=11;duplication=1;GC-content=46.5116279069767;DR.cons.seq=TTCCACCTCTT;DR.in.MGE.occurrence=12
NC_003071.7	Liftoff	sequence_feature	2048896	2048975	.	.	.	ID=CP096025_86_14;spacers=2;chromosome=CP096025;DRwidth=14;duplication=11;GC-content=38.75;DR.cons.seq=TGGACGTACACTGA;DR.in.MGE.occurrence=11
NC_003071.7	Liftoff	sequence_feature	2103782	2103859	.	.	.	ID=CP096025_163_12;spacers=2;chromosome=CP096025;DRwidth=12;duplication=4;GC-content=26.9230769230769;DR.cons.seq=TTAGTCTCTAAT;DR.in.MGE.occurrence=9
NC_003071.7	Liftoff	sequence_feature	2122741	2122816	.	.	.	ID=CP096025_62_15;spacers=2;chromosome=CP096025;DRwidth=15;duplication=3;GC-content=31.5789473684211;DR.cons.seq=TTGAGTTATGGTTTA;DR.in.MGE.occurrence=7
NC_003071.7	Liftoff	sequence_feature	2155355	2155435	.	.	.	ID=CP096025_90_14;spacers=2;chromosome=CP096025;DRwidth=14;duplication=1;GC-content=41.9753086419753;DR.cons.seq=CATAACTCAGCCAT;DR.in.MGE.occurrence=38
NC_003071.7	Liftoff	sequence_feature	2199981	2200061	.	.	.	ID=CP096025_141_11;spacers=2;chromosome=CP096025;DRwidth=11;duplication=1;GC-content=38.2716049382716;DR.cons.seq=CAAAGCTCTTA;DR.in.MGE.occurrence=28
NC_003071.7	Liftoff	sequence_feature	2279814	2279882	.	.	.	ID=CP096025_144_11;spacers=2;chromosome=CP096025;DRwidth=11;duplication=7;GC-content=36.231884057971;DR.cons.seq=TTCTTGTTAGA;DR.in.MGE.occurrence=16
NC_003071.7	Liftoff	sequence_feature	2308444	2308522	.	.	.	ID=CP096025_92_14;spacers=2;chromosome=CP096025;DRwidth=14;duplication=1;GC-content=20.253164556962;DR.cons.seq=ATGATTTGGAAATC;DR.in.MGE.occurrence=0
NC_003071.7	Liftoff	sequence_feature	2375877	2375973	.	.	.	ID=CP096025_111_13;spacers=3;chromosome=CP096025;DRwidth=13;duplication=1;GC-content=49.4845360824742;DR.cons.seq=TGTCGATCGACAC;DR.in.MGE.occurrence=807
NC_003071.7	Liftoff	sequence_feature	2402448	2402574	.	.	.	ID=CP096025_63_10;spacers=4;chromosome=CP096025;DRwidth=10;duplication=1;GC-content=51.1811023622047;DR.cons.seq=TGGTCGAGTG;DR.in.MGE.occurrence=822
NC_003071.7	Liftoff	sequence_feature	2402528	2402714	.	.	.	ID=CP096025_16_23;spacers=3;chromosome=CP096025;DRwidth=23;duplication=1;GC-content=56.6844919786096;DR.cons.seq=TTACTCGACCCCCTGGTCGAGTA;DR.in.MGE.occurrence=34
NC_003071.7	Liftoff	sequence_feature	2402596	2402705	.	.	.	ID=CP096025_27_17;spacers=2;chromosome=CP096025;DRwidth=17;duplication=1;GC-content=56.3636363636364;DR.cons.seq=TGATACTCGACCAGGGG;DR.in.MGE.occurrence=47
NC_003071.7	Liftoff	sequence_feature	2440201	2440293	.	.	.	ID=CP096025_24_18;spacers=2;chromosome=CP096025;DRwidth=18;duplication=1;GC-content=34.4086021505376;DR.cons.seq=AAGTTCAAATGGTTCAAC;DR.in.MGE.occurrence=1
NC_003071.7	Liftoff	sequence_feature	2459089	2459243	.	.	.	ID=CP096025_117_13;spacers=4;chromosome=CP096025;DRwidth=13;duplication=1;GC-content=22.5806451612903;DR.cons.seq=TCACATGATTTAT;DR.in.MGE.occurrence=7
NC_003071.7	Liftoff	sequence_feature	2488125	2488232	.	.	.	ID=CP096025_120_13;spacers=3;chromosome=CP096025;DRwidth=13;duplication=3;GC-content=55.5555555555556;DR.cons.seq=ACCACTCGACCCC;DR.in.MGE.occurrence=136
NC_003071.7	Liftoff	sequence_feature	2494853	2494927	.	.	.	ID=CP096025_164_11;spacers=2;chromosome=CP096025;DRwidth=11;duplication=1;GC-content=49.3333333333333;DR.cons.seq=AATCACTCGAC;DR.in.MGE.occurrence=129
NC_003071.7	Liftoff	sequence_feature	2495020	2495087	.	.	.	ID=CP096025_165_11;spacers=2;chromosome=CP096025;DRwidth=11;duplication=1;GC-content=57.3529411764706;DR.cons.seq=AATCACTCGAC;DR.in.MGE.occurrence=129
NC_003071.7	Liftoff	sequence_feature	2501811	2501892	.	.	.	ID=CP096025_187_12;spacers=2;chromosome=CP096025;DRwidth=12;duplication=2;GC-content=32.9268292682927;DR.cons.seq=TTCTTAAACTCT;DR.in.MGE.occurrence=53
NC_003071.7	Liftoff	sequence_feature	2504263	2504347	.	.	.	ID=CP096025_189_12;spacers=2;chromosome=CP096025;DRwidth=12;duplication=1;GC-content=48.2352941176471;DR.cons.seq=TTGTGATCGAGT;DR.in.MGE.occurrence=33
NC_003071.7	Liftoff	sequence_feature	2508122	2508205	.	.	.	ID=CP096025_169_11;spacers=2;chromosome=CP096025;DRwidth=11;duplication=2;GC-content=57.1428571428571;DR.cons.seq=TGCGATAGAGT;DR.in.MGE.occurrence=107
NC_003071.7	Liftoff	sequence_feature	2541393	2541485	.	.	.	ID=CP096025_124_13;spacers=2;chromosome=CP096025;DRwidth=13;duplication=1;GC-content=24.7311827956989;DR.cons.seq=GTTATACTAGTAT;DR.in.MGE.occurrence=6
NC_003071.7	Liftoff	sequence_feature	2543708	2543793	.	.	.	ID=CP096025_193_12;spacers=2;chromosome=CP096025;DRwidth=12;duplication=8;GC-content=31.3953488372093;DR.cons.seq=AATGATTTACAA;DR.in.MGE.occurrence=287
NC_003071.7	Liftoff	sequence_feature	2577821	2577988	.	.	.	ID=CP096025_8_25;spacers=2;chromosome=CP096025;DRwidth=25;duplication=1;GC-content=56.547619047619;DR.cons.seq=ATGATACTCGACCAGGGGGTCGAGT;DR.in.MGE.occurrence=25
NC_003071.7	Liftoff	sequence_feature	2577822	2577988	.	.	.	ID=CP096025_11_24;spacers=2;chromosome=CP096025;DRwidth=24;duplication=1;GC-content=56.8862275449102;DR.cons.seq=TGATACTCGACCAGGGGGTCGAGT;DR.in.MGE.occurrence=39
NC_003071.7	Liftoff	sequence_feature	2591917	2592019	.	.	.	ID=CP096025_126_13;spacers=3;chromosome=CP096025;DRwidth=13;duplication=1;GC-content=31.0679611650485;DR.cons.seq=AATCATTTGGATG;DR.in.MGE.occurrence=16
NC_003071.7	Liftoff	sequence_feature	2607376	2607437	.	.	.	ID=CP096025_175_11;spacers=2;chromosome=CP096025;DRwidth=11;duplication=1;GC-content=24.1935483870968;DR.cons.seq=GGTTTAGATTT;DR.in.MGE.occurrence=119
NC_003071.7	Liftoff	sequence_feature	2622375	2622480	.	.	.	ID=CP096025_78_15;spacers=2;chromosome=CP096025;DRwidth=15;duplication=1;GC-content=56.6037735849057;DR.cons.seq=ACCCCCAGGCCGAGT;DR.in.MGE.occurrence=13
NC_003071.7	Liftoff	sequence_feature	2708440	2708537	.	.	.	ID=CP096025_207_12;spacers=3;chromosome=CP096025;DRwidth=12;duplication=10;GC-content=52.0408163265306;DR.cons.seq=GCGATTGAGTGA;DR.in.MGE.occurrence=38
NC_003071.7	Liftoff	sequence_feature	2708661	2708748	.	.	.	ID=CP096025_208_12;spacers=2;chromosome=CP096025;DRwidth=12;duplication=28;GC-content=55.6818181818182;DR.cons.seq=GCGATTGAGTGA;DR.in.MGE.occurrence=38
NC_003071.7	Liftoff	sequence_feature	2722456	2722553	.	.	.	ID=CP096025_192_11;spacers=3;chromosome=CP096025;DRwidth=11;duplication=2;GC-content=48.9795918367347;DR.cons.seq=GATCGAGTAGG;DR.in.MGE.occurrence=124
NC_003071.7	Liftoff	sequence_feature	2734028	2734179	.	.	.	ID=CP096025_41_16;spacers=3;chromosome=CP096025;DRwidth=16;duplication=1;GC-content=34.2105263157895;DR.cons.seq=CATATAACTCAGCCGT;DR.in.MGE.occurrence=25
NC_003071.7	Liftoff	sequence_feature	2771450	2771526	.	.	.	ID=CP096025_31_17;spacers=2;chromosome=CP096025;DRwidth=17;duplication=8;GC-content=50.6493506493506;DR.cons.seq=GCAAGGAACGGATGTGA;DR.in.MGE.occurrence=52
NC_003071.7	Liftoff	sequence_feature	2867420	2867506	.	.	.	ID=CP096025_32_17;spacers=2;chromosome=CP096025;DRwidth=17;duplication=1;GC-content=25.2873563218391;DR.cons.seq=AAAATCACAATCATGTT;DR.in.MGE.occurrence=0
NC_003071.7	Liftoff	sequence_feature	2873259	2873350	.	.	.	ID=CP096025_205_11;spacers=3;chromosome=CP096025;DRwidth=11;duplication=29;GC-content=31.5217391304348;DR.cons.seq=TGCAAGATGAT;DR.in.MGE.occurrence=86
NC_003071.7	Liftoff	sequence_feature	2880879	2880964	.	.	.	ID=CP096025_29_10;spacers=3;chromosome=CP096025;DRwidth=10;duplication=23;GC-content=44.1860465116279;DR.cons.seq=GTCAATCCAG;DR.in.MGE.occurrence=82
NC_003071.7	Liftoff	sequence_feature	2935150	2935236	.	.	.	ID=CP096025_141_13;spacers=2;chromosome=CP096025;DRwidth=13;duplication=1;GC-content=51.7241379310345;DR.cons.seq=AAAGGAGAAGCGA;DR.in.MGE.occurrence=1
NC_003071.7	Liftoff	sequence_feature	2942435	2942507	.	.	.	ID=CP096025_142_13;spacers=2;chromosome=CP096025;DRwidth=13;duplication=2;GC-content=46.5753424657534;DR.cons.seq=AAGCTTGGGATGG;DR.in.MGE.occurrence=3
NC_003071.7	Liftoff	sequence_feature	2944943	2945012	.	.	.	ID=CP096025_144_13;spacers=2;chromosome=CP096025;DRwidth=13;duplication=1;GC-content=48.5714285714286;DR.cons.seq=GTCTTCACCAACA;DR.in.MGE.occurrence=5
NC_003071.7	Liftoff	sequence_feature	3010169	3010258	.	.	.	ID=CP096025_227_12;spacers=2;chromosome=CP096025;DRwidth=12;duplication=1;GC-content=51.1111111111111;DR.cons.seq=CTTCCTTGTCAG;DR.in.MGE.occurrence=1
NC_003071.7	Liftoff	sequence_feature	3015019	3015103	.	.	.	ID=CP096025_33_17;spacers=2;chromosome=CP096025;DRwidth=17;duplication=5;GC-content=29.4117647058824;DR.cons.seq=TGTAAATTCGTTATACT;DR.in.MGE.occurrence=2
NC_003071.7	Liftoff	sequence_feature	3018753	3018851	.	.	.	ID=CP096025_228_12;spacers=3;chromosome=CP096025;DRwidth=12;duplication=6;GC-content=20.2020202020202;DR.cons.seq=ACCTTTTAAAAT;DR.in.MGE.occurrence=71
NC_003071.7	Liftoff	sequence_feature	3019023	3019092	.	.	.	ID=CP096025_212_11;spacers=2;chromosome=CP096025;DRwidth=11;duplication=6;GC-content=20;DR.cons.seq=TTGTAAATCAT;DR.in.MGE.occurrence=342
NC_003071.7	Liftoff	sequence_feature	3019024	3019129	.	.	.	ID=CP096025_125_14;spacers=2;chromosome=CP096025;DRwidth=14;duplication=6;GC-content=22.6415094339623;DR.cons.seq=TTTAAATATTTTGT;DR.in.MGE.occurrence=15
NC_003071.7	Liftoff	sequence_feature	3019333	3019403	.	.	.	ID=CP096025_213_11;spacers=2;chromosome=CP096025;DRwidth=11;duplication=3;GC-content=25.3521126760563;DR.cons.seq=TTGTAAATCAT;DR.in.MGE.occurrence=342
NC_003071.7	Liftoff	sequence_feature	3021516	3021644	.	.	.	ID=CP096025_150_13;spacers=3;chromosome=CP096025;DRwidth=13;duplication=6;GC-content=27.906976744186;DR.cons.seq=AGGTTTTAAAATC;DR.in.MGE.occurrence=16
NC_003071.7	Liftoff	sequence_feature	3021886	3021971	.	.	.	ID=CP096025_233_12;spacers=2;chromosome=CP096025;DRwidth=12;duplication=6;GC-content=29.0697674418605;DR.cons.seq=TTGTAAATCATT;DR.in.MGE.occurrence=233
NC_003071.7	Liftoff	sequence_feature	3061508	3061590	.	.	.	ID=CP096025_223_11;spacers=3;chromosome=CP096025;DRwidth=11;duplication=4;GC-content=42.1686746987952;DR.cons.seq=GGCTGAGTTAT;DR.in.MGE.occurrence=271
NC_003071.7	Liftoff	sequence_feature	3061622	3061719	.	.	.	ID=CP096025_224_11;spacers=4;chromosome=CP096025;DRwidth=11;duplication=1;GC-content=43.8775510204082;DR.cons.seq=GGCTGAGTTAT;DR.in.MGE.occurrence=271
NC_003071.7	Liftoff	sequence_feature	3061936	3061997	.	.	.	ID=CP096025_226_11;spacers=2;chromosome=CP096025;DRwidth=11;duplication=2;GC-content=45.1612903225806;DR.cons.seq=GGCTGAGTTAT;DR.in.MGE.occurrence=271
NC_003071.7	Liftoff	sequence_feature	3063840	3063906	.	.	.	ID=CP096025_153_13;spacers=2;chromosome=CP096025;DRwidth=13;duplication=1;GC-content=40.2985074626866;DR.cons.seq=AACTCAGCCGTAA;DR.in.MGE.occurrence=99
NC_003071.7	Liftoff	sequence_feature	3063840	3063905	.	.	.	ID=CP096025_236_12;spacers=2;chromosome=CP096025;DRwidth=12;duplication=1;GC-content=39.3939393939394;DR.cons.seq=AACTCAGCCGTA;DR.in.MGE.occurrence=134
NC_003071.7	Liftoff	sequence_feature	3063955	3064035	.	.	.	ID=CP096025_154_13;spacers=2;chromosome=CP096025;DRwidth=13;duplication=1;GC-content=44.4444444444444;DR.cons.seq=AACTCAGCCGTAA;DR.in.MGE.occurrence=99
NC_003071.7	Liftoff	sequence_feature	3063955	3064034	.	.	.	ID=CP096025_237_12;spacers=2;chromosome=CP096025;DRwidth=12;duplication=1;GC-content=43.75;DR.cons.seq=AACTCAGCCGTA;DR.in.MGE.occurrence=134
NC_003071.7	Liftoff	sequence_feature	3063955	3064038	.	.	.	ID=CP096025_49_16;spacers=2;chromosome=CP096025;DRwidth=16;duplication=1;GC-content=45.2380952380952;DR.cons.seq=AACTCAGCTGTAACAT;DR.in.MGE.occurrence=2
NC_003071.7	Liftoff	sequence_feature	3064106	3064184	.	.	.	ID=CP096025_155_13;spacers=2;chromosome=CP096025;DRwidth=13;duplication=4;GC-content=40.5063291139241;DR.cons.seq=AACTCAGCCGTAA;DR.in.MGE.occurrence=99
NC_003071.7	Liftoff	sequence_feature	3064106	3064184	.	.	.	ID=CP096025_238_12;spacers=2;chromosome=CP096025;DRwidth=12;duplication=4;GC-content=40.5063291139241;DR.cons.seq=AACTCAGCCGTA;DR.in.MGE.occurrence=134
NC_003071.7	Liftoff	sequence_feature	3064106	3064187	.	.	.	ID=CP096025_50_16;spacers=2;chromosome=CP096025;DRwidth=16;duplication=4;GC-content=40.2439024390244;DR.cons.seq=AACTCAGCTGTAACAT;DR.in.MGE.occurrence=2
NC_003071.7	Liftoff	sequence_feature	3065004	3065060	.	.	.	ID=CP096025_239_12;spacers=2;chromosome=CP096025;DRwidth=12;duplication=2;GC-content=35.0877192982456;DR.cons.seq=AACTCAGCCGTA;DR.in.MGE.occurrence=134
NC_003071.7	Liftoff	sequence_feature	3140105	3140161	.	.	.	ID=CP096025_251_12;spacers=2;chromosome=CP096025;DRwidth=12;duplication=3;GC-content=24.5614035087719;DR.cons.seq=AAGTTCTAAATA;DR.in.MGE.occurrence=4
NC_003071.7	Liftoff	sequence_feature	3140619	3140733	.	.	.	ID=CP096025_33_10;spacers=4;chromosome=CP096025;DRwidth=10;duplication=1;GC-content=34.7826086956522;DR.cons.seq=ATTCTAACCA;DR.in.MGE.occurrence=63
NC_003071.7	Liftoff	sequence_feature	3158131	3158204	.	.	.	ID=CP096025_229_11;spacers=2;chromosome=CP096025;DRwidth=11;duplication=1;GC-content=22.972972972973;DR.cons.seq=TTTCTATAACT;DR.in.MGE.occurrence=25
NC_003071.7	Liftoff	sequence_feature	3184600	3184691	.	.	.	ID=CP096025_96_15;spacers=2;chromosome=CP096025;DRwidth=15;duplication=1;GC-content=34.7826086956522;DR.cons.seq=TAAACCATAACTCAA;DR.in.MGE.occurrence=7
NC_003071.7	Liftoff	sequence_feature	3191810	3191874	.	.	.	ID=CP096025_257_12;spacers=2;chromosome=CP096025;DRwidth=12;duplication=1;GC-content=20;DR.cons.seq=TTGTAAATCATT;DR.in.MGE.occurrence=233
NC_003071.7	Liftoff	sequence_feature	3195326	3195422	.	.	.	ID=CP096025_262_12;spacers=2;chromosome=CP096025;DRwidth=12;duplication=9;GC-content=26.8041237113402;DR.cons.seq=TTGTAAATCATT;DR.in.MGE.occurrence=233
NC_003071.7	Liftoff	sequence_feature	3219836	3219933	.	.	.	ID=CP096025_265_12;spacers=3;chromosome=CP096025;DRwidth=12;duplication=1;GC-content=38.7755102040816;DR.cons.seq=TATCAACCCTAA;DR.in.MGE.occurrence=2
NC_003071.7	Liftoff	sequence_feature	3253908	3253978	.	.	.	ID=CP096025_36_10;spacers=3;chromosome=CP096025;DRwidth=10;duplication=1;GC-content=38.0281690140845;DR.cons.seq=ATATTCTCCA;DR.in.MGE.occurrence=69
NC_003071.7	Liftoff	sequence_feature	3284286	3284386	.	.	.	ID=CP096025_160_13;spacers=3;chromosome=CP096025;DRwidth=13;duplication=1;GC-content=45.5445544554455;DR.cons.seq=TAAGAGTTAGGAG;DR.in.MGE.occurrence=0
NC_003071.7	Liftoff	sequence_feature	3552164	3552235	.	.	.	ID=CP096025_289_12;spacers=2;chromosome=CP096025;DRwidth=12;duplication=17;GC-content=51.3888888888889;DR.cons.seq=GCGATTGAGTGA;DR.in.MGE.occurrence=38
NC_003071.7	Liftoff	sequence_feature	3552359	3552447	.	.	.	ID=CP096025_290_12;spacers=2;chromosome=CP096025;DRwidth=12;duplication=1;GC-content=57.3033707865169;DR.cons.seq=GCGATTGAGTGA;DR.in.MGE.occurrence=38
NC_003071.7	Liftoff	sequence_feature	3563427	3563508	.	.	.	ID=CP096025_291_12;spacers=2;chromosome=CP096025;DRwidth=12;duplication=1;GC-content=15.8536585365854;DR.cons.seq=TTTTAACAAATA;DR.in.MGE.occurrence=62
NC_003071.7	Liftoff	sequence_feature	3641818	3641926	.	.	.	ID=CP096025_275_11;spacers=3;chromosome=CP096025;DRwidth=11;duplication=1;GC-content=46.7889908256881;DR.cons.seq=GGTCGAGTGAA;DR.in.MGE.occurrence=274
NC_003071.7	Liftoff	sequence_feature	3641841	3641926	.	.	.	ID=CP096025_177_13;spacers=2;chromosome=CP096025;DRwidth=13;duplication=1;GC-content=46.5116279069767;DR.cons.seq=GTGGTCGAGTGAA;DR.in.MGE.occurrence=51
NC_003071.7	Liftoff	sequence_feature	3687585	3687659	.	.	.	ID=CP096025_151_14;spacers=2;chromosome=CP096025;DRwidth=14;duplication=1;GC-content=42.6666666666667;DR.cons.seq=TAAACTCACTCAGC;DR.in.MGE.occurrence=2
NC_003071.7	Liftoff	sequence_feature	3717212	3717276	.	.	.	ID=CP096025_81_10;spacers=2;chromosome=CP096025;DRwidth=10;duplication=1;GC-content=26.1538461538462;DR.cons.seq=TCTTATTTGA;DR.in.MGE.occurrence=252
NC_003071.7	Liftoff	sequence_feature	3725807	3725885	.	.	.	ID=CP096025_184_13;spacers=2;chromosome=CP096025;DRwidth=13;duplication=1;GC-content=39.2405063291139;DR.cons.seq=ATCATTTGTCTCT;DR.in.MGE.occurrence=1
NC_003071.7	Liftoff	sequence_feature	3728323	3728407	.	.	.	ID=CP096025_185_13;spacers=2;chromosome=CP096025;DRwidth=13;duplication=1;GC-content=29.4117647058824;DR.cons.seq=AAATAGTCGTAAA;DR.in.MGE.occurrence=14
NC_003071.7	Liftoff	sequence_feature	3786617	3786707	.	.	.	ID=CP096025_191_13;spacers=2;chromosome=CP096025;DRwidth=13;duplication=1;GC-content=50.5494505494505;DR.cons.seq=GAAGCTGTTGCTG;DR.in.MGE.occurrence=2
NC_003071.7	Liftoff	sequence_feature	3804257	3804318	.	.	.	ID=CP096025_319_12;spacers=2;chromosome=CP096025;DRwidth=12;duplication=1;GC-content=12.9032258064516;DR.cons.seq=TTTTAGTAATTA;DR.in.MGE.occurrence=40
NC_003071.7	Liftoff	sequence_feature	3806938	3807030	.	.	.	ID=CP096025_285_11;spacers=3;chromosome=CP096025;DRwidth=11;duplication=1;GC-content=35.4838709677419;DR.cons.seq=TACATCTTCTT;DR.in.MGE.occurrence=17
NC_003071.7	Liftoff	sequence_feature	3828401	3828473	.	.	.	ID=CP096025_287_11;spacers=2;chromosome=CP096025;DRwidth=11;duplication=1;GC-content=39.7260273972603;DR.cons.seq=CACCACTCGAC;DR.in.MGE.occurrence=200
NC_003071.7	Liftoff	sequence_feature	3830500	3830569	.	.	.	ID=CP096025_288_11;spacers=2;chromosome=CP096025;DRwidth=11;duplication=3;GC-content=52.8571428571429;DR.cons.seq=CACCACTCGAC;DR.in.MGE.occurrence=200
NC_003071.7	Liftoff	sequence_feature	3853483	3853543	.	.	.	ID=CP096025_292_11;spacers=2;chromosome=CP096025;DRwidth=11;duplication=1;GC-content=40.9836065573771;DR.cons.seq=ATCTTGGTTTG;DR.in.MGE.occurrence=14
NC_003071.7	Liftoff	sequence_feature	3869427	3869503	.	.	.	ID=CP096025_299_11;spacers=2;chromosome=CP096025;DRwidth=11;duplication=1;GC-content=50.6493506493506;DR.cons.seq=GTGGTCGAGTG;DR.in.MGE.occurrence=441
NC_003071.7	Liftoff	sequence_feature	3948499	3948626	.	.	.	ID=CP096025_331_12;spacers=3;chromosome=CP096025;DRwidth=12;duplication=4;GC-content=54.6875;DR.cons.seq=CACTCGATCGCA;DR.in.MGE.occurrence=96
NC_003071.7	Liftoff	sequence_feature	3948534	3948626	.	.	.	ID=CP096025_162_14;spacers=2;chromosome=CP096025;DRwidth=14;duplication=15;GC-content=50.5376344086022;DR.cons.seq=TCCACTCGATCGCA;DR.in.MGE.occurrence=35
NC_003071.7	Liftoff	sequence_feature	3955040	3955170	.	.	.	ID=CP096025_164_14;spacers=3;chromosome=CP096025;DRwidth=14;duplication=1;GC-content=54.1984732824427;DR.cons.seq=TCCACTCGATCGCA;DR.in.MGE.occurrence=35
NC_003071.7	Liftoff	sequence_feature	3955042	3955170	.	.	.	ID=CP096025_333_12;spacers=3;chromosome=CP096025;DRwidth=12;duplication=1;GC-content=54.2635658914729;DR.cons.seq=CACTCGATCGCA;DR.in.MGE.occurrence=96
NC_003071.7	Liftoff	sequence_feature	3972686	3972803	.	.	.	ID=CP096025_35_19;spacers=2;chromosome=CP096025;DRwidth=19;duplication=6;GC-content=50;DR.cons.seq=TCGACCTCGTGGTCGAGTG;DR.in.MGE.occurrence=31
NC_003071.7	Liftoff	sequence_feature	4007171	4007253	.	.	.	ID=CP096025_307_11;spacers=2;chromosome=CP096025;DRwidth=11;duplication=1;GC-content=28.9156626506024;DR.cons.seq=ATTTGTTTGAT;DR.in.MGE.occurrence=59
NC_003071.7	Liftoff	sequence_feature	4022520	4022597	.	.	.	ID=CP096025_337_12;spacers=2;chromosome=CP096025;DRwidth=12;duplication=2;GC-content=23.0769230769231;DR.cons.seq=ATTTAATGTAGG;DR.in.MGE.occurrence=4
NC_003071.7	Liftoff	sequence_feature	4081095	4081202	.	.	.	ID=CP096025_172_14;spacers=3;chromosome=CP096025;DRwidth=14;duplication=1;GC-content=20.3703703703704;DR.cons.seq=AAATATGTTAATTA;DR.in.MGE.occurrence=15
NC_003071.7	Liftoff	sequence_feature	4081300	4081395	.	.	.	ID=CP096025_173_14;spacers=3;chromosome=CP096025;DRwidth=14;duplication=1;GC-content=21.875;DR.cons.seq=AAATATGTTAATTA;DR.in.MGE.occurrence=15
NC_003071.7	Liftoff	sequence_feature	4081510	4081575	.	.	.	ID=CP096025_174_14;spacers=2;chromosome=CP096025;DRwidth=14;duplication=1;GC-content=21.2121212121212;DR.cons.seq=AAATATGTTAATTA;DR.in.MGE.occurrence=15
NC_003071.7	Liftoff	sequence_feature	4153642	4153699	.	.	.	ID=CP096025_317_11;spacers=2;chromosome=CP096025;DRwidth=11;duplication=2;GC-content=58.6206896551724;DR.cons.seq=ACCACTCGACC;DR.in.MGE.occurrence=338
NC_003071.7	Liftoff	sequence_feature	4153644	4153702	.	.	.	ID=CP096025_349_12;spacers=2;chromosome=CP096025;DRwidth=12;duplication=1;GC-content=59.3220338983051;DR.cons.seq=CACTCGACCACG;DR.in.MGE.occurrence=52
NC_003071.7	Liftoff	sequence_feature	4183699	4183842	.	.	.	ID=CP096025_14_24;spacers=2;chromosome=CP096025;DRwidth=24;duplication=2;GC-content=59.0277777777778;DR.cons.seq=ACTCGACCCCCTGGTCGAGTATCA;DR.in.MGE.occurrence=52
NC_003071.7	Liftoff	sequence_feature	4183699	4183841	.	.	.	ID=CP096025_23_23;spacers=2;chromosome=CP096025;DRwidth=23;duplication=2;GC-content=59.4405594405594;DR.cons.seq=ACTCGACCCCCTGGTCGAGTATC;DR.in.MGE.occurrence=60
NC_003071.7	Liftoff	sequence_feature	4183699	4183840	.	.	.	ID=CP096025_25_22;spacers=2;chromosome=CP096025;DRwidth=22;duplication=2;GC-content=59.8591549295775;DR.cons.seq=ACTCGACCCCCTGGTCGAGTAT;DR.in.MGE.occurrence=65
NC_003071.7	Liftoff	sequence_feature	4187341	4187402	.	.	.	ID=CP096025_320_11;spacers=2;chromosome=CP096025;DRwidth=11;duplication=21;GC-content=58.0645161290323;DR.cons.seq=TGCGATAGAGT;DR.in.MGE.occurrence=107
NC_003071.7	Liftoff	sequence_feature	4187341	4187478	.	.	.	ID=CP096025_357_12;spacers=4;chromosome=CP096025;DRwidth=12;duplication=12;GC-content=56.5217391304348;DR.cons.seq=TGCGATCGAGTG;DR.in.MGE.occurrence=85
NC_003071.7	Liftoff	sequence_feature	4203571	4203712	.	.	.	ID=CP096025_26_22;spacers=2;chromosome=CP096025;DRwidth=22;duplication=2;GC-content=60.5633802816901;DR.cons.seq=ACTCGACCCCCTGGTCGAGTAT;DR.in.MGE.occurrence=65
NC_003071.7	Liftoff	sequence_feature	4213271	4213385	.	.	.	ID=CP096025_128_15;spacers=2;chromosome=CP096025;DRwidth=15;duplication=1;GC-content=38.2608695652174;DR.cons.seq=GTTACGGCTGACTTA;DR.in.MGE.occurrence=5
NC_003071.7	Liftoff	sequence_feature	4224233	4224371	.	.	.	ID=CP096025_213_13;spacers=4;chromosome=CP096025;DRwidth=13;duplication=1;GC-content=52.5179856115108;DR.cons.seq=CTCCTCGTCTAGC;DR.in.MGE.occurrence=6
NC_003071.7	Liftoff	sequence_feature	4240790	4240876	.	.	.	ID=CP096025_323_11;spacers=2;chromosome=CP096025;DRwidth=11;duplication=2;GC-content=45.9770114942529;DR.cons.seq=GACCAAGGAGT;DR.in.MGE.occurrence=8
NC_003071.7	Liftoff	sequence_feature	4256922	4256991	.	.	.	ID=CP096025_362_12;spacers=2;chromosome=CP096025;DRwidth=12;duplication=11;GC-content=58.5714285714286;DR.cons.seq=CATCACTCGACC;DR.in.MGE.occurrence=209
NC_003071.7	Liftoff	sequence_feature	4285544	4285606	.	.	.	ID=CP096025_92_10;spacers=2;chromosome=CP096025;DRwidth=10;duplication=2;GC-content=50.7936507936508;DR.cons.seq=TGGTCGAGTG;DR.in.MGE.occurrence=822
NC_003071.7	Liftoff	sequence_feature	4292172	4292250	.	.	.	ID=CP096025_183_14;spacers=2;chromosome=CP096025;DRwidth=14;duplication=2;GC-content=26.5822784810127;DR.cons.seq=ATCAAGAACAAAAT;DR.in.MGE.occurrence=6
NC_003071.7	Liftoff	sequence_feature	4292771	4292832	.	.	.	ID=CP096025_101_10;spacers=2;chromosome=CP096025;DRwidth=10;duplication=2;GC-content=48.3870967741936;DR.cons.seq=TGGTCGAGTG;DR.in.MGE.occurrence=822
NC_003071.7	Liftoff	sequence_feature	4322119	4322198	.	.	.	ID=CP096025_217_13;spacers=2;chromosome=CP096025;DRwidth=13;duplication=1;GC-content=28.75;DR.cons.seq=AAACCTCACCTTT;DR.in.MGE.occurrence=1
NC_003071.7	Liftoff	sequence_feature	4322302	4322370	.	.	.	ID=CP096025_218_13;spacers=2;chromosome=CP096025;DRwidth=13;duplication=1;GC-content=31.8840579710145;DR.cons.seq=AAACCTCACCTTT;DR.in.MGE.occurrence=1
NC_003071.7	Liftoff	sequence_feature	4348921	4349002	.	.	.	ID=CP096025_221_13;spacers=2;chromosome=CP096025;DRwidth=13;duplication=1;GC-content=60.9756097560976;DR.cons.seq=TGGCTCCGGCGAC;DR.in.MGE.occurrence=0
NC_003071.7	Liftoff	sequence_feature	4353991	4354056	.	.	.	ID=CP096025_372_12;spacers=2;chromosome=CP096025;DRwidth=12;duplication=1;GC-content=22.7272727272727;DR.cons.seq=AATGATTTACAA;DR.in.MGE.occurrence=287
NC_003071.7	Liftoff	sequence_feature	4372515	4372615	.	.	.	ID=CP096025_47_18;spacers=2;chromosome=CP096025;DRwidth=18;duplication=1;GC-content=27.7227722772277;DR.cons.seq=TTTAAAATCCCTTGTAAA;DR.in.MGE.occurrence=339
NC_003071.7	Liftoff	sequence_feature	4378255	4378318	.	.	.	ID=CP096025_336_11;spacers=2;chromosome=CP096025;DRwidth=11;duplication=2;GC-content=21.875;DR.cons.seq=TTGTAAATCAT;DR.in.MGE.occurrence=342
NC_003071.7	Liftoff	sequence_feature	4378255	4378319	.	.	.	ID=CP096025_384_12;spacers=2;chromosome=CP096025;DRwidth=12;duplication=2;GC-content=21.5384615384615;DR.cons.seq=TTGTAAATCATT;DR.in.MGE.occurrence=233
NC_003071.7	Liftoff	sequence_feature	4379678	4379763	.	.	.	ID=CP096025_386_12;spacers=2;chromosome=CP096025;DRwidth=12;duplication=2;GC-content=26.7441860465116;DR.cons.seq=TTGTAAATCATT;DR.in.MGE.occurrence=233
NC_003071.7	Liftoff	sequence_feature	4515076	4515146	.	.	.	ID=CP096025_350_11;spacers=2;chromosome=CP096025;DRwidth=11;duplication=15;GC-content=56.3380281690141;DR.cons.seq=GGTCGAGTGGT;DR.in.MGE.occurrence=386
NC_003071.7	Liftoff	sequence_feature	4517275	4517347	.	.	.	ID=CP096025_351_11;spacers=2;chromosome=CP096025;DRwidth=11;duplication=6;GC-content=43.8356164383562;DR.cons.seq=GGTCGAGTGGT;DR.in.MGE.occurrence=386
NC_003071.7	Liftoff	sequence_feature	4522198	4522294	.	.	.	ID=CP096025_354_11;spacers=3;chromosome=CP096025;DRwidth=11;duplication=1;GC-content=56.701030927835;DR.cons.seq=GGTCGAGTGGT;DR.in.MGE.occurrence=386
NC_003071.7	Liftoff	sequence_feature	4531693	4531758	.	.	.	ID=CP096025_224_13;spacers=2;chromosome=CP096025;DRwidth=13;duplication=2;GC-content=46.969696969697;DR.cons.seq=AACTCAGCCGTAA;DR.in.MGE.occurrence=99
NC_003071.7	Liftoff	sequence_feature	4531837	4531915	.	.	.	ID=CP096025_225_13;spacers=2;chromosome=CP096025;DRwidth=13;duplication=2;GC-content=36.7088607594937;DR.cons.seq=AACTCAGCCGTAA;DR.in.MGE.occurrence=99
NC_003071.7	Liftoff	sequence_feature	4571829	4571922	.	.	.	ID=CP096025_358_11;spacers=3;chromosome=CP096025;DRwidth=11;duplication=24;GC-content=32.9787234042553;DR.cons.seq=TGCAAGATGAT;DR.in.MGE.occurrence=86
NC_003071.7	Liftoff	sequence_feature	4581449	4581534	.	.	.	ID=CP096025_103_10;spacers=3;chromosome=CP096025;DRwidth=10;duplication=7;GC-content=45.3488372093023;DR.cons.seq=GTCAATCCAG;DR.in.MGE.occurrence=82
NC_003071.7	Liftoff	sequence_feature	4588431	4588496	.	.	.	ID=CP096025_360_11;spacers=2;chromosome=CP096025;DRwidth=11;duplication=1;GC-content=51.5151515151515;DR.cons.seq=CACTCGATCGC;DR.in.MGE.occurrence=116
NC_003071.7	Liftoff	sequence_feature	4594949	4595009	.	.	.	ID=CP096025_362_11;spacers=2;chromosome=CP096025;DRwidth=11;duplication=1;GC-content=54.0983606557377;DR.cons.seq=GGGGTCGAGTG;DR.in.MGE.occurrence=299
NC_003071.7	Liftoff	sequence_feature	4693724	4693851	.	.	.	ID=CP096025_417_12;spacers=3;chromosome=CP096025;DRwidth=12;duplication=9;GC-content=55.46875;DR.cons.seq=TCACTCTATCGC;DR.in.MGE.occurrence=33
NC_003071.7	Liftoff	sequence_feature	4698175	4698302	.	.	.	ID=CP096025_419_12;spacers=3;chromosome=CP096025;DRwidth=12;duplication=7;GC-content=54.6875;DR.cons.seq=TCACTCTATCGC;DR.in.MGE.occurrence=33
NC_003071.7	Liftoff	sequence_feature	4698209	4698300	.	.	.	ID=CP096025_234_13;spacers=2;chromosome=CP096025;DRwidth=13;duplication=19;GC-content=51.0869565217391;DR.cons.seq=ATCGCACTCGATC;DR.in.MGE.occurrence=26
NC_003071.7	Liftoff	sequence_feature	4698209	4698303	.	.	.	ID=CP096025_86_16;spacers=2;chromosome=CP096025;DRwidth=16;duplication=19;GC-content=51.5789473684211;DR.cons.seq=CATCCACTCGATCGCA;DR.in.MGE.occurrence=34
NC_003071.7	Liftoff	sequence_feature	4698384	4698474	.	.	.	ID=CP096025_87_16;spacers=2;chromosome=CP096025;DRwidth=16;duplication=12;GC-content=50.5494505494505;DR.cons.seq=CATCCACTCGATCGCA;DR.in.MGE.occurrence=34
NC_003071.7	Liftoff	sequence_feature	4705825	4705897	.	.	.	ID=CP096025_422_12;spacers=2;chromosome=CP096025;DRwidth=12;duplication=1;GC-content=42.4657534246575;DR.cons.seq=AGGCATCAGGCT;DR.in.MGE.occurrence=4
NC_003071.7	Liftoff	sequence_feature	4736821	4736930	.	.	.	ID=CP096025_429_12;spacers=3;chromosome=CP096025;DRwidth=12;duplication=1;GC-content=25.4545454545455;DR.cons.seq=ATAATACATGTA;DR.in.MGE.occurrence=19
NC_003071.7	Liftoff	sequence_feature	4803133	4803190	.	.	.	ID=CP096025_378_11;spacers=2;chromosome=CP096025;DRwidth=11;duplication=1;GC-content=68.9655172413793;DR.cons.seq=TCTCCGCCGCG;DR.in.MGE.occurrence=2
NC_003071.7	Liftoff	sequence_feature	4834056	4834115	.	.	.	ID=CP096025_435_12;spacers=2;chromosome=CP096025;DRwidth=12;duplication=4;GC-content=18.3333333333333;DR.cons.seq=ACTTTTAGAATT;DR.in.MGE.occurrence=16
NC_003071.7	Liftoff	sequence_feature	4881259	4881351	.	.	.	ID=CP096025_143_15;spacers=2;chromosome=CP096025;DRwidth=15;duplication=3;GC-content=33.3333333333333;DR.cons.seq=GTTATGTTTCTATTT;DR.in.MGE.occurrence=3
NC_003071.7	Liftoff	sequence_feature	4918836	4918927	.	.	.	ID=CP096025_245_13;spacers=2;chromosome=CP096025;DRwidth=13;duplication=5;GC-content=31.5217391304348;DR.cons.seq=TATTAGCGACTAA;DR.in.MGE.occurrence=5
NC_003071.7	Liftoff	sequence_feature	4993674	4993752	.	.	.	ID=CP096025_387_11;spacers=2;chromosome=CP096025;DRwidth=11;duplication=8;GC-content=58.2278481012658;DR.cons.seq=GTCAGCTGACC;DR.in.MGE.occurrence=15
NC_003071.7	Liftoff	sequence_feature	5050675	5050799	.	.	.	ID=CP096025_29_20;spacers=2;chromosome=CP096025;DRwidth=20;duplication=1;GC-content=41.6;DR.cons.seq=TTCTATCCAACGGTCCAGAT;DR.in.MGE.occurrence=0
NC_003071.7	Liftoff	sequence_feature	5067867	5067950	.	.	.	ID=CP096025_459_12;spacers=2;chromosome=CP096025;DRwidth=12;duplication=1;GC-content=34.5238095238095;DR.cons.seq=ATTTAAACCCAT;DR.in.MGE.occurrence=6
NC_003071.7	Liftoff	sequence_feature	5135797	5135920	.	.	.	ID=CP096025_259_13;spacers=3;chromosome=CP096025;DRwidth=13;duplication=1;GC-content=43.5483870967742;DR.cons.seq=TGATCAACAAAGA;DR.in.MGE.occurrence=8
NC_003071.7	Liftoff	sequence_feature	5154009	5154101	.	.	.	ID=CP096025_261_13;spacers=2;chromosome=CP096025;DRwidth=13;duplication=1;GC-content=35.4838709677419;DR.cons.seq=ACCAACTACATGA;DR.in.MGE.occurrence=2
NC_003071.7	Liftoff	sequence_feature	5189523	5189588	.	.	.	ID=CP096025_398_11;spacers=2;chromosome=CP096025;DRwidth=11;duplication=1;GC-content=28.7878787878788;DR.cons.seq=CAATATTCAAA;DR.in.MGE.occurrence=46
NC_003071.7	Liftoff	sequence_feature	5198629	5198683	.	.	.	ID=CP096025_114_10;spacers=2;chromosome=CP096025;DRwidth=10;duplication=13;GC-content=40;DR.cons.seq=GCCGAGTTAT;DR.in.MGE.occurrence=57
NC_003071.7	Liftoff	sequence_feature	5199376	5199430	.	.	.	ID=CP096025_106_10;spacers=2;chromosome=CP096025;DRwidth=10;duplication=13;GC-content=40;DR.cons.seq=GCCGAGTTAT;DR.in.MGE.occurrence=57
NC_003071.7	Liftoff	sequence_feature	5200123	5200177	.	.	.	ID=CP096025_110_10;spacers=2;chromosome=CP096025;DRwidth=10;duplication=13;GC-content=40;DR.cons.seq=GCCGAGTTAT;DR.in.MGE.occurrence=57
NC_003071.7	Liftoff	sequence_feature	5201614	5201668	.	.	.	ID=CP096025_118_10;spacers=2;chromosome=CP096025;DRwidth=10;duplication=13;GC-content=40;DR.cons.seq=GCCGAGTTAT;DR.in.MGE.occurrence=57
NC_003071.7	Liftoff	sequence_feature	5207002	5207125	.	.	.	ID=CP096025_264_13;spacers=4;chromosome=CP096025;DRwidth=13;duplication=4;GC-content=33.0645161290323;DR.cons.seq=TTACGGCTGAGTT;DR.in.MGE.occurrence=113
NC_003071.7	Liftoff	sequence_feature	5207005	5207083	.	.	.	ID=CP096025_474_12;spacers=3;chromosome=CP096025;DRwidth=12;duplication=4;GC-content=34.1772151898734;DR.cons.seq=TGGCCGAGTTAT;DR.in.MGE.occurrence=33
NC_003071.7	Liftoff	sequence_feature	5207929	5208008	.	.	.	ID=CP096025_265_13;spacers=2;chromosome=CP096025;DRwidth=13;duplication=3;GC-content=42.5;DR.cons.seq=TTACGGCTGAGTT;DR.in.MGE.occurrence=113
NC_003071.7	Liftoff	sequence_feature	5208081	5208161	.	.	.	ID=CP096025_266_13;spacers=2;chromosome=CP096025;DRwidth=13;duplication=4;GC-content=43.2098765432099;DR.cons.seq=TTACGGCTGAGTT;DR.in.MGE.occurrence=113
NC_003071.7	Liftoff	sequence_feature	5208210	5208275	.	.	.	ID=CP096025_267_13;spacers=2;chromosome=CP096025;DRwidth=13;duplication=3;GC-content=40.9090909090909;DR.cons.seq=TTACGGCTGAGTT;DR.in.MGE.occurrence=113
NC_003071.7	Liftoff	sequence_feature	5210596	5210691	.	.	.	ID=CP096025_399_11;spacers=4;chromosome=CP096025;DRwidth=11;duplication=4;GC-content=42.7083333333333;DR.cons.seq=GGCTGAGTTAT;DR.in.MGE.occurrence=271
NC_003071.7	Liftoff	sequence_feature	5213103	5213167	.	.	.	ID=CP096025_269_13;spacers=2;chromosome=CP096025;DRwidth=13;duplication=4;GC-content=43.0769230769231;DR.cons.seq=TAACTCAGCCATA;DR.in.MGE.occurrence=90
NC_003071.7	Liftoff	sequence_feature	5213212	5213276	.	.	.	ID=CP096025_270_13;spacers=2;chromosome=CP096025;DRwidth=13;duplication=6;GC-content=41.5384615384615;DR.cons.seq=TAACTCAGCCATA;DR.in.MGE.occurrence=90
NC_003071.7	Liftoff	sequence_feature	5213311	5213462	.	.	.	ID=CP096025_271_13;spacers=5;chromosome=CP096025;DRwidth=13;duplication=3;GC-content=42.7631578947368;DR.cons.seq=TAACTCAGCCATA;DR.in.MGE.occurrence=90
NC_003071.7	Liftoff	sequence_feature	5264975	5265043	.	.	.	ID=CP096025_122_10;spacers=3;chromosome=CP096025;DRwidth=10;duplication=3;GC-content=44.9275362318841;DR.cons.seq=CACTCGACCA;DR.in.MGE.occurrence=783
NC_003071.7	Liftoff	sequence_feature	5271700	5271768	.	.	.	ID=CP096025_129_10;spacers=3;chromosome=CP096025;DRwidth=10;duplication=3;GC-content=46.3768115942029;DR.cons.seq=CACTCGACCA;DR.in.MGE.occurrence=783
NC_003071.7	Liftoff	sequence_feature	5278711	5278790	.	.	.	ID=CP096025_135_10;spacers=3;chromosome=CP096025;DRwidth=10;duplication=1;GC-content=50;DR.cons.seq=CACTCGACCA;DR.in.MGE.occurrence=783
NC_003071.7	Liftoff	sequence_feature	5330352	5330495	.	.	.	ID=CP096025_278_13;spacers=5;chromosome=CP096025;DRwidth=13;duplication=1;GC-content=56.25;DR.cons.seq=AGCTCGACCAGCT;DR.in.MGE.occurrence=0
NC_003071.7	Liftoff	sequence_feature	5350070	5350163	.	.	.	ID=CP096025_406_11;spacers=3;chromosome=CP096025;DRwidth=11;duplication=29;GC-content=32.9787234042553;DR.cons.seq=TGCAAGATGAT;DR.in.MGE.occurrence=86
NC_003071.7	Liftoff	sequence_feature	5352021	5352097	.	.	.	ID=CP096025_407_11;spacers=2;chromosome=CP096025;DRwidth=11;duplication=4;GC-content=36.3636363636364;DR.cons.seq=TGATTTCCTTG;DR.in.MGE.occurrence=46
NC_003071.7	Liftoff	sequence_feature	5364302	5364395	.	.	.	ID=CP096025_282_13;spacers=2;chromosome=CP096025;DRwidth=13;duplication=1;GC-content=32.9787234042553;DR.cons.seq=TACAATGAGTAAA;DR.in.MGE.occurrence=5
NC_003071.7	Liftoff	sequence_feature	5389180	5389248	.	.	.	ID=CP096025_410_11;spacers=2;chromosome=CP096025;DRwidth=11;duplication=1;GC-content=28.9855072463768;DR.cons.seq=TTATACAAAGA;DR.in.MGE.occurrence=19
NC_003071.7	Liftoff	sequence_feature	5425373	5425442	.	.	.	ID=CP096025_217_14;spacers=2;chromosome=CP096025;DRwidth=14;duplication=2;GC-content=35.7142857142857;DR.cons.seq=ACGGATTTCCGTTT;DR.in.MGE.occurrence=1
NC_003071.7	Liftoff	sequence_feature	5428362	5428434	.	.	.	ID=CP096025_494_12;spacers=2;chromosome=CP096025;DRwidth=12;duplication=1;GC-content=20.5479452054795;DR.cons.seq=AAACAATATAAA;DR.in.MGE.occurrence=87
NC_003071.7	Liftoff	sequence_feature	5444330	5444470	.	.	.	ID=CP096025_284_13;spacers=4;chromosome=CP096025;DRwidth=13;duplication=1;GC-content=45.3900709219858;DR.cons.seq=GATTTGCGAGGAA;DR.in.MGE.occurrence=14
NC_003071.7	Liftoff	sequence_feature	5466699	5466767	.	.	.	ID=CP096025_428_11;spacers=2;chromosome=CP096025;DRwidth=11;duplication=60;GC-content=21.7391304347826;DR.cons.seq=TATAACGATGA;DR.in.MGE.occurrence=35
NC_003071.7	Liftoff	sequence_feature	5478385	5478477	.	.	.	ID=CP096025_285_13;spacers=2;chromosome=CP096025;DRwidth=13;duplication=1;GC-content=27.9569892473118;DR.cons.seq=CATAAGTTCTACA;DR.in.MGE.occurrence=2
NC_003071.7	Liftoff	sequence_feature	5483869	5483965	.	.	.	ID=CP096025_222_14;spacers=2;chromosome=CP096025;DRwidth=14;duplication=3;GC-content=35.0515463917526;DR.cons.seq=TAATCTAGCCCTAA;DR.in.MGE.occurrence=5
NC_003071.7	Liftoff	sequence_feature	5483871	5483966	.	.	.	ID=CP096025_286_13;spacers=2;chromosome=CP096025;DRwidth=13;duplication=3;GC-content=35.4166666666667;DR.cons.seq=ATCTAGCCTTAAA;DR.in.MGE.occurrence=6
NC_003071.7	Liftoff	sequence_feature	5489627	5489723	.	.	.	ID=CP096025_223_14;spacers=2;chromosome=CP096025;DRwidth=14;duplication=2;GC-content=35.0515463917526;DR.cons.seq=TAATCTAGCCCTAA;DR.in.MGE.occurrence=5
NC_003071.7	Liftoff	sequence_feature	5489629	5489724	.	.	.	ID=CP096025_287_13;spacers=2;chromosome=CP096025;DRwidth=13;duplication=2;GC-content=35.4166666666667;DR.cons.seq=ATCTAGCCTTAAA;DR.in.MGE.occurrence=6
NC_003071.7	Liftoff	sequence_feature	5573119	5573174	.	.	.	ID=CP096025_433_11;spacers=2;chromosome=CP096025;DRwidth=11;duplication=4;GC-content=51.7857142857143;DR.cons.seq=ACTCGACCACT;DR.in.MGE.occurrence=74
NC_003071.7	Liftoff	sequence_feature	5573416	5573503	.	.	.	ID=CP096025_436_11;spacers=3;chromosome=CP096025;DRwidth=11;duplication=2;GC-content=52.2727272727273;DR.cons.seq=ACTCGACCACT;DR.in.MGE.occurrence=74
NC_003071.7	Liftoff	sequence_feature	5609192	5609254	.	.	.	ID=CP096025_442_11;spacers=2;chromosome=CP096025;DRwidth=11;duplication=1;GC-content=11.1111111111111;DR.cons.seq=CTTTTAAAATC;DR.in.MGE.occurrence=590
NC_003071.7	Liftoff	sequence_feature	5611306	5611373	.	.	.	ID=CP096025_226_14;spacers=2;chromosome=CP096025;DRwidth=14;duplication=1;GC-content=13.2352941176471;DR.cons.seq=TTGTAAATCTTTTA;DR.in.MGE.occurrence=291
NC_003071.7	Liftoff	sequence_feature	5635121	5635181	.	.	.	ID=CP096025_447_11;spacers=2;chromosome=CP096025;DRwidth=11;duplication=1;GC-content=31.1475409836066;DR.cons.seq=TCCAAAAGATG;DR.in.MGE.occurrence=15
NC_003071.7	Liftoff	sequence_feature	5660304	5660391	.	.	.	ID=CP096025_65_17;spacers=2;chromosome=CP096025;DRwidth=17;duplication=1;GC-content=23.8636363636364;DR.cons.seq=AACATAATTGTGATTTT;DR.in.MGE.occurrence=0
NC_003071.7	Liftoff	sequence_feature	5691451	5691550	.	.	.	ID=CP096025_451_11;spacers=3;chromosome=CP096025;DRwidth=11;duplication=1;GC-content=21;DR.cons.seq=GTCATTTAAAT;DR.in.MGE.occurrence=42
NC_003071.7	Liftoff	sequence_feature	5722787	5722868	.	.	.	ID=CP096025_66_17;spacers=2;chromosome=CP096025;DRwidth=17;duplication=1;GC-content=30.4878048780488;DR.cons.seq=AAATTACGTCAACAAAA;DR.in.MGE.occurrence=0
NC_003071.7	Liftoff	sequence_feature	5722842	5722938	.	.	.	ID=CP096025_103_16;spacers=2;chromosome=CP096025;DRwidth=16;duplication=1;GC-content=22.680412371134;DR.cons.seq=AAAATTTAAGCAATTA;DR.in.MGE.occurrence=0
NC_003071.7	Liftoff	sequence_feature	5740041	5740128	.	.	.	ID=CP096025_54_19;spacers=2;chromosome=CP096025;DRwidth=19;duplication=4;GC-content=19.3181818181818;DR.cons.seq=AAAACGATTGTAAACCATG;DR.in.MGE.occurrence=25
NC_003071.7	Liftoff	sequence_feature	5740230	5740346	.	.	.	ID=CP096025_520_12;spacers=3;chromosome=CP096025;DRwidth=12;duplication=1;GC-content=23.9316239316239;DR.cons.seq=TTGTAAATCATT;DR.in.MGE.occurrence=233
NC_003071.7	Liftoff	sequence_feature	5740693	5740808	.	.	.	ID=CP096025_523_12;spacers=3;chromosome=CP096025;DRwidth=12;duplication=1;GC-content=25.8620689655172;DR.cons.seq=TTGTAAATCATT;DR.in.MGE.occurrence=233
NC_003071.7	Liftoff	sequence_feature	5740848	5740964	.	.	.	ID=CP096025_524_12;spacers=3;chromosome=CP096025;DRwidth=12;duplication=7;GC-content=23.0769230769231;DR.cons.seq=TTGTAAATCATT;DR.in.MGE.occurrence=233
NC_003071.7	Liftoff	sequence_feature	5741047	5741120	.	.	.	ID=CP096025_525_12;spacers=2;chromosome=CP096025;DRwidth=12;duplication=2;GC-content=24.3243243243243;DR.cons.seq=TTGTAAATCATT;DR.in.MGE.occurrence=233
NC_003071.7	Liftoff	sequence_feature	5747328	5747399	.	.	.	ID=CP096025_452_11;spacers=2;chromosome=CP096025;DRwidth=11;duplication=1;GC-content=33.3333333333333;DR.cons.seq=CATCTGAATGA;DR.in.MGE.occurrence=33
NC_003071.7	Liftoff	sequence_feature	5814900	5814984	.	.	.	ID=CP096025_529_12;spacers=2;chromosome=CP096025;DRwidth=12;duplication=5;GC-content=36.4705882352941;DR.cons.seq=TTAAATGGGTTA;DR.in.MGE.occurrence=56
NC_003071.7	Liftoff	sequence_feature	5822466	5822537	.	.	.	ID=CP096025_298_13;spacers=2;chromosome=CP096025;DRwidth=13;duplication=13;GC-content=31.9444444444444;DR.cons.seq=CCATTTTAAACAT;DR.in.MGE.occurrence=14
NC_003071.7	Liftoff	sequence_feature	5822647	5822749	.	.	.	ID=CP096025_299_13;spacers=3;chromosome=CP096025;DRwidth=13;duplication=5;GC-content=32.0388349514563;DR.cons.seq=CCATTTTAAACAT;DR.in.MGE.occurrence=14
NC_003071.7	Liftoff	sequence_feature	5835101	5835171	.	.	.	ID=CP096025_237_14;spacers=2;chromosome=CP096025;DRwidth=14;duplication=1;GC-content=28.169014084507;DR.cons.seq=AAACGCTTTGTAAT;DR.in.MGE.occurrence=0
NC_003071.7	Liftoff	sequence_feature	5835102	5835171	.	.	.	ID=CP096025_300_13;spacers=2;chromosome=CP096025;DRwidth=13;duplication=1;GC-content=28.5714285714286;DR.cons.seq=AACGCTTTGTAAT;DR.in.MGE.occurrence=1
NC_003071.7	Liftoff	sequence_feature	5865092	5865159	.	.	.	ID=CP096025_531_12;spacers=2;chromosome=CP096025;DRwidth=12;duplication=1;GC-content=33.8235294117647;DR.cons.seq=CTTCTCTCATTT;DR.in.MGE.occurrence=13
NC_003071.7	Liftoff	sequence_feature	5886085	5886167	.	.	.	ID=CP096025_533_12;spacers=2;chromosome=CP096025;DRwidth=12;duplication=1;GC-content=31.3253012048193;DR.cons.seq=ATCCCATTTAAA;DR.in.MGE.occurrence=6
NC_003071.7	Liftoff	sequence_feature	5961347	5961432	.	.	.	ID=CP096025_540_12;spacers=2;chromosome=CP096025;DRwidth=12;duplication=8;GC-content=30.2325581395349;DR.cons.seq=AATGATTTACAA;DR.in.MGE.occurrence=287
NC_003071.7	Liftoff	sequence_feature	5972601	5972675	.	.	.	ID=CP096025_550_12;spacers=2;chromosome=CP096025;DRwidth=12;duplication=7;GC-content=26.6666666666667;DR.cons.seq=ACAGATAAAACC;DR.in.MGE.occurrence=5
NC_003071.7	Liftoff	sequence_feature	5975259	5975342	.	.	.	ID=CP096025_167_15;spacers=2;chromosome=CP096025;DRwidth=15;duplication=1;GC-content=27.3809523809524;DR.cons.seq=AATAGTATAACGAAT;DR.in.MGE.occurrence=6
NC_003071.7	Liftoff	sequence_feature	5975262	5975342	.	.	.	ID=CP096025_551_12;spacers=2;chromosome=CP096025;DRwidth=12;duplication=1;GC-content=28.3950617283951;DR.cons.seq=AGTATAACGAAT;DR.in.MGE.occurrence=28
NC_003071.7	Liftoff	sequence_feature	5985204	5985297	.	.	.	ID=CP096025_168_15;spacers=2;chromosome=CP096025;DRwidth=15;duplication=2;GC-content=53.1914893617021;DR.cons.seq=TACTCGACCCCCTGG;DR.in.MGE.occurrence=86
NC_003071.7	Liftoff	sequence_feature	5994927	5995072	.	.	.	ID=CP096025_78_18;spacers=3;chromosome=CP096025;DRwidth=18;duplication=1;GC-content=57.5342465753425;DR.cons.seq=ACTCGACCCCGTGGTCGA;DR.in.MGE.occurrence=3
NC_003071.7	Liftoff	sequence_feature	6071130	6071210	.	.	.	ID=CP096025_309_13;spacers=2;chromosome=CP096025;DRwidth=13;duplication=1;GC-content=30.8641975308642;DR.cons.seq=TGAATTGAATCAA;DR.in.MGE.occurrence=5
NC_003071.7	Liftoff	sequence_feature	6094647	6094737	.	.	.	ID=CP096025_106_16;spacers=2;chromosome=CP096025;DRwidth=16;duplication=2;GC-content=39.5604395604396;DR.cons.seq=GTTGAGTGTGGATTCA;DR.in.MGE.occurrence=0
NC_003071.7	Liftoff	sequence_feature	6112778	6112850	.	.	.	ID=CP096025_473_11;spacers=2;chromosome=CP096025;DRwidth=11;duplication=1;GC-content=56.1643835616438;DR.cons.seq=GCCAACCATTG;DR.in.MGE.occurrence=10
NC_003071.7	Liftoff	sequence_feature	6130839	6130908	.	.	.	ID=CP096025_580_12;spacers=2;chromosome=CP096025;DRwidth=12;duplication=13;GC-content=34.2857142857143;DR.cons.seq=AGTTCAGGGTTT;DR.in.MGE.occurrence=20
NC_003071.7	Liftoff	sequence_feature	6132703	6132855	.	.	.	ID=CP096025_313_13;spacers=4;chromosome=CP096025;DRwidth=13;duplication=1;GC-content=37.2549019607843;DR.cons.seq=ACTAAACCCTAGT;DR.in.MGE.occurrence=1
NC_003071.7	Liftoff	sequence_feature	6204894	6205010	.	.	.	ID=CP096025_73_17;spacers=3;chromosome=CP096025;DRwidth=17;duplication=1;GC-content=31.6239316239316;DR.cons.seq=CAAATTTTCTCGCCAAA;DR.in.MGE.occurrence=1
NC_003071.7	Liftoff	sequence_feature	6220070	6220143	.	.	.	ID=CP096025_176_15;spacers=2;chromosome=CP096025;DRwidth=15;duplication=1;GC-content=41.8918918918919;DR.cons.seq=TTTCAACCCAAACTA;DR.in.MGE.occurrence=0
NC_003071.7	Liftoff	sequence_feature	6220835	6220944	.	.	.	ID=CP096025_316_13;spacers=3;chromosome=CP096025;DRwidth=13;duplication=1;GC-content=32.7272727272727;DR.cons.seq=CTGATGGTGTTTG;DR.in.MGE.occurrence=1
NC_003071.7	Liftoff	sequence_feature	6344500	6344604	.	.	.	ID=CP096025_321_13;spacers=3;chromosome=CP096025;DRwidth=13;duplication=7;GC-content=25.7142857142857;DR.cons.seq=TCAATAATTCTTT;DR.in.MGE.occurrence=10
NC_003071.7	Liftoff	sequence_feature	6430193	6430278	.	.	.	ID=CP096025_182_15;spacers=2;chromosome=CP096025;DRwidth=15;duplication=1;GC-content=24.4186046511628;DR.cons.seq=ATTTACAAGGGTTTT;DR.in.MGE.occurrence=40
NC_003071.7	Liftoff	sequence_feature	6442577	6442650	.	.	.	ID=CP096025_483_11;spacers=2;chromosome=CP096025;DRwidth=11;duplication=2;GC-content=41.8918918918919;DR.cons.seq=CAATCGACCAC;DR.in.MGE.occurrence=22
NC_003071.7	Liftoff	sequence_feature	6459984	6460054	.	.	.	ID=CP096025_112_16;spacers=2;chromosome=CP096025;DRwidth=16;duplication=4;GC-content=35.2112676056338;DR.cons.seq=ATCACAAACCAGTCCA;DR.in.MGE.occurrence=13
NC_003071.7	Liftoff	sequence_feature	6463860	6463933	.	.	.	ID=CP096025_484_11;spacers=2;chromosome=CP096025;DRwidth=11;duplication=1;GC-content=35.1351351351351;DR.cons.seq=AAAGCAGCATA;DR.in.MGE.occurrence=5
NC_003071.7	Liftoff	sequence_feature	6472242	6472307	.	.	.	ID=CP096025_325_13;spacers=2;chromosome=CP096025;DRwidth=13;duplication=1;GC-content=24.2424242424242;DR.cons.seq=ACAACTTAAACAC;DR.in.MGE.occurrence=2
NC_003071.7	Liftoff	sequence_feature	6480795	6480872	.	.	.	ID=CP096025_327_13;spacers=2;chromosome=CP096025;DRwidth=13;duplication=1;GC-content=28.2051282051282;DR.cons.seq=TTTTACAATTAAA;DR.in.MGE.occurrence=63
NC_003071.7	Liftoff	sequence_feature	6517340	6517453	.	.	.	ID=CP096025_616_12;spacers=4;chromosome=CP096025;DRwidth=12;duplication=1;GC-content=57.0175438596491;DR.cons.seq=GACCGATTGGTC;DR.in.MGE.occurrence=1
NC_003071.7	Liftoff	sequence_feature	6548558	6548627	.	.	.	ID=CP096025_491_11;spacers=2;chromosome=CP096025;DRwidth=11;duplication=1;GC-content=37.1428571428571;DR.cons.seq=TTTTCAACGTC;DR.in.MGE.occurrence=4
NC_003071.7	Liftoff	sequence_feature	6567256	6567341	.	.	.	ID=CP096025_624_12;spacers=2;chromosome=CP096025;DRwidth=12;duplication=8;GC-content=29.0697674418605;DR.cons.seq=AATGATTTACAA;DR.in.MGE.occurrence=287
NC_003071.7	Liftoff	sequence_feature	6570241	6570318	.	.	.	ID=CP096025_500_11;spacers=2;chromosome=CP096025;DRwidth=11;duplication=6;GC-content=23.0769230769231;DR.cons.seq=ATGATTTACAA;DR.in.MGE.occurrence=410
NC_003071.7	Liftoff	sequence_feature	6571604	6571660	.	.	.	ID=CP096025_503_11;spacers=2;chromosome=CP096025;DRwidth=11;duplication=6;GC-content=26.3157894736842;DR.cons.seq=ATGATTTACAA;DR.in.MGE.occurrence=410
NC_003071.7	Liftoff	sequence_feature	6574092	6574150	.	.	.	ID=CP096025_509_11;spacers=2;chromosome=CP096025;DRwidth=11;duplication=8;GC-content=27.1186440677966;DR.cons.seq=ATTTTAAAAGG;DR.in.MGE.occurrence=361
NC_003071.7	Liftoff	sequence_feature	6574589	6574663	.	.	.	ID=CP096025_636_12;spacers=2;chromosome=CP096025;DRwidth=12;duplication=7;GC-content=26.6666666666667;DR.cons.seq=ACAGATAAAACC;DR.in.MGE.occurrence=5
NC_003071.7	Liftoff	sequence_feature	6586837	6586977	.	.	.	ID=CP096025_256_14;spacers=3;chromosome=CP096025;DRwidth=14;duplication=1;GC-content=33.3333333333333;DR.cons.seq=TGTGAACGTATGTT;DR.in.MGE.occurrence=0
NC_003071.7	Liftoff	sequence_feature	6593455	6593540	.	.	.	ID=CP096025_644_12;spacers=2;chromosome=CP096025;DRwidth=12;duplication=8;GC-content=29.0697674418605;DR.cons.seq=AATGATTTACAA;DR.in.MGE.occurrence=287
NC_003071.7	Liftoff	sequence_feature	6604356	6604430	.	.	.	ID=CP096025_650_12;spacers=2;chromosome=CP096025;DRwidth=12;duplication=7;GC-content=26.6666666666667;DR.cons.seq=ACAGATAAAACC;DR.in.MGE.occurrence=5
NC_003071.7	Liftoff	sequence_feature	6607310	6607390	.	.	.	ID=CP096025_651_12;spacers=2;chromosome=CP096025;DRwidth=12;duplication=6;GC-content=29.6296296296296;DR.cons.seq=AGTATAACGAAT;DR.in.MGE.occurrence=28
NC_003071.7	Liftoff	sequence_feature	6646403	6646473	.	.	.	ID=CP096025_515_11;spacers=2;chromosome=CP096025;DRwidth=11;duplication=1;GC-content=19.7183098591549;DR.cons.seq=CTTATAATGTT;DR.in.MGE.occurrence=19
NC_003071.7	Liftoff	sequence_feature	6659147	6659245	.	.	.	ID=CP096025_257_14;spacers=2;chromosome=CP096025;DRwidth=14;duplication=1;GC-content=23.2323232323232;DR.cons.seq=CTTGTAAATCTTTT;DR.in.MGE.occurrence=249
NC_003071.7	Liftoff	sequence_feature	6659175	6659249	.	.	.	ID=CP096025_660_12;spacers=2;chromosome=CP096025;DRwidth=12;duplication=1;GC-content=18.6666666666667;DR.cons.seq=AATGATTTACAA;DR.in.MGE.occurrence=287
NC_003071.7	Liftoff	sequence_feature	6659289	6659355	.	.	.	ID=CP096025_661_12;spacers=2;chromosome=CP096025;DRwidth=12;duplication=17;GC-content=19.4029850746269;DR.cons.seq=AATGATTTACAA;DR.in.MGE.occurrence=287
NC_003071.7	Liftoff	sequence_feature	6659290	6659355	.	.	.	ID=CP096025_519_11;spacers=2;chromosome=CP096025;DRwidth=11;duplication=17;GC-content=19.6969696969697;DR.cons.seq=ATGATTTACAA;DR.in.MGE.occurrence=410
NC_003071.7	Liftoff	sequence_feature	6659792	6659888	.	.	.	ID=CP096025_663_12;spacers=2;chromosome=CP096025;DRwidth=12;duplication=20;GC-content=24.7422680412371;DR.cons.seq=AATGATTTACAA;DR.in.MGE.occurrence=287
NC_003071.7	Liftoff	sequence_feature	6660361	6660427	.	.	.	ID=CP096025_665_12;spacers=2;chromosome=CP096025;DRwidth=12;duplication=1;GC-content=17.910447761194;DR.cons.seq=AATGATTTACAA;DR.in.MGE.occurrence=287
NC_003071.7	Liftoff	sequence_feature	6660362	6660427	.	.	.	ID=CP096025_526_11;spacers=2;chromosome=CP096025;DRwidth=11;duplication=1;GC-content=18.1818181818182;DR.cons.seq=ATGATTTACAA;DR.in.MGE.occurrence=410
NC_003071.7	Liftoff	sequence_feature	6691678	6691740	.	.	.	ID=CP096025_672_12;spacers=2;chromosome=CP096025;DRwidth=12;duplication=10;GC-content=26.984126984127;DR.cons.seq=AAAATCTGTTAT;DR.in.MGE.occurrence=17
NC_003071.7	Liftoff	sequence_feature	6691730	6691810	.	.	.	ID=CP096025_264_14;spacers=2;chromosome=CP096025;DRwidth=14;duplication=10;GC-content=25.9259259259259;DR.cons.seq=TATTTCTTATCAAT;DR.in.MGE.occurrence=7
NC_003071.7	Liftoff	sequence_feature	6691875	6691970	.	.	.	ID=CP096025_674_12;spacers=3;chromosome=CP096025;DRwidth=12;duplication=1;GC-content=31.25;DR.cons.seq=AAAATCTGTTAT;DR.in.MGE.occurrence=17
NC_003071.7	Liftoff	sequence_feature	6727370	6727438	.	.	.	ID=CP096025_344_13;spacers=2;chromosome=CP096025;DRwidth=13;duplication=1;GC-content=59.4202898550725;DR.cons.seq=AGCTCACCTCCGT;DR.in.MGE.occurrence=0
NC_003071.7	Liftoff	sequence_feature	6730320	6730403	.	.	.	ID=CP096025_684_12;spacers=3;chromosome=CP096025;DRwidth=12;duplication=1;GC-content=17.8571428571429;DR.cons.seq=AATGATTTACAA;DR.in.MGE.occurrence=287
NC_003071.7	Liftoff	sequence_feature	6739057	6739128	.	.	.	ID=CP096025_266_14;spacers=2;chromosome=CP096025;DRwidth=14;duplication=1;GC-content=20.8333333333333;DR.cons.seq=AGTAGACACTTTTT;DR.in.MGE.occurrence=11
NC_003071.7	Liftoff	sequence_feature	6807818	6807929	.	.	.	ID=CP096025_345_13;spacers=3;chromosome=CP096025;DRwidth=13;duplication=1;GC-content=33.9285714285714;DR.cons.seq=AAGACATGACAAC;DR.in.MGE.occurrence=0
NC_003071.7	Liftoff	sequence_feature	6834853	6834911	.	.	.	ID=CP096025_144_10;spacers=2;chromosome=CP096025;DRwidth=10;duplication=1;GC-content=40.6779661016949;DR.cons.seq=TGACCACCGT;DR.in.MGE.occurrence=3
NC_003071.7	Liftoff	sequence_feature	6897291	6897366	.	.	.	ID=CP096025_698_12;spacers=2;chromosome=CP096025;DRwidth=12;duplication=1;GC-content=14.4736842105263;DR.cons.seq=ATAAATTGATAA;DR.in.MGE.occurrence=30
NC_003071.7	Liftoff	sequence_feature	6909299	6909387	.	.	.	ID=CP096025_703_12;spacers=2;chromosome=CP096025;DRwidth=12;duplication=1;GC-content=35.9550561797753;DR.cons.seq=GAAATGAGATTA;DR.in.MGE.occurrence=6
NC_003071.7	Liftoff	sequence_feature	6946062	6946115	.	.	.	ID=CP096025_557_11;spacers=2;chromosome=CP096025;DRwidth=11;duplication=1;GC-content=27.7777777777778;DR.cons.seq=ATTCAACAACT;DR.in.MGE.occurrence=24
NC_003071.7	Liftoff	sequence_feature	6949941	6950004	.	.	.	ID=CP096025_558_11;spacers=2;chromosome=CP096025;DRwidth=11;duplication=1;GC-content=20.3125;DR.cons.seq=AAGTAAACTAT;DR.in.MGE.occurrence=17
NC_003071.7	Liftoff	sequence_feature	7006391	7006501	.	.	.	ID=CP096025_66_19;spacers=2;chromosome=CP096025;DRwidth=19;duplication=1;GC-content=32.4324324324324;DR.cons.seq=TTGTTATGTCACAGTTAAA;DR.in.MGE.occurrence=1
NC_003071.7	Liftoff	sequence_feature	7045370	7045468	.	.	.	ID=CP096025_713_12;spacers=3;chromosome=CP096025;DRwidth=12;duplication=1;GC-content=55.5555555555556;DR.cons.seq=TCAAGGTGGTTA;DR.in.MGE.occurrence=2
NC_003071.7	Liftoff	sequence_feature	7065061	7065173	.	.	.	ID=CP096025_348_13;spacers=3;chromosome=CP096025;DRwidth=13;duplication=1;GC-content=31.858407079646;DR.cons.seq=TGGGTTTAAATGG;DR.in.MGE.occurrence=6
NC_003071.7	Liftoff	sequence_feature	7070956	7071044	.	.	.	ID=CP096025_349_13;spacers=3;chromosome=CP096025;DRwidth=13;duplication=1;GC-content=23.5955056179775;DR.cons.seq=TAAATGTTTTGGT;DR.in.MGE.occurrence=12
NC_003071.7	Liftoff	sequence_feature	7167092	7167178	.	.	.	ID=CP096025_279_14;spacers=2;chromosome=CP096025;DRwidth=14;duplication=1;GC-content=22.9885057471264;DR.cons.seq=AATTGTTATTAAAT;DR.in.MGE.occurrence=20
NC_003071.7	Liftoff	sequence_feature	7211721	7211785	.	.	.	ID=CP096025_149_10;spacers=2;chromosome=CP096025;DRwidth=10;duplication=1;GC-content=41.5384615384615;DR.cons.seq=GAACGTCCAA;DR.in.MGE.occurrence=5
NC_003071.7	Liftoff	sequence_feature	7212698	7212777	.	.	.	ID=CP096025_568_11;spacers=2;chromosome=CP096025;DRwidth=11;duplication=1;GC-content=38.75;DR.cons.seq=AGCTGCAAATG;DR.in.MGE.occurrence=8
NC_003071.7	Liftoff	sequence_feature	7232081	7232146	.	.	.	ID=CP096025_569_11;spacers=2;chromosome=CP096025;DRwidth=11;duplication=1;GC-content=28.7878787878788;DR.cons.seq=ACAAAAGAGAA;DR.in.MGE.occurrence=53
NC_003071.7	Liftoff	sequence_feature	7306172	7306270	.	.	.	ID=CP096025_361_13;spacers=3;chromosome=CP096025;DRwidth=13;duplication=1;GC-content=28.2828282828283;DR.cons.seq=AAGTTGATGCAAA;DR.in.MGE.occurrence=2
NC_003071.7	Liftoff	sequence_feature	7311782	7311868	.	.	.	ID=CP096025_740_12;spacers=2;chromosome=CP096025;DRwidth=12;duplication=1;GC-content=32.183908045977;DR.cons.seq=AAGTTCGGTTTA;DR.in.MGE.occurrence=2
NC_003071.7	Liftoff	sequence_feature	7348539	7348633	.	.	.	ID=CP096025_363_13;spacers=2;chromosome=CP096025;DRwidth=13;duplication=2;GC-content=15.7894736842105;DR.cons.seq=ATAGATGAATCTA;DR.in.MGE.occurrence=4
NC_003071.7	Liftoff	sequence_feature	7369817	7369889	.	.	.	ID=CP096025_577_11;spacers=2;chromosome=CP096025;DRwidth=11;duplication=1;GC-content=30.1369863013699;DR.cons.seq=CTCCAATGGTT;DR.in.MGE.occurrence=10
NC_003071.7	Liftoff	sequence_feature	7416050	7416123	.	.	.	ID=CP096025_752_12;spacers=2;chromosome=CP096025;DRwidth=12;duplication=1;GC-content=17.5675675675676;DR.cons.seq=TTGAAAATATTA;DR.in.MGE.occurrence=33
NC_003071.7	Liftoff	sequence_feature	7503337	7503423	.	.	.	ID=CP096025_288_14;spacers=2;chromosome=CP096025;DRwidth=14;duplication=1;GC-content=29.8850574712644;DR.cons.seq=GAGTTTTCGTTCAC;DR.in.MGE.occurrence=0
NC_003071.7	Liftoff	sequence_feature	7508692	7508792	.	.	.	ID=CP096025_150_10;spacers=4;chromosome=CP096025;DRwidth=10;duplication=1;GC-content=58.4158415841584;DR.cons.seq=AGTCTCCGTC;DR.in.MGE.occurrence=4
NC_003071.7	Liftoff	sequence_feature	7511403	7511487	.	.	.	ID=CP096025_582_11;spacers=2;chromosome=CP096025;DRwidth=11;duplication=1;GC-content=36.4705882352941;DR.cons.seq=CATTAGCATAT;DR.in.MGE.occurrence=8
NC_003071.7	Liftoff	sequence_feature	7615821	7615906	.	.	.	ID=CP096025_589_11;spacers=2;chromosome=CP096025;DRwidth=11;duplication=1;GC-content=36.046511627907;DR.cons.seq=TTGAAAACTTT;DR.in.MGE.occurrence=70
NC_003071.7	Liftoff	sequence_feature	7751794	7751881	.	.	.	ID=CP096025_370_13;spacers=2;chromosome=CP096025;DRwidth=13;duplication=1;GC-content=21.5909090909091;DR.cons.seq=ATATGTTACATGT;DR.in.MGE.occurrence=2
NC_003071.7	Liftoff	sequence_feature	7842802	7842948	.	.	.	ID=CP096025_373_13;spacers=4;chromosome=CP096025;DRwidth=13;duplication=1;GC-content=30.6122448979592;DR.cons.seq=ATGTTTAGAATCT;DR.in.MGE.occurrence=0
NC_003071.7	Liftoff	sequence_feature	7910747	7910811	.	.	.	ID=CP096025_377_13;spacers=2;chromosome=CP096025;DRwidth=13;duplication=1;GC-content=18.4615384615385;DR.cons.seq=TCTTTTGTACAAA;DR.in.MGE.occurrence=1
NC_003071.7	Liftoff	sequence_feature	7917651	7917722	.	.	.	ID=CP096025_784_12;spacers=2;chromosome=CP096025;DRwidth=12;duplication=1;GC-content=38.8888888888889;DR.cons.seq=ACCTTTCTGTTT;DR.in.MGE.occurrence=1
NC_003071.7	Liftoff	sequence_feature	7952600	7952700	.	.	.	ID=CP096025_133_16;spacers=2;chromosome=CP096025;DRwidth=16;duplication=1;GC-content=22.7722772277228;DR.cons.seq=AGTTTTCTTAGATATT;DR.in.MGE.occurrence=0
NC_003071.7	Liftoff	sequence_feature	7972759	7972838	.	.	.	ID=CP096025_605_11;spacers=2;chromosome=CP096025;DRwidth=11;duplication=1;GC-content=20;DR.cons.seq=TTTGTAAAATA;DR.in.MGE.occurrence=138
NC_003071.7	Liftoff	sequence_feature	7973120	7973179	.	.	.	ID=CP096025_606_11;spacers=2;chromosome=CP096025;DRwidth=11;duplication=1;GC-content=26.6666666666667;DR.cons.seq=TTTGTAAAATA;DR.in.MGE.occurrence=138
NC_003071.7	Liftoff	sequence_feature	8038750	8038832	.	.	.	ID=CP096025_786_12;spacers=2;chromosome=CP096025;DRwidth=12;duplication=2;GC-content=27.710843373494;DR.cons.seq=ATATAAGAGACA;DR.in.MGE.occurrence=14
NC_003071.7	Liftoff	sequence_feature	8041811	8041884	.	.	.	ID=CP096025_300_14;spacers=2;chromosome=CP096025;DRwidth=14;duplication=1;GC-content=10.8108108108108;DR.cons.seq=AAAATAGTTATTTT;DR.in.MGE.occurrence=6
NC_003071.7	Liftoff	sequence_feature	8093561	8093670	.	.	.	ID=CP096025_381_13;spacers=3;chromosome=CP096025;DRwidth=13;duplication=1;GC-content=44.5454545454545;DR.cons.seq=TCTATTCCTCGTT;DR.in.MGE.occurrence=0
NC_003071.7	Liftoff	sequence_feature	8107860	8107933	.	.	.	ID=CP096025_617_11;spacers=2;chromosome=CP096025;DRwidth=11;duplication=1;GC-content=47.2972972972973;DR.cons.seq=CGTGACTTTTC;DR.in.MGE.occurrence=2
NC_003071.7	Liftoff	sequence_feature	8255250	8255325	.	.	.	ID=CP096025_622_11;spacers=2;chromosome=CP096025;DRwidth=11;duplication=1;GC-content=22.3684210526316;DR.cons.seq=TATTTTCGTAG;DR.in.MGE.occurrence=11
NC_003071.7	Liftoff	sequence_feature	8280103	8280194	.	.	.	ID=CP096025_310_14;spacers=2;chromosome=CP096025;DRwidth=14;duplication=1;GC-content=30.4347826086957;DR.cons.seq=ATAAATAGTTATTT;DR.in.MGE.occurrence=4
NC_003071.7	Liftoff	sequence_feature	8400737	8400788	.	.	.	ID=CP096025_157_10;spacers=2;chromosome=CP096025;DRwidth=10;duplication=1;GC-content=34.6153846153846;DR.cons.seq=GTAGATAAGC;DR.in.MGE.occurrence=13
NC_003071.7	Liftoff	sequence_feature	8410747	8410820	.	.	.	ID=CP096025_627_11;spacers=2;chromosome=CP096025;DRwidth=11;duplication=1;GC-content=22.972972972973;DR.cons.seq=CGAATAATTAA;DR.in.MGE.occurrence=11
NC_003071.7	Liftoff	sequence_feature	8533744	8533848	.	.	.	ID=CP096025_316_14;spacers=3;chromosome=CP096025;DRwidth=14;duplication=1;GC-content=24.7619047619048;DR.cons.seq=AAGATATAACTGTT;DR.in.MGE.occurrence=0
NC_003071.7	Liftoff	sequence_feature	8578790	8578901	.	.	.	ID=CP096025_59_20;spacers=2;chromosome=CP096025;DRwidth=20;duplication=1;GC-content=18.75;DR.cons.seq=TTTTAAAATCTAGTGTTATT;DR.in.MGE.occurrence=4
NC_003071.7	Liftoff	sequence_feature	8682393	8682478	.	.	.	ID=CP096025_828_12;spacers=2;chromosome=CP096025;DRwidth=12;duplication=1;GC-content=37.2093023255814;DR.cons.seq=TGGGTTTATGGA;DR.in.MGE.occurrence=0
NC_003071.7	Liftoff	sequence_feature	8730988	8731069	.	.	.	ID=CP096025_401_13;spacers=2;chromosome=CP096025;DRwidth=13;duplication=1;GC-content=24.390243902439;DR.cons.seq=AATAAACTGTATT;DR.in.MGE.occurrence=6
NC_003071.7	Liftoff	sequence_feature	8957066	8957150	.	.	.	ID=CP096025_654_11;spacers=2;chromosome=CP096025;DRwidth=11;duplication=1;GC-content=32.9411764705882;DR.cons.seq=ATACATGTGAG;DR.in.MGE.occurrence=10
NC_003071.7	Liftoff	sequence_feature	8979634	8979693	.	.	.	ID=CP096025_160_10;spacers=2;chromosome=CP096025;DRwidth=10;duplication=1;GC-content=56.6666666666667;DR.cons.seq=AGATTCCTCC;DR.in.MGE.occurrence=12
NC_003071.7	Liftoff	sequence_feature	9007725	9007777	.	.	.	ID=CP096025_661_11;spacers=2;chromosome=CP096025;DRwidth=11;duplication=1;GC-content=60.377358490566;DR.cons.seq=CCAAGGACACC;DR.in.MGE.occurrence=0
NC_003071.7	Liftoff	sequence_feature	9068050	9068114	.	.	.	ID=CP096025_663_11;spacers=2;chromosome=CP096025;DRwidth=11;duplication=1;GC-content=23.0769230769231;DR.cons.seq=ATTTTGTGATT;DR.in.MGE.occurrence=134
NC_003071.7	Liftoff	sequence_feature	9078152	9078232	.	.	.	ID=CP096025_408_13;spacers=2;chromosome=CP096025;DRwidth=13;duplication=1;GC-content=25.9259259259259;DR.cons.seq=GAAAAATACCTCA;DR.in.MGE.occurrence=1
NC_003071.7	Liftoff	sequence_feature	9086212	9086268	.	.	.	ID=CP096025_664_11;spacers=2;chromosome=CP096025;DRwidth=11;duplication=1;GC-content=40.3508771929825;DR.cons.seq=ACAAGGACATG;DR.in.MGE.occurrence=6
NC_003071.7	Liftoff	sequence_feature	9172384	9172466	.	.	.	ID=CP096025_410_13;spacers=2;chromosome=CP096025;DRwidth=13;duplication=1;GC-content=45.7831325301205;DR.cons.seq=CATAAGCCCTCCG;DR.in.MGE.occurrence=0
NC_003071.7	Liftoff	sequence_feature	9206775	9206830	.	.	.	ID=CP096025_672_11;spacers=2;chromosome=CP096025;DRwidth=11;duplication=1;GC-content=66.0714285714286;DR.cons.seq=CCAGTACCAGC;DR.in.MGE.occurrence=0
NC_003071.7	Liftoff	sequence_feature	9258658	9258728	.	.	.	ID=CP096025_677_11;spacers=2;chromosome=CP096025;DRwidth=11;duplication=1;GC-content=26.7605633802817;DR.cons.seq=CACCAAGAAAA;DR.in.MGE.occurrence=22
NC_003071.7	Liftoff	sequence_feature	9336923	9337005	.	.	.	ID=CP096025_864_12;spacers=2;chromosome=CP096025;DRwidth=12;duplication=1;GC-content=32.5301204819277;DR.cons.seq=TGGGATTTTATT;DR.in.MGE.occurrence=11
NC_003071.7	Liftoff	sequence_feature	9353607	9353695	.	.	.	ID=CP096025_411_13;spacers=2;chromosome=CP096025;DRwidth=13;duplication=1;GC-content=48.314606741573;DR.cons.seq=CCAAATCTCCCTT;DR.in.MGE.occurrence=0
NC_003071.7	Liftoff	sequence_feature	9387902	9387961	.	.	.	ID=CP096025_868_12;spacers=2;chromosome=CP096025;DRwidth=12;duplication=1;GC-content=51.6666666666667;DR.cons.seq=GATGAGGATGCG;DR.in.MGE.occurrence=1
NC_003071.7	Liftoff	sequence_feature	9393254	9393318	.	.	.	ID=CP096025_869_12;spacers=2;chromosome=CP096025;DRwidth=12;duplication=1;GC-content=38.4615384615385;DR.cons.seq=CTTCGATTTCTT;DR.in.MGE.occurrence=11
NC_003071.7	Liftoff	sequence_feature	9501714	9501775	.	.	.	ID=CP096025_686_11;spacers=2;chromosome=CP096025;DRwidth=11;duplication=1;GC-content=27.4193548387097;DR.cons.seq=AATTCACAGAA;DR.in.MGE.occurrence=8
NC_003071.7	Liftoff	sequence_feature	9548515	9548602	.	.	.	ID=CP096025_346_14;spacers=2;chromosome=CP096025;DRwidth=14;duplication=1;GC-content=21.5909090909091;DR.cons.seq=TGAAGTTATTTATC;DR.in.MGE.occurrence=0
NC_003071.7	Liftoff	sequence_feature	9652797	9652878	.	.	.	ID=CP096025_891_12;spacers=3;chromosome=CP096025;DRwidth=12;duplication=1;GC-content=29.2682926829268;DR.cons.seq=AAAATTAGGGTT;DR.in.MGE.occurrence=33
NC_003071.7	Liftoff	sequence_feature	9731611	9731713	.	.	.	ID=CP096025_425_13;spacers=3;chromosome=CP096025;DRwidth=13;duplication=1;GC-content=33.9805825242718;DR.cons.seq=TTTTTCCTCTTAT;DR.in.MGE.occurrence=1
NC_003071.7	Liftoff	sequence_feature	9818959	9819049	.	.	.	ID=CP096025_357_14;spacers=2;chromosome=CP096025;DRwidth=14;duplication=1;GC-content=18.6813186813187;DR.cons.seq=AAAATACTTAATAT;DR.in.MGE.occurrence=2
NC_003071.7	Liftoff	sequence_feature	9915350	9915429	.	.	.	ID=CP096025_165_10;spacers=2;chromosome=CP096025;DRwidth=10;duplication=1;GC-content=40;DR.cons.seq=TCTCCGGCGA;DR.in.MGE.occurrence=30
NC_003071.7	Liftoff	sequence_feature	9943841	9943913	.	.	.	ID=CP096025_913_12;spacers=2;chromosome=CP096025;DRwidth=12;duplication=1;GC-content=28.7671232876712;DR.cons.seq=TATTCTTTGTTT;DR.in.MGE.occurrence=21
NC_003071.7	Liftoff	sequence_feature	10006444	10006508	.	.	.	ID=CP096025_922_12;spacers=2;chromosome=CP096025;DRwidth=12;duplication=3;GC-content=26.1538461538462;DR.cons.seq=AGTATTTCCTAA;DR.in.MGE.occurrence=4
NC_003071.7	Liftoff	sequence_feature	10019773	10019842	.	.	.	ID=CP096025_370_14;spacers=2;chromosome=CP096025;DRwidth=14;duplication=12;GC-content=27.1428571428571;DR.cons.seq=TGAAATTCTAGAAT;DR.in.MGE.occurrence=5
NC_003071.7	Liftoff	sequence_feature	10019942	10020011	.	.	.	ID=CP096025_371_14;spacers=2;chromosome=CP096025;DRwidth=14;duplication=12;GC-content=22.8571428571429;DR.cons.seq=TGAAATTCTAGAAT;DR.in.MGE.occurrence=5
NC_003071.7	Liftoff	sequence_feature	10020111	10020180	.	.	.	ID=CP096025_372_14;spacers=2;chromosome=CP096025;DRwidth=14;duplication=29;GC-content=24.2857142857143;DR.cons.seq=TGAAATTCTAGAAT;DR.in.MGE.occurrence=5
NC_003071.7	Liftoff	sequence_feature	10029106	10029166	.	.	.	ID=CP096025_702_11;spacers=2;chromosome=CP096025;DRwidth=11;duplication=1;GC-content=29.5081967213115;DR.cons.seq=TTGGAAAGAGA;DR.in.MGE.occurrence=27
NC_003071.7	Liftoff	sequence_feature	10064861	10064936	.	.	.	ID=CP096025_437_13;spacers=2;chromosome=CP096025;DRwidth=13;duplication=1;GC-content=40.7894736842105;DR.cons.seq=AGTACACGTTACT;DR.in.MGE.occurrence=0
NC_003071.7	Liftoff	sequence_feature	10077302	10077402	.	.	.	ID=CP096025_438_13;spacers=2;chromosome=CP096025;DRwidth=13;duplication=1;GC-content=23.7623762376238;DR.cons.seq=TGAAAAATGTTAA;DR.in.MGE.occurrence=7
NC_003071.7	Liftoff	sequence_feature	10116015	10116107	.	.	.	ID=CP096025_156_16;spacers=2;chromosome=CP096025;DRwidth=16;duplication=1;GC-content=35.4838709677419;DR.cons.seq=CAACTCATCTCCATTT;DR.in.MGE.occurrence=0
NC_003071.7	Liftoff	sequence_feature	10140767	10140834	.	.	.	ID=CP096025_376_14;spacers=2;chromosome=CP096025;DRwidth=14;duplication=1;GC-content=51.4705882352941;DR.cons.seq=CTTCTTCTCCTAAT;DR.in.MGE.occurrence=1
NC_003071.7	Liftoff	sequence_feature	10144941	10145082	.	.	.	ID=CP096025_106_18;spacers=2;chromosome=CP096025;DRwidth=18;duplication=1;GC-content=30.2816901408451;DR.cons.seq=CAAATATAACCAAATGTA;DR.in.MGE.occurrence=4
NC_003071.7	Liftoff	sequence_feature	10150578	10150657	.	.	.	ID=CP096025_440_13;spacers=2;chromosome=CP096025;DRwidth=13;duplication=1;GC-content=20;DR.cons.seq=AATTAGATGTTCT;DR.in.MGE.occurrence=1
NC_003071.7	Liftoff	sequence_feature	10388003	10388149	.	.	.	ID=CP096025_118_17;spacers=3;chromosome=CP096025;DRwidth=17;duplication=1;GC-content=33.3333333333333;DR.cons.seq=TTTTGAGTTCTATCTTC;DR.in.MGE.occurrence=0
NC_003071.7	Liftoff	sequence_feature	10391068	10391148	.	.	.	ID=CP096025_948_12;spacers=2;chromosome=CP096025;DRwidth=12;duplication=1;GC-content=50.6172839506173;DR.cons.seq=AGGTTGACAGAG;DR.in.MGE.occurrence=0
NC_003071.7	Liftoff	sequence_feature	10434406	10434486	.	.	.	ID=CP096025_382_14;spacers=2;chromosome=CP096025;DRwidth=14;duplication=1;GC-content=14.8148148148148;DR.cons.seq=TATTAGGAAATAAA;DR.in.MGE.occurrence=3
NC_003071.7	Liftoff	sequence_feature	10445037	10445093	.	.	.	ID=CP096025_718_11;spacers=2;chromosome=CP096025;DRwidth=11;duplication=1;GC-content=70.1754385964912;DR.cons.seq=CCACCTCCGGC;DR.in.MGE.occurrence=9
NC_003071.7	Liftoff	sequence_feature	10592475	10592557	.	.	.	ID=CP096025_726_11;spacers=3;chromosome=CP096025;DRwidth=11;duplication=4;GC-content=43.3734939759036;DR.cons.seq=GGCTGAGTTAT;DR.in.MGE.occurrence=271
NC_003071.7	Liftoff	sequence_feature	10592589	10592686	.	.	.	ID=CP096025_727_11;spacers=4;chromosome=CP096025;DRwidth=11;duplication=2;GC-content=42.8571428571429;DR.cons.seq=GGCTGAGTTAT;DR.in.MGE.occurrence=271
NC_003071.7	Liftoff	sequence_feature	10592794	10592856	.	.	.	ID=CP096025_728_11;spacers=2;chromosome=CP096025;DRwidth=11;duplication=3;GC-content=46.031746031746;DR.cons.seq=GGCTGAGTTAT;DR.in.MGE.occurrence=271
NC_003071.7	Liftoff	sequence_feature	10592903	10592965	.	.	.	ID=CP096025_729_11;spacers=2;chromosome=CP096025;DRwidth=11;duplication=2;GC-content=44.4444444444444;DR.cons.seq=GGCTGAGTTAT;DR.in.MGE.occurrence=271
NC_003071.7	Liftoff	sequence_feature	10596083	10596187	.	.	.	ID=CP096025_731_11;spacers=3;chromosome=CP096025;DRwidth=11;duplication=1;GC-content=35.2380952380952;DR.cons.seq=GGCTGAGTTAT;DR.in.MGE.occurrence=271
NC_003071.7	Liftoff	sequence_feature	10597514	10597580	.	.	.	ID=CP096025_450_13;spacers=2;chromosome=CP096025;DRwidth=13;duplication=1;GC-content=43.2835820895522;DR.cons.seq=AACTCAGCCGTAA;DR.in.MGE.occurrence=99
NC_003071.7	Liftoff	sequence_feature	10597514	10597579	.	.	.	ID=CP096025_965_12;spacers=2;chromosome=CP096025;DRwidth=12;duplication=1;GC-content=42.4242424242424;DR.cons.seq=AACTCAGCCGTA;DR.in.MGE.occurrence=134
NC_003071.7	Liftoff	sequence_feature	10597628	10597708	.	.	.	ID=CP096025_386_14;spacers=2;chromosome=CP096025;DRwidth=14;duplication=4;GC-content=40.7407407407407;DR.cons.seq=AACTCAGCCGTATA;DR.in.MGE.occurrence=19
NC_003071.7	Liftoff	sequence_feature	10597628	10597707	.	.	.	ID=CP096025_451_13;spacers=2;chromosome=CP096025;DRwidth=13;duplication=4;GC-content=41.25;DR.cons.seq=AACTCAGCCGTAA;DR.in.MGE.occurrence=99
NC_003071.7	Liftoff	sequence_feature	10597628	10597706	.	.	.	ID=CP096025_966_12;spacers=2;chromosome=CP096025;DRwidth=12;duplication=4;GC-content=41.7721518987342;DR.cons.seq=AACTCAGCCGTA;DR.in.MGE.occurrence=134
NC_003071.7	Liftoff	sequence_feature	10597780	10597860	.	.	.	ID=CP096025_387_14;spacers=2;chromosome=CP096025;DRwidth=14;duplication=4;GC-content=41.9753086419753;DR.cons.seq=AACTCAGCCGTATA;DR.in.MGE.occurrence=19
NC_003071.7	Liftoff	sequence_feature	10597780	10597859	.	.	.	ID=CP096025_452_13;spacers=2;chromosome=CP096025;DRwidth=13;duplication=4;GC-content=42.5;DR.cons.seq=AACTCAGCCGTAA;DR.in.MGE.occurrence=99
NC_003071.7	Liftoff	sequence_feature	10597780	10597858	.	.	.	ID=CP096025_967_12;spacers=2;chromosome=CP096025;DRwidth=12;duplication=4;GC-content=43.0379746835443;DR.cons.seq=AACTCAGCCGTA;DR.in.MGE.occurrence=134
NC_003071.7	Liftoff	sequence_feature	10597926	10598006	.	.	.	ID=CP096025_388_14;spacers=2;chromosome=CP096025;DRwidth=14;duplication=4;GC-content=38.2716049382716;DR.cons.seq=AACTCAGCCGTATA;DR.in.MGE.occurrence=19
NC_003071.7	Liftoff	sequence_feature	10597926	10598005	.	.	.	ID=CP096025_453_13;spacers=2;chromosome=CP096025;DRwidth=13;duplication=4;GC-content=38.75;DR.cons.seq=AACTCAGCCGTAA;DR.in.MGE.occurrence=99
NC_003071.7	Liftoff	sequence_feature	10597926	10598004	.	.	.	ID=CP096025_968_12;spacers=2;chromosome=CP096025;DRwidth=12;duplication=4;GC-content=39.2405063291139;DR.cons.seq=AACTCAGCCGTA;DR.in.MGE.occurrence=134
NC_003071.7	Liftoff	sequence_feature	10598930	10598985	.	.	.	ID=CP096025_733_11;spacers=2;chromosome=CP096025;DRwidth=11;duplication=2;GC-content=39.2857142857143;DR.cons.seq=ATAACTCAGCC;DR.in.MGE.occurrence=271
NC_003071.7	Liftoff	sequence_feature	10599016	10599074	.	.	.	ID=CP096025_734_11;spacers=2;chromosome=CP096025;DRwidth=11;duplication=1;GC-content=38.9830508474576;DR.cons.seq=ATAACTCAGCC;DR.in.MGE.occurrence=271
NC_003071.7	Liftoff	sequence_feature	10600351	10600406	.	.	.	ID=CP096025_736_11;spacers=2;chromosome=CP096025;DRwidth=11;duplication=4;GC-content=41.0714285714286;DR.cons.seq=ATAACTCAGCC;DR.in.MGE.occurrence=271
NC_003071.7	Liftoff	sequence_feature	10601075	10601130	.	.	.	ID=CP096025_738_11;spacers=2;chromosome=CP096025;DRwidth=11;duplication=4;GC-content=41.0714285714286;DR.cons.seq=ATAACTCAGCC;DR.in.MGE.occurrence=271
NC_003071.7	Liftoff	sequence_feature	10601715	10601768	.	.	.	ID=CP096025_740_11;spacers=2;chromosome=CP096025;DRwidth=11;duplication=1;GC-content=40.7407407407407;DR.cons.seq=ATAACTCAGCC;DR.in.MGE.occurrence=271
NC_003071.7	Liftoff	sequence_feature	10602505	10602599	.	.	.	ID=CP096025_741_11;spacers=3;chromosome=CP096025;DRwidth=11;duplication=1;GC-content=35.7894736842105;DR.cons.seq=ATAACTCAGCC;DR.in.MGE.occurrence=271
NC_003071.7	Liftoff	sequence_feature	10602640	10602704	.	.	.	ID=CP096025_742_11;spacers=2;chromosome=CP096025;DRwidth=11;duplication=2;GC-content=40;DR.cons.seq=ATAACTCAGCC;DR.in.MGE.occurrence=271
NC_003071.7	Liftoff	sequence_feature	10602749	10602851	.	.	.	ID=CP096025_975_12;spacers=3;chromosome=CP096025;DRwidth=12;duplication=1;GC-content=28.1553398058252;DR.cons.seq=AAAGACAAAGTT;DR.in.MGE.occurrence=3
NC_003071.7	Liftoff	sequence_feature	10608326	10608432	.	.	.	ID=CP096025_982_12;spacers=4;chromosome=CP096025;DRwidth=12;duplication=3;GC-content=37.3831775700935;DR.cons.seq=AACTCAGCCGTA;DR.in.MGE.occurrence=134
NC_003071.7	Liftoff	sequence_feature	10612544	10612659	.	.	.	ID=CP096025_50_22;spacers=2;chromosome=CP096025;DRwidth=22;duplication=1;GC-content=26.7241379310345;DR.cons.seq=GAAGTATTTGCAATATTTTACA;DR.in.MGE.occurrence=0
NC_003071.7	Liftoff	sequence_feature	10612605	10612701	.	.	.	ID=CP096025_455_13;spacers=3;chromosome=CP096025;DRwidth=13;duplication=1;GC-content=17.5257731958763;DR.cons.seq=GCAATATTTTATA;DR.in.MGE.occurrence=1
NC_003071.7	Liftoff	sequence_feature	10668506	10668571	.	.	.	ID=CP096025_745_11;spacers=2;chromosome=CP096025;DRwidth=11;duplication=1;GC-content=28.7878787878788;DR.cons.seq=TTGAGACATAC;DR.in.MGE.occurrence=7
NC_003071.7	Liftoff	sequence_feature	10678638	10678706	.	.	.	ID=CP096025_456_13;spacers=2;chromosome=CP096025;DRwidth=13;duplication=1;GC-content=20.2898550724638;DR.cons.seq=CTTATAAAACTTA;DR.in.MGE.occurrence=5
NC_003071.7	Liftoff	sequence_feature	10739265	10739337	.	.	.	ID=CP096025_748_11;spacers=2;chromosome=CP096025;DRwidth=11;duplication=1;GC-content=19.1780821917808;DR.cons.seq=CAAAATTATTT;DR.in.MGE.occurrence=163
NC_003071.7	Liftoff	sequence_feature	10740915	10740981	.	.	.	ID=CP096025_749_11;spacers=2;chromosome=CP096025;DRwidth=11;duplication=1;GC-content=34.3283582089552;DR.cons.seq=GAGTTTGGCAA;DR.in.MGE.occurrence=4
NC_003071.7	Liftoff	sequence_feature	10790756	10790840	.	.	.	ID=CP096025_466_13;spacers=2;chromosome=CP096025;DRwidth=13;duplication=1;GC-content=34.1176470588235;DR.cons.seq=GGACTCATTGTTA;DR.in.MGE.occurrence=0
NC_003071.7	Liftoff	sequence_feature	10822021	10822095	.	.	.	ID=CP096025_470_13;spacers=2;chromosome=CP096025;DRwidth=13;duplication=1;GC-content=26.6666666666667;DR.cons.seq=ATTTTCTCTTGTT;DR.in.MGE.occurrence=4
NC_003071.7	Liftoff	sequence_feature	10950764	10950848	.	.	.	ID=CP096025_398_14;spacers=2;chromosome=CP096025;DRwidth=14;duplication=1;GC-content=30.5882352941176;DR.cons.seq=AGATTCATGGGTTT;DR.in.MGE.occurrence=1
NC_003071.7	Liftoff	sequence_feature	10988436	10988548	.	.	.	ID=CP096025_478_13;spacers=3;chromosome=CP096025;DRwidth=13;duplication=1;GC-content=46.0176991150442;DR.cons.seq=TCTTTTCAGCTGC;DR.in.MGE.occurrence=1
NC_003071.7	Liftoff	sequence_feature	11018714	11018814	.	.	.	ID=CP096025_164_16;spacers=2;chromosome=CP096025;DRwidth=16;duplication=1;GC-content=26.7326732673267;DR.cons.seq=TTCTAAAATAACGTTT;DR.in.MGE.occurrence=0
NC_003071.7	Liftoff	sequence_feature	11072010	11072071	.	.	.	ID=CP096025_400_14;spacers=2;chromosome=CP096025;DRwidth=14;duplication=1;GC-content=56.4516129032258;DR.cons.seq=GGTGCTCCATACCC;DR.in.MGE.occurrence=0
NC_003071.7	Liftoff	sequence_feature	11107296	11107402	.	.	.	ID=CP096025_165_16;spacers=2;chromosome=CP096025;DRwidth=16;duplication=1;GC-content=25.2336448598131;DR.cons.seq=AATTGCAGTTTTACTA;DR.in.MGE.occurrence=0
NC_003071.7	Liftoff	sequence_feature	11355223	11355350	.	.	.	ID=CP096025_169_16;spacers=3;chromosome=CP096025;DRwidth=16;duplication=1;GC-content=29.6875;DR.cons.seq=ATCAATTCCTTTGTTT;DR.in.MGE.occurrence=0
NC_003071.7	Liftoff	sequence_feature	11366721	11366785	.	.	.	ID=CP096025_1035_12;spacers=2;chromosome=CP096025;DRwidth=12;duplication=1;GC-content=27.6923076923077;DR.cons.seq=TGAAGATTTGAA;DR.in.MGE.occurrence=8
NC_003071.7	Liftoff	sequence_feature	11409437	11409515	.	.	.	ID=CP096025_492_13;spacers=2;chromosome=CP096025;DRwidth=13;duplication=1;GC-content=31.6455696202532;DR.cons.seq=CAAAATCTTGCAT;DR.in.MGE.occurrence=1
NC_003071.7	Liftoff	sequence_feature	11516092	11516191	.	.	.	ID=CP096025_500_13;spacers=2;chromosome=CP096025;DRwidth=13;duplication=1;GC-content=40;DR.cons.seq=TCCTTGAAAACAG;DR.in.MGE.occurrence=0
NC_003071.7	Liftoff	sequence_feature	11526063	11526142	.	.	.	ID=CP096025_1051_12;spacers=2;chromosome=CP096025;DRwidth=12;duplication=1;GC-content=32.5;DR.cons.seq=CAATACGAAATG;DR.in.MGE.occurrence=1
NC_003071.7	Liftoff	sequence_feature	11656884	11656999	.	.	.	ID=CP096025_795_11;spacers=4;chromosome=CP096025;DRwidth=11;duplication=1;GC-content=36.2068965517241;DR.cons.seq=ATGTGCTTGTT;DR.in.MGE.occurrence=11
NC_003071.7	Liftoff	sequence_feature	11718589	11718668	.	.	.	ID=CP096025_510_13;spacers=2;chromosome=CP096025;DRwidth=13;duplication=1;GC-content=33.75;DR.cons.seq=CTGATTCTCTTTA;DR.in.MGE.occurrence=1
NC_003071.7	Liftoff	sequence_feature	11724328	11724414	.	.	.	ID=CP096025_1065_12;spacers=2;chromosome=CP096025;DRwidth=12;duplication=1;GC-content=31.0344827586207;DR.cons.seq=ATAAGAAAACAA;DR.in.MGE.occurrence=38
NC_003071.7	Liftoff	sequence_feature	11749192	11749297	.	.	.	ID=CP096025_172_16;spacers=2;chromosome=CP096025;DRwidth=16;duplication=1;GC-content=24.5283018867925;DR.cons.seq=AAATCAATGAACAAAG;DR.in.MGE.occurrence=0
NC_003071.7	Liftoff	sequence_feature	11750880	11750954	.	.	.	ID=CP096025_800_11;spacers=2;chromosome=CP096025;DRwidth=11;duplication=1;GC-content=33.3333333333333;DR.cons.seq=TGACAGCTTGA;DR.in.MGE.occurrence=1
NC_003071.7	Liftoff	sequence_feature	11781117	11781186	.	.	.	ID=CP096025_419_14;spacers=2;chromosome=CP096025;DRwidth=14;duplication=1;GC-content=35.7142857142857;DR.cons.seq=TATCACAATTTCAA;DR.in.MGE.occurrence=0
NC_003071.7	Liftoff	sequence_feature	11966390	11966444	.	.	.	ID=CP096025_808_11;spacers=2;chromosome=CP096025;DRwidth=11;duplication=1;GC-content=36.3636363636364;DR.cons.seq=ACTGTTGGTTT;DR.in.MGE.occurrence=5
NC_003071.7	Liftoff	sequence_feature	11966968	11967077	.	.	.	ID=CP096025_133_17;spacers=2;chromosome=CP096025;DRwidth=17;duplication=1;GC-content=17.2727272727273;DR.cons.seq=GAATATCTTAAGATATT;DR.in.MGE.occurrence=0
NC_003071.7	Liftoff	sequence_feature	11980348	11980430	.	.	.	ID=CP096025_427_14;spacers=2;chromosome=CP096025;DRwidth=14;duplication=1;GC-content=32.5301204819277;DR.cons.seq=AAGAAAACAAATCT;DR.in.MGE.occurrence=6
NC_003071.7	Liftoff	sequence_feature	11987734	11987806	.	.	.	ID=CP096025_1086_12;spacers=2;chromosome=CP096025;DRwidth=12;duplication=1;GC-content=30.1369863013699;DR.cons.seq=ATTTCTTTAGTC;DR.in.MGE.occurrence=5
NC_003071.7	Liftoff	sequence_feature	12042836	12042912	.	.	.	ID=CP096025_291_15;spacers=2;chromosome=CP096025;DRwidth=15;duplication=1;GC-content=46.7532467532467;DR.cons.seq=ACAATCGAAAACCGG;DR.in.MGE.occurrence=0
NC_003071.7	Liftoff	sequence_feature	12106664	12106741	.	.	.	ID=CP096025_816_11;spacers=2;chromosome=CP096025;DRwidth=11;duplication=1;GC-content=28.2051282051282;DR.cons.seq=TATCAAAAGAA;DR.in.MGE.occurrence=42
NC_003071.7	Liftoff	sequence_feature	12125417	12125524	.	.	.	ID=CP096025_176_10;spacers=4;chromosome=CP096025;DRwidth=10;duplication=1;GC-content=25;DR.cons.seq=AAATAGTTTC;DR.in.MGE.occurrence=81
NC_003071.7	Liftoff	sequence_feature	12241716	12241785	.	.	.	ID=CP096025_822_11;spacers=2;chromosome=CP096025;DRwidth=11;duplication=1;GC-content=31.4285714285714;DR.cons.seq=TCTTTACTCTT;DR.in.MGE.occurrence=41
NC_003071.7	Liftoff	sequence_feature	12304955	12305088	.	.	.	ID=CP096025_437_14;spacers=3;chromosome=CP096025;DRwidth=14;duplication=1;GC-content=18.6567164179104;DR.cons.seq=TATTACTAAATCAT;DR.in.MGE.occurrence=1
NC_003071.7	Liftoff	sequence_feature	12407612	12407720	.	.	.	ID=CP096025_527_13;spacers=4;chromosome=CP096025;DRwidth=13;duplication=1;GC-content=51.3761467889908;DR.cons.seq=CAATCGGACCGGA;DR.in.MGE.occurrence=0
NC_003071.7	Liftoff	sequence_feature	12514639	12514712	.	.	.	ID=CP096025_1118_12;spacers=2;chromosome=CP096025;DRwidth=12;duplication=1;GC-content=17.5675675675676;DR.cons.seq=TTAAATTTATCA;DR.in.MGE.occurrence=31
NC_003071.7	Liftoff	sequence_feature	12540698	12540752	.	.	.	ID=CP096025_1121_12;spacers=2;chromosome=CP096025;DRwidth=12;duplication=2;GC-content=38.1818181818182;DR.cons.seq=ACCTCTTTGTGA;DR.in.MGE.occurrence=2
NC_003071.7	Liftoff	sequence_feature	12561130	12561282	.	.	.	ID=CP096025_1123_12;spacers=4;chromosome=CP096025;DRwidth=12;duplication=1;GC-content=49.6732026143791;DR.cons.seq=AGATCTCCTTCT;DR.in.MGE.occurrence=4
NC_003071.7	Liftoff	sequence_feature	12736087	12736164	.	.	.	ID=CP096025_832_11;spacers=2;chromosome=CP096025;DRwidth=11;duplication=1;GC-content=47.4358974358974;DR.cons.seq=AAGAGCTGCAA;DR.in.MGE.occurrence=21
NC_003071.7	Liftoff	sequence_feature	12768765	12768827	.	.	.	ID=CP096025_1129_12;spacers=2;chromosome=CP096025;DRwidth=12;duplication=1;GC-content=34.9206349206349;DR.cons.seq=TCACTGGTTTTC;DR.in.MGE.occurrence=2
NC_003071.7	Liftoff	sequence_feature	12775199	12775290	.	.	.	ID=CP096025_536_13;spacers=2;chromosome=CP096025;DRwidth=13;duplication=1;GC-content=30.4347826086957;DR.cons.seq=ACTATGCATCTTT;DR.in.MGE.occurrence=1
NC_003071.7	Liftoff	sequence_feature	12872716	12872800	.	.	.	ID=CP096025_1136_12;spacers=3;chromosome=CP096025;DRwidth=12;duplication=1;GC-content=24.7058823529412;DR.cons.seq=TATTGATTCTTG;DR.in.MGE.occurrence=3
NC_003071.7	Liftoff	sequence_feature	12917810	12917883	.	.	.	ID=CP096025_842_11;spacers=2;chromosome=CP096025;DRwidth=11;duplication=1;GC-content=21.6216216216216;DR.cons.seq=ATACATATTTT;DR.in.MGE.occurrence=115
NC_003071.7	Liftoff	sequence_feature	12925599	12925683	.	.	.	ID=CP096025_545_13;spacers=2;chromosome=CP096025;DRwidth=13;duplication=1;GC-content=24.7058823529412;DR.cons.seq=TCATAAAACTTTC;DR.in.MGE.occurrence=1
NC_003071.7	Liftoff	sequence_feature	12971946	12972013	.	.	.	ID=CP096025_549_13;spacers=2;chromosome=CP096025;DRwidth=13;duplication=1;GC-content=16.1764705882353;DR.cons.seq=ACATGATTCATGT;DR.in.MGE.occurrence=0
NC_003071.7	Liftoff	sequence_feature	13046189	13046267	.	.	.	ID=CP096025_554_13;spacers=2;chromosome=CP096025;DRwidth=13;duplication=1;GC-content=51.8987341772152;DR.cons.seq=GACTAAGAAGGCT;DR.in.MGE.occurrence=0
NC_003071.7	Liftoff	sequence_feature	13046388	13046450	.	.	.	ID=CP096025_851_11;spacers=2;chromosome=CP096025;DRwidth=11;duplication=1;GC-content=25.3968253968254;DR.cons.seq=TTTGGTTTCTT;DR.in.MGE.occurrence=115
NC_003071.7	Liftoff	sequence_feature	13099082	13099186	.	.	.	ID=CP096025_1148_12;spacers=3;chromosome=CP096025;DRwidth=12;duplication=1;GC-content=21.9047619047619;DR.cons.seq=TTTAAAATCTTA;DR.in.MGE.occurrence=47
NC_003071.7	Liftoff	sequence_feature	13105706	13105803	.	.	.	ID=CP096025_558_13;spacers=3;chromosome=CP096025;DRwidth=13;duplication=1;GC-content=41.8367346938776;DR.cons.seq=GACTTGTTCTTCT;DR.in.MGE.occurrence=1
NC_003071.7	Liftoff	sequence_feature	13160522	13160620	.	.	.	ID=CP096025_311_15;spacers=2;chromosome=CP096025;DRwidth=15;duplication=1;GC-content=34.3434343434343;DR.cons.seq=CAGAATTCGTTTGAA;DR.in.MGE.occurrence=0
NC_003071.7	Liftoff	sequence_feature	13173541	13173676	.	.	.	ID=CP096025_188_16;spacers=3;chromosome=CP096025;DRwidth=16;duplication=1;GC-content=31.6176470588235;DR.cons.seq=TTGTGCTCTGTTCTAA;DR.in.MGE.occurrence=0
NC_003071.7	Liftoff	sequence_feature	13300392	13300468	.	.	.	ID=CP096025_141_17;spacers=2;chromosome=CP096025;DRwidth=17;duplication=13;GC-content=28.5714285714286;DR.cons.seq=AAAAGTGACTACTTTGC;DR.in.MGE.occurrence=2
NC_003071.7	Liftoff	sequence_feature	13313366	13313462	.	.	.	ID=CP096025_564_13;spacers=2;chromosome=CP096025;DRwidth=13;duplication=1;GC-content=29.8969072164948;DR.cons.seq=ACTTAAATAGTGA;DR.in.MGE.occurrence=0
NC_003071.7	Liftoff	sequence_feature	13373431	13373530	.	.	.	ID=CP096025_460_14;spacers=2;chromosome=CP096025;DRwidth=14;duplication=1;GC-content=54;DR.cons.seq=CTTCTCCTCCACCG;DR.in.MGE.occurrence=0
NC_003071.7	Liftoff	sequence_feature	13481173	13481233	.	.	.	ID=CP096025_874_11;spacers=2;chromosome=CP096025;DRwidth=11;duplication=2;GC-content=19.672131147541;DR.cons.seq=TACCCAAAATA;DR.in.MGE.occurrence=42
NC_003071.7	Liftoff	sequence_feature	13508266	13508380	.	.	.	ID=CP096025_194_16;spacers=2;chromosome=CP096025;DRwidth=16;duplication=1;GC-content=29.5652173913043;DR.cons.seq=TTAATACAAGATTTTG;DR.in.MGE.occurrence=1
NC_003071.7	Liftoff	sequence_feature	13848423	13848490	.	.	.	ID=CP096025_889_11;spacers=2;chromosome=CP096025;DRwidth=11;duplication=1;GC-content=48.5294117647059;DR.cons.seq=TCAAATGCAGC;DR.in.MGE.occurrence=2
NC_003071.7	Liftoff	sequence_feature	13891483	13891572	.	.	.	ID=CP096025_893_11;spacers=3;chromosome=CP096025;DRwidth=11;duplication=1;GC-content=27.7777777777778;DR.cons.seq=TGAATGTTAAA;DR.in.MGE.occurrence=161
NC_003071.7	Liftoff	sequence_feature	13979305	13979379	.	.	.	ID=CP096025_898_11;spacers=2;chromosome=CP096025;DRwidth=11;duplication=1;GC-content=32;DR.cons.seq=ATATTATAGAA;DR.in.MGE.occurrence=48
NC_003071.7	Liftoff	sequence_feature	13984595	13984665	.	.	.	ID=CP096025_899_11;spacers=2;chromosome=CP096025;DRwidth=11;duplication=1;GC-content=25.3521126760563;DR.cons.seq=TCACAAAATCA;DR.in.MGE.occurrence=27
NC_003071.7	Liftoff	sequence_feature	13986680	13986782	.	.	.	ID=CP096025_902_11;spacers=3;chromosome=CP096025;DRwidth=11;duplication=1;GC-content=26.2135922330097;DR.cons.seq=TACCTTTTCAA;DR.in.MGE.occurrence=50
NC_003071.7	Liftoff	sequence_feature	14142537	14142616	.	.	.	ID=CP096025_586_13;spacers=2;chromosome=CP096025;DRwidth=13;duplication=1;GC-content=32.5;DR.cons.seq=TAGCATTCAAGAT;DR.in.MGE.occurrence=0
NC_003071.7	Liftoff	sequence_feature	14265060	14265142	.	.	.	ID=CP096025_1225_12;spacers=3;chromosome=CP096025;DRwidth=12;duplication=1;GC-content=32.5301204819277;DR.cons.seq=GGTGTTGTTTCT;DR.in.MGE.occurrence=1
NC_003071.7	Liftoff	sequence_feature	14346607	14346689	.	.	.	ID=CP096025_1233_12;spacers=2;chromosome=CP096025;DRwidth=12;duplication=1;GC-content=22.8915662650602;DR.cons.seq=ATCATTTCATAA;DR.in.MGE.occurrence=28
NC_003071.7	Liftoff	sequence_feature	14366842	14366936	.	.	.	ID=CP096025_591_13;spacers=2;chromosome=CP096025;DRwidth=13;duplication=1;GC-content=22.1052631578947;DR.cons.seq=ATACACTTAATTA;DR.in.MGE.occurrence=1
NC_003071.7	Liftoff	sequence_feature	14417872	14417956	.	.	.	ID=CP096025_333_15;spacers=2;chromosome=CP096025;DRwidth=15;duplication=1;GC-content=32.9411764705882;DR.cons.seq=AATTGTGTACACCAT;DR.in.MGE.occurrence=0
NC_003071.7	Liftoff	sequence_feature	14418162	14418245	.	.	.	ID=CP096025_335_15;spacers=2;chromosome=CP096025;DRwidth=15;duplication=1;GC-content=30.952380952381;DR.cons.seq=AATTGTGTACACCAT;DR.in.MGE.occurrence=0
NC_003071.7	Liftoff	sequence_feature	14555005	14555072	.	.	.	ID=CP096025_337_15;spacers=2;chromosome=CP096025;DRwidth=15;duplication=4;GC-content=25;DR.cons.seq=CAGTTGTATCTAAAC;DR.in.MGE.occurrence=2
NC_003071.7	Liftoff	sequence_feature	14565636	14565706	.	.	.	ID=CP096025_926_11;spacers=2;chromosome=CP096025;DRwidth=11;duplication=1;GC-content=22.5352112676056;DR.cons.seq=ACAATAACATT;DR.in.MGE.occurrence=26
NC_003071.7	Liftoff	sequence_feature	14677440	14677510	.	.	.	ID=CP096025_934_11;spacers=2;chromosome=CP096025;DRwidth=11;duplication=1;GC-content=28.169014084507;DR.cons.seq=CAAAATAATTA;DR.in.MGE.occurrence=133
NC_003071.7	Liftoff	sequence_feature	14720207	14720277	.	.	.	ID=CP096025_937_11;spacers=2;chromosome=CP096025;DRwidth=11;duplication=1;GC-content=25.3521126760563;DR.cons.seq=TTTCTGAAATA;DR.in.MGE.occurrence=34
NC_003071.7	Liftoff	sequence_feature	14828092	14828197	.	.	.	ID=CP096025_940_11;spacers=3;chromosome=CP096025;DRwidth=11;duplication=1;GC-content=45.2830188679245;DR.cons.seq=CTCTTCCTCAC;DR.in.MGE.occurrence=24
NC_003071.7	Liftoff	sequence_feature	14829789	14829865	.	.	.	ID=CP096025_941_11;spacers=2;chromosome=CP096025;DRwidth=11;duplication=1;GC-content=32.4675324675325;DR.cons.seq=TAGAAGAATCT;DR.in.MGE.occurrence=19
NC_003071.7	Liftoff	sequence_feature	14952504	14952640	.	.	.	ID=CP096025_602_13;spacers=4;chromosome=CP096025;DRwidth=13;duplication=5;GC-content=29.1970802919708;DR.cons.seq=ATGTTTTAAATGG;DR.in.MGE.occurrence=33
NC_003071.7	Liftoff	sequence_feature	14952751	14952821	.	.	.	ID=CP096025_603_13;spacers=2;chromosome=CP096025;DRwidth=13;duplication=17;GC-content=30.9859154929577;DR.cons.seq=ATGTTTTAAATGG;DR.in.MGE.occurrence=33
NC_003071.7	Liftoff	sequence_feature	15037361	15037419	.	.	.	ID=CP096025_193_10;spacers=2;chromosome=CP096025;DRwidth=10;duplication=1;GC-content=20.3389830508475;DR.cons.seq=TCTAATTAAA;DR.in.MGE.occurrence=244
NC_003071.7	Liftoff	sequence_feature	15067084	15067182	.	.	.	ID=CP096025_607_13;spacers=2;chromosome=CP096025;DRwidth=13;duplication=1;GC-content=34.3434343434343;DR.cons.seq=ACTCATTACACTT;DR.in.MGE.occurrence=0
NC_003071.7	Liftoff	sequence_feature	15095843	15095908	.	.	.	ID=CP096025_1272_12;spacers=2;chromosome=CP096025;DRwidth=12;duplication=1;GC-content=28.7878787878788;DR.cons.seq=ATCTATATAATT;DR.in.MGE.occurrence=21
NC_003071.7	Liftoff	sequence_feature	15288619	15288708	.	.	.	ID=CP096025_509_14;spacers=2;chromosome=CP096025;DRwidth=14;duplication=1;GC-content=38.8888888888889;DR.cons.seq=GAAGAGTATGAGGA;DR.in.MGE.occurrence=1
NC_003071.7	Liftoff	sequence_feature	15308238	15308298	.	.	.	ID=CP096025_970_11;spacers=2;chromosome=CP096025;DRwidth=11;duplication=1;GC-content=49.1803278688525;DR.cons.seq=GTTTGCTTGCC;DR.in.MGE.occurrence=8
NC_003071.7	Liftoff	sequence_feature	15322251	15322364	.	.	.	ID=CP096025_618_13;spacers=3;chromosome=CP096025;DRwidth=13;duplication=1;GC-content=33.3333333333333;DR.cons.seq=GTAATACATGTTA;DR.in.MGE.occurrence=0
NC_003071.7	Liftoff	sequence_feature	15358073	15358156	.	.	.	ID=CP096025_144_18;spacers=2;chromosome=CP096025;DRwidth=18;duplication=1;GC-content=51.1904761904762;DR.cons.seq=CTTCTCCGCTGTCTTATC;DR.in.MGE.occurrence=0
NC_003071.7	Liftoff	sequence_feature	15368464	15368537	.	.	.	ID=CP096025_972_11;spacers=2;chromosome=CP096025;DRwidth=11;duplication=1;GC-content=29.7297297297297;DR.cons.seq=AAATTTTCTTA;DR.in.MGE.occurrence=107
NC_003071.7	Liftoff	sequence_feature	15442431	15442518	.	.	.	ID=CP096025_623_13;spacers=2;chromosome=CP096025;DRwidth=13;duplication=1;GC-content=31.8181818181818;DR.cons.seq=ACTATTTTGGGTT;DR.in.MGE.occurrence=1
NC_003071.7	Liftoff	sequence_feature	15486818	15486904	.	.	.	ID=CP096025_625_13;spacers=2;chromosome=CP096025;DRwidth=13;duplication=1;GC-content=39.0804597701149;DR.cons.seq=TATCAAGAAGACA;DR.in.MGE.occurrence=0
NC_003071.7	Liftoff	sequence_feature	15486819	15486904	.	.	.	ID=CP096025_1300_12;spacers=2;chromosome=CP096025;DRwidth=12;duplication=1;GC-content=38.3720930232558;DR.cons.seq=ATCAAGAAGACA;DR.in.MGE.occurrence=42
NC_003071.7	Liftoff	sequence_feature	15516587	15516676	.	.	.	ID=CP096025_1302_12;spacers=3;chromosome=CP096025;DRwidth=12;duplication=1;GC-content=45.5555555555556;DR.cons.seq=GGTCAGAGTTAT;DR.in.MGE.occurrence=0
NC_003071.7	Liftoff	sequence_feature	15541608	15541676	.	.	.	ID=CP096025_1304_12;spacers=2;chromosome=CP096025;DRwidth=12;duplication=1;GC-content=33.3333333333333;DR.cons.seq=GATATTTCTATT;DR.in.MGE.occurrence=9
NC_003071.7	Liftoff	sequence_feature	15596023	15596119	.	.	.	ID=CP096025_92_20;spacers=2;chromosome=CP096025;DRwidth=20;duplication=2;GC-content=40.2061855670103;DR.cons.seq=ATCAAGACCAAACACTCACA;DR.in.MGE.occurrence=4
NC_003071.7	Liftoff	sequence_feature	15596026	15596171	.	.	.	ID=CP096025_163_17;spacers=3;chromosome=CP096025;DRwidth=17;duplication=2;GC-content=36.986301369863;DR.cons.seq=AAGACCAAACACTCACA;DR.in.MGE.occurrence=6
NC_003071.7	Liftoff	sequence_feature	15596027	15596119	.	.	.	ID=CP096025_208_16;spacers=2;chromosome=CP096025;DRwidth=16;duplication=2;GC-content=40.8602150537634;DR.cons.seq=CGACCAAACACTCACA;DR.in.MGE.occurrence=2
NC_003071.7	Liftoff	sequence_feature	15596028	15596119	.	.	.	ID=CP096025_350_15;spacers=2;chromosome=CP096025;DRwidth=15;duplication=2;GC-content=41.304347826087;DR.cons.seq=GACCAAACACTCACA;DR.in.MGE.occurrence=8
NC_003071.7	Liftoff	sequence_feature	15648570	15648641	.	.	.	ID=CP096025_998_11;spacers=3;chromosome=CP096025;DRwidth=11;duplication=1;GC-content=33.3333333333333;DR.cons.seq=AACACCAATGT;DR.in.MGE.occurrence=14
NC_003071.7	Liftoff	sequence_feature	15660439	15660511	.	.	.	ID=CP096025_1309_12;spacers=2;chromosome=CP096025;DRwidth=12;duplication=1;GC-content=35.6164383561644;DR.cons.seq=TTTTCTTCATGT;DR.in.MGE.occurrence=6
NC_003071.7	Liftoff	sequence_feature	15717989	15718084	.	.	.	ID=CP096025_1312_12;spacers=3;chromosome=CP096025;DRwidth=12;duplication=1;GC-content=35.4166666666667;DR.cons.seq=CACAACTTTTAT;DR.in.MGE.occurrence=4
NC_003071.7	Liftoff	sequence_feature	15764797	15764926	.	.	.	ID=CP096025_205_10;spacers=5;chromosome=CP096025;DRwidth=10;duplication=1;GC-content=59.2307692307692;DR.cons.seq=TCCCAACTCC;DR.in.MGE.occurrence=42
NC_003071.7	Liftoff	sequence_feature	15790873	15790961	.	.	.	ID=CP096025_519_14;spacers=2;chromosome=CP096025;DRwidth=14;duplication=1;GC-content=22.4719101123595;DR.cons.seq=GTTAAAAGAAATTT;DR.in.MGE.occurrence=1
NC_003071.7	Liftoff	sequence_feature	15867525	15867605	.	.	.	ID=CP096025_639_13;spacers=2;chromosome=CP096025;DRwidth=13;duplication=1;GC-content=35.8024691358025;DR.cons.seq=AAGAAAGAGCTCA;DR.in.MGE.occurrence=0
NC_003071.7	Liftoff	sequence_feature	15908525	15908579	.	.	.	ID=CP096025_206_10;spacers=2;chromosome=CP096025;DRwidth=10;duplication=1;GC-content=54.5454545454545;DR.cons.seq=GTCCAGCTGC;DR.in.MGE.occurrence=33
NC_003071.7	Liftoff	sequence_feature	15950220	15950302	.	.	.	ID=CP096025_1337_12;spacers=2;chromosome=CP096025;DRwidth=12;duplication=1;GC-content=28.9156626506024;DR.cons.seq=AAGTGACCAATA;DR.in.MGE.occurrence=1
NC_003071.7	Liftoff	sequence_feature	16065708	16065780	.	.	.	ID=CP096025_1346_12;spacers=2;chromosome=CP096025;DRwidth=12;duplication=1;GC-content=34.2465753424658;DR.cons.seq=GTATTTATGCAT;DR.in.MGE.occurrence=3
NC_003071.7	Liftoff	sequence_feature	16112113	16112195	.	.	.	ID=CP096025_1009_11;spacers=2;chromosome=CP096025;DRwidth=11;duplication=1;GC-content=31.3253012048193;DR.cons.seq=TTTATGGAAAG;DR.in.MGE.occurrence=10
NC_003071.7	Liftoff	sequence_feature	16240625	16240688	.	.	.	ID=CP096025_1024_11;spacers=2;chromosome=CP096025;DRwidth=11;duplication=1;GC-content=34.375;DR.cons.seq=TTTCGGGTTTA;DR.in.MGE.occurrence=23
NC_003071.7	Liftoff	sequence_feature	16427345	16427419	.	.	.	ID=CP096025_1033_11;spacers=3;chromosome=CP096025;DRwidth=11;duplication=1;GC-content=38.6666666666667;DR.cons.seq=TTTAGCTGTTG;DR.in.MGE.occurrence=8
NC_003071.7	Liftoff	sequence_feature	16486688	16486759	.	.	.	ID=CP096025_1035_11;spacers=2;chromosome=CP096025;DRwidth=11;duplication=1;GC-content=38.8888888888889;DR.cons.seq=CTTTTGATGAA;DR.in.MGE.occurrence=21
NC_003071.7	Liftoff	sequence_feature	16517455	16517583	.	.	.	ID=CP096025_541_14;spacers=3;chromosome=CP096025;DRwidth=14;duplication=1;GC-content=24.031007751938;DR.cons.seq=AAAAGAGTAACAAT;DR.in.MGE.occurrence=1
NC_003071.7	Liftoff	sequence_feature	16555009	16555065	.	.	.	ID=CP096025_1379_12;spacers=2;chromosome=CP096025;DRwidth=12;duplication=1;GC-content=35.0877192982456;DR.cons.seq=TTTGGTTCTATT;DR.in.MGE.occurrence=6
NC_003071.7	Liftoff	sequence_feature	16588742	16588808	.	.	.	ID=CP096025_1039_11;spacers=2;chromosome=CP096025;DRwidth=11;duplication=1;GC-content=53.7313432835821;DR.cons.seq=TCACAGCTCAG;DR.in.MGE.occurrence=2
NC_003071.7	Liftoff	sequence_feature	16629783	16629862	.	.	.	ID=CP096025_212_10;spacers=3;chromosome=CP096025;DRwidth=10;duplication=1;GC-content=33.75;DR.cons.seq=CATTTCCTAC;DR.in.MGE.occurrence=23
NC_003071.7	Liftoff	sequence_feature	16727477	16727546	.	.	.	ID=CP096025_1392_12;spacers=2;chromosome=CP096025;DRwidth=12;duplication=1;GC-content=30;DR.cons.seq=ATTGATTATCTT;DR.in.MGE.occurrence=7
NC_003071.7	Liftoff	sequence_feature	16727477	16727549	.	.	.	ID=CP096025_374_15;spacers=2;chromosome=CP096025;DRwidth=15;duplication=1;GC-content=28.7671232876712;DR.cons.seq=ATTGATTATCTTAAT;DR.in.MGE.occurrence=0
NC_003071.7	Liftoff	sequence_feature	16779180	16779258	.	.	.	ID=CP096025_667_13;spacers=2;chromosome=CP096025;DRwidth=13;duplication=1;GC-content=37.9746835443038;DR.cons.seq=AAACCGGTTTAGT;DR.in.MGE.occurrence=1
NC_003071.7	Liftoff	sequence_feature	16798736	16798825	.	.	.	ID=CP096025_552_14;spacers=2;chromosome=CP096025;DRwidth=14;duplication=2;GC-content=32.2222222222222;DR.cons.seq=TCTCTATAATAGAG;DR.in.MGE.occurrence=0
NC_003071.7	Liftoff	sequence_feature	16798737	16798825	.	.	.	ID=CP096025_670_13;spacers=2;chromosome=CP096025;DRwidth=13;duplication=2;GC-content=32.5842696629214;DR.cons.seq=CTCTAAAATAGAG;DR.in.MGE.occurrence=10
NC_003071.7	Liftoff	sequence_feature	16850581	16850647	.	.	.	ID=CP096025_1053_11;spacers=2;chromosome=CP096025;DRwidth=11;duplication=1;GC-content=41.7910447761194;DR.cons.seq=TTCTGATTTGC;DR.in.MGE.occurrence=9
NC_003071.7	Liftoff	sequence_feature	16885731	16885803	.	.	.	ID=CP096025_1056_11;spacers=2;chromosome=CP096025;DRwidth=11;duplication=1;GC-content=46.5753424657534;DR.cons.seq=GATAGAGAGGA;DR.in.MGE.occurrence=7
NC_003071.7	Liftoff	sequence_feature	16983652	16983752	.	.	.	ID=CP096025_159_18;spacers=2;chromosome=CP096025;DRwidth=18;duplication=1;GC-content=32.6732673267327;DR.cons.seq=AAGCAGAAACTTGAATTT;DR.in.MGE.occurrence=0
NC_003071.7	Liftoff	sequence_feature	16983652	16983749	.	.	.	ID=CP096025_377_15;spacers=2;chromosome=CP096025;DRwidth=15;duplication=1;GC-content=31.6326530612245;DR.cons.seq=AAGCAGAAACTTGAA;DR.in.MGE.occurrence=0
NC_003071.7	Liftoff	sequence_feature	17026260	17026318	.	.	.	ID=CP096025_1060_11;spacers=2;chromosome=CP096025;DRwidth=11;duplication=1;GC-content=38.9830508474576;DR.cons.seq=TCCAAACATAA;DR.in.MGE.occurrence=27
NC_003071.7	Liftoff	sequence_feature	17051023	17051089	.	.	.	ID=CP096025_1062_11;spacers=2;chromosome=CP096025;DRwidth=11;duplication=1;GC-content=32.8358208955224;DR.cons.seq=CATAACCGAAA;DR.in.MGE.occurrence=9
NC_003071.7	Liftoff	sequence_feature	17078070	17078167	.	.	.	ID=CP096025_1064_11;spacers=3;chromosome=CP096025;DRwidth=11;duplication=1;GC-content=29.5918367346939;DR.cons.seq=GAAATCAAAGA;DR.in.MGE.occurrence=44
NC_003071.7	Liftoff	sequence_feature	17157145	17157220	.	.	.	ID=CP096025_216_10;spacers=2;chromosome=CP096025;DRwidth=10;duplication=1;GC-content=32.8947368421053;DR.cons.seq=GTTTGTTATA;DR.in.MGE.occurrence=97
NC_003071.7	Liftoff	sequence_feature	17221348	17221501	.	.	.	ID=CP096025_221_16;spacers=3;chromosome=CP096025;DRwidth=16;duplication=1;GC-content=24.025974025974;DR.cons.seq=AACATTCAAAATTCTA;DR.in.MGE.occurrence=0
NC_003071.7	Liftoff	sequence_feature	17295751	17295838	.	.	.	ID=CP096025_223_16;spacers=2;chromosome=CP096025;DRwidth=16;duplication=1;GC-content=43.1818181818182;DR.cons.seq=ATCCAAGTTTCTTGGC;DR.in.MGE.occurrence=0
NC_003071.7	Liftoff	sequence_feature	17295753	17295837	.	.	.	ID=CP096025_686_13;spacers=2;chromosome=CP096025;DRwidth=13;duplication=1;GC-content=43.5294117647059;DR.cons.seq=CCAAGTTTCTTGG;DR.in.MGE.occurrence=2
NC_003071.7	Liftoff	sequence_feature	17428842	17428939	.	.	.	ID=CP096025_218_10;spacers=3;chromosome=CP096025;DRwidth=10;duplication=1;GC-content=39.7959183673469;DR.cons.seq=CTCGAGTTTT;DR.in.MGE.occurrence=36
NC_003071.7	Liftoff	sequence_feature	17442379	17442466	.	.	.	ID=CP096025_568_14;spacers=2;chromosome=CP096025;DRwidth=14;duplication=1;GC-content=30.6818181818182;DR.cons.seq=TTGAACCAACTTTT;DR.in.MGE.occurrence=1
NC_003071.7	Liftoff	sequence_feature	17442380	17442466	.	.	.	ID=CP096025_691_13;spacers=2;chromosome=CP096025;DRwidth=13;duplication=1;GC-content=31.0344827586207;DR.cons.seq=TGAACCAACTTTT;DR.in.MGE.occurrence=1
NC_003071.7	Liftoff	sequence_feature	17446870	17446934	.	.	.	ID=CP096025_1432_12;spacers=2;chromosome=CP096025;DRwidth=12;duplication=1;GC-content=40;DR.cons.seq=CTTTGTTCTCTC;DR.in.MGE.occurrence=3
NC_003071.7	Liftoff	sequence_feature	17525961	17526055	.	.	.	ID=CP096025_1088_11;spacers=3;chromosome=CP096025;DRwidth=11;duplication=1;GC-content=36.8421052631579;DR.cons.seq=AGGAAGACGAA;DR.in.MGE.occurrence=14
NC_003071.7	Liftoff	sequence_feature	17530811	17530888	.	.	.	ID=CP096025_694_13;spacers=2;chromosome=CP096025;DRwidth=13;duplication=2;GC-content=51.2820512820513;DR.cons.seq=GAAGTTGGTGCGA;DR.in.MGE.occurrence=0
NC_003071.7	Liftoff	sequence_feature	17545005	17545076	.	.	.	ID=CP096025_1090_11;spacers=2;chromosome=CP096025;DRwidth=11;duplication=1;GC-content=45.8333333333333;DR.cons.seq=ATGTTGATCAG;DR.in.MGE.occurrence=15
NC_003071.7	Liftoff	sequence_feature	17559305	17559384	.	.	.	ID=CP096025_571_14;spacers=2;chromosome=CP096025;DRwidth=14;duplication=1;GC-content=16.25;DR.cons.seq=TATATGAAATTAGA;DR.in.MGE.occurrence=2
NC_003071.7	Liftoff	sequence_feature	17681655	17681751	.	.	.	ID=CP096025_699_13;spacers=2;chromosome=CP096025;DRwidth=13;duplication=1;GC-content=22.680412371134;DR.cons.seq=TTGTTAATTAATG;DR.in.MGE.occurrence=4
NC_003071.7	Liftoff	sequence_feature	17683772	17683854	.	.	.	ID=CP096025_1443_12;spacers=2;chromosome=CP096025;DRwidth=12;duplication=1;GC-content=36.144578313253;DR.cons.seq=GAGAAAGAATCT;DR.in.MGE.occurrence=2
NC_003071.7	Liftoff	sequence_feature	17879020	17879118	.	.	.	ID=CP096025_1107_11;spacers=3;chromosome=CP096025;DRwidth=11;duplication=1;GC-content=39.3939393939394;DR.cons.seq=TTGTCACCATC;DR.in.MGE.occurrence=16
NC_003071.7	Liftoff	sequence_feature	17901360	17901453	.	.	.	ID=CP096025_394_15;spacers=2;chromosome=CP096025;DRwidth=15;duplication=1;GC-content=34.0425531914894;DR.cons.seq=TCCTCGATACATTTT;DR.in.MGE.occurrence=0
NC_003071.7	Liftoff	sequence_feature	17972408	17972503	.	.	.	ID=CP096025_227_16;spacers=2;chromosome=CP096025;DRwidth=16;duplication=1;GC-content=35.4166666666667;DR.cons.seq=TGACTAGACTAAAGAA;DR.in.MGE.occurrence=0
NC_003071.7	Liftoff	sequence_feature	18110230	18110301	.	.	.	ID=CP096025_1463_12;spacers=2;chromosome=CP096025;DRwidth=12;duplication=1;GC-content=55.5555555555556;DR.cons.seq=CCTTCTCCAAGA;DR.in.MGE.occurrence=2
NC_003071.7	Liftoff	sequence_feature	18110230	18110304	.	.	.	ID=CP096025_400_15;spacers=2;chromosome=CP096025;DRwidth=15;duplication=1;GC-content=56;DR.cons.seq=CCTTCTCCAAGACCA;DR.in.MGE.occurrence=0
NC_003071.7	Liftoff	sequence_feature	18118973	18119033	.	.	.	ID=CP096025_1115_11;spacers=2;chromosome=CP096025;DRwidth=11;duplication=1;GC-content=29.5081967213115;DR.cons.seq=ATTAATGTTAA;DR.in.MGE.occurrence=50
NC_003071.7	Liftoff	sequence_feature	18346536	18346602	.	.	.	ID=CP096025_1138_11;spacers=2;chromosome=CP096025;DRwidth=11;duplication=1;GC-content=41.7910447761194;DR.cons.seq=TCATGGTTGTC;DR.in.MGE.occurrence=3
NC_003071.7	Liftoff	sequence_feature	18445517	18445642	.	.	.	ID=CP096025_233_16;spacers=3;chromosome=CP096025;DRwidth=16;duplication=1;GC-content=22.2222222222222;DR.cons.seq=AAAAGAACATCATTTA;DR.in.MGE.occurrence=0
NC_003071.7	Liftoff	sequence_feature	18483987	18484052	.	.	.	ID=CP096025_1142_11;spacers=2;chromosome=CP096025;DRwidth=11;duplication=1;GC-content=22.7272727272727;DR.cons.seq=GTATAAGATAA;DR.in.MGE.occurrence=10
NC_003071.7	Liftoff	sequence_feature	18484670	18484723	.	.	.	ID=CP096025_1143_11;spacers=2;chromosome=CP096025;DRwidth=11;duplication=1;GC-content=33.3333333333333;DR.cons.seq=GTATAAGATAA;DR.in.MGE.occurrence=10
NC_003071.7	Liftoff	sequence_feature	18524438	18524515	.	.	.	ID=CP096025_722_13;spacers=2;chromosome=CP096025;DRwidth=13;duplication=1;GC-content=46.1538461538462;DR.cons.seq=TCTCGTTGTTCTC;DR.in.MGE.occurrence=0
NC_003071.7	Liftoff	sequence_feature	18563279	18563406	.	.	.	ID=CP096025_235_16;spacers=3;chromosome=CP096025;DRwidth=16;duplication=1;GC-content=32.03125;DR.cons.seq=TTGTGCTCTGTTCTAA;DR.in.MGE.occurrence=0
NC_003071.7	Liftoff	sequence_feature	18564780	18564874	.	.	.	ID=CP096025_590_14;spacers=2;chromosome=CP096025;DRwidth=14;duplication=1;GC-content=60;DR.cons.seq=GTGGCCTCATCAGC;DR.in.MGE.occurrence=0
NC_003071.7	Liftoff	sequence_feature	18749087	18749139	.	.	.	ID=CP096025_227_10;spacers=2;chromosome=CP096025;DRwidth=10;duplication=1;GC-content=43.3962264150943;DR.cons.seq=AGAGCAAGAG;DR.in.MGE.occurrence=74
NC_003071.7	Liftoff	sequence_feature	18809410	18809529	.	.	.	ID=CP096025_596_14;spacers=3;chromosome=CP096025;DRwidth=14;duplication=1;GC-content=28.3333333333333;DR.cons.seq=TAAATTAGGAATGA;DR.in.MGE.occurrence=0
NC_003071.7	Liftoff	sequence_feature	18850415	18850486	.	.	.	ID=CP096025_1490_12;spacers=2;chromosome=CP096025;DRwidth=12;duplication=1;GC-content=31.9444444444444;DR.cons.seq=AAACAAATTTGG;DR.in.MGE.occurrence=15
NC_003071.7	Liftoff	sequence_feature	18957853	18957920	.	.	.	ID=CP096025_1497_12;spacers=2;chromosome=CP096025;DRwidth=12;duplication=1;GC-content=13.2352941176471;DR.cons.seq=AAATAATCTTTA;DR.in.MGE.occurrence=9
NC_003071.7	Liftoff	sequence_feature	19086386	19086438	.	.	.	ID=CP096025_231_10;spacers=2;chromosome=CP096025;DRwidth=10;duplication=1;GC-content=39.622641509434;DR.cons.seq=TTTGAGTTTC;DR.in.MGE.occurrence=86
NC_003071.7	Liftoff	sequence_feature	19196437	19196505	.	.	.	ID=CP096025_1181_11;spacers=2;chromosome=CP096025;DRwidth=11;duplication=60;GC-content=21.7391304347826;DR.cons.seq=TATAACGATGA;DR.in.MGE.occurrence=35
NC_003071.7	Liftoff	sequence_feature	19226973	19227051	.	.	.	ID=CP096025_744_13;spacers=2;chromosome=CP096025;DRwidth=13;duplication=1;GC-content=20.253164556962;DR.cons.seq=TATATTTAAGCAG;DR.in.MGE.occurrence=0
NC_003071.7	Liftoff	sequence_feature	19238773	19238825	.	.	.	ID=CP096025_1186_11;spacers=2;chromosome=CP096025;DRwidth=11;duplication=1;GC-content=49.0566037735849;DR.cons.seq=CATAGCCATGG;DR.in.MGE.occurrence=4
NC_003071.7	Liftoff	sequence_feature	19346917	19347000	.	.	.	ID=CP096025_1190_11;spacers=2;chromosome=CP096025;DRwidth=11;duplication=1;GC-content=44.047619047619;DR.cons.seq=GTGGTTTGTTT;DR.in.MGE.occurrence=10
NC_003071.7	Liftoff	sequence_feature	19522355	19522419	.	.	.	ID=CP096025_1197_11;spacers=2;chromosome=CP096025;DRwidth=11;duplication=1;GC-content=55.3846153846154;DR.cons.seq=GTCCGTTTCGG;DR.in.MGE.occurrence=0
NC_003071.7	Liftoff	sequence_feature	19610535	19610587	.	.	.	ID=CP096025_1202_11;spacers=2;chromosome=CP096025;DRwidth=11;duplication=1;GC-content=69.811320754717;DR.cons.seq=GGAGGACCAGG;DR.in.MGE.occurrence=0
NC_003071.7	Liftoff	sequence_feature	19629273	19629364	.	.	.	ID=CP096025_244_16;spacers=2;chromosome=CP096025;DRwidth=16;duplication=1;GC-content=31.5217391304348;DR.cons.seq=AAATAAGTGAAAAGCC;DR.in.MGE.occurrence=1
NC_003071.7	Liftoff	sequence_feature	19678649	19678712	.	.	.	ID=CP096025_1207_11;spacers=2;chromosome=CP096025;DRwidth=11;duplication=1;GC-content=56.25;DR.cons.seq=TGCACCCTTGG;DR.in.MGE.occurrence=0
NC_003071.7	Liftoff	sequence_feature	19683976	19684067	.	.	.	ID=CP096025_758_13;spacers=2;chromosome=CP096025;DRwidth=13;duplication=1;GC-content=32.6086956521739;DR.cons.seq=TCAAAACCATGAA;DR.in.MGE.occurrence=0
NC_003074.8	Liftoff	sequence_feature	257160	257231	.	.	.	ID=CP096026_5_13;spacers=2;chromosome=CP096026;DRwidth=13;duplication=1;GC-content=36.1111111111111;DR.cons.seq=ATTTGCCCTGTTT;DR.in.MGE.occurrence=0
NC_003074.8	Liftoff	sequence_feature	307058	307145	.	.	.	ID=CP096026_6_13;spacers=2;chromosome=CP096026;DRwidth=13;duplication=1;GC-content=22.7272727272727;DR.cons.seq=AGTTATTACATAT;DR.in.MGE.occurrence=6
NC_003074.8	Liftoff	sequence_feature	385894	385955	.	.	.	ID=CP096026_12_12;spacers=2;chromosome=CP096026;DRwidth=12;duplication=1;GC-content=41.9354838709677;DR.cons.seq=GCTTCTCTGTTT;DR.in.MGE.occurrence=3
NC_003074.8	Liftoff	sequence_feature	534663	534782	.	.	.	ID=CP096026_20_12;spacers=3;chromosome=CP096026;DRwidth=12;duplication=1;GC-content=53.3333333333333;DR.cons.seq=GGTGCAGGTGTC;DR.in.MGE.occurrence=0
NC_003074.8	Liftoff	sequence_feature	743882	743956	.	.	.	ID=CP096026_14_13;spacers=2;chromosome=CP096026;DRwidth=13;duplication=1;GC-content=49.3333333333333;DR.cons.seq=AGGAAGAGTAATG;DR.in.MGE.occurrence=0
NC_003074.8	Liftoff	sequence_feature	765079	765144	.	.	.	ID=CP096026_37_12;spacers=2;chromosome=CP096026;DRwidth=12;duplication=1;GC-content=16.6666666666667;DR.cons.seq=TGAAAATAATTT;DR.in.MGE.occurrence=51
NC_003074.8	Liftoff	sequence_feature	835298	835391	.	.	.	ID=CP096026_6_17;spacers=2;chromosome=CP096026;DRwidth=17;duplication=1;GC-content=28.7234042553192;DR.cons.seq=TTTAAAATTTGGCCTTA;DR.in.MGE.occurrence=0
NC_003074.8	Liftoff	sequence_feature	835299	835391	.	.	.	ID=CP096026_8_16;spacers=2;chromosome=CP096026;DRwidth=16;duplication=1;GC-content=27.9569892473118;DR.cons.seq=TTAAAATTTGGCCTTA;DR.in.MGE.occurrence=0
NC_003074.8	Liftoff	sequence_feature	835301	835391	.	.	.	ID=CP096026_14_14;spacers=2;chromosome=CP096026;DRwidth=14;duplication=1;GC-content=27.4725274725275;DR.cons.seq=AAAATTTGGCCTTA;DR.in.MGE.occurrence=0
NC_003074.8	Liftoff	sequence_feature	879428	879496	.	.	.	ID=CP096026_42_12;spacers=2;chromosome=CP096026;DRwidth=12;duplication=1;GC-content=43.4782608695652;DR.cons.seq=AGAACAATCTCT;DR.in.MGE.occurrence=1
NC_003074.8	Liftoff	sequence_feature	914157	914277	.	.	.	ID=CP096026_45_12;spacers=3;chromosome=CP096026;DRwidth=12;duplication=1;GC-content=34.7107438016529;DR.cons.seq=GAAACTGCGTTT;DR.in.MGE.occurrence=1
NC_003074.8	Liftoff	sequence_feature	977823	977890	.	.	.	ID=CP096026_57_12;spacers=2;chromosome=CP096026;DRwidth=12;duplication=1;GC-content=27.9411764705882;DR.cons.seq=CCAAAGAATCTA;DR.in.MGE.occurrence=2
NC_003074.8	Liftoff	sequence_feature	979817	979901	.	.	.	ID=CP096026_26_13;spacers=2;chromosome=CP096026;DRwidth=13;duplication=1;GC-content=21.1764705882353;DR.cons.seq=TTTTATCAGTAAT;DR.in.MGE.occurrence=0
NC_003074.8	Liftoff	sequence_feature	1074820	1074893	.	.	.	ID=CP096026_28_13;spacers=2;chromosome=CP096026;DRwidth=13;duplication=1;GC-content=17.5675675675676;DR.cons.seq=AATATTATAGCAA;DR.in.MGE.occurrence=6
NC_003074.8	Liftoff	sequence_feature	1190643	1190733	.	.	.	ID=CP096026_15_10;spacers=3;chromosome=CP096026;DRwidth=10;duplication=1;GC-content=42.8571428571429;DR.cons.seq=CCTTTCTTGT;DR.in.MGE.occurrence=43
NC_003074.8	Liftoff	sequence_feature	1341972	1342047	.	.	.	ID=CP096026_74_12;spacers=2;chromosome=CP096026;DRwidth=12;duplication=1;GC-content=18.4210526315789;DR.cons.seq=AGTTTAAATTTG;DR.in.MGE.occurrence=13
NC_003074.8	Liftoff	sequence_feature	1463486	1463555	.	.	.	ID=CP096026_36_13;spacers=2;chromosome=CP096026;DRwidth=13;duplication=1;GC-content=22.8571428571429;DR.cons.seq=TTCTGTTTTAAAT;DR.in.MGE.occurrence=7
NC_003074.8	Liftoff	sequence_feature	1729736	1729810	.	.	.	ID=CP096026_91_12;spacers=2;chromosome=CP096026;DRwidth=12;duplication=1;GC-content=36;DR.cons.seq=AAAGAGGTGACA;DR.in.MGE.occurrence=1
NC_003074.8	Liftoff	sequence_feature	1812077	1812154	.	.	.	ID=CP096026_18_16;spacers=2;chromosome=CP096026;DRwidth=16;duplication=1;GC-content=32.0512820512821;DR.cons.seq=ATGTTGGTATATTGGT;DR.in.MGE.occurrence=0
NC_003074.8	Liftoff	sequence_feature	1959560	1959637	.	.	.	ID=CP096026_110_12;spacers=2;chromosome=CP096026;DRwidth=12;duplication=3;GC-content=51.2820512820513;DR.cons.seq=AGACGAGTTGGA;DR.in.MGE.occurrence=23
NC_003074.8	Liftoff	sequence_feature	2112795	2112876	.	.	.	ID=CP096026_46_13;spacers=2;chromosome=CP096026;DRwidth=13;duplication=1;GC-content=43.9024390243902;DR.cons.seq=CCACAGAAACTAG;DR.in.MGE.occurrence=0
NC_003074.8	Liftoff	sequence_feature	2138474	2138575	.	.	.	ID=CP096026_128_12;spacers=3;chromosome=CP096026;DRwidth=12;duplication=2;GC-content=33.3333333333333;DR.cons.seq=ATCATCTGGATG;DR.in.MGE.occurrence=19
NC_003074.8	Liftoff	sequence_feature	2231707	2231761	.	.	.	ID=CP096026_26_10;spacers=2;chromosome=CP096026;DRwidth=10;duplication=1;GC-content=30.9090909090909;DR.cons.seq=CAATCAATAA;DR.in.MGE.occurrence=82
NC_003074.8	Liftoff	sequence_feature	2400820	2400884	.	.	.	ID=CP096026_28_10;spacers=2;chromosome=CP096026;DRwidth=10;duplication=1;GC-content=33.8461538461538;DR.cons.seq=ATGAAAGTCT;DR.in.MGE.occurrence=31
NC_003074.8	Liftoff	sequence_feature	2473745	2473838	.	.	.	ID=CP096026_31_10;spacers=3;chromosome=CP096026;DRwidth=10;duplication=1;GC-content=38.2978723404255;DR.cons.seq=TGCTAGTGTA;DR.in.MGE.occurrence=7
NC_003074.8	Liftoff	sequence_feature	2572266	2572339	.	.	.	ID=CP096026_66_13;spacers=2;chromosome=CP096026;DRwidth=13;duplication=1;GC-content=18.9189189189189;DR.cons.seq=CTTTGCTTTATAT;DR.in.MGE.occurrence=2
NC_003074.8	Liftoff	sequence_feature	2607873	2607991	.	.	.	ID=CP096026_40_14;spacers=3;chromosome=CP096026;DRwidth=14;duplication=1;GC-content=32.7731092436975;DR.cons.seq=ACTTGTTAACCGTT;DR.in.MGE.occurrence=0
NC_003074.8	Liftoff	sequence_feature	2737116	2737168	.	.	.	ID=CP096026_34_10;spacers=2;chromosome=CP096026;DRwidth=10;duplication=1;GC-content=52.8301886792453;DR.cons.seq=ATCGCGCGTG;DR.in.MGE.occurrence=0
NC_003074.8	Liftoff	sequence_feature	2827072	2827168	.	.	.	ID=CP096026_45_14;spacers=3;chromosome=CP096026;DRwidth=14;duplication=1;GC-content=20.6185567010309;DR.cons.seq=TACAAATGTTTTTA;DR.in.MGE.occurrence=7
NC_003074.8	Liftoff	sequence_feature	2892529	2892622	.	.	.	ID=CP096026_164_12;spacers=2;chromosome=CP096026;DRwidth=12;duplication=1;GC-content=43.6170212765958;DR.cons.seq=GTTTCTTGATCC;DR.in.MGE.occurrence=1
NC_003074.8	Liftoff	sequence_feature	3121856	3121933	.	.	.	ID=CP096026_114_12;spacers=2;chromosome=CP096026;DRwidth=12;duplication=3;GC-content=52.5641025641026;DR.cons.seq=AGACGAGTTGGA;DR.in.MGE.occurrence=23
NC_003074.8	Liftoff	sequence_feature	3122022	3122096	.	.	.	ID=CP096026_83_13;spacers=2;chromosome=CP096026;DRwidth=13;duplication=1;GC-content=57.3333333333333;DR.cons.seq=GCTAGGCGAGGAG;DR.in.MGE.occurrence=22
NC_003074.8	Liftoff	sequence_feature	3139189	3139265	.	.	.	ID=CP096026_173_12;spacers=2;chromosome=CP096026;DRwidth=12;duplication=1;GC-content=32.4675324675325;DR.cons.seq=CTCTTTCTATTT;DR.in.MGE.occurrence=9
NC_003074.8	Liftoff	sequence_feature	3197339	3197414	.	.	.	ID=CP096026_52_14;spacers=2;chromosome=CP096026;DRwidth=14;duplication=1;GC-content=38.1578947368421;DR.cons.seq=TAAGGGAGAGAAGT;DR.in.MGE.occurrence=0
NC_003074.8	Liftoff	sequence_feature	3307841	3307904	.	.	.	ID=CP096026_86_13;spacers=2;chromosome=CP096026;DRwidth=13;duplication=1;GC-content=23.4375;DR.cons.seq=AAACCCTAATTCA;DR.in.MGE.occurrence=6
NC_003074.8	Liftoff	sequence_feature	3311096	3311208	.	.	.	ID=CP096026_10_20;spacers=2;chromosome=CP096026;DRwidth=20;duplication=1;GC-content=44.2477876106195;DR.cons.seq=CTCTAAAGGTTTCGGCAGAT;DR.in.MGE.occurrence=0
NC_003074.8	Liftoff	sequence_feature	3338218	3338278	.	.	.	ID=CP096026_189_12;spacers=2;chromosome=CP096026;DRwidth=12;duplication=1;GC-content=42.6229508196721;DR.cons.seq=AAACAGGAGAAA;DR.in.MGE.occurrence=6
NC_003074.8	Liftoff	sequence_feature	3479109	3479223	.	.	.	ID=CP096026_58_14;spacers=3;chromosome=CP096026;DRwidth=14;duplication=2;GC-content=29.5652173913043;DR.cons.seq=GGTTTAAATGGGTT;DR.in.MGE.occurrence=5
NC_003074.8	Liftoff	sequence_feature	3482587	3482691	.	.	.	ID=CP096026_196_12;spacers=3;chromosome=CP096026;DRwidth=12;duplication=1;GC-content=55.2380952380952;DR.cons.seq=CATTCCTGGCAT;DR.in.MGE.occurrence=0
NC_003074.8	Liftoff	sequence_feature	3583371	3583443	.	.	.	ID=CP096026_204_12;spacers=2;chromosome=CP096026;DRwidth=12;duplication=1;GC-content=24.6575342465753;DR.cons.seq=CAAGTTGATATT;DR.in.MGE.occurrence=3
NC_003074.8	Liftoff	sequence_feature	3585889	3585949	.	.	.	ID=CP096026_91_13;spacers=2;chromosome=CP096026;DRwidth=13;duplication=1;GC-content=57.3770491803279;DR.cons.seq=ATTAACGGGCAGG;DR.in.MGE.occurrence=0
NC_003074.8	Liftoff	sequence_feature	3633247	3633344	.	.	.	ID=CP096026_38_10;spacers=3;chromosome=CP096026;DRwidth=10;duplication=1;GC-content=34.6938775510204;DR.cons.seq=TGCATTAGTT;DR.in.MGE.occurrence=46
NC_003074.8	Liftoff	sequence_feature	3747165	3747240	.	.	.	ID=CP096026_65_14;spacers=2;chromosome=CP096026;DRwidth=14;duplication=1;GC-content=22.3684210526316;DR.cons.seq=TATATAATTTGTTT;DR.in.MGE.occurrence=4
NC_003074.8	Liftoff	sequence_feature	3948380	3948446	.	.	.	ID=CP096026_224_12;spacers=2;chromosome=CP096026;DRwidth=12;duplication=1;GC-content=58.2089552238806;DR.cons.seq=TAAGGATCGGCG;DR.in.MGE.occurrence=0
NC_003074.8	Liftoff	sequence_feature	4297563	4297623	.	.	.	ID=CP096026_44_10;spacers=2;chromosome=CP096026;DRwidth=10;duplication=1;GC-content=54.0983606557377;DR.cons.seq=ATCCTCCGCC;DR.in.MGE.occurrence=21
NC_003074.8	Liftoff	sequence_feature	4301477	4301587	.	.	.	ID=CP096026_240_12;spacers=3;chromosome=CP096026;DRwidth=12;duplication=1;GC-content=36.036036036036;DR.cons.seq=TTAAGAATGAAA;DR.in.MGE.occurrence=1
NC_003074.8	Liftoff	sequence_feature	4458393	4458473	.	.	.	ID=CP096026_105_13;spacers=2;chromosome=CP096026;DRwidth=13;duplication=1;GC-content=29.6296296296296;DR.cons.seq=ACAATACGACAAA;DR.in.MGE.occurrence=2
NC_003074.8	Liftoff	sequence_feature	4479361	4479410	.	.	.	ID=CP096026_48_10;spacers=2;chromosome=CP096026;DRwidth=10;duplication=1;GC-content=32;DR.cons.seq=TAGTTTGCTC;DR.in.MGE.occurrence=19
NC_003074.8	Liftoff	sequence_feature	4484436	4484511	.	.	.	ID=CP096026_251_12;spacers=2;chromosome=CP096026;DRwidth=12;duplication=1;GC-content=27.6315789473684;DR.cons.seq=CTTACACATTTT;DR.in.MGE.occurrence=7
NC_003074.8	Liftoff	sequence_feature	4601243	4601299	.	.	.	ID=CP096026_49_10;spacers=2;chromosome=CP096026;DRwidth=10;duplication=1;GC-content=49.1228070175439;DR.cons.seq=CTGTTGCGGA;DR.in.MGE.occurrence=10
NC_003074.8	Liftoff	sequence_feature	4603541	4603612	.	.	.	ID=CP096026_51_10;spacers=2;chromosome=CP096026;DRwidth=10;duplication=1;GC-content=31.9444444444444;DR.cons.seq=ACTAATGTCA;DR.in.MGE.occurrence=19
NC_003074.8	Liftoff	sequence_feature	4898673	4898756	.	.	.	ID=CP096026_269_12;spacers=2;chromosome=CP096026;DRwidth=12;duplication=1;GC-content=45.2380952380952;DR.cons.seq=TGCTGCAATGTG;DR.in.MGE.occurrence=0
NC_003074.8	Liftoff	sequence_feature	5153876	5153982	.	.	.	ID=CP096026_62_15;spacers=2;chromosome=CP096026;DRwidth=15;duplication=1;GC-content=42.9906542056075;DR.cons.seq=ATATCAGACAAGACA;DR.in.MGE.occurrence=1
NC_003074.8	Liftoff	sequence_feature	5217856	5217930	.	.	.	ID=CP096026_290_12;spacers=2;chromosome=CP096026;DRwidth=12;duplication=1;GC-content=45.3333333333333;DR.cons.seq=TGACCATCTGGA;DR.in.MGE.occurrence=0
NC_003074.8	Liftoff	sequence_feature	5300741	5300823	.	.	.	ID=CP096026_123_13;spacers=2;chromosome=CP096026;DRwidth=13;duplication=1;GC-content=27.710843373494;DR.cons.seq=TATTCATTTTCTT;DR.in.MGE.occurrence=9
NC_003074.8	Liftoff	sequence_feature	5300743	5300862	.	.	.	ID=CP096026_95_14;spacers=3;chromosome=CP096026;DRwidth=14;duplication=1;GC-content=27.5;DR.cons.seq=TTCATTTTCTTGTG;DR.in.MGE.occurrence=1
NC_003074.8	Liftoff	sequence_feature	5393925	5394008	.	.	.	ID=CP096026_315_12;spacers=2;chromosome=CP096026;DRwidth=12;duplication=1;GC-content=44.047619047619;DR.cons.seq=TCTCTCCCGAAT;DR.in.MGE.occurrence=1
NC_003074.8	Liftoff	sequence_feature	5417387	5417510	.	.	.	ID=CP096026_127_13;spacers=3;chromosome=CP096026;DRwidth=13;duplication=1;GC-content=29.8387096774194;DR.cons.seq=TGAAATCATAAAA;DR.in.MGE.occurrence=7
NC_003074.8	Liftoff	sequence_feature	5544127	5544208	.	.	.	ID=CP096026_132_13;spacers=2;chromosome=CP096026;DRwidth=13;duplication=1;GC-content=41.4634146341463;DR.cons.seq=AGAATCTCTGGTT;DR.in.MGE.occurrence=0
NC_003074.8	Liftoff	sequence_feature	5565537	5565628	.	.	.	ID=CP096026_53_16;spacers=2;chromosome=CP096026;DRwidth=16;duplication=1;GC-content=22.8260869565217;DR.cons.seq=ACTATATCAGACTTTT;DR.in.MGE.occurrence=0
NC_003074.8	Liftoff	sequence_feature	5574752	5574826	.	.	.	ID=CP096026_331_12;spacers=2;chromosome=CP096026;DRwidth=12;duplication=1;GC-content=22.6666666666667;DR.cons.seq=TTCAAATAATAG;DR.in.MGE.occurrence=7
NC_003074.8	Liftoff	sequence_feature	5634939	5635041	.	.	.	ID=CP096026_54_16;spacers=2;chromosome=CP096026;DRwidth=16;duplication=1;GC-content=26.2135922330097;DR.cons.seq=AAATATTTATGTCTTA;DR.in.MGE.occurrence=0
NC_003074.8	Liftoff	sequence_feature	5715681	5715737	.	.	.	ID=CP096026_59_10;spacers=2;chromosome=CP096026;DRwidth=10;duplication=1;GC-content=33.3333333333333;DR.cons.seq=AAAATGGAAC;DR.in.MGE.occurrence=71
NC_003074.8	Liftoff	sequence_feature	5800671	5800787	.	.	.	ID=CP096026_26_18;spacers=2;chromosome=CP096026;DRwidth=18;duplication=1;GC-content=38.4615384615385;DR.cons.seq=TGAAAGGTTGAATCTGTT;DR.in.MGE.occurrence=0
NC_003074.8	Liftoff	sequence_feature	5841561	5841667	.	.	.	ID=CP096026_142_13;spacers=3;chromosome=CP096026;DRwidth=13;duplication=1;GC-content=34.5794392523364;DR.cons.seq=TTCGCTTTCGTTT;DR.in.MGE.occurrence=0
NC_003074.8	Liftoff	sequence_feature	5901293	5901424	.	.	.	ID=CP096026_147_13;spacers=3;chromosome=CP096026;DRwidth=13;duplication=1;GC-content=22.7272727272727;DR.cons.seq=AAAGATCTAAATC;DR.in.MGE.occurrence=8
NC_003074.8	Liftoff	sequence_feature	6004920	6004988	.	.	.	ID=CP096026_63_10;spacers=3;chromosome=CP096026;DRwidth=10;duplication=1;GC-content=39.1304347826087;DR.cons.seq=CTTTTACTCT;DR.in.MGE.occurrence=127
NC_003074.8	Liftoff	sequence_feature	6119262	6119341	.	.	.	ID=CP096026_155_13;spacers=2;chromosome=CP096026;DRwidth=13;duplication=1;GC-content=17.5;DR.cons.seq=ATTAATACAAGTA;DR.in.MGE.occurrence=1
NC_003074.8	Liftoff	sequence_feature	6161648	6161747	.	.	.	ID=CP096026_374_12;spacers=3;chromosome=CP096026;DRwidth=12;duplication=1;GC-content=26;DR.cons.seq=AAATTAGTCAAA;DR.in.MGE.occurrence=13
NC_003074.8	Liftoff	sequence_feature	6180229	6180329	.	.	.	ID=CP096026_77_15;spacers=2;chromosome=CP096026;DRwidth=15;duplication=1;GC-content=25.7425742574257;DR.cons.seq=AAGTTTATCTGCATT;DR.in.MGE.occurrence=0
NC_003074.8	Liftoff	sequence_feature	6180230	6180329	.	.	.	ID=CP096026_112_14;spacers=2;chromosome=CP096026;DRwidth=14;duplication=1;GC-content=26;DR.cons.seq=AGTTTATCTGCATT;DR.in.MGE.occurrence=0
NC_003074.8	Liftoff	sequence_feature	6382087	6382189	.	.	.	ID=CP096026_389_12;spacers=3;chromosome=CP096026;DRwidth=12;duplication=1;GC-content=18.4466019417476;DR.cons.seq=AATATAAGATTT;DR.in.MGE.occurrence=34
NC_003074.8	Liftoff	sequence_feature	6459853	6459954	.	.	.	ID=CP096026_116_14;spacers=2;chromosome=CP096026;DRwidth=14;duplication=1;GC-content=26.4705882352941;DR.cons.seq=TTTATTTACATGGA;DR.in.MGE.occurrence=1
NC_003074.8	Liftoff	sequence_feature	6487159	6487228	.	.	.	ID=CP096026_394_12;spacers=2;chromosome=CP096026;DRwidth=12;duplication=14;GC-content=35.7142857142857;DR.cons.seq=AGTTCAGGGTTT;DR.in.MGE.occurrence=20
NC_003074.8	Liftoff	sequence_feature	6529766	6529862	.	.	.	ID=CP096026_82_15;spacers=2;chromosome=CP096026;DRwidth=15;duplication=1;GC-content=23.7113402061856;DR.cons.seq=AAAAGTAGTAATTAC;DR.in.MGE.occurrence=0
NC_003074.8	Liftoff	sequence_feature	6600773	6600927	.	.	.	ID=CP096026_14_22;spacers=2;chromosome=CP096026;DRwidth=22;duplication=1;GC-content=37.4193548387097;DR.cons.seq=TTGTGATTCCAAACTTAGCAAT;DR.in.MGE.occurrence=0
NC_003074.8	Liftoff	sequence_feature	6730501	6730597	.	.	.	ID=CP096026_174_13;spacers=2;chromosome=CP096026;DRwidth=13;duplication=1;GC-content=37.1134020618557;DR.cons.seq=TGGACGAAGAGAA;DR.in.MGE.occurrence=0
NC_003074.8	Liftoff	sequence_feature	6839493	6839581	.	.	.	ID=CP096026_130_14;spacers=2;chromosome=CP096026;DRwidth=14;duplication=1;GC-content=30.3370786516854;DR.cons.seq=ATATCTACCGACTA;DR.in.MGE.occurrence=0
NC_003074.8	Liftoff	sequence_feature	6855699	6855778	.	.	.	ID=CP096026_408_12;spacers=2;chromosome=CP096026;DRwidth=12;duplication=1;GC-content=27.5;DR.cons.seq=CAGAAATATTAT;DR.in.MGE.occurrence=11
NC_003074.8	Liftoff	sequence_feature	6870154	6870216	.	.	.	ID=CP096026_74_10;spacers=2;chromosome=CP096026;DRwidth=10;duplication=1;GC-content=57.1428571428571;DR.cons.seq=GAAGCAACCA;DR.in.MGE.occurrence=41
NC_003074.8	Liftoff	sequence_feature	6931314	6931375	.	.	.	ID=CP096026_75_10;spacers=2;chromosome=CP096026;DRwidth=10;duplication=1;GC-content=48.3870967741936;DR.cons.seq=TCATCAACGC;DR.in.MGE.occurrence=26
NC_003074.8	Liftoff	sequence_feature	6941542	6941631	.	.	.	ID=CP096026_65_16;spacers=2;chromosome=CP096026;DRwidth=16;duplication=1;GC-content=18.8888888888889;DR.cons.seq=TATTAATTTATAGAGG;DR.in.MGE.occurrence=96
NC_003074.8	Liftoff	sequence_feature	6942322	6942410	.	.	.	ID=CP096026_135_14;spacers=2;chromosome=CP096026;DRwidth=14;duplication=2;GC-content=15.7303370786517;DR.cons.seq=TATTAATTTATCGA;DR.in.MGE.occurrence=165
NC_003074.8	Liftoff	sequence_feature	6992000	6992072	.	.	.	ID=CP096026_181_13;spacers=2;chromosome=CP096026;DRwidth=13;duplication=5;GC-content=16.4383561643836;DR.cons.seq=TAATATTTAAACT;DR.in.MGE.occurrence=56
NC_003074.8	Liftoff	sequence_feature	7214558	7214682	.	.	.	ID=CP096026_37_19;spacers=2;chromosome=CP096026;DRwidth=19;duplication=1;GC-content=24;DR.cons.seq=AATACATTGGAATCATTTT;DR.in.MGE.occurrence=0
NC_003074.8	Liftoff	sequence_feature	7214559	7214682	.	.	.	ID=CP096026_35_18;spacers=2;chromosome=CP096026;DRwidth=18;duplication=1;GC-content=24.1935483870968;DR.cons.seq=ATACATTGGAATCATTTT;DR.in.MGE.occurrence=0
NC_003074.8	Liftoff	sequence_feature	7296523	7296624	.	.	.	ID=CP096026_70_16;spacers=2;chromosome=CP096026;DRwidth=16;duplication=1;GC-content=22.5490196078431;DR.cons.seq=ACTCTATTTTAGAGTA;DR.in.MGE.occurrence=1
NC_003074.8	Liftoff	sequence_feature	7496552	7496604	.	.	.	ID=CP096026_80_10;spacers=2;chromosome=CP096026;DRwidth=10;duplication=1;GC-content=45.2830188679245;DR.cons.seq=CCATTCGGAT;DR.in.MGE.occurrence=24
NC_003074.8	Liftoff	sequence_feature	7898515	7898581	.	.	.	ID=CP096026_155_14;spacers=2;chromosome=CP096026;DRwidth=14;duplication=1;GC-content=29.8507462686567;DR.cons.seq=CAAAACATGTAATC;DR.in.MGE.occurrence=0
NC_003074.8	Liftoff	sequence_feature	7898515	7898579	.	.	.	ID=CP096026_459_12;spacers=2;chromosome=CP096026;DRwidth=12;duplication=1;GC-content=29.2307692307692;DR.cons.seq=CAAAACATGTAA;DR.in.MGE.occurrence=24
NC_003074.8	Liftoff	sequence_feature	8232287	8232373	.	.	.	ID=CP096026_480_12;spacers=2;chromosome=CP096026;DRwidth=12;duplication=7;GC-content=29.8850574712644;DR.cons.seq=CAACTCATTTTA;DR.in.MGE.occurrence=34
NC_003074.8	Liftoff	sequence_feature	8251477	8251606	.	.	.	ID=CP096026_166_14;spacers=3;chromosome=CP096026;DRwidth=14;duplication=1;GC-content=25.3846153846154;DR.cons.seq=TGGGTTTGTATAAT;DR.in.MGE.occurrence=1
NC_003074.8	Liftoff	sequence_feature	8266855	8266974	.	.	.	ID=CP096026_76_16;spacers=2;chromosome=CP096026;DRwidth=16;duplication=1;GC-content=24.1666666666667;DR.cons.seq=ACTGAATTCAGAAAGT;DR.in.MGE.occurrence=1
NC_003074.8	Liftoff	sequence_feature	8293676	8293761	.	.	.	ID=CP096026_167_14;spacers=2;chromosome=CP096026;DRwidth=14;duplication=1;GC-content=25.5813953488372;DR.cons.seq=TGAAGTTTAAAGTA;DR.in.MGE.occurrence=0
NC_003074.8	Liftoff	sequence_feature	8293677	8293754	.	.	.	ID=CP096026_220_13;spacers=2;chromosome=CP096026;DRwidth=13;duplication=1;GC-content=28.2051282051282;DR.cons.seq=GAAGTTTAAAGTA;DR.in.MGE.occurrence=0
NC_003074.8	Liftoff	sequence_feature	8331806	8331921	.	.	.	ID=CP096026_221_13;spacers=3;chromosome=CP096026;DRwidth=13;duplication=1;GC-content=28.448275862069;DR.cons.seq=ATGGACAAATTTT;DR.in.MGE.occurrence=2
NC_003074.8	Liftoff	sequence_feature	8407652	8407715	.	.	.	ID=CP096026_501_12;spacers=2;chromosome=CP096026;DRwidth=12;duplication=1;GC-content=35.9375;DR.cons.seq=TTTCCAACCAAA;DR.in.MGE.occurrence=17
NC_003074.8	Liftoff	sequence_feature	8419081	8419166	.	.	.	ID=CP096026_81_16;spacers=2;chromosome=CP096026;DRwidth=16;duplication=1;GC-content=25.5813953488372;DR.cons.seq=TTGTTATTATTTTCTC;DR.in.MGE.occurrence=0
NC_003074.8	Liftoff	sequence_feature	8457350	8457437	.	.	.	ID=CP096026_224_13;spacers=2;chromosome=CP096026;DRwidth=13;duplication=1;GC-content=32.9545454545455;DR.cons.seq=TTGATCTGATTCT;DR.in.MGE.occurrence=2
NC_003074.8	Liftoff	sequence_feature	8477758	8477842	.	.	.	ID=CP096026_225_13;spacers=2;chromosome=CP096026;DRwidth=13;duplication=1;GC-content=32.9411764705882;DR.cons.seq=ATTGAAGTAGATT;DR.in.MGE.occurrence=1
NC_003074.8	Liftoff	sequence_feature	8492567	8492655	.	.	.	ID=CP096026_65_17;spacers=2;chromosome=CP096026;DRwidth=17;duplication=6;GC-content=26.9662921348315;DR.cons.seq=CATAATTCGTGCAAAAA;DR.in.MGE.occurrence=1
NC_003074.8	Liftoff	sequence_feature	8574679	8574805	.	.	.	ID=CP096026_113_15;spacers=3;chromosome=CP096026;DRwidth=15;duplication=1;GC-content=22.8346456692913;DR.cons.seq=AATAAAGATGTTTTT;DR.in.MGE.occurrence=0
NC_003074.8	Liftoff	sequence_feature	8574679	8574804	.	.	.	ID=CP096026_175_14;spacers=3;chromosome=CP096026;DRwidth=14;duplication=1;GC-content=23.015873015873;DR.cons.seq=AATAAAGATGTTTT;DR.in.MGE.occurrence=1
NC_003074.8	Liftoff	sequence_feature	8574679	8574803	.	.	.	ID=CP096026_231_13;spacers=3;chromosome=CP096026;DRwidth=13;duplication=1;GC-content=23.2;DR.cons.seq=AATAAAGATGTTT;DR.in.MGE.occurrence=2
NC_003074.8	Liftoff	sequence_feature	8574713	8574805	.	.	.	ID=CP096026_44_18;spacers=2;chromosome=CP096026;DRwidth=18;duplication=1;GC-content=23.6559139784946;DR.cons.seq=CTTAATAAAGATGTTTTT;DR.in.MGE.occurrence=0
NC_003074.8	Liftoff	sequence_feature	8574713	8574804	.	.	.	ID=CP096026_68_17;spacers=2;chromosome=CP096026;DRwidth=17;duplication=1;GC-content=23.9130434782609;DR.cons.seq=CTTAATAAAGATGTTTT;DR.in.MGE.occurrence=0
NC_003074.8	Liftoff	sequence_feature	8574713	8574803	.	.	.	ID=CP096026_85_16;spacers=2;chromosome=CP096026;DRwidth=16;duplication=1;GC-content=24.1758241758242;DR.cons.seq=CTTAATAAAGATGTTT;DR.in.MGE.occurrence=0
NC_003074.8	Liftoff	sequence_feature	8598987	8599076	.	.	.	ID=CP096026_234_13;spacers=2;chromosome=CP096026;DRwidth=13;duplication=1;GC-content=22.2222222222222;DR.cons.seq=TTACTAAAATAAC;DR.in.MGE.occurrence=17
NC_003074.8	Liftoff	sequence_feature	8632924	8632986	.	.	.	ID=CP096026_522_12;spacers=2;chromosome=CP096026;DRwidth=12;duplication=1;GC-content=36.5079365079365;DR.cons.seq=TTTATCTCTTGA;DR.in.MGE.occurrence=13
NC_003074.8	Liftoff	sequence_feature	8709599	8709677	.	.	.	ID=CP096026_242_13;spacers=2;chromosome=CP096026;DRwidth=13;duplication=1;GC-content=15.1898734177215;DR.cons.seq=AAAGTTAGTTTAA;DR.in.MGE.occurrence=1
NC_003074.8	Liftoff	sequence_feature	8720589	8720669	.	.	.	ID=CP096026_245_13;spacers=2;chromosome=CP096026;DRwidth=13;duplication=1;GC-content=19.7530864197531;DR.cons.seq=AATTTACATTCTT;DR.in.MGE.occurrence=5
NC_003074.8	Liftoff	sequence_feature	8890894	8890967	.	.	.	ID=CP096026_536_12;spacers=2;chromosome=CP096026;DRwidth=12;duplication=1;GC-content=17.5675675675676;DR.cons.seq=ATCTACAATATT;DR.in.MGE.occurrence=16
NC_003074.8	Liftoff	sequence_feature	8971544	8971697	.	.	.	ID=CP096026_189_14;spacers=3;chromosome=CP096026;DRwidth=14;duplication=1;GC-content=36.3636363636364;DR.cons.seq=GAAGCTGATGGTTA;DR.in.MGE.occurrence=0
NC_003074.8	Liftoff	sequence_feature	9127596	9127684	.	.	.	ID=CP096026_87_10;spacers=3;chromosome=CP096026;DRwidth=10;duplication=1;GC-content=26.9662921348315;DR.cons.seq=AATTAGATAT;DR.in.MGE.occurrence=170
NC_003074.8	Liftoff	sequence_feature	9144805	9144888	.	.	.	ID=CP096026_262_13;spacers=3;chromosome=CP096026;DRwidth=13;duplication=1;GC-content=46.4285714285714;DR.cons.seq=GAGGAGGAAGATG;DR.in.MGE.occurrence=3
NC_003074.8	Liftoff	sequence_feature	9202382	9202464	.	.	.	ID=CP096026_551_12;spacers=2;chromosome=CP096026;DRwidth=12;duplication=1;GC-content=31.3253012048193;DR.cons.seq=ATATACTTTGTT;DR.in.MGE.occurrence=11
NC_003074.8	Liftoff	sequence_feature	9226856	9226904	.	.	.	ID=CP096026_89_10;spacers=2;chromosome=CP096026;DRwidth=10;duplication=2;GC-content=22.4489795918367;DR.cons.seq=AAGTTCTTAA;DR.in.MGE.occurrence=180
NC_003074.8	Liftoff	sequence_feature	9303007	9303081	.	.	.	ID=CP096026_197_14;spacers=2;chromosome=CP096026;DRwidth=14;duplication=1;GC-content=42.6666666666667;DR.cons.seq=GGAAGAGTAATTTC;DR.in.MGE.occurrence=0
NC_003074.8	Liftoff	sequence_feature	9303064	9303170	.	.	.	ID=CP096026_74_17;spacers=2;chromosome=CP096026;DRwidth=17;duplication=1;GC-content=43.9252336448598;DR.cons.seq=ATTGGAAGAGTAATTTC;DR.in.MGE.occurrence=0
NC_003074.8	Liftoff	sequence_feature	9502797	9502859	.	.	.	ID=CP096026_570_12;spacers=2;chromosome=CP096026;DRwidth=12;duplication=1;GC-content=11.1111111111111;DR.cons.seq=TTTCTATTAAAT;DR.in.MGE.occurrence=35
NC_003074.8	Liftoff	sequence_feature	9554116	9554188	.	.	.	ID=CP096026_91_10;spacers=2;chromosome=CP096026;DRwidth=10;duplication=1;GC-content=31.5068493150685;DR.cons.seq=CTTTAGTTGA;DR.in.MGE.occurrence=50
NC_003074.8	Liftoff	sequence_feature	9563333	9563430	.	.	.	ID=CP096026_282_13;spacers=2;chromosome=CP096026;DRwidth=13;duplication=1;GC-content=24.4897959183673;DR.cons.seq=AAATCCTATGTTA;DR.in.MGE.occurrence=13
NC_003074.8	Liftoff	sequence_feature	9563526	9563622	.	.	.	ID=CP096026_283_13;spacers=2;chromosome=CP096026;DRwidth=13;duplication=1;GC-content=23.7113402061856;DR.cons.seq=AAATCCTATGTTA;DR.in.MGE.occurrence=13
NC_003074.8	Liftoff	sequence_feature	9629400	9629484	.	.	.	ID=CP096026_288_13;spacers=3;chromosome=CP096026;DRwidth=13;duplication=1;GC-content=20;DR.cons.seq=AATATCATATTTT;DR.in.MGE.occurrence=35
NC_003074.8	Liftoff	sequence_feature	9629526	9629627	.	.	.	ID=CP096026_289_13;spacers=3;chromosome=CP096026;DRwidth=13;duplication=1;GC-content=17.6470588235294;DR.cons.seq=AATATCATATTTT;DR.in.MGE.occurrence=35
NC_003074.8	Liftoff	sequence_feature	9713708	9713781	.	.	.	ID=CP096026_220_14;spacers=2;chromosome=CP096026;DRwidth=14;duplication=1;GC-content=17.5675675675676;DR.cons.seq=AAGTATTATGTTTT;DR.in.MGE.occurrence=0
NC_003074.8	Liftoff	sequence_feature	9753244	9753337	.	.	.	ID=CP096026_584_12;spacers=2;chromosome=CP096026;DRwidth=12;duplication=1;GC-content=43.6170212765958;DR.cons.seq=TCTCTATCCCTA;DR.in.MGE.occurrence=7
NC_003074.8	Liftoff	sequence_feature	10043425	10043543	.	.	.	ID=CP096026_105_16;spacers=2;chromosome=CP096026;DRwidth=16;duplication=1;GC-content=15.9663865546218;DR.cons.seq=ACAAATTAATAATGTT;DR.in.MGE.occurrence=2
NC_003074.8	Liftoff	sequence_feature	10414087	10414163	.	.	.	ID=CP096026_635_12;spacers=2;chromosome=CP096026;DRwidth=12;duplication=8;GC-content=29.8701298701299;DR.cons.seq=TTCATGGGTCAA;DR.in.MGE.occurrence=30
NC_003074.8	Liftoff	sequence_feature	10522559	10522700	.	.	.	ID=CP096026_244_14;spacers=3;chromosome=CP096026;DRwidth=14;duplication=1;GC-content=30.9859154929577;DR.cons.seq=CAAAAACCATTATC;DR.in.MGE.occurrence=0
NC_003074.8	Liftoff	sequence_feature	10522561	10522684	.	.	.	ID=CP096026_314_13;spacers=3;chromosome=CP096026;DRwidth=13;duplication=1;GC-content=31.4516129032258;DR.cons.seq=AAAACCATCATCC;DR.in.MGE.occurrence=1
NC_003074.8	Liftoff	sequence_feature	10575661	10575725	.	.	.	ID=CP096026_153_15;spacers=2;chromosome=CP096026;DRwidth=15;duplication=1;GC-content=16.9230769230769;DR.cons.seq=ATAGATTAATGTATT;DR.in.MGE.occurrence=2
NC_003074.8	Liftoff	sequence_feature	10687485	10687564	.	.	.	ID=CP096026_321_13;spacers=2;chromosome=CP096026;DRwidth=13;duplication=1;GC-content=26.25;DR.cons.seq=TCATATGCTTTTA;DR.in.MGE.occurrence=2
NC_003074.8	Liftoff	sequence_feature	10835308	10835381	.	.	.	ID=CP096026_331_13;spacers=2;chromosome=CP096026;DRwidth=13;duplication=3;GC-content=22.972972972973;DR.cons.seq=TATTCAACAAAAT;DR.in.MGE.occurrence=7
NC_003074.8	Liftoff	sequence_feature	10864265	10864399	.	.	.	ID=CP096026_256_14;spacers=4;chromosome=CP096026;DRwidth=14;duplication=2;GC-content=21.4814814814815;DR.cons.seq=AAAACGATTGTAAA;DR.in.MGE.occurrence=127
NC_003074.8	Liftoff	sequence_feature	10864447	10864533	.	.	.	ID=CP096026_257_14;spacers=2;chromosome=CP096026;DRwidth=14;duplication=4;GC-content=19.5402298850575;DR.cons.seq=AAAACGATTGTAAA;DR.in.MGE.occurrence=127
NC_003074.8	Liftoff	sequence_feature	10877043	10877146	.	.	.	ID=CP096026_259_14;spacers=2;chromosome=CP096026;DRwidth=14;duplication=1;GC-content=36.5384615384615;DR.cons.seq=CATGAACCATTTGA;DR.in.MGE.occurrence=0
NC_003074.8	Liftoff	sequence_feature	10881429	10881519	.	.	.	ID=CP096026_261_14;spacers=2;chromosome=CP096026;DRwidth=14;duplication=1;GC-content=12.0879120879121;DR.cons.seq=TAGAATAAATTATA;DR.in.MGE.occurrence=2
NC_003074.8	Liftoff	sequence_feature	10892127	10892203	.	.	.	ID=CP096026_118_16;spacers=2;chromosome=CP096026;DRwidth=16;duplication=1;GC-content=23.3766233766234;DR.cons.seq=GATACTAAATTTTAAA;DR.in.MGE.occurrence=4
NC_003074.8	Liftoff	sequence_feature	10916401	10916473	.	.	.	ID=CP096026_161_15;spacers=2;chromosome=CP096026;DRwidth=15;duplication=1;GC-content=23.2876712328767;DR.cons.seq=ATATAATTCATAGAT;DR.in.MGE.occurrence=1
NC_003074.8	Liftoff	sequence_feature	10945499	10945595	.	.	.	ID=CP096026_681_12;spacers=3;chromosome=CP096026;DRwidth=12;duplication=1;GC-content=20.6185567010309;DR.cons.seq=TTTTGATAAAAT;DR.in.MGE.occurrence=40
NC_003074.8	Liftoff	sequence_feature	10956668	10956768	.	.	.	ID=CP096026_163_15;spacers=3;chromosome=CP096026;DRwidth=15;duplication=1;GC-content=32.6732673267327;DR.cons.seq=ATTTTCCCGCCAAAA;DR.in.MGE.occurrence=468
NC_003074.8	Liftoff	sequence_feature	11010172	11010247	.	.	.	ID=CP096026_266_14;spacers=2;chromosome=CP096026;DRwidth=14;duplication=1;GC-content=28.9473684210526;DR.cons.seq=TATTCGGTTATTTT;DR.in.MGE.occurrence=6
NC_003074.8	Liftoff	sequence_feature	11010306	11010431	.	.	.	ID=CP096026_267_14;spacers=3;chromosome=CP096026;DRwidth=14;duplication=1;GC-content=21.4285714285714;DR.cons.seq=TATTCGGTTATTTT;DR.in.MGE.occurrence=6
NC_003074.8	Liftoff	sequence_feature	11010552	11010629	.	.	.	ID=CP096026_268_14;spacers=2;chromosome=CP096026;DRwidth=14;duplication=1;GC-content=33.3333333333333;DR.cons.seq=TATTCGGTTATTTT;DR.in.MGE.occurrence=6
NC_003074.8	Liftoff	sequence_feature	11028832	11028895	.	.	.	ID=CP096026_101_10;spacers=2;chromosome=CP096026;DRwidth=10;duplication=1;GC-content=37.5;DR.cons.seq=GGAGTAGAGA;DR.in.MGE.occurrence=12
NC_003074.8	Liftoff	sequence_feature	11113073	11113177	.	.	.	ID=CP096026_271_14;spacers=3;chromosome=CP096026;DRwidth=14;duplication=1;GC-content=27.6190476190476;DR.cons.seq=TACAAAATTTAGAA;DR.in.MGE.occurrence=1
NC_003074.8	Liftoff	sequence_feature	11168173	11168275	.	.	.	ID=CP096026_123_16;spacers=2;chromosome=CP096026;DRwidth=16;duplication=1;GC-content=27.1844660194175;DR.cons.seq=TAATGCTATTTTTAGA;DR.in.MGE.occurrence=1
NC_003074.8	Liftoff	sequence_feature	11178837	11178913	.	.	.	ID=CP096026_342_13;spacers=2;chromosome=CP096026;DRwidth=13;duplication=9;GC-content=24.6753246753247;DR.cons.seq=TTTACAATGTATT;DR.in.MGE.occurrence=14
NC_003074.8	Liftoff	sequence_feature	11188312	11188418	.	.	.	ID=CP096026_344_13;spacers=3;chromosome=CP096026;DRwidth=13;duplication=1;GC-content=14.018691588785;DR.cons.seq=AGTAATTAGAATT;DR.in.MGE.occurrence=20
NC_003074.8	Liftoff	sequence_feature	11223717	11223818	.	.	.	ID=CP096026_346_13;spacers=2;chromosome=CP096026;DRwidth=13;duplication=1;GC-content=29.4117647058824;DR.cons.seq=TTAATAAGAAAGA;DR.in.MGE.occurrence=3
NC_003074.8	Liftoff	sequence_feature	11349811	11349900	.	.	.	ID=CP096026_720_12;spacers=3;chromosome=CP096026;DRwidth=12;duplication=1;GC-content=50;DR.cons.seq=TGAGACGCAAAC;DR.in.MGE.occurrence=0
NC_003074.8	Liftoff	sequence_feature	11373898	11373981	.	.	.	ID=CP096026_727_12;spacers=2;chromosome=CP096026;DRwidth=12;duplication=1;GC-content=22.6190476190476;DR.cons.seq=TTGTAAATCATT;DR.in.MGE.occurrence=233
NC_003074.8	Liftoff	sequence_feature	11374400	11374558	.	.	.	ID=CP096026_730_12;spacers=4;chromosome=CP096026;DRwidth=12;duplication=1;GC-content=23.2704402515723;DR.cons.seq=TTGTAAATCATT;DR.in.MGE.occurrence=233
NC_003074.8	Liftoff	sequence_feature	11456906	11456962	.	.	.	ID=CP096026_744_12;spacers=2;chromosome=CP096026;DRwidth=12;duplication=1;GC-content=40.3508771929825;DR.cons.seq=AGGAGGATCTTC;DR.in.MGE.occurrence=3
NC_003074.8	Liftoff	sequence_feature	11477340	11477422	.	.	.	ID=CP096026_746_12;spacers=2;chromosome=CP096026;DRwidth=12;duplication=1;GC-content=36.144578313253;DR.cons.seq=AACACAATCTCT;DR.in.MGE.occurrence=5
NC_003074.8	Liftoff	sequence_feature	11510912	11511007	.	.	.	ID=CP096026_749_12;spacers=2;chromosome=CP096026;DRwidth=12;duplication=1;GC-content=20.8333333333333;DR.cons.seq=AACCATAGATTT;DR.in.MGE.occurrence=3
NC_003074.8	Liftoff	sequence_feature	11529940	11530027	.	.	.	ID=CP096026_360_13;spacers=2;chromosome=CP096026;DRwidth=13;duplication=1;GC-content=30.6818181818182;DR.cons.seq=ATTTCTTCCACTT;DR.in.MGE.occurrence=3
NC_003074.8	Liftoff	sequence_feature	11606638	11606716	.	.	.	ID=CP096026_366_13;spacers=2;chromosome=CP096026;DRwidth=13;duplication=1;GC-content=31.6455696202532;DR.cons.seq=AATTACATATAAA;DR.in.MGE.occurrence=16
NC_003074.8	Liftoff	sequence_feature	11611059	11611134	.	.	.	ID=CP096026_756_12;spacers=2;chromosome=CP096026;DRwidth=12;duplication=1;GC-content=28.9473684210526;DR.cons.seq=GTTACGGTTAAT;DR.in.MGE.occurrence=14
NC_003074.8	Liftoff	sequence_feature	11612243	11612331	.	.	.	ID=CP096026_758_12;spacers=2;chromosome=CP096026;DRwidth=12;duplication=1;GC-content=40.4494382022472;DR.cons.seq=GTTACGGTTAAT;DR.in.MGE.occurrence=14
NC_003074.8	Liftoff	sequence_feature	11621707	11621798	.	.	.	ID=CP096026_759_12;spacers=2;chromosome=CP096026;DRwidth=12;duplication=1;GC-content=33.695652173913;DR.cons.seq=GCAAATTTGCGA;DR.in.MGE.occurrence=48
NC_003074.8	Liftoff	sequence_feature	11826850	11826916	.	.	.	ID=CP096026_374_13;spacers=2;chromosome=CP096026;DRwidth=13;duplication=3;GC-content=17.910447761194;DR.cons.seq=ATTTACATCACTT;DR.in.MGE.occurrence=10
NC_003074.8	Liftoff	sequence_feature	11827340	11827405	.	.	.	ID=CP096026_378_13;spacers=2;chromosome=CP096026;DRwidth=13;duplication=3;GC-content=18.1818181818182;DR.cons.seq=ATTTACATCACTT;DR.in.MGE.occurrence=10
NC_003074.8	Liftoff	sequence_feature	11829079	11829188	.	.	.	ID=CP096026_310_14;spacers=2;chromosome=CP096026;DRwidth=14;duplication=2;GC-content=25.4545454545455;DR.cons.seq=AAAAATTGAGTCAA;DR.in.MGE.occurrence=1
NC_003074.8	Liftoff	sequence_feature	11862542	11862677	.	.	.	ID=CP096026_379_13;spacers=4;chromosome=CP096026;DRwidth=13;duplication=9;GC-content=29.4117647058824;DR.cons.seq=ATGTTTTAAATGG;DR.in.MGE.occurrence=33
NC_003074.8	Liftoff	sequence_feature	11883073	11883173	.	.	.	ID=CP096026_133_16;spacers=2;chromosome=CP096026;DRwidth=16;duplication=1;GC-content=33.6633663366337;DR.cons.seq=AACAGGGATAACAAAT;DR.in.MGE.occurrence=0
NC_003074.8	Liftoff	sequence_feature	11900385	11900504	.	.	.	ID=CP096026_780_12;spacers=3;chromosome=CP096026;DRwidth=12;duplication=1;GC-content=55;DR.cons.seq=TACTCGACCACA;DR.in.MGE.occurrence=244
NC_003074.8	Liftoff	sequence_feature	11930404	11930483	.	.	.	ID=CP096026_384_13;spacers=2;chromosome=CP096026;DRwidth=13;duplication=1;GC-content=20;DR.cons.seq=ATATGATTCTGAT;DR.in.MGE.occurrence=1
NC_003074.8	Liftoff	sequence_feature	11930541	11930618	.	.	.	ID=CP096026_385_13;spacers=2;chromosome=CP096026;DRwidth=13;duplication=1;GC-content=29.4871794871795;DR.cons.seq=ATATGATTCTGAT;DR.in.MGE.occurrence=1
NC_003074.8	Liftoff	sequence_feature	11936631	11936727	.	.	.	ID=CP096026_134_16;spacers=2;chromosome=CP096026;DRwidth=16;duplication=1;GC-content=35.0515463917526;DR.cons.seq=TCACTATTACTTAATG;DR.in.MGE.occurrence=2
NC_003074.8	Liftoff	sequence_feature	11966564	11966651	.	.	.	ID=CP096026_788_12;spacers=2;chromosome=CP096026;DRwidth=12;duplication=2;GC-content=18.1818181818182;DR.cons.seq=AAATTAATATGA;DR.in.MGE.occurrence=123
NC_003074.8	Liftoff	sequence_feature	11980720	11980823	.	.	.	ID=CP096026_313_14;spacers=3;chromosome=CP096026;DRwidth=14;duplication=1;GC-content=29.8076923076923;DR.cons.seq=ATGTATTAAATGGC;DR.in.MGE.occurrence=4
NC_003074.8	Liftoff	sequence_feature	11983165	11983229	.	.	.	ID=CP096026_315_14;spacers=2;chromosome=CP096026;DRwidth=14;duplication=1;GC-content=52.3076923076923;DR.cons.seq=AACCCGAACCCAAA;DR.in.MGE.occurrence=38
NC_003074.8	Liftoff	sequence_feature	12014524	12014588	.	.	.	ID=CP096026_795_12;spacers=2;chromosome=CP096026;DRwidth=12;duplication=11;GC-content=15.3846153846154;DR.cons.seq=AATGATTTACAA;DR.in.MGE.occurrence=287
NC_003074.8	Liftoff	sequence_feature	12016699	12016800	.	.	.	ID=CP096026_64_18;spacers=2;chromosome=CP096026;DRwidth=18;duplication=3;GC-content=21.5686274509804;DR.cons.seq=AAAACGATTGTAAATCAT;DR.in.MGE.occurrence=57
NC_003074.8	Liftoff	sequence_feature	12016706	12016832	.	.	.	ID=CP096026_796_12;spacers=5;chromosome=CP096026;DRwidth=12;duplication=1;GC-content=21.259842519685;DR.cons.seq=TTGTAAATCATT;DR.in.MGE.occurrence=233
NC_003074.8	Liftoff	sequence_feature	12016871	12016978	.	.	.	ID=CP096026_797_12;spacers=3;chromosome=CP096026;DRwidth=12;duplication=4;GC-content=29.6296296296296;DR.cons.seq=TTGTAAATCATT;DR.in.MGE.occurrence=233
NC_003074.8	Liftoff	sequence_feature	12017249	12017365	.	.	.	ID=CP096026_799_12;spacers=3;chromosome=CP096026;DRwidth=12;duplication=2;GC-content=28.2051282051282;DR.cons.seq=TTGTAAATCATT;DR.in.MGE.occurrence=233
NC_003074.8	Liftoff	sequence_feature	12078464	12078549	.	.	.	ID=CP096026_803_12;spacers=2;chromosome=CP096026;DRwidth=12;duplication=8;GC-content=30.2325581395349;DR.cons.seq=AATGATTTACAA;DR.in.MGE.occurrence=287
NC_003074.8	Liftoff	sequence_feature	12083285	12083419	.	.	.	ID=CP096026_137_16;spacers=3;chromosome=CP096026;DRwidth=16;duplication=5;GC-content=30.3703703703704;DR.cons.seq=TCTTTGAAAAGGATTA;DR.in.MGE.occurrence=6
NC_003074.8	Liftoff	sequence_feature	12110741	12110876	.	.	.	ID=CP096026_66_19;spacers=3;chromosome=CP096026;DRwidth=19;duplication=3;GC-content=41.1764705882353;DR.cons.seq=GGCTGACTTATCATCGCTC;DR.in.MGE.occurrence=8
NC_003074.8	Liftoff	sequence_feature	12116104	12116183	.	.	.	ID=CP096026_390_13;spacers=2;chromosome=CP096026;DRwidth=13;duplication=3;GC-content=41.25;DR.cons.seq=TTACGGCTGAGTT;DR.in.MGE.occurrence=113
NC_003074.8	Liftoff	sequence_feature	12116254	12116334	.	.	.	ID=CP096026_391_13;spacers=2;chromosome=CP096026;DRwidth=13;duplication=2;GC-content=40.7407407407407;DR.cons.seq=TTACGGCTGAGTT;DR.in.MGE.occurrence=113
NC_003074.8	Liftoff	sequence_feature	12116405	12116485	.	.	.	ID=CP096026_392_13;spacers=2;chromosome=CP096026;DRwidth=13;duplication=3;GC-content=43.2098765432099;DR.cons.seq=TTACGGCTGAGTT;DR.in.MGE.occurrence=113
NC_003074.8	Liftoff	sequence_feature	12116534	12116599	.	.	.	ID=CP096026_393_13;spacers=2;chromosome=CP096026;DRwidth=13;duplication=3;GC-content=40.9090909090909;DR.cons.seq=TTACGGCTGAGTT;DR.in.MGE.occurrence=113
NC_003074.8	Liftoff	sequence_feature	12118864	12118958	.	.	.	ID=CP096026_104_10;spacers=4;chromosome=CP096026;DRwidth=10;duplication=4;GC-content=41.0526315789474;DR.cons.seq=GGCTGAGTTA;DR.in.MGE.occurrence=380
NC_003074.8	Liftoff	sequence_feature	12120775	12120839	.	.	.	ID=CP096026_395_13;spacers=2;chromosome=CP096026;DRwidth=13;duplication=5;GC-content=44.6153846153846;DR.cons.seq=TAACTCAGCCATA;DR.in.MGE.occurrence=90
NC_003074.8	Liftoff	sequence_feature	12120884	12120948	.	.	.	ID=CP096026_396_13;spacers=2;chromosome=CP096026;DRwidth=13;duplication=6;GC-content=43.0769230769231;DR.cons.seq=TAACTCAGCCATA;DR.in.MGE.occurrence=90
NC_003074.8	Liftoff	sequence_feature	12121043	12121134	.	.	.	ID=CP096026_397_13;spacers=3;chromosome=CP096026;DRwidth=13;duplication=2;GC-content=43.4782608695652;DR.cons.seq=TAACTCAGCCATA;DR.in.MGE.occurrence=90
NC_003074.8	Liftoff	sequence_feature	12121053	12121133	.	.	.	ID=CP096026_323_14;spacers=2;chromosome=CP096026;DRwidth=14;duplication=2;GC-content=41.9753086419753;DR.cons.seq=ATAACTCAGCCGTC;DR.in.MGE.occurrence=14
NC_003074.8	Liftoff	sequence_feature	12180446	12180511	.	.	.	ID=CP096026_402_13;spacers=2;chromosome=CP096026;DRwidth=13;duplication=2;GC-content=46.969696969697;DR.cons.seq=AACTCAGCCGTAA;DR.in.MGE.occurrence=99
NC_003074.8	Liftoff	sequence_feature	12180582	12180661	.	.	.	ID=CP096026_403_13;spacers=2;chromosome=CP096026;DRwidth=13;duplication=2;GC-content=41.25;DR.cons.seq=AACTCAGCCGTAA;DR.in.MGE.occurrence=99
NC_003074.8	Liftoff	sequence_feature	12198934	12199043	.	.	.	ID=CP096026_406_13;spacers=4;chromosome=CP096026;DRwidth=13;duplication=1;GC-content=39.0909090909091;DR.cons.seq=TAACTCAGCCATA;DR.in.MGE.occurrence=90
NC_003074.8	Liftoff	sequence_feature	12201996	12202124	.	.	.	ID=CP096026_410_13;spacers=3;chromosome=CP096026;DRwidth=13;duplication=1;GC-content=53.4883720930233;DR.cons.seq=CCACTCGATCGCA;DR.in.MGE.occurrence=56
NC_003074.8	Liftoff	sequence_feature	12201997	12202124	.	.	.	ID=CP096026_838_12;spacers=3;chromosome=CP096026;DRwidth=12;duplication=3;GC-content=53.90625;DR.cons.seq=CACTCGATCGCA;DR.in.MGE.occurrence=96
NC_003074.8	Liftoff	sequence_feature	12202207	12202298	.	.	.	ID=CP096026_490_13;spacers=2;chromosome=CP096026;DRwidth=13;duplication=1;GC-content=50;DR.cons.seq=TGCGATCGAGTGA;DR.in.MGE.occurrence=43
NC_003074.8	Liftoff	sequence_feature	12202207	12202297	.	.	.	ID=CP096026_978_12;spacers=3;chromosome=CP096026;DRwidth=12;duplication=1;GC-content=50.5494505494505;DR.cons.seq=GCGATTGAGTGA;DR.in.MGE.occurrence=38
NC_003074.8	Liftoff	sequence_feature	12202208	12202279	.	.	.	ID=CP096026_411_13;spacers=2;chromosome=CP096026;DRwidth=13;duplication=13;GC-content=51.3888888888889;DR.cons.seq=CCACTCGATCGCA;DR.in.MGE.occurrence=56
NC_003074.8	Liftoff	sequence_feature	12209175	12209313	.	.	.	ID=CP096026_494_13;spacers=4;chromosome=CP096026;DRwidth=13;duplication=1;GC-content=53.9568345323741;DR.cons.seq=TGCGATCGAGTGA;DR.in.MGE.occurrence=43
NC_003074.8	Liftoff	sequence_feature	12209383	12209481	.	.	.	ID=CP096026_493_13;spacers=2;chromosome=CP096026;DRwidth=13;duplication=9;GC-content=51.5151515151515;DR.cons.seq=TGCGATCGAGTGA;DR.in.MGE.occurrence=43
NC_003074.8	Liftoff	sequence_feature	12209383	12209480	.	.	.	ID=CP096026_983_12;spacers=3;chromosome=CP096026;DRwidth=12;duplication=9;GC-content=52.0408163265306;DR.cons.seq=GCGATTGAGTGA;DR.in.MGE.occurrence=38
NC_003074.8	Liftoff	sequence_feature	12249974	12250063	.	.	.	ID=CP096026_331_14;spacers=2;chromosome=CP096026;DRwidth=14;duplication=1;GC-content=45.5555555555556;DR.cons.seq=GGAGAAGTCGAGTG;DR.in.MGE.occurrence=3
NC_003074.8	Liftoff	sequence_feature	12254965	12255070	.	.	.	ID=CP096026_251_15;spacers=2;chromosome=CP096026;DRwidth=15;duplication=9;GC-content=56.6037735849057;DR.cons.seq=GACCACCAGGTCGAG;DR.in.MGE.occurrence=30
NC_003074.8	Liftoff	sequence_feature	12311265	12311332	.	.	.	ID=CP096026_416_13;spacers=2;chromosome=CP096026;DRwidth=13;duplication=1;GC-content=23.5294117647059;DR.cons.seq=ACATAACAAAGAG;DR.in.MGE.occurrence=2
NC_003074.8	Liftoff	sequence_feature	12349019	12349101	.	.	.	ID=CP096026_845_12;spacers=2;chromosome=CP096026;DRwidth=12;duplication=1;GC-content=40.9638554216867;DR.cons.seq=CTTCTTTCGATC;DR.in.MGE.occurrence=1
NC_003074.8	Liftoff	sequence_feature	12401428	12401515	.	.	.	ID=CP096026_848_12;spacers=2;chromosome=CP096026;DRwidth=12;duplication=1;GC-content=55.6818181818182;DR.cons.seq=TCACTCGATCAC;DR.in.MGE.occurrence=124
NC_003074.8	Liftoff	sequence_feature	12418538	12418650	.	.	.	ID=CP096026_144_16;spacers=2;chromosome=CP096026;DRwidth=16;duplication=1;GC-content=34.5132743362832;DR.cons.seq=TATTTGAATTATGTTA;DR.in.MGE.occurrence=1
NC_003074.8	Liftoff	sequence_feature	12419992	12420057	.	.	.	ID=CP096026_422_13;spacers=2;chromosome=CP096026;DRwidth=13;duplication=1;GC-content=43.9393939393939;DR.cons.seq=AACTCAGCCGTAA;DR.in.MGE.occurrence=99
NC_003074.8	Liftoff	sequence_feature	12420296	12420439	.	.	.	ID=CP096026_206_15;spacers=3;chromosome=CP096026;DRwidth=15;duplication=1;GC-content=40.9722222222222;DR.cons.seq=ACAACTCAGCCGTAA;DR.in.MGE.occurrence=13
NC_003074.8	Liftoff	sequence_feature	12420298	12420440	.	.	.	ID=CP096026_423_13;spacers=4;chromosome=CP096026;DRwidth=13;duplication=1;GC-content=41.2587412587413;DR.cons.seq=AACTCAGCCGTAA;DR.in.MGE.occurrence=99
NC_003074.8	Liftoff	sequence_feature	12430584	12430676	.	.	.	ID=CP096026_208_15;spacers=2;chromosome=CP096026;DRwidth=15;duplication=1;GC-content=35.4838709677419;DR.cons.seq=AGTTATAACTCAGCC;DR.in.MGE.occurrence=6
NC_003074.8	Liftoff	sequence_feature	12447651	12447740	.	.	.	ID=CP096026_426_13;spacers=2;chromosome=CP096026;DRwidth=13;duplication=1;GC-content=34.4444444444444;DR.cons.seq=AGTGGTGAAAGTC;DR.in.MGE.occurrence=1
NC_003074.8	Liftoff	sequence_feature	12466115	12466181	.	.	.	ID=CP096026_856_12;spacers=2;chromosome=CP096026;DRwidth=12;duplication=17;GC-content=23.8805970149254;DR.cons.seq=AATGATTTACAA;DR.in.MGE.occurrence=287
NC_003074.8	Liftoff	sequence_feature	12523128	12523191	.	.	.	ID=CP096026_863_12;spacers=2;chromosome=CP096026;DRwidth=12;duplication=9;GC-content=45.3125;DR.cons.seq=TTGAGTCGTTTG;DR.in.MGE.occurrence=4
NC_003074.8	Liftoff	sequence_feature	12538278	12538349	.	.	.	ID=CP096026_430_13;spacers=2;chromosome=CP096026;DRwidth=13;duplication=10;GC-content=55.5555555555556;DR.cons.seq=ATCACTCGACCCC;DR.in.MGE.occurrence=113
NC_003074.8	Liftoff	sequence_feature	12582436	12582505	.	.	.	ID=CP096026_870_12;spacers=2;chromosome=CP096026;DRwidth=12;duplication=6;GC-content=55.7142857142857;DR.cons.seq=GGTCGAGTGATG;DR.in.MGE.occurrence=167
NC_003074.8	Liftoff	sequence_feature	12627598	12627727	.	.	.	ID=CP096026_148_16;spacers=3;chromosome=CP096026;DRwidth=16;duplication=1;GC-content=27.6923076923077;DR.cons.seq=CAAATCATTCCTCTTT;DR.in.MGE.occurrence=5
NC_003074.8	Liftoff	sequence_feature	12662151	12662290	.	.	.	ID=CP096026_220_15;spacers=3;chromosome=CP096026;DRwidth=15;duplication=1;GC-content=29.2857142857143;DR.cons.seq=ATGATCCATCTAACT;DR.in.MGE.occurrence=1
NC_003074.8	Liftoff	sequence_feature	12682498	12682591	.	.	.	ID=CP096026_152_16;spacers=2;chromosome=CP096026;DRwidth=16;duplication=1;GC-content=28.7234042553192;DR.cons.seq=AACTTCAGTTTCTAAA;DR.in.MGE.occurrence=0
NC_003074.8	Liftoff	sequence_feature	12696416	12696489	.	.	.	ID=CP096026_438_13;spacers=2;chromosome=CP096026;DRwidth=13;duplication=2;GC-content=59.4594594594595;DR.cons.seq=GAACGATCGATCC;DR.in.MGE.occurrence=1
NC_003074.8	Liftoff	sequence_feature	12722370	12722473	.	.	.	ID=CP096026_880_12;spacers=3;chromosome=CP096026;DRwidth=12;duplication=1;GC-content=51.9230769230769;DR.cons.seq=TCACTCGATCAC;DR.in.MGE.occurrence=124
NC_003074.8	Liftoff	sequence_feature	12740685	12740775	.	.	.	ID=CP096026_346_14;spacers=2;chromosome=CP096026;DRwidth=14;duplication=1;GC-content=38.4615384615385;DR.cons.seq=AACACCACAAGTTT;DR.in.MGE.occurrence=2
NC_003074.8	Liftoff	sequence_feature	12740686	12740775	.	.	.	ID=CP096026_444_13;spacers=2;chromosome=CP096026;DRwidth=13;duplication=2;GC-content=37.7777777777778;DR.cons.seq=ACACCACAAGTTT;DR.in.MGE.occurrence=9
NC_003074.8	Liftoff	sequence_feature	12767003	12767156	.	.	.	ID=CP096026_347_14;spacers=4;chromosome=CP096026;DRwidth=14;duplication=1;GC-content=53.8961038961039;DR.cons.seq=TCACTCTATCGCAA;DR.in.MGE.occurrence=31
NC_003074.8	Liftoff	sequence_feature	12767003	12767155	.	.	.	ID=CP096026_445_13;spacers=4;chromosome=CP096026;DRwidth=13;duplication=1;GC-content=53.5947712418301;DR.cons.seq=CCACTCGATCGCA;DR.in.MGE.occurrence=56
NC_003074.8	Liftoff	sequence_feature	12767004	12767155	.	.	.	ID=CP096026_882_12;spacers=4;chromosome=CP096026;DRwidth=12;duplication=1;GC-content=53.2894736842105;DR.cons.seq=CACTCGATCGCA;DR.in.MGE.occurrence=96
NC_003074.8	Liftoff	sequence_feature	12827358	12827421	.	.	.	ID=CP096026_894_12;spacers=2;chromosome=CP096026;DRwidth=12;duplication=9;GC-content=45.3125;DR.cons.seq=TTGAGTCGTTTG;DR.in.MGE.occurrence=4
NC_003074.8	Liftoff	sequence_feature	12922477	12922548	.	.	.	ID=CP096026_223_15;spacers=2;chromosome=CP096026;DRwidth=15;duplication=1;GC-content=47.2222222222222;DR.cons.seq=CTCATCTCCTTCTGC;DR.in.MGE.occurrence=1
NC_003074.8	Liftoff	sequence_feature	12926857	12926993	.	.	.	ID=CP096026_225_15;spacers=3;chromosome=CP096026;DRwidth=15;duplication=1;GC-content=30.6569343065693;DR.cons.seq=TAAGTGAATACTCAA;DR.in.MGE.occurrence=4
NC_003074.8	Liftoff	sequence_feature	12926857	12926998	.	.	.	ID=CP096026_52_20;spacers=3;chromosome=CP096026;DRwidth=20;duplication=1;GC-content=30.9859154929577;DR.cons.seq=CAAGTGAATACTCAAGTTCA;DR.in.MGE.occurrence=4
NC_003074.8	Liftoff	sequence_feature	12926858	12926995	.	.	.	ID=CP096026_155_16;spacers=3;chromosome=CP096026;DRwidth=16;duplication=1;GC-content=29.7101449275362;DR.cons.seq=AAGTGAATACTCAAGT;DR.in.MGE.occurrence=8
NC_003074.8	Liftoff	sequence_feature	12926858	12926998	.	.	.	ID=CP096026_78_19;spacers=3;chromosome=CP096026;DRwidth=19;duplication=1;GC-content=30.4964539007092;DR.cons.seq=AAGTGAATACTCAAGTTCA;DR.in.MGE.occurrence=8
NC_003074.8	Liftoff	sequence_feature	13001336	13001425	.	.	.	ID=CP096026_124_17;spacers=2;chromosome=CP096026;DRwidth=17;duplication=1;GC-content=23.3333333333333;DR.cons.seq=TAACAAATTTGTAACGA;DR.in.MGE.occurrence=0
NC_003074.8	Liftoff	sequence_feature	13047398	13047471	.	.	.	ID=CP096026_231_15;spacers=2;chromosome=CP096026;DRwidth=15;duplication=1;GC-content=33.7837837837838;DR.cons.seq=AATGTGGTACAAACA;DR.in.MGE.occurrence=0
NC_003074.8	Liftoff	sequence_feature	13047398	13047469	.	.	.	ID=CP096026_456_13;spacers=2;chromosome=CP096026;DRwidth=13;duplication=1;GC-content=34.7222222222222;DR.cons.seq=AATGTGGTACAAA;DR.in.MGE.occurrence=0
NC_003074.8	Liftoff	sequence_feature	13063348	13063464	.	.	.	ID=CP096026_232_15;spacers=2;chromosome=CP096026;DRwidth=15;duplication=1;GC-content=27.3504273504274;DR.cons.seq=AAGTTACGACAAAAA;DR.in.MGE.occurrence=1
NC_003074.8	Liftoff	sequence_feature	13074867	13074933	.	.	.	ID=CP096026_457_13;spacers=2;chromosome=CP096026;DRwidth=13;duplication=3;GC-content=28.3582089552239;DR.cons.seq=TTGTAAGACTTTC;DR.in.MGE.occurrence=10
NC_003074.8	Liftoff	sequence_feature	13114289	13114501	.	.	.	ID=CP096026_461_13;spacers=6;chromosome=CP096026;DRwidth=13;duplication=1;GC-content=50.7042253521127;DR.cons.seq=CCACTCGATCGCA;DR.in.MGE.occurrence=56
NC_003074.8	Liftoff	sequence_feature	13123037	13123249	.	.	.	ID=CP096026_462_13;spacers=6;chromosome=CP096026;DRwidth=13;duplication=1;GC-content=52.5821596244132;DR.cons.seq=CCACTCGATCGCA;DR.in.MGE.occurrence=56
NC_003074.8	Liftoff	sequence_feature	13123038	13123249	.	.	.	ID=CP096026_909_12;spacers=6;chromosome=CP096026;DRwidth=12;duplication=1;GC-content=52.3584905660377;DR.cons.seq=CACTCGATCGCA;DR.in.MGE.occurrence=96
NC_003074.8	Liftoff	sequence_feature	13187501	13187638	.	.	.	ID=CP096026_917_12;spacers=4;chromosome=CP096026;DRwidth=12;duplication=8;GC-content=56.5217391304348;DR.cons.seq=GCGATTGAGTGA;DR.in.MGE.occurrence=38
NC_003074.8	Liftoff	sequence_feature	13194162	13194335	.	.	.	ID=CP096026_491_13;spacers=5;chromosome=CP096026;DRwidth=13;duplication=5;GC-content=54.5977011494253;DR.cons.seq=TGCGATCGAGTGA;DR.in.MGE.occurrence=43
NC_003074.8	Liftoff	sequence_feature	13194245	13194334	.	.	.	ID=CP096026_392_14;spacers=2;chromosome=CP096026;DRwidth=14;duplication=30;GC-content=54.4444444444444;DR.cons.seq=CTTGCGATCGAGTG;DR.in.MGE.occurrence=41
NC_003074.8	Liftoff	sequence_feature	13194248	13194335	.	.	.	ID=CP096026_980_12;spacers=2;chromosome=CP096026;DRwidth=12;duplication=30;GC-content=55.6818181818182;DR.cons.seq=GCGATTGAGTGA;DR.in.MGE.occurrence=38
NC_003074.8	Liftoff	sequence_feature	13197020	13197083	.	.	.	ID=CP096026_918_12;spacers=2;chromosome=CP096026;DRwidth=12;duplication=9;GC-content=45.3125;DR.cons.seq=TTGAGTCGTTTG;DR.in.MGE.occurrence=4
NC_003074.8	Liftoff	sequence_feature	13213388	13213467	.	.	.	ID=CP096026_464_13;spacers=2;chromosome=CP096026;DRwidth=13;duplication=1;GC-content=43.75;DR.cons.seq=GCGTTTTGCGAGG;DR.in.MGE.occurrence=5
NC_003074.8	Liftoff	sequence_feature	13260917	13261013	.	.	.	ID=CP096026_926_12;spacers=3;chromosome=CP096026;DRwidth=12;duplication=7;GC-content=21.6494845360825;DR.cons.seq=TTTAAAACTCTT;DR.in.MGE.occurrence=153
NC_003074.8	Liftoff	sequence_feature	13294525	13294623	.	.	.	ID=CP096026_357_14;spacers=2;chromosome=CP096026;DRwidth=14;duplication=2;GC-content=24.2424242424242;DR.cons.seq=TACATATAAATCTT;DR.in.MGE.occurrence=3
NC_003074.8	Liftoff	sequence_feature	13315438	13315518	.	.	.	ID=CP096026_358_14;spacers=2;chromosome=CP096026;DRwidth=14;duplication=1;GC-content=41.9753086419753;DR.cons.seq=ACAGAACGGAAAAC;DR.in.MGE.occurrence=0
NC_003074.8	Liftoff	sequence_feature	13339660	13339796	.	.	.	ID=CP096026_162_16;spacers=3;chromosome=CP096026;DRwidth=16;duplication=1;GC-content=29.1970802919708;DR.cons.seq=TCTTTGAAAAGGATTA;DR.in.MGE.occurrence=6
NC_003074.8	Liftoff	sequence_feature	13348875	13348954	.	.	.	ID=CP096026_366_14;spacers=2;chromosome=CP096026;DRwidth=14;duplication=11;GC-content=38.75;DR.cons.seq=TGGACGTACACTGA;DR.in.MGE.occurrence=11
NC_003074.8	Liftoff	sequence_feature	13348875	13348952	.	.	.	ID=CP096026_945_12;spacers=2;chromosome=CP096026;DRwidth=12;duplication=11;GC-content=39.7435897435897;DR.cons.seq=TGGACGTACACT;DR.in.MGE.occurrence=33
NC_003074.8	Liftoff	sequence_feature	13353070	13353127	.	.	.	ID=CP096026_125_10;spacers=2;chromosome=CP096026;DRwidth=10;duplication=8;GC-content=36.2068965517241;DR.cons.seq=ACGTACACAG;DR.in.MGE.occurrence=33
NC_003074.8	Liftoff	sequence_feature	13387453	13387651	.	.	.	ID=CP096026_368_14;spacers=6;chromosome=CP096026;DRwidth=14;duplication=1;GC-content=31.1557788944724;DR.cons.seq=TTTCCTACGAAATT;DR.in.MGE.occurrence=0
NC_003074.8	Liftoff	sequence_feature	13392099	13392249	.	.	.	ID=CP096026_243_15;spacers=3;chromosome=CP096026;DRwidth=15;duplication=1;GC-content=38.4105960264901;DR.cons.seq=TTTGCCTGAGTTATA;DR.in.MGE.occurrence=1
NC_003074.8	Liftoff	sequence_feature	13407298	13407368	.	.	.	ID=CP096026_951_12;spacers=2;chromosome=CP096026;DRwidth=12;duplication=1;GC-content=47.887323943662;DR.cons.seq=GGTCGAGTGTTT;DR.in.MGE.occurrence=118
NC_003074.8	Liftoff	sequence_feature	13460026	13460102	.	.	.	ID=CP096026_956_12;spacers=2;chromosome=CP096026;DRwidth=12;duplication=9;GC-content=23.3766233766234;DR.cons.seq=TTTACAATGTAT;DR.in.MGE.occurrence=23
NC_003074.8	Liftoff	sequence_feature	13462166	13462228	.	.	.	ID=CP096026_958_12;spacers=2;chromosome=CP096026;DRwidth=12;duplication=1;GC-content=30.1587301587302;DR.cons.seq=TAACTTCTTTAA;DR.in.MGE.occurrence=14
NC_003074.8	Liftoff	sequence_feature	13506346	13506427	.	.	.	ID=CP096026_477_13;spacers=2;chromosome=CP096026;DRwidth=13;duplication=1;GC-content=40.2439024390244;DR.cons.seq=CAACTCAGCAATC;DR.in.MGE.occurrence=2
NC_003074.8	Liftoff	sequence_feature	13553297	13553371	.	.	.	ID=CP096026_482_13;spacers=2;chromosome=CP096026;DRwidth=13;duplication=2;GC-content=57.3333333333333;DR.cons.seq=CACTCGACCACGG;DR.in.MGE.occurrence=8
NC_003074.8	Liftoff	sequence_feature	13600712	13600788	.	.	.	ID=CP096026_496_13;spacers=2;chromosome=CP096026;DRwidth=13;duplication=14;GC-content=35.0649350649351;DR.cons.seq=TGTTATCATGTCT;DR.in.MGE.occurrence=27
NC_003074.8	Liftoff	sequence_feature	13603727	13603850	.	.	.	ID=CP096026_497_13;spacers=3;chromosome=CP096026;DRwidth=13;duplication=1;GC-content=51.6129032258064;DR.cons.seq=ACTCGACCTCTTG;DR.in.MGE.occurrence=16
NC_003074.8	Liftoff	sequence_feature	13607864	13607955	.	.	.	ID=CP096026_500_13;spacers=2;chromosome=CP096026;DRwidth=13;duplication=3;GC-content=52.1739130434783;DR.cons.seq=AAACCACTCGACC;DR.in.MGE.occurrence=96
NC_003074.8	Liftoff	sequence_feature	13622228	13622416	.	.	.	ID=CP096026_36_24;spacers=3;chromosome=CP096026;DRwidth=24;duplication=1;GC-content=54.4973544973545;DR.cons.seq=TGATACTCGACCAGGGGGTCGAGT;DR.in.MGE.occurrence=39
NC_003074.8	Liftoff	sequence_feature	13622300	13622411	.	.	.	ID=CP096026_91_18;spacers=2;chromosome=CP096026;DRwidth=18;duplication=1;GC-content=56.25;DR.cons.seq=GATATTCGACCAGGGGGT;DR.in.MGE.occurrence=1
NC_003074.8	Liftoff	sequence_feature	13629807	13629950	.	.	.	ID=CP096026_37_24;spacers=2;chromosome=CP096026;DRwidth=24;duplication=3;GC-content=57.6388888888889;DR.cons.seq=TGATACTCGACCAGGGGGTCGAGT;DR.in.MGE.occurrence=39
NC_003074.8	Liftoff	sequence_feature	13629808	13629950	.	.	.	ID=CP096026_35_23;spacers=2;chromosome=CP096026;DRwidth=23;duplication=3;GC-content=58.041958041958;DR.cons.seq=GATACTCGACCAGGGGGTTGAGT;DR.in.MGE.occurrence=5
NC_003074.8	Liftoff	sequence_feature	13634003	13634065	.	.	.	ID=CP096026_178_10;spacers=2;chromosome=CP096026;DRwidth=10;duplication=1;GC-content=47.6190476190476;DR.cons.seq=GAGGTCGAGT;DR.in.MGE.occurrence=745
NC_003074.8	Liftoff	sequence_feature	13648641	13648736	.	.	.	ID=CP096026_403_14;spacers=2;chromosome=CP096026;DRwidth=14;duplication=1;GC-content=58.3333333333333;DR.cons.seq=CCATTCACTCGACC;DR.in.MGE.occurrence=15
NC_003074.8	Liftoff	sequence_feature	13648780	13648847	.	.	.	ID=CP096026_404_14;spacers=2;chromosome=CP096026;DRwidth=14;duplication=1;GC-content=51.4705882352941;DR.cons.seq=CCATTCACTCGACC;DR.in.MGE.occurrence=15
NC_003074.8	Liftoff	sequence_feature	13649128	13649313	.	.	.	ID=CP096026_405_14;spacers=4;chromosome=CP096026;DRwidth=14;duplication=1;GC-content=51.0752688172043;DR.cons.seq=CCATTCACTCGACC;DR.in.MGE.occurrence=15
NC_003074.8	Liftoff	sequence_feature	13672561	13672654	.	.	.	ID=CP096026_991_12;spacers=2;chromosome=CP096026;DRwidth=12;duplication=1;GC-content=46.8085106382979;DR.cons.seq=TGTGGTCGAGTA;DR.in.MGE.occurrence=182
NC_003074.8	Liftoff	sequence_feature	13681352	13681538	.	.	.	ID=CP096026_36_23;spacers=3;chromosome=CP096026;DRwidth=23;duplication=1;GC-content=56.6844919786096;DR.cons.seq=ATGATACTCGACCAGGGGGTCGA;DR.in.MGE.occurrence=27
NC_003074.8	Liftoff	sequence_feature	13681353	13681538	.	.	.	ID=CP096026_30_22;spacers=3;chromosome=CP096026;DRwidth=22;duplication=1;GC-content=56.989247311828;DR.cons.seq=TGATACTCGACCAGGGGGTCGA;DR.in.MGE.occurrence=42
NC_003074.8	Liftoff	sequence_feature	13681354	13681572	.	.	.	ID=CP096026_44_21;spacers=4;chromosome=CP096026;DRwidth=21;duplication=1;GC-content=57.5342465753425;DR.cons.seq=GATACTCGACCAGGGGGTCGA;DR.in.MGE.occurrence=45
NC_003074.8	Liftoff	sequence_feature	13816754	13816851	.	.	.	ID=CP096026_992_12;spacers=3;chromosome=CP096026;DRwidth=12;duplication=9;GC-content=53.0612244897959;DR.cons.seq=GCGATTGAGTGA;DR.in.MGE.occurrence=38
NC_003074.8	Liftoff	sequence_feature	13816921	13817024	.	.	.	ID=CP096026_382_14;spacers=3;chromosome=CP096026;DRwidth=14;duplication=15;GC-content=56.7307692307692;DR.cons.seq=CACTCGATCACAAG;DR.in.MGE.occurrence=16
NC_003074.8	Liftoff	sequence_feature	13816934	13817061	.	.	.	ID=CP096026_971_12;spacers=3;chromosome=CP096026;DRwidth=12;duplication=19;GC-content=55.46875;DR.cons.seq=CACTCGATCGCA;DR.in.MGE.occurrence=96
NC_003074.8	Liftoff	sequence_feature	13816936	13817062	.	.	.	ID=CP096026_993_12;spacers=3;chromosome=CP096026;DRwidth=12;duplication=22;GC-content=55.9055118110236;DR.cons.seq=GCGATTGAGTGA;DR.in.MGE.occurrence=38
NC_003074.8	Liftoff	sequence_feature	13834341	13834438	.	.	.	ID=CP096026_994_12;spacers=3;chromosome=CP096026;DRwidth=12;duplication=5;GC-content=53.0612244897959;DR.cons.seq=GCGATTGAGTGA;DR.in.MGE.occurrence=38
NC_003074.8	Liftoff	sequence_feature	13834523	13834612	.	.	.	ID=CP096026_995_12;spacers=2;chromosome=CP096026;DRwidth=12;duplication=32;GC-content=53.3333333333333;DR.cons.seq=GCGATTGAGTGA;DR.in.MGE.occurrence=38
NC_003074.8	Liftoff	sequence_feature	13925637	13925746	.	.	.	ID=CP096026_416_14;spacers=2;chromosome=CP096026;DRwidth=14;duplication=1;GC-content=51.8181818181818;DR.cons.seq=ACCACTCGATCACA;DR.in.MGE.occurrence=48
NC_003074.8	Liftoff	sequence_feature	13933553	13933624	.	.	.	ID=CP096026_417_14;spacers=2;chromosome=CP096026;DRwidth=14;duplication=8;GC-content=31.9444444444444;DR.cons.seq=TCATTTCTGCTTTG;DR.in.MGE.occurrence=34
NC_003074.8	Liftoff	sequence_feature	13947674	13947735	.	.	.	ID=CP096026_512_13;spacers=2;chromosome=CP096026;DRwidth=13;duplication=2;GC-content=53.2258064516129;DR.cons.seq=GGTCGAGTAGAAT;DR.in.MGE.occurrence=38
NC_003074.8	Liftoff	sequence_feature	13965767	13965851	.	.	.	ID=CP096026_513_13;spacers=2;chromosome=CP096026;DRwidth=13;duplication=5;GC-content=44.7058823529412;DR.cons.seq=GAGAAGAAGCTTC;DR.in.MGE.occurrence=1
NC_003074.8	Liftoff	sequence_feature	13987972	13988187	.	.	.	ID=CP096026_262_15;spacers=4;chromosome=CP096026;DRwidth=15;duplication=1;GC-content=35.6481481481481;DR.cons.seq=GTAGTCGTCAATTAG;DR.in.MGE.occurrence=2
NC_003074.8	Liftoff	sequence_feature	13991414	13991486	.	.	.	ID=CP096026_420_14;spacers=2;chromosome=CP096026;DRwidth=14;duplication=1;GC-content=15.0684931506849;DR.cons.seq=TCTATAAATTAATA;DR.in.MGE.occurrence=237
NC_003074.8	Liftoff	sequence_feature	13995100	13995243	.	.	.	ID=CP096026_170_16;spacers=3;chromosome=CP096026;DRwidth=16;duplication=1;GC-content=58.3333333333333;DR.cons.seq=ACTCGACCTGGGGGTC;DR.in.MGE.occurrence=68
NC_003074.8	Liftoff	sequence_feature	14001402	14001621	.	.	.	ID=CP096026_46_21;spacers=4;chromosome=CP096026;DRwidth=21;duplication=1;GC-content=57.7272727272727;DR.cons.seq=TATTCGACCTGGGGGTCGAGT;DR.in.MGE.occurrence=1
NC_003074.8	Liftoff	sequence_feature	14028368	14028448	.	.	.	ID=CP096026_1003_12;spacers=2;chromosome=CP096026;DRwidth=12;duplication=9;GC-content=62.962962962963;DR.cons.seq=GGTCGGATGGGA;DR.in.MGE.occurrence=23
NC_003074.8	Liftoff	sequence_feature	14064921	14065024	.	.	.	ID=CP096026_266_15;spacers=3;chromosome=CP096026;DRwidth=15;duplication=1;GC-content=32.6923076923077;DR.cons.seq=GGGGATTTTCATACC;DR.in.MGE.occurrence=5
NC_003074.8	Liftoff	sequence_feature	14067166	14067256	.	.	.	ID=CP096026_516_13;spacers=3;chromosome=CP096026;DRwidth=13;duplication=1;GC-content=53.8461538461538;DR.cons.seq=TGTGATCGAGTGA;DR.in.MGE.occurrence=71
NC_003074.8	Liftoff	sequence_feature	14074174	14074322	.	.	.	ID=CP096026_267_15;spacers=3;chromosome=CP096026;DRwidth=15;duplication=3;GC-content=52.3489932885906;DR.cons.seq=CCTTGTGATCGAGTG;DR.in.MGE.occurrence=9
NC_003074.8	Liftoff	sequence_feature	14074226	14074323	.	.	.	ID=CP096026_1004_12;spacers=3;chromosome=CP096026;DRwidth=12;duplication=14;GC-content=51.0204081632653;DR.cons.seq=GCGATTGAGTGA;DR.in.MGE.occurrence=38
NC_003074.8	Liftoff	sequence_feature	14074393	14074496	.	.	.	ID=CP096026_268_15;spacers=2;chromosome=CP096026;DRwidth=15;duplication=15;GC-content=53.8461538461538;DR.cons.seq=CCTTGTGATCGAGTG;DR.in.MGE.occurrence=9
NC_003074.8	Liftoff	sequence_feature	14074447	14074534	.	.	.	ID=CP096026_1005_12;spacers=2;chromosome=CP096026;DRwidth=12;duplication=28;GC-content=54.5454545454545;DR.cons.seq=GCGATTGAGTGA;DR.in.MGE.occurrence=38
NC_003074.8	Liftoff	sequence_feature	14081414	14081511	.	.	.	ID=CP096026_1006_12;spacers=3;chromosome=CP096026;DRwidth=12;duplication=16;GC-content=52.0408163265306;DR.cons.seq=GCGATTGAGTGA;DR.in.MGE.occurrence=38
NC_003074.8	Liftoff	sequence_feature	14081635	14081721	.	.	.	ID=CP096026_1007_12;spacers=2;chromosome=CP096026;DRwidth=12;duplication=1;GC-content=57.4712643678161;DR.cons.seq=GCGATTGAGTGA;DR.in.MGE.occurrence=38
NC_003074.8	Liftoff	sequence_feature	14100037	14100184	.	.	.	ID=CP096026_61_20;spacers=3;chromosome=CP096026;DRwidth=20;duplication=1;GC-content=58.7837837837838;DR.cons.seq=TACTCGACCAGGGGGTCGAG;DR.in.MGE.occurrence=97
NC_003074.8	Liftoff	sequence_feature	14100038	14100184	.	.	.	ID=CP096026_88_19;spacers=3;chromosome=CP096026;DRwidth=19;duplication=1;GC-content=59.1836734693878;DR.cons.seq=ACTCGACCAAGGGGTCGAG;DR.in.MGE.occurrence=10
NC_003074.8	Liftoff	sequence_feature	14226283	14226407	.	.	.	ID=CP096026_1015_12;spacers=3;chromosome=CP096026;DRwidth=12;duplication=1;GC-content=51.2;DR.cons.seq=TTGTGATTGAGT;DR.in.MGE.occurrence=7
NC_003074.8	Liftoff	sequence_feature	14226284	14226409	.	.	.	ID=CP096026_522_13;spacers=3;chromosome=CP096026;DRwidth=13;duplication=1;GC-content=50.7936507936508;DR.cons.seq=TGCGATCGAGTGG;DR.in.MGE.occurrence=42
NC_003074.8	Liftoff	sequence_feature	14261339	14261463	.	.	.	ID=CP096026_1019_12;spacers=3;chromosome=CP096026;DRwidth=12;duplication=1;GC-content=40.8;DR.cons.seq=GTTTGATCGAGT;DR.in.MGE.occurrence=36
NC_003074.8	Liftoff	sequence_feature	14274472	14274563	.	.	.	ID=CP096026_433_14;spacers=2;chromosome=CP096026;DRwidth=14;duplication=1;GC-content=35.8695652173913;DR.cons.seq=TGCTCACGTCTTTC;DR.in.MGE.occurrence=2
NC_003074.8	Liftoff	sequence_feature	14408700	14408780	.	.	.	ID=CP096026_1025_12;spacers=2;chromosome=CP096026;DRwidth=12;duplication=1;GC-content=54.320987654321;DR.cons.seq=AAGCACTCGACC;DR.in.MGE.occurrence=15
NC_003074.8	Liftoff	sequence_feature	14409897	14410085	.	.	.	ID=CP096026_44_24;spacers=3;chromosome=CP096026;DRwidth=24;duplication=1;GC-content=57.1428571428571;DR.cons.seq=ACTCGACCCCCTGGTCGAGTATCA;DR.in.MGE.occurrence=52
NC_003074.8	Liftoff	sequence_feature	14415011	14415102	.	.	.	ID=CP096026_527_13;spacers=2;chromosome=CP096026;DRwidth=13;duplication=12;GC-content=51.0869565217391;DR.cons.seq=ACCACTCGACCCC;DR.in.MGE.occurrence=136
NC_003074.8	Liftoff	sequence_feature	14421570	14421674	.	.	.	ID=CP096026_438_14;spacers=2;chromosome=CP096026;DRwidth=14;duplication=1;GC-content=55.2380952380952;DR.cons.seq=ACTCGACCAGGGGG;DR.in.MGE.occurrence=137
NC_003074.8	Liftoff	sequence_feature	14432811	14432937	.	.	.	ID=CP096026_1027_12;spacers=3;chromosome=CP096026;DRwidth=12;duplication=9;GC-content=55.1181102362205;DR.cons.seq=TCACTCTATCGC;DR.in.MGE.occurrence=33
NC_003074.8	Liftoff	sequence_feature	14432811	14432898	.	.	.	ID=CP096026_984_12;spacers=2;chromosome=CP096026;DRwidth=12;duplication=17;GC-content=55.6818181818182;DR.cons.seq=GCGATTGAGTGA;DR.in.MGE.occurrence=38
NC_003074.8	Liftoff	sequence_feature	14446719	14446784	.	.	.	ID=CP096026_271_15;spacers=2;chromosome=CP096026;DRwidth=15;duplication=1;GC-content=43.9393939393939;DR.cons.seq=CTAAATCGCAAAACC;DR.in.MGE.occurrence=1
NC_003074.8	Liftoff	sequence_feature	14484445	14484517	.	.	.	ID=CP096026_535_13;spacers=2;chromosome=CP096026;DRwidth=13;duplication=1;GC-content=54.7945205479452;DR.cons.seq=GGTCGAGTAGATT;DR.in.MGE.occurrence=18
NC_003074.8	Liftoff	sequence_feature	14484496	14484653	.	.	.	ID=CP096026_91_19;spacers=3;chromosome=CP096026;DRwidth=19;duplication=1;GC-content=54.4303797468354;DR.cons.seq=GACCAGGGGATCGAGTGGT;DR.in.MGE.occurrence=1
NC_003074.8	Liftoff	sequence_feature	14485631	14485741	.	.	.	ID=CP096026_537_13;spacers=3;chromosome=CP096026;DRwidth=13;duplication=1;GC-content=47.7477477477478;DR.cons.seq=GGTCGAGTAGATT;DR.in.MGE.occurrence=18
NC_003074.8	Liftoff	sequence_feature	14495681	14495755	.	.	.	ID=CP096026_539_13;spacers=2;chromosome=CP096026;DRwidth=13;duplication=1;GC-content=26.6666666666667;DR.cons.seq=GCAATGAAAATAA;DR.in.MGE.occurrence=3
NC_003074.8	Liftoff	sequence_feature	14532112	14532189	.	.	.	ID=CP096026_1035_12;spacers=2;chromosome=CP096026;DRwidth=12;duplication=2;GC-content=33.3333333333333;DR.cons.seq=AGAAATTGAGAA;DR.in.MGE.occurrence=24
NC_003074.8	Liftoff	sequence_feature	14551567	14551647	.	.	.	ID=CP096026_545_13;spacers=2;chromosome=CP096026;DRwidth=13;duplication=1;GC-content=56.7901234567901;DR.cons.seq=CACTCGACCTCTG;DR.in.MGE.occurrence=11
NC_003074.8	Liftoff	sequence_feature	14555575	14555720	.	.	.	ID=CP096026_272_15;spacers=3;chromosome=CP096026;DRwidth=15;duplication=1;GC-content=54.7945205479452;DR.cons.seq=CAAACCACTCGACCC;DR.in.MGE.occurrence=65
NC_003074.8	Liftoff	sequence_feature	14555578	14555663	.	.	.	ID=CP096026_547_13;spacers=2;chromosome=CP096026;DRwidth=13;duplication=1;GC-content=54.6511627906977;DR.cons.seq=ACCACTCGACCCC;DR.in.MGE.occurrence=136
NC_003074.8	Liftoff	sequence_feature	14622577	14622695	.	.	.	ID=CP096026_553_13;spacers=3;chromosome=CP096026;DRwidth=13;duplication=2;GC-content=53.781512605042;DR.cons.seq=TGAGCTGACTTGG;DR.in.MGE.occurrence=4
NC_003074.8	Liftoff	sequence_feature	14663432	14663528	.	.	.	ID=CP096026_555_13;spacers=2;chromosome=CP096026;DRwidth=13;duplication=1;GC-content=45.360824742268;DR.cons.seq=TGATCAGACTGAA;DR.in.MGE.occurrence=0
NC_003074.8	Liftoff	sequence_feature	14746005	14746083	.	.	.	ID=CP096026_559_13;spacers=2;chromosome=CP096026;DRwidth=13;duplication=1;GC-content=46.8354430379747;DR.cons.seq=AATTTGTGAGGGA;DR.in.MGE.occurrence=2
NC_003074.8	Liftoff	sequence_feature	14784181	14784258	.	.	.	ID=CP096026_1057_12;spacers=2;chromosome=CP096026;DRwidth=12;duplication=1;GC-content=24.3589743589744;DR.cons.seq=GTATTATTTCAT;DR.in.MGE.occurrence=3
NC_003074.8	Liftoff	sequence_feature	14813476	14813567	.	.	.	ID=CP096026_564_13;spacers=2;chromosome=CP096026;DRwidth=13;duplication=13;GC-content=52.1739130434783;DR.cons.seq=ACCACTCGACCCC;DR.in.MGE.occurrence=136
NC_003074.8	Liftoff	sequence_feature	14816705	14816847	.	.	.	ID=CP096026_566_13;spacers=4;chromosome=CP096026;DRwidth=13;duplication=1;GC-content=53.1468531468531;DR.cons.seq=ATCAACCACTCGA;DR.in.MGE.occurrence=1
NC_003074.8	Liftoff	sequence_feature	14830214	14830289	.	.	.	ID=CP096026_454_14;spacers=2;chromosome=CP096026;DRwidth=14;duplication=2;GC-content=42.1052631578947;DR.cons.seq=AAGCGAATCAAGAC;DR.in.MGE.occurrence=1
NC_003074.8	Liftoff	sequence_feature	14870586	14870707	.	.	.	ID=CP096026_573_13;spacers=3;chromosome=CP096026;DRwidth=13;duplication=1;GC-content=27.8688524590164;DR.cons.seq=TATTTGGATAAAA;DR.in.MGE.occurrence=7
NC_003074.8	Liftoff	sequence_feature	14882491	14882600	.	.	.	ID=CP096026_141_17;spacers=2;chromosome=CP096026;DRwidth=17;duplication=1;GC-content=37.2727272727273;DR.cons.seq=ATGTTACGGCTGAGTTA;DR.in.MGE.occurrence=17
NC_003074.8	Liftoff	sequence_feature	14902689	14902762	.	.	.	ID=CP096026_574_13;spacers=2;chromosome=CP096026;DRwidth=13;duplication=1;GC-content=25.6756756756757;DR.cons.seq=AACTATAATTTAT;DR.in.MGE.occurrence=5
NC_003074.8	Liftoff	sequence_feature	14902805	14902864	.	.	.	ID=CP096026_575_13;spacers=2;chromosome=CP096026;DRwidth=13;duplication=1;GC-content=16.6666666666667;DR.cons.seq=AACTATAATTTAT;DR.in.MGE.occurrence=5
NC_003074.8	Liftoff	sequence_feature	14910934	14911009	.	.	.	ID=CP096026_184_16;spacers=2;chromosome=CP096026;DRwidth=16;duplication=1;GC-content=32.8947368421053;DR.cons.seq=TTACAAAATCTACCAC;DR.in.MGE.occurrence=2
NC_003074.8	Liftoff	sequence_feature	14932870	14932948	.	.	.	ID=CP096026_185_16;spacers=2;chromosome=CP096026;DRwidth=16;duplication=1;GC-content=51.8987341772152;DR.cons.seq=TCGGTTGGCGATCTTC;DR.in.MGE.occurrence=1
NC_003074.8	Liftoff	sequence_feature	14951320	14951403	.	.	.	ID=CP096026_580_13;spacers=2;chromosome=CP096026;DRwidth=13;duplication=1;GC-content=14.2857142857143;DR.cons.seq=AAATGATTTATGT;DR.in.MGE.occurrence=3
NC_003074.8	Liftoff	sequence_feature	14982874	14983004	.	.	.	ID=CP096026_582_13;spacers=3;chromosome=CP096026;DRwidth=13;duplication=1;GC-content=42.7480916030534;DR.cons.seq=TGATCGAGTAAAT;DR.in.MGE.occurrence=7
NC_003074.8	Liftoff	sequence_feature	14991058	14991124	.	.	.	ID=CP096026_584_13;spacers=2;chromosome=CP096026;DRwidth=13;duplication=1;GC-content=28.3582089552239;DR.cons.seq=ATCTGTTAGAATT;DR.in.MGE.occurrence=3
NC_003074.8	Liftoff	sequence_feature	14997650	14997757	.	.	.	ID=CP096026_201_10;spacers=4;chromosome=CP096026;DRwidth=10;duplication=1;GC-content=36.1111111111111;DR.cons.seq=TTACGACTAA;DR.in.MGE.occurrence=63
NC_003074.8	Liftoff	sequence_feature	15050663	15050774	.	.	.	ID=CP096026_188_16;spacers=2;chromosome=CP096026;DRwidth=16;duplication=1;GC-content=33.0357142857143;DR.cons.seq=GATGAAAAGACACAAC;DR.in.MGE.occurrence=1
NC_003074.8	Liftoff	sequence_feature	15100078	15100177	.	.	.	ID=CP096026_1091_12;spacers=3;chromosome=CP096026;DRwidth=12;duplication=1;GC-content=49;DR.cons.seq=AACTTTGCGAGG;DR.in.MGE.occurrence=6
NC_003074.8	Liftoff	sequence_feature	15122947	15123166	.	.	.	ID=CP096026_54_21;spacers=4;chromosome=CP096026;DRwidth=21;duplication=1;GC-content=57.2727272727273;DR.cons.seq=TACTCGACCAGGGGGTCGAGT;DR.in.MGE.occurrence=97
NC_003074.8	Liftoff	sequence_feature	15123022	15123166	.	.	.	ID=CP096026_148_17;spacers=3;chromosome=CP096026;DRwidth=17;duplication=1;GC-content=58.6206896551724;DR.cons.seq=CGACCAGGGGGTCGAGT;DR.in.MGE.occurrence=122
NC_003074.8	Liftoff	sequence_feature	15123022	15123169	.	.	.	ID=CP096026_70_20;spacers=3;chromosome=CP096026;DRwidth=20;duplication=1;GC-content=58.1081081081081;DR.cons.seq=CGACCAGGGGGTCGAGTAGT;DR.in.MGE.occurrence=6
NC_003074.8	Liftoff	sequence_feature	15137758	15137828	.	.	.	ID=CP096026_1094_12;spacers=2;chromosome=CP096026;DRwidth=12;duplication=4;GC-content=56.3380281690141;DR.cons.seq=CATCACTCGACC;DR.in.MGE.occurrence=209
NC_003074.8	Liftoff	sequence_feature	15152567	15152637	.	.	.	ID=CP096026_1097_12;spacers=2;chromosome=CP096026;DRwidth=12;duplication=4;GC-content=59.1549295774648;DR.cons.seq=CATCACTCGACC;DR.in.MGE.occurrence=209
NC_003074.8	Liftoff	sequence_feature	15152568	15152640	.	.	.	ID=CP096026_595_13;spacers=2;chromosome=CP096026;DRwidth=13;duplication=3;GC-content=58.9041095890411;DR.cons.seq=ACCACTCGACCCC;DR.in.MGE.occurrence=136
NC_003074.8	Liftoff	sequence_feature	15159982	15160109	.	.	.	ID=CP096026_1098_12;spacers=3;chromosome=CP096026;DRwidth=12;duplication=4;GC-content=56.25;DR.cons.seq=TCACTCTATCGC;DR.in.MGE.occurrence=33
NC_003074.8	Liftoff	sequence_feature	15169551	15169691	.	.	.	ID=CP096026_191_16;spacers=4;chromosome=CP096026;DRwidth=16;duplication=1;GC-content=31.9148936170213;DR.cons.seq=TTTCGATTTTAGCGGA;DR.in.MGE.occurrence=1
NC_003074.8	Liftoff	sequence_feature	15185175	15185275	.	.	.	ID=CP096026_597_13;spacers=3;chromosome=CP096026;DRwidth=13;duplication=1;GC-content=28.7128712871287;DR.cons.seq=TGTTTATGAAATT;DR.in.MGE.occurrence=1
NC_003074.8	Liftoff	sequence_feature	15185319	15185388	.	.	.	ID=CP096026_598_13;spacers=2;chromosome=CP096026;DRwidth=13;duplication=1;GC-content=25.7142857142857;DR.cons.seq=TGTTTATGAAATT;DR.in.MGE.occurrence=1
NC_003074.8	Liftoff	sequence_feature	15196244	15196348	.	.	.	ID=CP096026_599_13;spacers=3;chromosome=CP096026;DRwidth=13;duplication=1;GC-content=34.2857142857143;DR.cons.seq=ATAACCGAATGGA;DR.in.MGE.occurrence=5
NC_003074.8	Liftoff	sequence_feature	15250809	15250877	.	.	.	ID=CP096026_1105_12;spacers=2;chromosome=CP096026;DRwidth=12;duplication=4;GC-content=52.1739130434783;DR.cons.seq=CATCACTCGACC;DR.in.MGE.occurrence=209
NC_003074.8	Liftoff	sequence_feature	15253388	15253447	.	.	.	ID=CP096026_203_10;spacers=2;chromosome=CP096026;DRwidth=10;duplication=7;GC-content=56.6666666666667;DR.cons.seq=CACTCGACCA;DR.in.MGE.occurrence=783
NC_003074.8	Liftoff	sequence_feature	15258096	15258187	.	.	.	ID=CP096026_602_13;spacers=2;chromosome=CP096026;DRwidth=13;duplication=1;GC-content=63.0434782608696;DR.cons.seq=ATTTCACTCGACC;DR.in.MGE.occurrence=20
NC_003074.8	Liftoff	sequence_feature	15258247	15258325	.	.	.	ID=CP096026_603_13;spacers=2;chromosome=CP096026;DRwidth=13;duplication=2;GC-content=50.6329113924051;DR.cons.seq=ATTTCACTCGACC;DR.in.MGE.occurrence=20
NC_003074.8	Liftoff	sequence_feature	15262220	15262311	.	.	.	ID=CP096026_604_13;spacers=2;chromosome=CP096026;DRwidth=13;duplication=9;GC-content=52.1739130434783;DR.cons.seq=ACCACTCGACCCC;DR.in.MGE.occurrence=136
NC_003074.8	Liftoff	sequence_feature	15302872	15302929	.	.	.	ID=CP096026_1111_12;spacers=2;chromosome=CP096026;DRwidth=12;duplication=1;GC-content=48.2758620689655;DR.cons.seq=CTCAGCTTGTTC;DR.in.MGE.occurrence=3
NC_003074.8	Liftoff	sequence_feature	15370753	15370814	.	.	.	ID=CP096026_610_13;spacers=2;chromosome=CP096026;DRwidth=13;duplication=2;GC-content=16.1290322580645;DR.cons.seq=ATCAAAATTTTCA;DR.in.MGE.occurrence=8
NC_003074.8	Liftoff	sequence_feature	15371908	15371976	.	.	.	ID=CP096026_1116_12;spacers=2;chromosome=CP096026;DRwidth=12;duplication=24;GC-content=34.7826086956522;DR.cons.seq=TCAAATGAGTTG;DR.in.MGE.occurrence=70
NC_003074.8	Liftoff	sequence_feature	15372420	15372496	.	.	.	ID=CP096026_303_15;spacers=2;chromosome=CP096026;DRwidth=15;duplication=2;GC-content=45.4545454545455;DR.cons.seq=ATAAACCCTCGTCGT;DR.in.MGE.occurrence=4
NC_003074.8	Liftoff	sequence_feature	15397117	15397190	.	.	.	ID=CP096026_611_13;spacers=2;chromosome=CP096026;DRwidth=13;duplication=1;GC-content=47.2972972972973;DR.cons.seq=ACAGAGCGGATAA;DR.in.MGE.occurrence=0
NC_003074.8	Liftoff	sequence_feature	15429315	15429393	.	.	.	ID=CP096026_616_13;spacers=2;chromosome=CP096026;DRwidth=13;duplication=1;GC-content=24.0506329113924;DR.cons.seq=AGAGATATACCTT;DR.in.MGE.occurrence=1
NC_003074.8	Liftoff	sequence_feature	15429743	15429856	.	.	.	ID=CP096026_620_13;spacers=3;chromosome=CP096026;DRwidth=13;duplication=1;GC-content=19.2982456140351;DR.cons.seq=AGAGATATACCTT;DR.in.MGE.occurrence=1
NC_003074.8	Liftoff	sequence_feature	15434068	15434173	.	.	.	ID=CP096026_157_17;spacers=2;chromosome=CP096026;DRwidth=17;duplication=1;GC-content=36.7924528301887;DR.cons.seq=TAAGTCAACCGTAACTT;DR.in.MGE.occurrence=1
NC_003074.8	Liftoff	sequence_feature	15434227	15434325	.	.	.	ID=CP096026_158_17;spacers=2;chromosome=CP096026;DRwidth=17;duplication=1;GC-content=37.3737373737374;DR.cons.seq=TAAGTCAACCGTAACTT;DR.in.MGE.occurrence=1
NC_003074.8	Liftoff	sequence_feature	15455756	15455831	.	.	.	ID=CP096026_621_13;spacers=2;chromosome=CP096026;DRwidth=13;duplication=48;GC-content=38.1578947368421;DR.cons.seq=GGGATACAAATAA;DR.in.MGE.occurrence=61
NC_003074.8	Liftoff	sequence_feature	15467084	15467159	.	.	.	ID=CP096026_623_13;spacers=2;chromosome=CP096026;DRwidth=13;duplication=27;GC-content=35.5263157894737;DR.cons.seq=GGGATACAAATAA;DR.in.MGE.occurrence=61
NC_003074.8	Liftoff	sequence_feature	15482838	15482914	.	.	.	ID=CP096026_160_17;spacers=2;chromosome=CP096026;DRwidth=17;duplication=1;GC-content=31.1688311688312;DR.cons.seq=TTTGCTGTAGAGACTTT;DR.in.MGE.occurrence=0
NC_003074.8	Liftoff	sequence_feature	15486794	15486889	.	.	.	ID=CP096026_199_16;spacers=2;chromosome=CP096026;DRwidth=16;duplication=1;GC-content=18.75;DR.cons.seq=TGTCATAAATAAGTTT;DR.in.MGE.occurrence=1
NC_003074.8	Liftoff	sequence_feature	15555001	15555155	.	.	.	ID=CP096026_200_16;spacers=3;chromosome=CP096026;DRwidth=16;duplication=1;GC-content=30.9677419354839;DR.cons.seq=CAATTTTCCTACGAAA;DR.in.MGE.occurrence=1
NC_003074.8	Liftoff	sequence_feature	15555053	15555227	.	.	.	ID=CP096026_474_14;spacers=4;chromosome=CP096026;DRwidth=14;duplication=1;GC-content=32;DR.cons.seq=ATTTTCCTACGAAA;DR.in.MGE.occurrence=2
NC_003074.8	Liftoff	sequence_feature	15565701	15565769	.	.	.	ID=CP096026_1132_12;spacers=2;chromosome=CP096026;DRwidth=12;duplication=1;GC-content=47.8260869565217;DR.cons.seq=GGAGCGATTGTG;DR.in.MGE.occurrence=0
NC_003074.8	Liftoff	sequence_feature	15583056	15583123	.	.	.	ID=CP096026_1134_12;spacers=2;chromosome=CP096026;DRwidth=12;duplication=1;GC-content=76.4705882352941;DR.cons.seq=CTCGACCGCGTC;DR.in.MGE.occurrence=6
NC_003074.8	Liftoff	sequence_feature	15610905	15610977	.	.	.	ID=CP096026_629_13;spacers=2;chromosome=CP096026;DRwidth=13;duplication=1;GC-content=38.3561643835616;DR.cons.seq=TTGGTATATGTGG;DR.in.MGE.occurrence=3
NC_003074.8	Liftoff	sequence_feature	15665419	15665488	.	.	.	ID=CP096026_641_13;spacers=2;chromosome=CP096026;DRwidth=13;duplication=1;GC-content=35.7142857142857;DR.cons.seq=ATTCTCTTAGTAA;DR.in.MGE.occurrence=0
NC_003074.8	Liftoff	sequence_feature	15717369	15717428	.	.	.	ID=CP096026_645_13;spacers=2;chromosome=CP096026;DRwidth=13;duplication=1;GC-content=58.3333333333333;DR.cons.seq=AGAAACGGTGGTG;DR.in.MGE.occurrence=2
NC_003074.8	Liftoff	sequence_feature	15745685	15745752	.	.	.	ID=CP096026_647_13;spacers=2;chromosome=CP096026;DRwidth=13;duplication=1;GC-content=22.0588235294118;DR.cons.seq=TTAAACCTCCAAA;DR.in.MGE.occurrence=2
NC_003074.8	Liftoff	sequence_feature	15746125	15746231	.	.	.	ID=CP096026_165_17;spacers=3;chromosome=CP096026;DRwidth=17;duplication=1;GC-content=28.9719626168224;DR.cons.seq=AGGTTTAAAGTGTTAGT;DR.in.MGE.occurrence=2
NC_003074.8	Liftoff	sequence_feature	15746125	15746229	.	.	.	ID=CP096026_311_15;spacers=3;chromosome=CP096026;DRwidth=15;duplication=1;GC-content=29.5238095238095;DR.cons.seq=AGGTTTAAAGTGTTA;DR.in.MGE.occurrence=4
NC_003074.8	Liftoff	sequence_feature	15780070	15780196	.	.	.	ID=CP096026_651_13;spacers=3;chromosome=CP096026;DRwidth=13;duplication=1;GC-content=26.7716535433071;DR.cons.seq=ATAGATTACTGTA;DR.in.MGE.occurrence=1
NC_003074.8	Liftoff	sequence_feature	15808312	15808396	.	.	.	ID=CP096026_652_13;spacers=2;chromosome=CP096026;DRwidth=13;duplication=1;GC-content=30.5882352941176;DR.cons.seq=AACTAAGCAAATC;DR.in.MGE.occurrence=0
NC_003074.8	Liftoff	sequence_feature	15893131	15893197	.	.	.	ID=CP096026_488_14;spacers=2;chromosome=CP096026;DRwidth=14;duplication=1;GC-content=25.3731343283582;DR.cons.seq=GAAAAATTACGATA;DR.in.MGE.occurrence=1
NC_003074.8	Liftoff	sequence_feature	15903148	15903218	.	.	.	ID=CP096026_489_14;spacers=2;chromosome=CP096026;DRwidth=14;duplication=1;GC-content=26.7605633802817;DR.cons.seq=TTGAAATTAATCAA;DR.in.MGE.occurrence=2
NC_003074.8	Liftoff	sequence_feature	16012228	16012301	.	.	.	ID=CP096026_1159_12;spacers=2;chromosome=CP096026;DRwidth=12;duplication=1;GC-content=36.4864864864865;DR.cons.seq=AGAACTTCTTTG;DR.in.MGE.occurrence=4
NC_003074.8	Liftoff	sequence_feature	16035631	16035715	.	.	.	ID=CP096026_661_13;spacers=3;chromosome=CP096026;DRwidth=13;duplication=1;GC-content=16.4705882352941;DR.cons.seq=AATTGATGTAAAT;DR.in.MGE.occurrence=14
NC_003074.8	Liftoff	sequence_feature	16044451	16044538	.	.	.	ID=CP096026_663_13;spacers=2;chromosome=CP096026;DRwidth=13;duplication=1;GC-content=19.3181818181818;DR.cons.seq=ATCCATCTAAATG;DR.in.MGE.occurrence=4
NC_003074.8	Liftoff	sequence_feature	16101964	16102049	.	.	.	ID=CP096026_1171_12;spacers=2;chromosome=CP096026;DRwidth=12;duplication=8;GC-content=30.2325581395349;DR.cons.seq=AATGATTTACAA;DR.in.MGE.occurrence=287
NC_003074.8	Liftoff	sequence_feature	16102121	16102205	.	.	.	ID=CP096026_1172_12;spacers=2;chromosome=CP096026;DRwidth=12;duplication=6;GC-content=27.0588235294118;DR.cons.seq=AATGATTTACAA;DR.in.MGE.occurrence=287
NC_003074.8	Liftoff	sequence_feature	16143925	16144061	.	.	.	ID=CP096026_667_13;spacers=4;chromosome=CP096026;DRwidth=13;duplication=11;GC-content=30.6569343065693;DR.cons.seq=ATGTTTTAAATGG;DR.in.MGE.occurrence=33
NC_003074.8	Liftoff	sequence_feature	16144172	16144242	.	.	.	ID=CP096026_668_13;spacers=2;chromosome=CP096026;DRwidth=13;duplication=12;GC-content=32.3943661971831;DR.cons.seq=ATGTTTTAAATGG;DR.in.MGE.occurrence=33
NC_003074.8	Liftoff	sequence_feature	16151665	16151809	.	.	.	ID=CP096026_210_16;spacers=3;chromosome=CP096026;DRwidth=16;duplication=1;GC-content=22.0689655172414;DR.cons.seq=CTGAAGTATATTCATA;DR.in.MGE.occurrence=0
NC_003074.8	Liftoff	sequence_feature	16175049	16175117	.	.	.	ID=CP096026_670_13;spacers=2;chromosome=CP096026;DRwidth=13;duplication=5;GC-content=20.2898550724638;DR.cons.seq=TGTTGAGTATGAT;DR.in.MGE.occurrence=8
NC_003074.8	Liftoff	sequence_feature	16182288	16182421	.	.	.	ID=CP096026_505_14;spacers=4;chromosome=CP096026;DRwidth=14;duplication=1;GC-content=27.6119402985075;DR.cons.seq=TATATCTGTACAGT;DR.in.MGE.occurrence=5
NC_003074.8	Liftoff	sequence_feature	16199080	16199164	.	.	.	ID=CP096026_211_16;spacers=2;chromosome=CP096026;DRwidth=16;duplication=1;GC-content=43.5294117647059;DR.cons.seq=GTCTTGTGAAGCTCCC;DR.in.MGE.occurrence=0
NC_003074.8	Liftoff	sequence_feature	16235484	16235572	.	.	.	ID=CP096026_330_15;spacers=2;chromosome=CP096026;DRwidth=15;duplication=2;GC-content=14.6067415730337;DR.cons.seq=CTCTATAAATTAATA;DR.in.MGE.occurrence=180
NC_003074.8	Liftoff	sequence_feature	16295905	16295971	.	.	.	ID=CP096026_509_14;spacers=2;chromosome=CP096026;DRwidth=14;duplication=1;GC-content=25.3731343283582;DR.cons.seq=TTAGAAAACAGATT;DR.in.MGE.occurrence=0
NC_003074.8	Liftoff	sequence_feature	16295906	16295971	.	.	.	ID=CP096026_677_13;spacers=2;chromosome=CP096026;DRwidth=13;duplication=1;GC-content=25.7575757575758;DR.cons.seq=TAGAAAACAGATT;DR.in.MGE.occurrence=1
NC_003074.8	Liftoff	sequence_feature	16416734	16416788	.	.	.	ID=CP096026_1205_12;spacers=2;chromosome=CP096026;DRwidth=12;duplication=1;GC-content=21.8181818181818;DR.cons.seq=TTTAAAAGATTT;DR.in.MGE.occurrence=455
NC_003074.8	Liftoff	sequence_feature	16444143	16444242	.	.	.	ID=CP096026_1209_12;spacers=3;chromosome=CP096026;DRwidth=12;duplication=1;GC-content=24;DR.cons.seq=TTTATTTCAAAA;DR.in.MGE.occurrence=55
NC_003074.8	Liftoff	sequence_feature	16465867	16465933	.	.	.	ID=CP096026_1212_12;spacers=2;chromosome=CP096026;DRwidth=12;duplication=1;GC-content=23.8805970149254;DR.cons.seq=GTCTGAAAATTT;DR.in.MGE.occurrence=5
NC_003074.8	Liftoff	sequence_feature	16512991	16513083	.	.	.	ID=CP096026_515_14;spacers=2;chromosome=CP096026;DRwidth=14;duplication=1;GC-content=33.3333333333333;DR.cons.seq=TATTCTCACAAAGA;DR.in.MGE.occurrence=0
NC_003074.8	Liftoff	sequence_feature	16516461	16516568	.	.	.	ID=CP096026_685_13;spacers=3;chromosome=CP096026;DRwidth=13;duplication=1;GC-content=22.2222222222222;DR.cons.seq=ATTAAGCTAATTT;DR.in.MGE.occurrence=3
NC_003074.8	Liftoff	sequence_feature	16603992	16604115	.	.	.	ID=CP096026_688_13;spacers=3;chromosome=CP096026;DRwidth=13;duplication=1;GC-content=39.5161290322581;DR.cons.seq=AGGGAAGTGGATC;DR.in.MGE.occurrence=2
NC_003074.8	Liftoff	sequence_feature	16614320	16614388	.	.	.	ID=CP096026_1231_12;spacers=2;chromosome=CP096026;DRwidth=12;duplication=1;GC-content=18.8405797101449;DR.cons.seq=ATACATTGTATT;DR.in.MGE.occurrence=15
NC_003074.8	Liftoff	sequence_feature	16642071	16642140	.	.	.	ID=CP096026_1234_12;spacers=2;chromosome=CP096026;DRwidth=12;duplication=5;GC-content=32.8571428571429;DR.cons.seq=TTGAACCATGTA;DR.in.MGE.occurrence=6
NC_003074.8	Liftoff	sequence_feature	16719514	16719596	.	.	.	ID=CP096026_694_13;spacers=3;chromosome=CP096026;DRwidth=13;duplication=8;GC-content=38.5542168674699;DR.cons.seq=TATTCTTCGGAAG;DR.in.MGE.occurrence=6
NC_003074.8	Liftoff	sequence_feature	16847611	16847684	.	.	.	ID=CP096026_697_13;spacers=2;chromosome=CP096026;DRwidth=13;duplication=3;GC-content=25.6756756756757;DR.cons.seq=TATTCAACAAAAT;DR.in.MGE.occurrence=7
NC_003074.8	Liftoff	sequence_feature	16907133	16907217	.	.	.	ID=CP096026_1253_12;spacers=2;chromosome=CP096026;DRwidth=12;duplication=1;GC-content=25.8823529411765;DR.cons.seq=TATATCAAGCTA;DR.in.MGE.occurrence=1
NC_003074.8	Liftoff	sequence_feature	16987338	16987464	.	.	.	ID=CP096026_107_19;spacers=2;chromosome=CP096026;DRwidth=19;duplication=1;GC-content=28.3464566929134;DR.cons.seq=ATGTAATCGTGAACACCAA;DR.in.MGE.occurrence=0
NC_003074.8	Liftoff	sequence_feature	17222047	17222118	.	.	.	ID=CP096026_706_13;spacers=2;chromosome=CP096026;DRwidth=13;duplication=1;GC-content=40.2777777777778;DR.cons.seq=AAGAATGGGAGCA;DR.in.MGE.occurrence=0
NC_003074.8	Liftoff	sequence_feature	17342897	17342970	.	.	.	ID=CP096026_219_10;spacers=2;chromosome=CP096026;DRwidth=10;duplication=1;GC-content=27.027027027027;DR.cons.seq=ATTGAGATAT;DR.in.MGE.occurrence=74
NC_003074.8	Liftoff	sequence_feature	17382495	17382564	.	.	.	ID=CP096026_1277_12;spacers=2;chromosome=CP096026;DRwidth=12;duplication=28;GC-content=32.8571428571429;DR.cons.seq=TCAAATGAGTTG;DR.in.MGE.occurrence=70
NC_003074.8	Liftoff	sequence_feature	17383551	17383635	.	.	.	ID=CP096026_1278_12;spacers=2;chromosome=CP096026;DRwidth=12;duplication=2;GC-content=31.7647058823529;DR.cons.seq=TCAAATGAGTTG;DR.in.MGE.occurrence=70
NC_003074.8	Liftoff	sequence_feature	17403676	17403761	.	.	.	ID=CP096026_1281_12;spacers=2;chromosome=CP096026;DRwidth=12;duplication=8;GC-content=30.2325581395349;DR.cons.seq=AATGATTTACAA;DR.in.MGE.occurrence=287
NC_003074.8	Liftoff	sequence_feature	17405311	17405387	.	.	.	ID=CP096026_716_13;spacers=2;chromosome=CP096026;DRwidth=13;duplication=10;GC-content=23.3766233766234;DR.cons.seq=TTTACAATGTATT;DR.in.MGE.occurrence=14
NC_003074.8	Liftoff	sequence_feature	17409304	17409438	.	.	.	ID=CP096026_229_16;spacers=3;chromosome=CP096026;DRwidth=16;duplication=4;GC-content=32.5925925925926;DR.cons.seq=TCTTTGAAAAGGATTA;DR.in.MGE.occurrence=6
NC_003074.8	Liftoff	sequence_feature	17434005	17434087	.	.	.	ID=CP096026_1288_12;spacers=2;chromosome=CP096026;DRwidth=12;duplication=2;GC-content=21.6867469879518;DR.cons.seq=ATTTGAACTTAA;DR.in.MGE.occurrence=27
NC_003074.8	Liftoff	sequence_feature	18112106	18112301	.	.	.	ID=CP096026_375_15;spacers=4;chromosome=CP096026;DRwidth=15;duplication=1;GC-content=40.8163265306122;DR.cons.seq=CATATAACTCAGCCG;DR.in.MGE.occurrence=27
NC_003074.8	Liftoff	sequence_feature	18171323	18171389	.	.	.	ID=CP096026_376_15;spacers=2;chromosome=CP096026;DRwidth=15;duplication=29;GC-content=7.46268656716418;DR.cons.seq=TTTAAATATTGAATT;DR.in.MGE.occurrence=3
NC_003074.8	Liftoff	sequence_feature	18172268	18172352	.	.	.	ID=CP096026_379_15;spacers=2;chromosome=CP096026;DRwidth=15;duplication=1;GC-content=23.5294117647059;DR.cons.seq=TTTAAATATTGAATT;DR.in.MGE.occurrence=3
NC_003074.8	Liftoff	sequence_feature	18238104	18238187	.	.	.	ID=CP096026_234_16;spacers=2;chromosome=CP096026;DRwidth=16;duplication=1;GC-content=19.047619047619;DR.cons.seq=AATGTAGACTTAATTT;DR.in.MGE.occurrence=0
NC_003074.8	Liftoff	sequence_feature	18310005	18310127	.	.	.	ID=CP096026_191_17;spacers=2;chromosome=CP096026;DRwidth=17;duplication=3;GC-content=29.2682926829268;DR.cons.seq=CAATTGTACCTAAACGC;DR.in.MGE.occurrence=1
NC_003074.8	Liftoff	sequence_feature	18333241	18333338	.	.	.	ID=CP096026_744_13;spacers=3;chromosome=CP096026;DRwidth=13;duplication=1;GC-content=59.1836734693878;DR.cons.seq=ATGGTGGTCGAGG;DR.in.MGE.occurrence=0
NC_003074.8	Liftoff	sequence_feature	18418357	18418450	.	.	.	ID=CP096026_113_19;spacers=2;chromosome=CP096026;DRwidth=19;duplication=1;GC-content=44.6808510638298;DR.cons.seq=TTCCACCGGAGATTGGAAA;DR.in.MGE.occurrence=0
NC_003074.8	Liftoff	sequence_feature	18418357	18418449	.	.	.	ID=CP096026_136_18;spacers=2;chromosome=CP096026;DRwidth=18;duplication=1;GC-content=45.1612903225806;DR.cons.seq=TTCCACCGGAGATTGGAA;DR.in.MGE.occurrence=0
NC_003074.8	Liftoff	sequence_feature	18418357	18418447	.	.	.	ID=CP096026_239_16;spacers=2;chromosome=CP096026;DRwidth=16;duplication=1;GC-content=46.1538461538462;DR.cons.seq=TTCCACCGGAGATTGG;DR.in.MGE.occurrence=0
NC_003074.8	Liftoff	sequence_feature	18430210	18430295	.	.	.	ID=CP096026_383_15;spacers=2;chromosome=CP096026;DRwidth=15;duplication=1;GC-content=26.7441860465116;DR.cons.seq=AAGAGTATTACAAAA;DR.in.MGE.occurrence=0
NC_003074.8	Liftoff	sequence_feature	18559614	18559677	.	.	.	ID=CP096026_750_13;spacers=2;chromosome=CP096026;DRwidth=13;duplication=1;GC-content=20.3125;DR.cons.seq=TTTAATTTGAAAC;DR.in.MGE.occurrence=5
NC_003074.8	Liftoff	sequence_feature	18574538	18574650	.	.	.	ID=CP096026_242_16;spacers=2;chromosome=CP096026;DRwidth=16;duplication=1;GC-content=20.353982300885;DR.cons.seq=AATAGTTGATCTTTAA;DR.in.MGE.occurrence=0
NC_003074.8	Liftoff	sequence_feature	18598381	18598464	.	.	.	ID=CP096026_389_15;spacers=2;chromosome=CP096026;DRwidth=15;duplication=1;GC-content=17.8571428571429;DR.cons.seq=AAATCACAAACATTA;DR.in.MGE.occurrence=4
NC_003074.8	Liftoff	sequence_feature	18684682	18684751	.	.	.	ID=CP096026_760_13;spacers=2;chromosome=CP096026;DRwidth=13;duplication=1;GC-content=41.4285714285714;DR.cons.seq=AATCCTCGTGAAT;DR.in.MGE.occurrence=0
NC_003074.8	Liftoff	sequence_feature	18709787	18709863	.	.	.	ID=CP096026_245_16;spacers=2;chromosome=CP096026;DRwidth=16;duplication=1;GC-content=33.7662337662338;DR.cons.seq=TAAAGTTTCAACCTTT;DR.in.MGE.occurrence=0
NC_003074.8	Liftoff	sequence_feature	18734505	18734584	.	.	.	ID=CP096026_762_13;spacers=2;chromosome=CP096026;DRwidth=13;duplication=12;GC-content=28.75;DR.cons.seq=TTCAATGATTCAA;DR.in.MGE.occurrence=15
NC_003074.8	Liftoff	sequence_feature	18860245	18860348	.	.	.	ID=CP096026_56_24;spacers=2;chromosome=CP096026;DRwidth=24;duplication=2;GC-content=46.1538461538462;DR.cons.seq=TAACACCACCGCCTCCTCCGTATT;DR.in.MGE.occurrence=0
NC_003074.8	Liftoff	sequence_feature	18860246	18860340	.	.	.	ID=CP096026_394_15;spacers=2;chromosome=CP096026;DRwidth=15;duplication=2;GC-content=47.3684210526316;DR.cons.seq=AACACCACCGCCTCC;DR.in.MGE.occurrence=0
NC_003074.8	Liftoff	sequence_feature	18860256	18860348	.	.	.	ID=CP096026_766_13;spacers=2;chromosome=CP096026;DRwidth=13;duplication=2;GC-content=45.1612903225806;DR.cons.seq=CCTCCTCCGTATT;DR.in.MGE.occurrence=2
NC_003074.8	Liftoff	sequence_feature	18889485	18889590	.	.	.	ID=CP096026_196_17;spacers=2;chromosome=CP096026;DRwidth=17;duplication=1;GC-content=31.1320754716981;DR.cons.seq=CAAAACCCTATCCTCAA;DR.in.MGE.occurrence=0
NC_003074.8	Liftoff	sequence_feature	19181993	19182075	.	.	.	ID=CP096026_399_15;spacers=2;chromosome=CP096026;DRwidth=15;duplication=1;GC-content=21.6867469879518;DR.cons.seq=TAACTCATATCCTTT;DR.in.MGE.occurrence=0
NC_003074.8	Liftoff	sequence_feature	19181993	19182074	.	.	.	ID=CP096026_582_14;spacers=2;chromosome=CP096026;DRwidth=14;duplication=1;GC-content=21.9512195121951;DR.cons.seq=TAACTCATATCCTT;DR.in.MGE.occurrence=0
NC_003074.8	Liftoff	sequence_feature	19181993	19182073	.	.	.	ID=CP096026_778_13;spacers=2;chromosome=CP096026;DRwidth=13;duplication=1;GC-content=22.2222222222222;DR.cons.seq=TAACTCATATCCT;DR.in.MGE.occurrence=0
NC_003074.8	Liftoff	sequence_feature	19243070	19243144	.	.	.	ID=CP096026_401_15;spacers=2;chromosome=CP096026;DRwidth=15;duplication=6;GC-content=24;DR.cons.seq=AAAAGTGACTACTTT;DR.in.MGE.occurrence=2
NC_003074.8	Liftoff	sequence_feature	19369671	19369752	.	.	.	ID=CP096026_781_13;spacers=2;chromosome=CP096026;DRwidth=13;duplication=1;GC-content=46.3414634146341;DR.cons.seq=TCACGCCTATCAT;DR.in.MGE.occurrence=0
NC_003074.8	Liftoff	sequence_feature	19498160	19498228	.	.	.	ID=CP096026_1409_12;spacers=2;chromosome=CP096026;DRwidth=12;duplication=1;GC-content=18.8405797101449;DR.cons.seq=TTTTATCAATTA;DR.in.MGE.occurrence=18
NC_003074.8	Liftoff	sequence_feature	19498363	19498441	.	.	.	ID=CP096026_1410_12;spacers=2;chromosome=CP096026;DRwidth=12;duplication=1;GC-content=11.3924050632911;DR.cons.seq=TTTTATCAATTA;DR.in.MGE.occurrence=18
NC_003074.8	Liftoff	sequence_feature	19665708	19665789	.	.	.	ID=CP096026_256_16;spacers=2;chromosome=CP096026;DRwidth=16;duplication=1;GC-content=48.780487804878;DR.cons.seq=GTTTCCTTAGTCTTGT;DR.in.MGE.occurrence=0
NC_003074.8	Liftoff	sequence_feature	19665708	19665787	.	.	.	ID=CP096026_597_14;spacers=2;chromosome=CP096026;DRwidth=14;duplication=1;GC-content=50;DR.cons.seq=GTTTCCTTAGTCTT;DR.in.MGE.occurrence=0
NC_003074.8	Liftoff	sequence_feature	19814701	19814804	.	.	.	ID=CP096026_118_19;spacers=2;chromosome=CP096026;DRwidth=19;duplication=1;GC-content=29.8076923076923;DR.cons.seq=AATAACTCTGTGGTCAAAT;DR.in.MGE.occurrence=0
NC_003074.8	Liftoff	sequence_feature	20033241	20033300	.	.	.	ID=CP096026_1444_12;spacers=2;chromosome=CP096026;DRwidth=12;duplication=2;GC-content=13.3333333333333;DR.cons.seq=TTTTCATCTTAT;DR.in.MGE.occurrence=9
NC_003074.8	Liftoff	sequence_feature	20064483	20064559	.	.	.	ID=CP096026_1447_12;spacers=2;chromosome=CP096026;DRwidth=12;duplication=1;GC-content=25.974025974026;DR.cons.seq=GTTATTTTGGTT;DR.in.MGE.occurrence=11
NC_003074.8	Liftoff	sequence_feature	20180386	20180522	.	.	.	ID=CP096026_238_10;spacers=5;chromosome=CP096026;DRwidth=10;duplication=1;GC-content=60.5839416058394;DR.cons.seq=CTCCGTCCTC;DR.in.MGE.occurrence=11
NC_003074.8	Liftoff	sequence_feature	20320624	20320747	.	.	.	ID=CP096026_810_13;spacers=3;chromosome=CP096026;DRwidth=13;duplication=1;GC-content=30.6451612903226;DR.cons.seq=AGATATGAGATTT;DR.in.MGE.occurrence=4
NC_003074.8	Liftoff	sequence_feature	20353598	20353665	.	.	.	ID=CP096026_811_13;spacers=2;chromosome=CP096026;DRwidth=13;duplication=1;GC-content=16.1764705882353;DR.cons.seq=ATCAATAATTAAA;DR.in.MGE.occurrence=18
NC_003074.8	Liftoff	sequence_feature	20353828	20353889	.	.	.	ID=CP096026_813_13;spacers=2;chromosome=CP096026;DRwidth=13;duplication=1;GC-content=14.5161290322581;DR.cons.seq=ATCAATAATTAAA;DR.in.MGE.occurrence=18
NC_003074.8	Liftoff	sequence_feature	20404982	20405045	.	.	.	ID=CP096026_243_10;spacers=2;chromosome=CP096026;DRwidth=10;duplication=1;GC-content=43.75;DR.cons.seq=CCTCTCAACT;DR.in.MGE.occurrence=19
NC_003074.8	Liftoff	sequence_feature	20529087	20529158	.	.	.	ID=CP096026_816_13;spacers=2;chromosome=CP096026;DRwidth=13;duplication=1;GC-content=29.1666666666667;DR.cons.seq=GGTGATATTTATG;DR.in.MGE.occurrence=9
NC_003074.8	Liftoff	sequence_feature	20611770	20611883	.	.	.	ID=CP096026_420_15;spacers=3;chromosome=CP096026;DRwidth=15;duplication=1;GC-content=27.1929824561404;DR.cons.seq=AAGATATTTCATATG;DR.in.MGE.occurrence=0
NC_003074.8	Liftoff	sequence_feature	20720756	20720866	.	.	.	ID=CP096026_615_14;spacers=3;chromosome=CP096026;DRwidth=14;duplication=1;GC-content=33.3333333333333;DR.cons.seq=TAAATTCACGGGAA;DR.in.MGE.occurrence=0
NC_003074.8	Liftoff	sequence_feature	20730580	20730666	.	.	.	ID=CP096026_424_15;spacers=2;chromosome=CP096026;DRwidth=15;duplication=1;GC-content=26.4367816091954;DR.cons.seq=ATAGCAAGAATCCAA;DR.in.MGE.occurrence=0
NC_003074.8	Liftoff	sequence_feature	20863432	20863600	.	.	.	ID=CP096026_621_14;spacers=5;chromosome=CP096026;DRwidth=14;duplication=1;GC-content=45.5621301775148;DR.cons.seq=TCAGCCTCGGTTTT;DR.in.MGE.occurrence=0
NC_003074.8	Liftoff	sequence_feature	20863526	20863591	.	.	.	ID=CP096026_1488_12;spacers=2;chromosome=CP096026;DRwidth=12;duplication=1;GC-content=50;DR.cons.seq=CTTAGTCTCGGC;DR.in.MGE.occurrence=0
NC_003074.8	Liftoff	sequence_feature	20887643	20887703	.	.	.	ID=CP096026_247_10;spacers=2;chromosome=CP096026;DRwidth=10;duplication=1;GC-content=39.344262295082;DR.cons.seq=ACTGATACAG;DR.in.MGE.occurrence=7
NC_003074.8	Liftoff	sequence_feature	20941406	20941479	.	.	.	ID=CP096026_829_13;spacers=2;chromosome=CP096026;DRwidth=13;duplication=1;GC-content=39.1891891891892;DR.cons.seq=GAAGAAAGAGGTT;DR.in.MGE.occurrence=3
NC_003074.8	Liftoff	sequence_feature	20980174	20980246	.	.	.	ID=CP096026_830_13;spacers=2;chromosome=CP096026;DRwidth=13;duplication=1;GC-content=50.6849315068493;DR.cons.seq=GGGAAAGATTGGG;DR.in.MGE.occurrence=0
NC_003074.8	Liftoff	sequence_feature	21131099	21131199	.	.	.	ID=CP096026_211_17;spacers=2;chromosome=CP096026;DRwidth=17;duplication=1;GC-content=23.7623762376238;DR.cons.seq=AATTCTAGTGTTATTCA;DR.in.MGE.occurrence=4
NC_003074.8	Liftoff	sequence_feature	21131099	21131196	.	.	.	ID=CP096026_833_13;spacers=2;chromosome=CP096026;DRwidth=13;duplication=1;GC-content=23.469387755102;DR.cons.seq=AAGCCTAATGTTA;DR.in.MGE.occurrence=0
NC_003074.8	Liftoff	sequence_feature	21139000	21139068	.	.	.	ID=CP096026_265_16;spacers=2;chromosome=CP096026;DRwidth=16;duplication=1;GC-content=49.2753623188406;DR.cons.seq=CCGCTATAATGCGCCA;DR.in.MGE.occurrence=0
NC_003074.8	Liftoff	sequence_feature	21139000	21139066	.	.	.	ID=CP096026_628_14;spacers=2;chromosome=CP096026;DRwidth=14;duplication=1;GC-content=50.7462686567164;DR.cons.seq=CCGCTATAATGCGC;DR.in.MGE.occurrence=0
NC_003074.8	Liftoff	sequence_feature	21168624	21168719	.	.	.	ID=CP096026_629_14;spacers=2;chromosome=CP096026;DRwidth=14;duplication=1;GC-content=27.0833333333333;DR.cons.seq=ATCTAATTACTTTA;DR.in.MGE.occurrence=0
NC_003074.8	Liftoff	sequence_feature	21353284	21353392	.	.	.	ID=CP096026_633_14;spacers=3;chromosome=CP096026;DRwidth=14;duplication=1;GC-content=31.1926605504587;DR.cons.seq=TGTGATTAGACAAA;DR.in.MGE.occurrence=4
NC_003074.8	Liftoff	sequence_feature	21393407	21393486	.	.	.	ID=CP096026_848_13;spacers=2;chromosome=CP096026;DRwidth=13;duplication=1;GC-content=38.75;DR.cons.seq=GAGTGTTGTTGCA;DR.in.MGE.occurrence=0
NC_003074.8	Liftoff	sequence_feature	21543453	21543550	.	.	.	ID=CP096026_853_13;spacers=2;chromosome=CP096026;DRwidth=13;duplication=1;GC-content=38.7755102040816;DR.cons.seq=AATCAAAATTAGA;DR.in.MGE.occurrence=4
NC_003074.8	Liftoff	sequence_feature	21543943	21544039	.	.	.	ID=CP096026_854_13;spacers=3;chromosome=CP096026;DRwidth=13;duplication=1;GC-content=29.8969072164948;DR.cons.seq=AATCAAAATTAGA;DR.in.MGE.occurrence=4
NC_003074.8	Liftoff	sequence_feature	21546328	21546395	.	.	.	ID=CP096026_855_13;spacers=2;chromosome=CP096026;DRwidth=13;duplication=1;GC-content=22.0588235294118;DR.cons.seq=ACTGTACTAAAGA;DR.in.MGE.occurrence=0
NC_003074.8	Liftoff	sequence_feature	21624653	21624719	.	.	.	ID=CP096026_858_13;spacers=2;chromosome=CP096026;DRwidth=13;duplication=1;GC-content=31.3432835820896;DR.cons.seq=CATGAAAATGCAG;DR.in.MGE.occurrence=0
NC_003074.8	Liftoff	sequence_feature	21654061	21654136	.	.	.	ID=CP096026_1533_12;spacers=2;chromosome=CP096026;DRwidth=12;duplication=1;GC-content=39.4736842105263;DR.cons.seq=AACCCTAATTTT;DR.in.MGE.occurrence=39
NC_003074.8	Liftoff	sequence_feature	21660230	21660332	.	.	.	ID=CP096026_860_13;spacers=3;chromosome=CP096026;DRwidth=13;duplication=1;GC-content=51.4563106796116;DR.cons.seq=TATGGTCCTGGAG;DR.in.MGE.occurrence=1
NC_003074.8	Liftoff	sequence_feature	21700112	21700211	.	.	.	ID=CP096026_123_19;spacers=2;chromosome=CP096026;DRwidth=19;duplication=1;GC-content=27;DR.cons.seq=AAGCTTGATGATGTTTATA;DR.in.MGE.occurrence=0
NC_003074.8	Liftoff	sequence_feature	21700113	21700211	.	.	.	ID=CP096026_144_18;spacers=2;chromosome=CP096026;DRwidth=18;duplication=1;GC-content=27.2727272727273;DR.cons.seq=AGCTTGATGATGTTTATA;DR.in.MGE.occurrence=0
NC_003074.8	Liftoff	sequence_feature	21829512	21829608	.	.	.	ID=CP096026_863_13;spacers=2;chromosome=CP096026;DRwidth=13;duplication=1;GC-content=36.0824742268041;DR.cons.seq=GTTTCTTGGTTGT;DR.in.MGE.occurrence=5
NC_003074.8	Liftoff	sequence_feature	21891701	21891792	.	.	.	ID=CP096026_642_14;spacers=2;chromosome=CP096026;DRwidth=14;duplication=1;GC-content=32.6086956521739;DR.cons.seq=TCTTTATGCTTTGG;DR.in.MGE.occurrence=0
NC_003074.8	Liftoff	sequence_feature	22076553	22076648	.	.	.	ID=CP096026_109_20;spacers=2;chromosome=CP096026;DRwidth=20;duplication=1;GC-content=39.5833333333333;DR.cons.seq=CCTGAATGAACAACCCCGAC;DR.in.MGE.occurrence=3
NC_003074.8	Liftoff	sequence_feature	22126678	22126753	.	.	.	ID=CP096026_273_16;spacers=2;chromosome=CP096026;DRwidth=16;duplication=1;GC-content=30.2631578947368;DR.cons.seq=AAACCGGAATTTCTCT;DR.in.MGE.occurrence=0
NC_003074.8	Liftoff	sequence_feature	22236407	22236473	.	.	.	ID=CP096026_262_10;spacers=2;chromosome=CP096026;DRwidth=10;duplication=1;GC-content=40.2985074626866;DR.cons.seq=TTAAGCTGGA;DR.in.MGE.occurrence=11
NC_003074.8	Liftoff	sequence_feature	22238310	22238377	.	.	.	ID=CP096026_263_10;spacers=2;chromosome=CP096026;DRwidth=10;duplication=2;GC-content=47.0588235294118;DR.cons.seq=GACGAGCTGA;DR.in.MGE.occurrence=61
NC_003074.8	Liftoff	sequence_feature	22240176	22240227	.	.	.	ID=CP096026_265_10;spacers=2;chromosome=CP096026;DRwidth=10;duplication=11;GC-content=51.9230769230769;DR.cons.seq=GACGAGCTGA;DR.in.MGE.occurrence=61
NC_003074.8	Liftoff	sequence_feature	22240375	22240465	.	.	.	ID=CP096026_266_10;spacers=3;chromosome=CP096026;DRwidth=10;duplication=1;GC-content=56.043956043956;DR.cons.seq=GACGAGCTGA;DR.in.MGE.occurrence=61
NC_003074.8	Liftoff	sequence_feature	22240750	22240813	.	.	.	ID=CP096026_1561_12;spacers=2;chromosome=CP096026;DRwidth=12;duplication=1;GC-content=57.8125;DR.cons.seq=AAGACGAGCTGA;DR.in.MGE.occurrence=22
NC_003074.8	Liftoff	sequence_feature	22460232	22460298	.	.	.	ID=CP096026_880_13;spacers=2;chromosome=CP096026;DRwidth=13;duplication=1;GC-content=37.3134328358209;DR.cons.seq=AGATAATCTGTAA;DR.in.MGE.occurrence=4
NC_003074.8	Liftoff	sequence_feature	22581082	22581169	.	.	.	ID=CP096026_883_13;spacers=2;chromosome=CP096026;DRwidth=13;duplication=1;GC-content=55.6818181818182;DR.cons.seq=GCTAGGCGAGGAG;DR.in.MGE.occurrence=22
NC_003074.8	Liftoff	sequence_feature	22616555	22616657	.	.	.	ID=CP096026_281_16;spacers=2;chromosome=CP096026;DRwidth=16;duplication=1;GC-content=34.9514563106796;DR.cons.seq=TCATTCATCTATTATG;DR.in.MGE.occurrence=0
NC_003074.8	Liftoff	sequence_feature	22815409	22815509	.	.	.	ID=CP096026_895_13;spacers=3;chromosome=CP096026;DRwidth=13;duplication=1;GC-content=20.7920792079208;DR.cons.seq=ATTTAAATCATTA;DR.in.MGE.occurrence=19
NC_003074.8	Liftoff	sequence_feature	22898455	22898516	.	.	.	ID=CP096026_1599_12;spacers=2;chromosome=CP096026;DRwidth=12;duplication=1;GC-content=24.1935483870968;DR.cons.seq=ATTTTCAAATTA;DR.in.MGE.occurrence=33
NC_003074.8	Liftoff	sequence_feature	22933484	22933584	.	.	.	ID=CP096026_897_13;spacers=3;chromosome=CP096026;DRwidth=13;duplication=1;GC-content=27.7227722772277;DR.cons.seq=TGTAGAACAATTG;DR.in.MGE.occurrence=0
NC_003074.8	Liftoff	sequence_feature	23198281	23198361	.	.	.	ID=CP096026_1616_12;spacers=2;chromosome=CP096026;DRwidth=12;duplication=1;GC-content=34.5679012345679;DR.cons.seq=GTTTGGAAAGAT;DR.in.MGE.occurrence=4
NC_003074.8	Liftoff	sequence_feature	23229557	23229621	.	.	.	ID=CP096026_1618_12;spacers=2;chromosome=CP096026;DRwidth=12;duplication=1;GC-content=30.7692307692308;DR.cons.seq=AACGAATTGTTA;DR.in.MGE.occurrence=1
NC_003075.7	Liftoff	sequence_feature	22857	22917	.	.	.	ID=CP096027_25_10;spacers=2;chromosome=CP096027;DRwidth=10;duplication=1;GC-content=37.7049180327869;DR.cons.seq=AAGTGGCTTA;DR.in.MGE.occurrence=12
NC_003075.7	Liftoff	sequence_feature	78905	78977	.	.	.	ID=CP096027_2_15;spacers=2;chromosome=CP096027;DRwidth=15;duplication=1;GC-content=17.8082191780822;DR.cons.seq=AAATAGACACTTTTT;DR.in.MGE.occurrence=8
NC_003075.7	Liftoff	sequence_feature	78906	78977	.	.	.	ID=CP096027_4_14;spacers=2;chromosome=CP096027;DRwidth=14;duplication=1;GC-content=18.0555555555556;DR.cons.seq=AATAGACACTTTTT;DR.in.MGE.occurrence=11
NC_003075.7	Liftoff	sequence_feature	79349	79441	.	.	.	ID=CP096027_19_12;spacers=2;chromosome=CP096027;DRwidth=12;duplication=1;GC-content=27.9569892473118;DR.cons.seq=TAATGGTGTACA;DR.in.MGE.occurrence=14
NC_003075.7	Liftoff	sequence_feature	105787	105842	.	.	.	ID=CP096027_9_11;spacers=2;chromosome=CP096027;DRwidth=11;duplication=1;GC-content=37.5;DR.cons.seq=TTCGGATTTTG;DR.in.MGE.occurrence=20
NC_003075.7	Liftoff	sequence_feature	138968	139059	.	.	.	ID=CP096027_11_11;spacers=3;chromosome=CP096027;DRwidth=11;duplication=1;GC-content=26.0869565217391;DR.cons.seq=ACTTTATCTTT;DR.in.MGE.occurrence=78
NC_003075.7	Liftoff	sequence_feature	198270	198358	.	.	.	ID=CP096027_14_11;spacers=3;chromosome=CP096027;DRwidth=11;duplication=1;GC-content=44.9438202247191;DR.cons.seq=GATCAGAAACT;DR.in.MGE.occurrence=9
NC_003075.7	Liftoff	sequence_feature	230656	230712	.	.	.	ID=CP096027_15_11;spacers=2;chromosome=CP096027;DRwidth=11;duplication=1;GC-content=33.3333333333333;DR.cons.seq=ACATAAGTACA;DR.in.MGE.occurrence=12
NC_003075.7	Liftoff	sequence_feature	247852	247920	.	.	.	ID=CP096027_17_11;spacers=2;chromosome=CP096027;DRwidth=11;duplication=1;GC-content=33.3333333333333;DR.cons.seq=CTTAAACATTG;DR.in.MGE.occurrence=39
NC_003075.7	Liftoff	sequence_feature	271114	271247	.	.	.	ID=CP096027_11_14;spacers=3;chromosome=CP096027;DRwidth=14;duplication=1;GC-content=44.0298507462687;DR.cons.seq=TCACGGACATAGAC;DR.in.MGE.occurrence=0
NC_003075.7	Liftoff	sequence_feature	310725	310844	.	.	.	ID=CP096027_42_12;spacers=4;chromosome=CP096027;DRwidth=12;duplication=1;GC-content=29.1666666666667;DR.cons.seq=TTCGGTTATTTT;DR.in.MGE.occurrence=32
NC_003075.7	Liftoff	sequence_feature	310995	311081	.	.	.	ID=CP096027_43_12;spacers=2;chromosome=CP096027;DRwidth=12;duplication=1;GC-content=27.5862068965517;DR.cons.seq=TTCGGTTATTTT;DR.in.MGE.occurrence=32
NC_003075.7	Liftoff	sequence_feature	319958	320047	.	.	.	ID=CP096027_23_11;spacers=3;chromosome=CP096027;DRwidth=11;duplication=1;GC-content=51.1111111111111;DR.cons.seq=AGAGTGAGCAG;DR.in.MGE.occurrence=5
NC_003075.7	Liftoff	sequence_feature	324025	324126	.	.	.	ID=CP096027_45_12;spacers=3;chromosome=CP096027;DRwidth=12;duplication=1;GC-content=11.7647058823529;DR.cons.seq=ATTAAAATGTAT;DR.in.MGE.occurrence=28
NC_003075.7	Liftoff	sequence_feature	327021	327100	.	.	.	ID=CP096027_25_11;spacers=2;chromosome=CP096027;DRwidth=11;duplication=1;GC-content=28.75;DR.cons.seq=AACTAACAAAG;DR.in.MGE.occurrence=9
NC_003075.7	Liftoff	sequence_feature	333632	333707	.	.	.	ID=CP096027_26_11;spacers=2;chromosome=CP096027;DRwidth=11;duplication=1;GC-content=35.5263157894737;DR.cons.seq=CCAATTGTTTT;DR.in.MGE.occurrence=26
NC_003075.7	Liftoff	sequence_feature	427118	427175	.	.	.	ID=CP096027_27_11;spacers=2;chromosome=CP096027;DRwidth=11;duplication=1;GC-content=44.8275862068966;DR.cons.seq=GACGAGGAAGA;DR.in.MGE.occurrence=13
NC_003075.7	Liftoff	sequence_feature	459233	459310	.	.	.	ID=CP096027_14_13;spacers=2;chromosome=CP096027;DRwidth=13;duplication=1;GC-content=25.6410256410256;DR.cons.seq=CATTAATAAAATC;DR.in.MGE.occurrence=8
NC_003075.7	Liftoff	sequence_feature	712562	712624	.	.	.	ID=CP096027_35_11;spacers=2;chromosome=CP096027;DRwidth=11;duplication=1;GC-content=25.3968253968254;DR.cons.seq=ATTTTGATGTT;DR.in.MGE.occurrence=66
NC_003075.7	Liftoff	sequence_feature	868817	868915	.	.	.	ID=CP096027_30_14;spacers=3;chromosome=CP096027;DRwidth=14;duplication=1;GC-content=19.1919191919192;DR.cons.seq=AAATATACACTTTT;DR.in.MGE.occurrence=2
NC_003075.7	Liftoff	sequence_feature	891911	892009	.	.	.	ID=CP096027_88_12;spacers=3;chromosome=CP096027;DRwidth=12;duplication=1;GC-content=25.2525252525253;DR.cons.seq=AATTTATGAATT;DR.in.MGE.occurrence=24
NC_003075.7	Liftoff	sequence_feature	908560	908624	.	.	.	ID=CP096027_40_11;spacers=2;chromosome=CP096027;DRwidth=11;duplication=1;GC-content=38.4615384615385;DR.cons.seq=TTAACTAATCC;DR.in.MGE.occurrence=9
NC_003075.7	Liftoff	sequence_feature	944770	944867	.	.	.	ID=CP096027_37_13;spacers=3;chromosome=CP096027;DRwidth=13;duplication=1;GC-content=33.6734693877551;DR.cons.seq=AACCGAATGGATA;DR.in.MGE.occurrence=12
NC_003075.7	Liftoff	sequence_feature	944792	944890	.	.	.	ID=CP096027_93_12;spacers=3;chromosome=CP096027;DRwidth=12;duplication=1;GC-content=30.3030303030303;DR.cons.seq=AAAATAACTGAA;DR.in.MGE.occurrence=22
NC_003075.7	Liftoff	sequence_feature	944933	945003	.	.	.	ID=CP096027_94_12;spacers=2;chromosome=CP096027;DRwidth=12;duplication=1;GC-content=9.85915492957746;DR.cons.seq=AAAATAACTGAA;DR.in.MGE.occurrence=22
NC_003075.7	Liftoff	sequence_feature	944981	945162	.	.	.	ID=CP096027_5_19;spacers=3;chromosome=CP096027;DRwidth=19;duplication=1;GC-content=28.5714285714286;DR.cons.seq=CAAAATAACCGAATGGATA;DR.in.MGE.occurrence=1
NC_003075.7	Liftoff	sequence_feature	944981	945163	.	.	.	ID=CP096027_6_20;spacers=3;chromosome=CP096027;DRwidth=20;duplication=1;GC-content=28.9617486338798;DR.cons.seq=CAAAATAACCGAATGGATAT;DR.in.MGE.occurrence=0
NC_003075.7	Liftoff	sequence_feature	1070688	1070767	.	.	.	ID=CP096027_37_14;spacers=2;chromosome=CP096027;DRwidth=14;duplication=1;GC-content=63.75;DR.cons.seq=GGAGCCCCAGCCGT;DR.in.MGE.occurrence=0
NC_003075.7	Liftoff	sequence_feature	1096610	1096693	.	.	.	ID=CP096027_101_12;spacers=2;chromosome=CP096027;DRwidth=12;duplication=1;GC-content=15.4761904761905;DR.cons.seq=TTCTTTACATTT;DR.in.MGE.occurrence=18
NC_003075.7	Liftoff	sequence_feature	1097032	1097109	.	.	.	ID=CP096027_102_12;spacers=2;chromosome=CP096027;DRwidth=12;duplication=1;GC-content=16.6666666666667;DR.cons.seq=TTCTTTACATTT;DR.in.MGE.occurrence=18
NC_003075.7	Liftoff	sequence_feature	1116586	1116662	.	.	.	ID=CP096027_16_17;spacers=2;chromosome=CP096027;DRwidth=17;duplication=9;GC-content=27.2727272727273;DR.cons.seq=GCAAAATAGTCACTTTT;DR.in.MGE.occurrence=2
NC_003075.7	Liftoff	sequence_feature	1116792	1116932	.	.	.	ID=CP096027_40_13;spacers=4;chromosome=CP096027;DRwidth=13;duplication=1;GC-content=26.9503546099291;DR.cons.seq=TGAAAAGTGACTA;DR.in.MGE.occurrence=0
NC_003075.7	Liftoff	sequence_feature	1161090	1161155	.	.	.	ID=CP096027_54_11;spacers=2;chromosome=CP096027;DRwidth=11;duplication=1;GC-content=34.8484848484849;DR.cons.seq=TAACAGCATCT;DR.in.MGE.occurrence=2
NC_003075.7	Liftoff	sequence_feature	1179807	1179886	.	.	.	ID=CP096027_56_11;spacers=2;chromosome=CP096027;DRwidth=11;duplication=1;GC-content=23.75;DR.cons.seq=AAACAAATTTA;DR.in.MGE.occurrence=189
NC_003075.7	Liftoff	sequence_feature	1234326	1234420	.	.	.	ID=CP096027_26_15;spacers=2;chromosome=CP096027;DRwidth=15;duplication=1;GC-content=38.9473684210526;DR.cons.seq=ATCCAAACCGAAACC;DR.in.MGE.occurrence=3
NC_003075.7	Liftoff	sequence_feature	1234359	1234423	.	.	.	ID=CP096027_108_12;spacers=2;chromosome=CP096027;DRwidth=12;duplication=1;GC-content=33.8461538461538;DR.cons.seq=ATCCAAACCGAA;DR.in.MGE.occurrence=17
NC_003075.7	Liftoff	sequence_feature	1264202	1264277	.	.	.	ID=CP096027_58_11;spacers=2;chromosome=CP096027;DRwidth=11;duplication=1;GC-content=39.4736842105263;DR.cons.seq=ATCAACAATAC;DR.in.MGE.occurrence=28
NC_003075.7	Liftoff	sequence_feature	1376853	1376924	.	.	.	ID=CP096027_113_12;spacers=2;chromosome=CP096027;DRwidth=12;duplication=1;GC-content=40.2777777777778;DR.cons.seq=TACCGAAACATT;DR.in.MGE.occurrence=1
NC_003075.7	Liftoff	sequence_feature	1459998	1460075	.	.	.	ID=CP096027_30_15;spacers=2;chromosome=CP096027;DRwidth=15;duplication=1;GC-content=34.6153846153846;DR.cons.seq=TTTGATTTAGGGTTT;DR.in.MGE.occurrence=4
NC_003075.7	Liftoff	sequence_feature	1573075	1573133	.	.	.	ID=CP096027_65_11;spacers=2;chromosome=CP096027;DRwidth=11;duplication=1;GC-content=16.9491525423729;DR.cons.seq=AATCAAAATTT;DR.in.MGE.occurrence=170
NC_003075.7	Liftoff	sequence_feature	1634547	1634599	.	.	.	ID=CP096027_68_11;spacers=2;chromosome=CP096027;DRwidth=11;duplication=2;GC-content=43.3962264150943;DR.cons.seq=GATAAACTGGT;DR.in.MGE.occurrence=5
NC_003075.7	Liftoff	sequence_feature	1652760	1652868	.	.	.	ID=CP096027_16_18;spacers=2;chromosome=CP096027;DRwidth=18;duplication=1;GC-content=25.6880733944954;DR.cons.seq=AATCAAACAAATGAGCAT;DR.in.MGE.occurrence=0
NC_003075.7	Liftoff	sequence_feature	1683120	1683204	.	.	.	ID=CP096027_70_11;spacers=2;chromosome=CP096027;DRwidth=11;duplication=2;GC-content=44.7058823529412;DR.cons.seq=TTCACTCGATC;DR.in.MGE.occurrence=129
NC_003075.7	Liftoff	sequence_feature	1765134	1765204	.	.	.	ID=CP096027_73_11;spacers=2;chromosome=CP096027;DRwidth=11;duplication=1;GC-content=52.112676056338;DR.cons.seq=GTGGTCGAGTG;DR.in.MGE.occurrence=441
NC_003075.7	Liftoff	sequence_feature	1765288	1765357	.	.	.	ID=CP096027_74_11;spacers=2;chromosome=CP096027;DRwidth=11;duplication=5;GC-content=57.1428571428571;DR.cons.seq=GTGGTCGAGTG;DR.in.MGE.occurrence=441
NC_003075.7	Liftoff	sequence_feature	1806809	1806898	.	.	.	ID=CP096027_76_13;spacers=2;chromosome=CP096027;DRwidth=13;duplication=1;GC-content=56.6666666666667;DR.cons.seq=TTCACTCGACCAC;DR.in.MGE.occurrence=52
NC_003075.7	Liftoff	sequence_feature	1806851	1806931	.	.	.	ID=CP096027_31_10;spacers=2;chromosome=CP096027;DRwidth=10;duplication=1;GC-content=50.6172839506173;DR.cons.seq=TCACTCGACC;DR.in.MGE.occurrence=974
NC_003075.7	Liftoff	sequence_feature	1807217	1807335	.	.	.	ID=CP096027_33_10;spacers=5;chromosome=CP096027;DRwidth=10;duplication=1;GC-content=52.9411764705882;DR.cons.seq=TCACTCGACC;DR.in.MGE.occurrence=974
NC_003075.7	Liftoff	sequence_feature	1807262	1807350	.	.	.	ID=CP096027_79_11;spacers=3;chromosome=CP096027;DRwidth=11;duplication=1;GC-content=52.8089887640449;DR.cons.seq=CACTCGACCTC;DR.in.MGE.occurrence=371
NC_003075.7	Liftoff	sequence_feature	1807465	1807584	.	.	.	ID=CP096027_81_13;spacers=3;chromosome=CP096027;DRwidth=13;duplication=1;GC-content=50;DR.cons.seq=TTCACTCGACCAC;DR.in.MGE.occurrence=52
NC_003075.7	Liftoff	sequence_feature	1807549	1807640	.	.	.	ID=CP096027_80_11;spacers=3;chromosome=CP096027;DRwidth=11;duplication=1;GC-content=48.9130434782609;DR.cons.seq=CACTCGACCTC;DR.in.MGE.occurrence=371
NC_003075.7	Liftoff	sequence_feature	1826151	1826261	.	.	.	ID=CP096027_85_13;spacers=3;chromosome=CP096027;DRwidth=13;duplication=1;GC-content=47.7477477477478;DR.cons.seq=GGTCGAGTAGATT;DR.in.MGE.occurrence=18
NC_003075.7	Liftoff	sequence_feature	1835294	1835402	.	.	.	ID=CP096027_21_16;spacers=2;chromosome=CP096027;DRwidth=16;duplication=1;GC-content=50.4587155963303;DR.cons.seq=GGTCGAGTAGATTGCT;DR.in.MGE.occurrence=4
NC_003075.7	Liftoff	sequence_feature	1842696	1842763	.	.	.	ID=CP096027_42_15;spacers=2;chromosome=CP096027;DRwidth=15;duplication=2;GC-content=14.7058823529412;DR.cons.seq=TAATTATTTGAATAA;DR.in.MGE.occurrence=13
NC_003075.7	Liftoff	sequence_feature	1901989	1902071	.	.	.	ID=CP096027_65_14;spacers=2;chromosome=CP096027;DRwidth=14;duplication=1;GC-content=27.710843373494;DR.cons.seq=AACTGTTTTAAAAC;DR.in.MGE.occurrence=1
NC_003075.7	Liftoff	sequence_feature	1915684	1915802	.	.	.	ID=CP096027_90_13;spacers=3;chromosome=CP096027;DRwidth=13;duplication=1;GC-content=26.890756302521;DR.cons.seq=AAGTCTTTAAAAT;DR.in.MGE.occurrence=11
NC_003075.7	Liftoff	sequence_feature	1925376	1925432	.	.	.	ID=CP096027_86_11;spacers=2;chromosome=CP096027;DRwidth=11;duplication=4;GC-content=28.0701754385965;DR.cons.seq=TTGTAAATCAT;DR.in.MGE.occurrence=342
NC_003075.7	Liftoff	sequence_feature	1926712	1926788	.	.	.	ID=CP096027_90_11;spacers=2;chromosome=CP096027;DRwidth=11;duplication=2;GC-content=23.3766233766234;DR.cons.seq=TTGTAAATCAT;DR.in.MGE.occurrence=342
NC_003075.7	Liftoff	sequence_feature	1929806	1929881	.	.	.	ID=CP096027_93_11;spacers=2;chromosome=CP096027;DRwidth=11;duplication=6;GC-content=28.9473684210526;DR.cons.seq=TTGTAAATCAT;DR.in.MGE.occurrence=342
NC_003075.7	Liftoff	sequence_feature	1930913	1930973	.	.	.	ID=CP096027_95_11;spacers=2;chromosome=CP096027;DRwidth=11;duplication=1;GC-content=22.9508196721311;DR.cons.seq=TTGTAAATCAT;DR.in.MGE.occurrence=342
NC_003075.7	Liftoff	sequence_feature	1968937	1969046	.	.	.	ID=CP096027_66_14;spacers=2;chromosome=CP096027;DRwidth=14;duplication=2;GC-content=30.9090909090909;DR.cons.seq=TTTGGGGTTTAGAT;DR.in.MGE.occurrence=2
NC_003075.7	Liftoff	sequence_feature	1985666	1985756	.	.	.	ID=CP096027_155_12;spacers=3;chromosome=CP096027;DRwidth=12;duplication=1;GC-content=43.956043956044;DR.cons.seq=CTGTACGCTTAT;DR.in.MGE.occurrence=1
NC_003075.7	Liftoff	sequence_feature	1995027	1995139	.	.	.	ID=CP096027_94_13;spacers=3;chromosome=CP096027;DRwidth=13;duplication=1;GC-content=23.0088495575221;DR.cons.seq=TACAGTTATACTA;DR.in.MGE.occurrence=1
NC_003075.7	Liftoff	sequence_feature	2015707	2015810	.	.	.	ID=CP096027_69_14;spacers=3;chromosome=CP096027;DRwidth=14;duplication=1;GC-content=35.5769230769231;DR.cons.seq=CATGCTTATCCTTA;DR.in.MGE.occurrence=0
NC_003075.7	Liftoff	sequence_feature	2037249	2037355	.	.	.	ID=CP096027_53_15;spacers=2;chromosome=CP096027;DRwidth=15;duplication=1;GC-content=26.1682242990654;DR.cons.seq=GTCTTCAGTGTTAGT;DR.in.MGE.occurrence=0
NC_003075.7	Liftoff	sequence_feature	2043601	2043675	.	.	.	ID=CP096027_99_13;spacers=2;chromosome=CP096027;DRwidth=13;duplication=1;GC-content=21.3333333333333;DR.cons.seq=AAGGAAACAAATT;DR.in.MGE.occurrence=12
NC_003075.7	Liftoff	sequence_feature	2056936	2057034	.	.	.	ID=CP096027_100_13;spacers=2;chromosome=CP096027;DRwidth=13;duplication=1;GC-content=39.3939393939394;DR.cons.seq=AAACGGTCGCTTA;DR.in.MGE.occurrence=1
NC_003075.7	Liftoff	sequence_feature	2061683	2061752	.	.	.	ID=CP096027_104_13;spacers=2;chromosome=CP096027;DRwidth=13;duplication=1;GC-content=22.8571428571429;DR.cons.seq=AATTAGTTGCAAA;DR.in.MGE.occurrence=2
NC_003075.7	Liftoff	sequence_feature	2084129	2084197	.	.	.	ID=CP096027_163_12;spacers=2;chromosome=CP096027;DRwidth=12;duplication=1;GC-content=52.1739130434783;DR.cons.seq=CCGGCATTGACC;DR.in.MGE.occurrence=0
NC_003075.7	Liftoff	sequence_feature	2095108	2095166	.	.	.	ID=CP096027_104_11;spacers=2;chromosome=CP096027;DRwidth=11;duplication=7;GC-content=38.9830508474576;DR.cons.seq=TTAGGCACTTT;DR.in.MGE.occurrence=48
NC_003075.7	Liftoff	sequence_feature	2139311	2139387	.	.	.	ID=CP096027_106_11;spacers=2;chromosome=CP096027;DRwidth=11;duplication=1;GC-content=42.8571428571429;DR.cons.seq=CAAGCCTCAGT;DR.in.MGE.occurrence=2
NC_003075.7	Liftoff	sequence_feature	2158267	2158355	.	.	.	ID=CP096027_111_11;spacers=3;chromosome=CP096027;DRwidth=11;duplication=3;GC-content=39.3258426966292;DR.cons.seq=CATTTGAACTA;DR.in.MGE.occurrence=37
NC_003075.7	Liftoff	sequence_feature	2158363	2158511	.	.	.	ID=CP096027_77_14;spacers=4;chromosome=CP096027;DRwidth=14;duplication=2;GC-content=26.8456375838926;DR.cons.seq=ACATTACAAAGTCA;DR.in.MGE.occurrence=7
NC_003075.7	Liftoff	sequence_feature	2204861	2204963	.	.	.	ID=CP096027_32_16;spacers=2;chromosome=CP096027;DRwidth=16;duplication=1;GC-content=28.1553398058252;DR.cons.seq=AAGTAACAATGTTAAT;DR.in.MGE.occurrence=0
NC_003075.7	Liftoff	sequence_feature	2208367	2208511	.	.	.	ID=CP096027_170_12;spacers=4;chromosome=CP096027;DRwidth=12;duplication=1;GC-content=40;DR.cons.seq=TTCCTCGCAAAT;DR.in.MGE.occurrence=48
NC_003075.7	Liftoff	sequence_feature	2293226	2293328	.	.	.	ID=CP096027_121_13;spacers=3;chromosome=CP096027;DRwidth=13;duplication=1;GC-content=25.2427184466019;DR.cons.seq=TGACCAATAAATT;DR.in.MGE.occurrence=5
NC_003075.7	Liftoff	sequence_feature	2308485	2308562	.	.	.	ID=CP096027_116_11;spacers=2;chromosome=CP096027;DRwidth=11;duplication=1;GC-content=34.6153846153846;DR.cons.seq=GTTCTTTTGTC;DR.in.MGE.occurrence=9
[truncated: 1,061 more rows]
