# Supplementary material for: Short Interrupted Repeat Cassette (SIRC)—Novel Type of Repetitive DNA Element Found in Arabidopsis thaliana
Source: Int J Mol Sci. 2023 Jul 5;24(13):11116. doi: 10.3390/ijms241311116 (PMC10342631; doi:10.3390/ijms241311116)
Supplement: Supplementary file 1 [file ijms-24-11116-s001.zip › Supplementary data S6.gff]

##gff-version 3
##source-version rtracklayer 1.58.0
##date 2023-05-24
NC_003070.9	rtracklayer	sequence_feature	127467	127534	.	.	.	source.x=Liftoff;type.x=sequence_feature;ID.x=CP096024_15_11;spacers=2;chromosome=CP096024;DRwidth=11;duplication=1;GC-content=32.3529411764706;DR.cons.seq=AAATACTCATT;source.y=Araport11;type.y=gene;ID.y=AT1G01320;Name=AT1G01320;Note=Tetratricopeptide repeat (TPR)-like superfamily protein;full_name=character(0);computational_description=Tetratricopeptide repeat (TPR)-like superfamily protein;locu…
NC_003070.9	rtracklayer	sequence_feature	127467	127534	.	.	.	source.x=Liftoff;type.x=sequence_feature;ID.x=CP096024_15_11;spacers=2;chromosome=CP096024;DRwidth=11;duplication=1;GC-content=32.3529411764706;DR.cons.seq=AAATACTCATT;source.y=Araport11;type.y=mRNA;ID.y=AT1G01320.1;Name=AT1G01320.1;Note=Tetratricopeptide repeat (TPR)-like superfamily protein;full_name=character(0);computational_description=Tetratricopeptide repeat (TPR)-like superfamily protein;…
NC_003070.9	rtracklayer	sequence_feature	127467	127534	.	.	.	source.x=Liftoff;type.x=sequence_feature;ID.x=CP096024_15_11;spacers=2;chromosome=CP096024;DRwidth=11;duplication=1;GC-content=32.3529411764706;DR.cons.seq=AAATACTCATT;source.y=Araport11;type.y=CDS;ID.y=AT1G01320:CDS:8.2;Name=AT1G01320:CDS:8.2;Note=Tetratricopeptide repeat (TPR)-like superfamily protein;full_name=character(0);computational_description=Tetratricopeptide repeat (TPR)-like superfami…
NC_003070.9	rtracklayer	sequence_feature	127467	127534	.	.	.	source.x=Liftoff;type.x=sequence_feature;ID.x=CP096024_15_11;spacers=2;chromosome=CP096024;DRwidth=11;duplication=1;GC-content=32.3529411764706;DR.cons.seq=AAATACTCATT;source.y=Araport11;type.y=exon;ID.y=AT1G01320:exon:11;Name=AT1G01320:exon:11;Note=Tetratricopeptide repeat (TPR)-like superfamily protein;full_name=character(0);computational_description=Tetratricopeptide repeat (TPR)-like superfam…
NC_003070.9	rtracklayer	sequence_feature	127467	127534	.	.	.	source.x=Liftoff;type.x=sequence_feature;ID.x=CP096024_15_11;spacers=2;chromosome=CP096024;DRwidth=11;duplication=1;GC-content=32.3529411764706;DR.cons.seq=AAATACTCATT;source.y=Araport11;type.y=protein;ID.y=AT1G01320.1-Protein;Name=AT1G01320.1;Note=character(0);full_name=character(0);computational_description=character(0);locus=character(0);Parent=character(0);gene=character(0);curator_summary=ch…
NC_003070.9	rtracklayer	sequence_feature	127467	127534	.	.	.	source.x=Liftoff;type.x=sequence_feature;ID.x=CP096024_15_11;spacers=2;chromosome=CP096024;DRwidth=11;duplication=1;GC-content=32.3529411764706;DR.cons.seq=AAATACTCATT;source.y=Araport11;type.y=mRNA;ID.y=AT1G01320.2;Name=AT1G01320.2;Note=Tetratricopeptide repeat (TPR)-like superfamily protein;full_name=character(0);computational_description=Tetratricopeptide repeat (TPR)-like superfamily protein;…
NC_003070.9	rtracklayer	sequence_feature	127467	127534	.	.	.	source.x=Liftoff;type.x=sequence_feature;ID.x=CP096024_15_11;spacers=2;chromosome=CP096024;DRwidth=11;duplication=1;GC-content=32.3529411764706;DR.cons.seq=AAATACTCATT;source.y=Araport11;type.y=CDS;ID.y=AT1G01320:CDS:8.1;Name=AT1G01320:CDS:8.1;Note=Tetratricopeptide repeat (TPR)-like superfamily protein;full_name=character(0);computational_description=Tetratricopeptide repeat (TPR)-like superfami…
NC_003070.9	rtracklayer	sequence_feature	127467	127534	.	.	.	source.x=Liftoff;type.x=sequence_feature;ID.x=CP096024_15_11;spacers=2;chromosome=CP096024;DRwidth=11;duplication=1;GC-content=32.3529411764706;DR.cons.seq=AAATACTCATT;source.y=Araport11;type.y=exon;ID.y=AT1G01320:exon:11;Name=AT1G01320:exon:11;Note=Tetratricopeptide repeat (TPR)-like superfamily protein;full_name=character(0);computational_description=Tetratricopeptide repeat (TPR)-like superfam…
NC_003070.9	rtracklayer	sequence_feature	127467	127534	.	.	.	source.x=Liftoff;type.x=sequence_feature;ID.x=CP096024_15_11;spacers=2;chromosome=CP096024;DRwidth=11;duplication=1;GC-content=32.3529411764706;DR.cons.seq=AAATACTCATT;source.y=Araport11;type.y=protein;ID.y=AT1G01320.2-Protein;Name=AT1G01320.2;Note=character(0);full_name=character(0);computational_description=character(0);locus=character(0);Parent=character(0);gene=character(0);curator_summary=ch…
NC_003070.9	rtracklayer	sequence_feature	127467	127534	.	.	.	source.x=Liftoff;type.x=sequence_feature;ID.x=CP096024_15_11;spacers=2;chromosome=CP096024;DRwidth=11;duplication=1;GC-content=32.3529411764706;DR.cons.seq=AAATACTCATT;source.y=Araport11;type.y=mRNA;ID.y=AT1G01320.3;Name=AT1G01320.3;Note=Tetratricopeptide repeat (TPR)-like superfamily protein;full_name=character(0);computational_description=Tetratricopeptide repeat (TPR)-like superfamily protein;…
NC_003070.9	rtracklayer	sequence_feature	127467	127534	.	.	.	source.x=Liftoff;type.x=sequence_feature;ID.x=CP096024_15_11;spacers=2;chromosome=CP096024;DRwidth=11;duplication=1;GC-content=32.3529411764706;DR.cons.seq=AAATACTCATT;source.y=Araport11;type.y=CDS;ID.y=AT1G01320:CDS:8;Name=AT1G01320:CDS:8;Note=Tetratricopeptide repeat (TPR)-like superfamily protein;full_name=character(0);computational_description=Tetratricopeptide repeat (TPR)-like superfamily p…
NC_003070.9	rtracklayer	sequence_feature	127467	127534	.	.	.	source.x=Liftoff;type.x=sequence_feature;ID.x=CP096024_15_11;spacers=2;chromosome=CP096024;DRwidth=11;duplication=1;GC-content=32.3529411764706;DR.cons.seq=AAATACTCATT;source.y=Araport11;type.y=exon;ID.y=AT1G01320:exon:11;Name=AT1G01320:exon:11;Note=Tetratricopeptide repeat (TPR)-like superfamily protein;full_name=character(0);computational_description=Tetratricopeptide repeat (TPR)-like superfam…
NC_003070.9	rtracklayer	sequence_feature	127467	127534	.	.	.	source.x=Liftoff;type.x=sequence_feature;ID.x=CP096024_15_11;spacers=2;chromosome=CP096024;DRwidth=11;duplication=1;GC-content=32.3529411764706;DR.cons.seq=AAATACTCATT;source.y=Araport11;type.y=protein;ID.y=AT1G01320.3-Protein;Name=AT1G01320.3;Note=character(0);full_name=character(0);computational_description=character(0);locus=character(0);Parent=character(0);gene=character(0);curator_summary=ch…
NC_003070.9	rtracklayer	sequence_feature	127467	127534	.	.	.	source.x=Liftoff;type.x=sequence_feature;ID.x=CP096024_15_11;spacers=2;chromosome=CP096024;DRwidth=11;duplication=1;GC-content=32.3529411764706;DR.cons.seq=AAATACTCATT;source.y=rtracklayer;type.y=intron;Note=.;Parent=.;Dbxref=.;Alias=.;POL=0.955882352941177;id=AT1G01320.1-9;meta=AT1G01320.1-9 | 3040-3117 |Chr1:127454-127531 REVERSE LENGTH%3d78;ingene_coords=3040-3117;chr_coords=127454-127531;
NC_003070.9	rtracklayer	sequence_feature	127467	127534	.	.	.	source.x=Liftoff;type.x=sequence_feature;ID.x=CP096024_15_11;spacers=2;chromosome=CP096024;DRwidth=11;duplication=1;GC-content=32.3529411764706;DR.cons.seq=AAATACTCATT;source.y=rtracklayer;type.y=intron;Note=.;Parent=.;Dbxref=.;Alias=.;POL=0.955882352941177;id=AT1G01320.2-9;meta=AT1G01320.2-9 | 3047-3124 |Chr1:127454-127531 REVERSE LENGTH%3d78;ingene_coords=3047-3124;chr_coords=127454-127531;
NC_003070.9	rtracklayer	sequence_feature	127467	127534	.	.	.	source.x=Liftoff;type.x=sequence_feature;ID.x=CP096024_15_11;spacers=2;chromosome=CP096024;DRwidth=11;duplication=1;GC-content=32.3529411764706;DR.cons.seq=AAATACTCATT;source.y=rtracklayer;type.y=intron;Note=.;Parent=.;Dbxref=.;Alias=.;POL=0.955882352941177;id=AT1G01320.3-9;meta=AT1G01320.3-9 | 3043-3120 |Chr1:127454-127531 REVERSE LENGTH%3d78;ingene_coords=3043-3120;chr_coords=127454-127531;
NC_003070.9	rtracklayer	sequence_feature	258544	258613	.	.	.	source.x=Liftoff;type.x=sequence_feature;ID.x=CP096024_13_12;spacers=2;chromosome=CP096024;DRwidth=12;duplication=13;GC-content=34.2857142857143;DR.cons.seq=AGTTCAGGGTTT;source.y=Araport11;type.y=transposable_element;ID.y=AT1TE00840;Name=AT1TE00840;Note=character(0);full_name=character(0);computational_description=character(0);locus=character(0);Parent=character(0);gene=character(0);curator_summa…
NC_003070.9	rtracklayer	sequence_feature	258544	258613	.	.	.	source.x=Liftoff;type.x=sequence_feature;ID.x=CP096024_13_12;spacers=2;chromosome=CP096024;DRwidth=12;duplication=13;GC-content=34.2857142857143;DR.cons.seq=AGTTCAGGGTTT;source.y=Araport11;type.y=transposon_fragment;ID.y=AT1TE00840:transposon_fragment:1;Name=AT1TE00840:transposon_fragment:1;Note=character(0);full_name=character(0);computational_description=character(0);locus=character(0);Parent=A…
NC_003070.9	rtracklayer	sequence_feature	258544	258613	.	.	.	source.x=Liftoff;type.x=sequence_feature;ID.x=CP096024_13_12;spacers=2;chromosome=CP096024;DRwidth=12;duplication=13;GC-content=34.2857142857143;DR.cons.seq=AGTTCAGGGTTT;source.y=default;type.y=smallRNA;ID.y=smallRNA-27;Note=c("clusters detected in 17doRoot"%2c "5wkLeaf"%2c "6doRoot"%2c "aerial"%2c "embryo"%2c "flowerbud"%2c "stage12flower");Parent=.;Dbxref=.;Alias=.;POL=1;score.y=350;predominant…
NC_003070.9	rtracklayer	sequence_feature	258544	258613	.	.	.	source.x=Liftoff;type.x=sequence_feature;ID.x=CP096024_13_12;spacers=2;chromosome=CP096024;DRwidth=12;duplication=13;GC-content=34.2857142857143;DR.cons.seq=AGTTCAGGGTTT;source.y=rtracklayer;type.y=regulatory_IR;ID.y=Chr1_257700_258638;Note=.;Parent=.;Dbxref=.;Alias=.;POL=1;Closest_gene=1000;start_rep1=257700;end_rep1=257859;start_rep2=258480;end_rep2=258638;
NC_003070.9	rtracklayer	sequence_feature	458142	458219	.	.	.	source.x=Liftoff;type.x=sequence_feature;ID.x=CP096024_19_12;spacers=2;chromosome=CP096024;DRwidth=12;duplication=1;GC-content=23.0769230769231;DR.cons.seq=ACATTCAACTAT;source.y=Araport11;type.y=gene;ID.y=AT1G02305;Name=AT1G02305;Note=Cysteine proteinases superfamily protein;full_name=character(0);computational_description=Cysteine proteinases superfamily protein;locus=505006093;locus_type=protei…
NC_003070.9	rtracklayer	sequence_feature	458142	458219	.	.	.	source.x=Liftoff;type.x=sequence_feature;ID.x=CP096024_19_12;spacers=2;chromosome=CP096024;DRwidth=12;duplication=1;GC-content=23.0769230769231;DR.cons.seq=ACATTCAACTAT;source.y=Araport11;type.y=mRNA;ID.y=AT1G02305.1;Name=AT1G02305.1;Note=Cysteine proteinases superfamily protein;full_name=character(0);computational_description=Cysteine proteinases superfamily protein;locus=character(0);Parent=AT1…
NC_003070.9	rtracklayer	sequence_feature	458142	458219	.	.	.	source.x=Liftoff;type.x=sequence_feature;ID.x=CP096024_19_12;spacers=2;chromosome=CP096024;DRwidth=12;duplication=1;GC-content=23.0769230769231;DR.cons.seq=ACATTCAACTAT;source.y=Araport11;type.y=exon;ID.y=AT1G02305:exon:11;Name=AT1G02305:exon:11;Note=Cysteine proteinases superfamily protein;full_name=character(0);computational_description=Cysteine proteinases superfamily protein;locus=character(0…
NC_003070.9	rtracklayer	sequence_feature	458142	458219	.	.	.	source.x=Liftoff;type.x=sequence_feature;ID.x=CP096024_19_12;spacers=2;chromosome=CP096024;DRwidth=12;duplication=1;GC-content=23.0769230769231;DR.cons.seq=ACATTCAACTAT;source.y=Araport11;type.y=three_prime_UTR;ID.y=AT1G02305:three_prime_UTR:1;Name=AT1G02305:three_prime_UTR:1;Note=Cysteine proteinases superfamily protein;full_name=character(0);computational_description=Cysteine proteinases superf…
NC_003070.9	rtracklayer	sequence_feature	458142	458219	.	.	.	source.x=Liftoff;type.x=sequence_feature;ID.x=CP096024_19_12;spacers=2;chromosome=CP096024;DRwidth=12;duplication=1;GC-content=23.0769230769231;DR.cons.seq=ACATTCAACTAT;source.y=Araport11;type.y=gene;ID.y=AT1G02310;Name=AT1G02310;Note=character(0);full_name=endo-beta-mannanase 1;computational_description=character(0);locus=2204878;locus_type=protein_coding;Parent=character(0);gene=character(0);cu…
NC_003070.9	rtracklayer	sequence_feature	458142	458219	.	.	.	source.x=Liftoff;type.x=sequence_feature;ID.x=CP096024_19_12;spacers=2;chromosome=CP096024;DRwidth=12;duplication=1;GC-content=23.0769230769231;DR.cons.seq=ACATTCAACTAT;source.y=Araport11;type.y=mRNA;ID.y=AT1G02310.1;Name=AT1G02310.1;Note=None;full_name=endo-beta-mannanase 1;computational_description=Glycosyl hydrolase superfamily protein;locus=character(0);Parent=AT1G02310;gene=c("2204877"%2c "U…
NC_003070.9	rtracklayer	sequence_feature	458142	458219	.	.	.	source.x=Liftoff;type.x=sequence_feature;ID.x=CP096024_19_12;spacers=2;chromosome=CP096024;DRwidth=12;duplication=1;GC-content=23.0769230769231;DR.cons.seq=ACATTCAACTAT;source.y=Araport11;type.y=exon;ID.y=AT1G02310:exon:7;Name=AT1G02310:exon:7;Note=None;full_name=character(0);computational_description=Glycosyl hydrolase superfamily protein;locus=character(0);Parent=AT1G02310.1;gene=character(0);c…
NC_003070.9	rtracklayer	sequence_feature	458142	458219	.	.	.	source.x=Liftoff;type.x=sequence_feature;ID.x=CP096024_19_12;spacers=2;chromosome=CP096024;DRwidth=12;duplication=1;GC-content=23.0769230769231;DR.cons.seq=ACATTCAACTAT;source.y=Araport11;type.y=three_prime_UTR;ID.y=AT1G02310:three_prime_UTR:1;Name=MAN1:three_prime_UTR:1;Note=None;full_name=character(0);computational_description=Glycosyl hydrolase superfamily protein;locus=character(0);Parent=AT1…
NC_003070.9	rtracklayer	sequence_feature	615508	615586	.	.	.	source.x=Liftoff;type.x=sequence_feature;ID.x=CP096024_13_13;spacers=2;chromosome=CP096024;DRwidth=13;duplication=1;GC-content=26.5822784810127;DR.cons.seq=AAATTAGGCTTTC;source.y=Araport11;type.y=gene;ID.y=AT1G02800;Name=AT1G02800;Note=cellulase 2;full_name=cellulase 2;computational_description=cellulase 2;locus=2024670;locus_type=protein_coding;Parent=character(0);gene=character(0);curator_summa…
NC_003070.9	rtracklayer	sequence_feature	615508	615586	.	.	.	source.x=Liftoff;type.x=sequence_feature;ID.x=CP096024_13_13;spacers=2;chromosome=CP096024;DRwidth=13;duplication=1;GC-content=26.5822784810127;DR.cons.seq=AAATTAGGCTTTC;source.y=Araport11;type.y=mRNA;ID.y=AT1G02800.1;Name=AT1G02800.1;Note=cellulase 2;full_name=cellulase 2;computational_description=cellulase 2;locus=character(0);Parent=AT1G02800;gene=c("3433629"%2c "UniProt%3dQ9SRX3");curator_sum…
NC_003070.9	rtracklayer	sequence_feature	615508	615586	.	.	.	source.x=Liftoff;type.x=sequence_feature;ID.x=CP096024_13_13;spacers=2;chromosome=CP096024;DRwidth=13;duplication=1;GC-content=26.5822784810127;DR.cons.seq=AAATTAGGCTTTC;source.y=Araport11;type.y=protein;ID.y=AT1G02800.1-Protein;Name=AT1G02800.1;Note=character(0);full_name=character(0);computational_description=character(0);locus=character(0);Parent=character(0);gene=character(0);curator_summary=…
NC_003070.9	rtracklayer	sequence_feature	615508	615586	.	.	.	source.x=Liftoff;type.x=sequence_feature;ID.x=CP096024_13_13;spacers=2;chromosome=CP096024;DRwidth=13;duplication=1;GC-content=26.5822784810127;DR.cons.seq=AAATTAGGCTTTC;source.y=rtracklayer;type.y=intron;Note=.;Parent=.;Dbxref=.;Alias=.;POL=1;id=AT1G02800.1-1;meta=AT1G02800.1-1 | 381-748 |Chr1:615484-615851 REVERSE LENGTH%3d368;ingene_coords=381-748;chr_coords=615484-615851;
NC_003070.9	rtracklayer	sequence_feature	709479	709551	.	.	.	source.x=Liftoff;type.x=sequence_feature;ID.x=CP096024_15_13;spacers=2;chromosome=CP096024;DRwidth=13;duplication=1;GC-content=26.027397260274;DR.cons.seq=ACTTTGCTCTGTT;source.y=Araport11;type.y=gene;ID.y=AT1G03050;Name=AT1G03050;Note=ENTH/ANTH/VHS superfamily protein;full_name=character(0);computational_description=ENTH/ANTH/VHS superfamily protein;locus=2007524;locus_type=protein_coding;Parent=…
NC_003070.9	rtracklayer	sequence_feature	709479	709551	.	.	.	source.x=Liftoff;type.x=sequence_feature;ID.x=CP096024_15_13;spacers=2;chromosome=CP096024;DRwidth=13;duplication=1;GC-content=26.027397260274;DR.cons.seq=ACTTTGCTCTGTT;source.y=Araport11;type.y=mRNA;ID.y=AT1G03050.1;Name=AT1G03050.1;Note=ENTH/ANTH/VHS superfamily protein;full_name=character(0);computational_description=ENTH/ANTH/VHS superfamily protein;locus=character(0);Parent=AT1G03050;gene=c(…
NC_003070.9	rtracklayer	sequence_feature	709479	709551	.	.	.	source.x=Liftoff;type.x=sequence_feature;ID.x=CP096024_15_13;spacers=2;chromosome=CP096024;DRwidth=13;duplication=1;GC-content=26.027397260274;DR.cons.seq=ACTTTGCTCTGTT;source.y=Araport11;type.y=protein;ID.y=AT1G03050.1-Protein;Name=AT1G03050.1;Note=character(0);full_name=character(0);computational_description=character(0);locus=character(0);Parent=character(0);gene=character(0);curator_summary=c…
NC_003070.9	rtracklayer	sequence_feature	709479	709551	.	.	.	source.x=Liftoff;type.x=sequence_feature;ID.x=CP096024_15_13;spacers=2;chromosome=CP096024;DRwidth=13;duplication=1;GC-content=26.027397260274;DR.cons.seq=ACTTTGCTCTGTT;source.y=rtracklayer;type.y=intron;Note=.;Parent=.;Dbxref=.;Alias=.;POL=1;id=AT1G03050.1-3;meta=AT1G03050.1-3 | 1984-2113 |Chr1:709468-709597 FORWARD LENGTH%3d130;ingene_coords=1984-2113;chr_coords=709468-709597;
NC_003070.9	rtracklayer	sequence_feature	743727	743807	.	.	.	source.x=Liftoff;type.x=sequence_feature;ID.x=CP096024_12_10;spacers=3;chromosome=CP096024;DRwidth=10;duplication=1;GC-content=28.3950617283951;DR.cons.seq=ATTTCATATC;source.y=Araport11;type.y=gene;ID.y=AT1G03090;Name=AT1G03090;Note=c("methylcrotonyl-CoA carboxylase alpha chain"%2c "mitochondrial / 3-methylcrotonyl-CoA carboxylase 1 (MCCA)");full_name=character(0);computational_description=methyl…
NC_003070.9	rtracklayer	sequence_feature	743727	743807	.	.	.	source.x=Liftoff;type.x=sequence_feature;ID.x=CP096024_12_10;spacers=3;chromosome=CP096024;DRwidth=10;duplication=1;GC-content=28.3950617283951;DR.cons.seq=ATTTCATATC;source.y=Araport11;type.y=mRNA;ID.y=AT1G03090.1;Name=AT1G03090.1;Note=c("methylcrotonyl-CoA carboxylase alpha chain"%2c "mitochondrial / 3-methylcrotonyl-CoA carboxylase 1 (MCCA)");full_name=character(0);computational_description=me…
NC_003070.9	rtracklayer	sequence_feature	743727	743807	.	.	.	source.x=Liftoff;type.x=sequence_feature;ID.x=CP096024_12_10;spacers=3;chromosome=CP096024;DRwidth=10;duplication=1;GC-content=28.3950617283951;DR.cons.seq=ATTTCATATC;source.y=Araport11;type.y=protein;ID.y=AT1G03090.1-Protein;Name=AT1G03090.1;Note=character(0);full_name=character(0);computational_description=character(0);locus=character(0);Parent=character(0);gene=character(0);curator_summary=cha…
NC_003070.9	rtracklayer	sequence_feature	743727	743807	.	.	.	source.x=Liftoff;type.x=sequence_feature;ID.x=CP096024_12_10;spacers=3;chromosome=CP096024;DRwidth=10;duplication=1;GC-content=28.3950617283951;DR.cons.seq=ATTTCATATC;source.y=Araport11;type.y=mRNA;ID.y=AT1G03090.2;Name=AT1G03090.2;Note=c("methylcrotonyl-CoA carboxylase alpha chain"%2c "mitochondrial / 3-methylcrotonyl-CoA carboxylase 1 (MCCA)");full_name=character(0);computational_description=me…
NC_003070.9	rtracklayer	sequence_feature	743727	743807	.	.	.	source.x=Liftoff;type.x=sequence_feature;ID.x=CP096024_12_10;spacers=3;chromosome=CP096024;DRwidth=10;duplication=1;GC-content=28.3950617283951;DR.cons.seq=ATTTCATATC;source.y=Araport11;type.y=protein;ID.y=AT1G03090.2-Protein;Name=AT1G03090.2;Note=character(0);full_name=character(0);computational_description=character(0);locus=character(0);Parent=character(0);gene=character(0);curator_summary=cha…
NC_003070.9	rtracklayer	sequence_feature	743727	743807	.	.	.	source.x=Liftoff;type.x=sequence_feature;ID.x=CP096024_12_10;spacers=3;chromosome=CP096024;DRwidth=10;duplication=1;GC-content=28.3950617283951;DR.cons.seq=ATTTCATATC;source.y=rtracklayer;type.y=intron;Note=.;Parent=.;Dbxref=.;Alias=.;POL=1;id=AT1G03090.1-14;meta=AT1G03090.1-14 | 4040-4137 |Chr1:743717-743814 FORWARD LENGTH%3d98;ingene_coords=4040-4137;chr_coords=743717-743814;
NC_003070.9	rtracklayer	sequence_feature	743727	743807	.	.	.	source.x=Liftoff;type.x=sequence_feature;ID.x=CP096024_12_10;spacers=3;chromosome=CP096024;DRwidth=10;duplication=1;GC-content=28.3950617283951;DR.cons.seq=ATTTCATATC;source.y=rtracklayer;type.y=intron;Note=.;Parent=.;Dbxref=.;Alias=.;POL=1;id=AT1G03090.2-15;meta=AT1G03090.2-15 | 4174-4271 |Chr1:743717-743814 FORWARD LENGTH%3d98;ingene_coords=4174-4271;chr_coords=743717-743814;
NC_003070.9	rtracklayer	sequence_feature	894010	894078	.	.	.	source.x=Liftoff;type.x=sequence_feature;ID.x=CP096024_41_12;spacers=2;chromosome=CP096024;DRwidth=12;duplication=1;GC-content=34.7826086956522;DR.cons.seq=AGAAAGTATGCA;source.y=Araport11;type.y=pseudogene;ID.y=AT1G03580;Name=AT1G03580;Note=character(0);full_name=character(0);computational_description=character(0);locus=character(0);locus_type=pseudogene;Parent=character(0);gene=character(0);cura…
NC_003070.9	rtracklayer	sequence_feature	894010	894078	.	.	.	source.x=Liftoff;type.x=sequence_feature;ID.x=CP096024_41_12;spacers=2;chromosome=CP096024;DRwidth=12;duplication=1;GC-content=34.7826086956522;DR.cons.seq=AGAAAGTATGCA;source.y=Araport11;type.y=pseudogenic_exon;ID.y=AT1G03580:pseudogenic_exon:5;Name=AT1G03580:pseudogenic_exon:5;Note=None;full_name=character(0);computational_description=pseudogene of MATH domain/coiled-coil protein;locus=characte…
NC_003070.9	rtracklayer	sequence_feature	894010	894078	.	.	.	source.x=Liftoff;type.x=sequence_feature;ID.x=CP096024_41_12;spacers=2;chromosome=CP096024;DRwidth=12;duplication=1;GC-content=34.7826086956522;DR.cons.seq=AGAAAGTATGCA;source.y=Araport11;type.y=pseudogenic_transcript;ID.y=AT1G03580.1;Name=AT1G03580.1;Note=None;full_name=character(0);computational_description=pseudogene of MATH domain/coiled-coil protein;locus=character(0);Parent=AT1G03580;gene=c…
NC_003070.9	rtracklayer	sequence_feature	894010	894078	.	.	.	source.x=Liftoff;type.x=sequence_feature;ID.x=CP096024_41_12;spacers=2;chromosome=CP096024;DRwidth=12;duplication=1;GC-content=34.7826086956522;DR.cons.seq=AGAAAGTATGCA;source.y=Araport11;type.y=pseudogenic_exon;ID.y=AT1G03580:pseudogenic_exon:6;Name=AT1G03580:pseudogenic_exon:6;Note=None;full_name=character(0);computational_description=pseudogene of MATH domain/coiled-coil protein;locus=characte…
NC_003070.9	rtracklayer	sequence_feature	894010	894078	.	.	.	source.x=Liftoff;type.x=sequence_feature;ID.x=CP096024_41_12;spacers=2;chromosome=CP096024;DRwidth=12;duplication=1;GC-content=34.7826086956522;DR.cons.seq=AGAAAGTATGCA;source.y=Araport11;type.y=pseudogenic_transcript;ID.y=AT1G03580.2;Name=AT1G03580.2;Note=None;full_name=character(0);computational_description=pseudogene of MATH domain/coiled-coil protein;locus=character(0);Parent=AT1G03580;gene=c…
NC_003070.9	rtracklayer	sequence_feature	965044	965107	.	.	.	source.x=Liftoff;type.x=sequence_feature;ID.x=CP096024_47_12;spacers=2;chromosome=CP096024;DRwidth=12;duplication=1;GC-content=26.5625;DR.cons.seq=GAAAATACAGAA;source.y=Araport11;type.y=gene;ID.y=AT1G03830;Name=AT1G03830;Note=guanylate-binding family protein;full_name=character(0);computational_description=guanylate-binding family protein;locus=2024203;locus_type=protein_coding;Parent=character(0…
NC_003070.9	rtracklayer	sequence_feature	965044	965107	.	.	.	source.x=Liftoff;type.x=sequence_feature;ID.x=CP096024_47_12;spacers=2;chromosome=CP096024;DRwidth=12;duplication=1;GC-content=26.5625;DR.cons.seq=GAAAATACAGAA;source.y=Araport11;type.y=mRNA;ID.y=AT1G03830.1;Name=AT1G03830.1;Note=guanylate-binding family protein;full_name=character(0);computational_description=guanylate-binding family protein;locus=character(0);Parent=AT1G03830;gene=character(0);…
NC_003070.9	rtracklayer	sequence_feature	965044	965107	.	.	.	source.x=Liftoff;type.x=sequence_feature;ID.x=CP096024_47_12;spacers=2;chromosome=CP096024;DRwidth=12;duplication=1;GC-content=26.5625;DR.cons.seq=GAAAATACAGAA;source.y=Araport11;type.y=protein;ID.y=AT1G03830.1-Protein;Name=AT1G03830.1;Note=character(0);full_name=character(0);computational_description=character(0);locus=character(0);Parent=character(0);gene=character(0);curator_summary=character(…
NC_003070.9	rtracklayer	sequence_feature	965044	965107	.	.	.	source.x=Liftoff;type.x=sequence_feature;ID.x=CP096024_47_12;spacers=2;chromosome=CP096024;DRwidth=12;duplication=1;GC-content=26.5625;DR.cons.seq=GAAAATACAGAA;source.y=Araport11;type.y=mRNA;ID.y=AT1G03830.2;Name=AT1G03830.2;Note=guanylate-binding family protein;full_name=character(0);computational_description=guanylate-binding family protein;locus=character(0);Parent=AT1G03830;gene=character(0);…
NC_003070.9	rtracklayer	sequence_feature	965044	965107	.	.	.	source.x=Liftoff;type.x=sequence_feature;ID.x=CP096024_47_12;spacers=2;chromosome=CP096024;DRwidth=12;duplication=1;GC-content=26.5625;DR.cons.seq=GAAAATACAGAA;source.y=Araport11;type.y=protein;ID.y=AT1G03830.2-Protein;Name=AT1G03830.2;Note=character(0);full_name=character(0);computational_description=character(0);locus=character(0);Parent=character(0);gene=character(0);curator_summary=character(…
NC_003070.9	rtracklayer	sequence_feature	965044	965107	.	.	.	source.x=Liftoff;type.x=sequence_feature;ID.x=CP096024_47_12;spacers=2;chromosome=CP096024;DRwidth=12;duplication=1;GC-content=26.5625;DR.cons.seq=GAAAATACAGAA;source.y=rtracklayer;type.y=intron;Note=.;Parent=.;Dbxref=.;Alias=.;POL=1;id=AT1G03830.1-5;meta=AT1G03830.1-5 | 1582-1663 |Chr1:965042-965123 REVERSE LENGTH%3d82;ingene_coords=1582-1663;chr_coords=965042-965123;
NC_003070.9	rtracklayer	sequence_feature	965044	965107	.	.	.	source.x=Liftoff;type.x=sequence_feature;ID.x=CP096024_47_12;spacers=2;chromosome=CP096024;DRwidth=12;duplication=1;GC-content=26.5625;DR.cons.seq=GAAAATACAGAA;source.y=rtracklayer;type.y=intron;Note=.;Parent=.;Dbxref=.;Alias=.;POL=1;id=AT1G03830.2-6;meta=AT1G03830.2-6 | 1668-1749 |Chr1:965042-965123 REVERSE LENGTH%3d82;ingene_coords=1668-1749;chr_coords=965042-965123;
NC_003070.9	rtracklayer	sequence_feature	1003694	1003782	.	.	.	source.x=Liftoff;type.x=sequence_feature;ID.x=CP096024_11_16;spacers=2;chromosome=CP096024;DRwidth=16;duplication=1;GC-content=28.0898876404494;DR.cons.seq=AAATTCTTAAAACACA;source.y=Araport11;type.y=gene;ID.y=AT1G03920;Name=AT1G03920;Note=Protein kinase family protein;full_name=character(0);computational_description=Protein kinase family protein;locus=2024167;locus_type=protein_coding;Parent=char…
NC_003070.9	rtracklayer	sequence_feature	1003694	1003782	.	.	.	source.x=Liftoff;type.x=sequence_feature;ID.x=CP096024_11_16;spacers=2;chromosome=CP096024;DRwidth=16;duplication=1;GC-content=28.0898876404494;DR.cons.seq=AAATTCTTAAAACACA;source.y=Araport11;type.y=mRNA;ID.y=AT1G03920.1;Name=AT1G03920.1;Note=Protein kinase family protein;full_name=character(0);computational_description=Protein kinase family protein;locus=character(0);Parent=AT1G03920;gene=c("202…
NC_003070.9	rtracklayer	sequence_feature	1003694	1003782	.	.	.	source.x=Liftoff;type.x=sequence_feature;ID.x=CP096024_11_16;spacers=2;chromosome=CP096024;DRwidth=16;duplication=1;GC-content=28.0898876404494;DR.cons.seq=AAATTCTTAAAACACA;source.y=Araport11;type.y=protein;ID.y=AT1G03920.1-Protein;Name=AT1G03920.1;Note=character(0);full_name=character(0);computational_description=character(0);locus=character(0);Parent=character(0);gene=character(0);curator_summa…
NC_003070.9	rtracklayer	sequence_feature	1003694	1003782	.	.	.	source.x=Liftoff;type.x=sequence_feature;ID.x=CP096024_11_16;spacers=2;chromosome=CP096024;DRwidth=16;duplication=1;GC-content=28.0898876404494;DR.cons.seq=AAATTCTTAAAACACA;source.y=Araport11;type.y=mRNA;ID.y=AT1G03920.2;Name=AT1G03920.2;Note=Protein kinase family protein;full_name=character(0);computational_description=Protein kinase family protein;locus=character(0);Parent=AT1G03920;gene=charac…
NC_003070.9	rtracklayer	sequence_feature	1003694	1003782	.	.	.	source.x=Liftoff;type.x=sequence_feature;ID.x=CP096024_11_16;spacers=2;chromosome=CP096024;DRwidth=16;duplication=1;GC-content=28.0898876404494;DR.cons.seq=AAATTCTTAAAACACA;source.y=Araport11;type.y=protein;ID.y=AT1G03920.2-Protein;Name=AT1G03920.2;Note=character(0);full_name=character(0);computational_description=character(0);locus=character(0);Parent=character(0);gene=character(0);curator_summa…
NC_003070.9	rtracklayer	sequence_feature	1003694	1003782	.	.	.	source.x=Liftoff;type.x=sequence_feature;ID.x=CP096024_11_16;spacers=2;chromosome=CP096024;DRwidth=16;duplication=1;GC-content=28.0898876404494;DR.cons.seq=AAATTCTTAAAACACA;source.y=Araport11;type.y=mRNA;ID.y=AT1G03920.3;Name=AT1G03920.3;Note=Protein kinase family protein;full_name=character(0);computational_description=Protein kinase family protein;locus=character(0);Parent=AT1G03920;gene=charac…
NC_003070.9	rtracklayer	sequence_feature	1003694	1003782	.	.	.	source.x=Liftoff;type.x=sequence_feature;ID.x=CP096024_11_16;spacers=2;chromosome=CP096024;DRwidth=16;duplication=1;GC-content=28.0898876404494;DR.cons.seq=AAATTCTTAAAACACA;source.y=Araport11;type.y=protein;ID.y=AT1G03920.3-Protein;Name=AT1G03920.3;Note=character(0);full_name=character(0);computational_description=character(0);locus=character(0);Parent=character(0);gene=character(0);curator_summa…
NC_003070.9	rtracklayer	sequence_feature	1003694	1003782	.	.	.	source.x=Liftoff;type.x=sequence_feature;ID.x=CP096024_11_16;spacers=2;chromosome=CP096024;DRwidth=16;duplication=1;GC-content=28.0898876404494;DR.cons.seq=AAATTCTTAAAACACA;source.y=rtracklayer;type.y=intron;Note=.;Parent=.;Dbxref=.;Alias=.;POL=1;id=AT1G03920.1-9;meta=AT1G03920.1-9 | 2540-2694 |Chr1:1003655-1003809 FORWARD LENGTH%3d155;ingene_coords=2540-2694;chr_coords=1003655-1003809;
NC_003070.9	rtracklayer	sequence_feature	1003694	1003782	.	.	.	source.x=Liftoff;type.x=sequence_feature;ID.x=CP096024_11_16;spacers=2;chromosome=CP096024;DRwidth=16;duplication=1;GC-content=28.0898876404494;DR.cons.seq=AAATTCTTAAAACACA;source.y=rtracklayer;type.y=intron;Note=.;Parent=.;Dbxref=.;Alias=.;POL=1;id=AT1G03920.2-9;meta=AT1G03920.2-9 | 2540-2694 |Chr1:1003655-1003809 FORWARD LENGTH%3d155;ingene_coords=2540-2694;chr_coords=1003655-1003809;
NC_003070.9	rtracklayer	sequence_feature	1003694	1003782	.	.	.	source.x=Liftoff;type.x=sequence_feature;ID.x=CP096024_11_16;spacers=2;chromosome=CP096024;DRwidth=16;duplication=1;GC-content=28.0898876404494;DR.cons.seq=AAATTCTTAAAACACA;source.y=rtracklayer;type.y=intron;Note=.;Parent=.;Dbxref=.;Alias=.;POL=1;id=AT1G03920.3-10;meta=AT1G03920.3-10 | 2540-2694 |Chr1:1003655-1003809 FORWARD LENGTH%3d155;ingene_coords=2540-2694;chr_coords=1003655-1003809;
NC_003070.9	rtracklayer	sequence_feature	1003696	1003781	.	.	.	source.x=Liftoff;type.x=sequence_feature;ID.x=CP096024_26_13;spacers=2;chromosome=CP096024;DRwidth=13;duplication=1;GC-content=29.0697674418605;DR.cons.seq=ATTCTTAAAACAC;source.y=Araport11;type.y=gene;ID.y=AT1G03920;Name=AT1G03920;Note=Protein kinase family protein;full_name=character(0);computational_description=Protein kinase family protein;locus=2024167;locus_type=protein_coding;Parent=charact…
NC_003070.9	rtracklayer	sequence_feature	1003696	1003781	.	.	.	source.x=Liftoff;type.x=sequence_feature;ID.x=CP096024_26_13;spacers=2;chromosome=CP096024;DRwidth=13;duplication=1;GC-content=29.0697674418605;DR.cons.seq=ATTCTTAAAACAC;source.y=Araport11;type.y=mRNA;ID.y=AT1G03920.1;Name=AT1G03920.1;Note=Protein kinase family protein;full_name=character(0);computational_description=Protein kinase family protein;locus=character(0);Parent=AT1G03920;gene=c("202416…
NC_003070.9	rtracklayer	sequence_feature	1003696	1003781	.	.	.	source.x=Liftoff;type.x=sequence_feature;ID.x=CP096024_26_13;spacers=2;chromosome=CP096024;DRwidth=13;duplication=1;GC-content=29.0697674418605;DR.cons.seq=ATTCTTAAAACAC;source.y=Araport11;type.y=protein;ID.y=AT1G03920.1-Protein;Name=AT1G03920.1;Note=character(0);full_name=character(0);computational_description=character(0);locus=character(0);Parent=character(0);gene=character(0);curator_summary=…
NC_003070.9	rtracklayer	sequence_feature	1003696	1003781	.	.	.	source.x=Liftoff;type.x=sequence_feature;ID.x=CP096024_26_13;spacers=2;chromosome=CP096024;DRwidth=13;duplication=1;GC-content=29.0697674418605;DR.cons.seq=ATTCTTAAAACAC;source.y=Araport11;type.y=mRNA;ID.y=AT1G03920.2;Name=AT1G03920.2;Note=Protein kinase family protein;full_name=character(0);computational_description=Protein kinase family protein;locus=character(0);Parent=AT1G03920;gene=character…
NC_003070.9	rtracklayer	sequence_feature	1003696	1003781	.	.	.	source.x=Liftoff;type.x=sequence_feature;ID.x=CP096024_26_13;spacers=2;chromosome=CP096024;DRwidth=13;duplication=1;GC-content=29.0697674418605;DR.cons.seq=ATTCTTAAAACAC;source.y=Araport11;type.y=protein;ID.y=AT1G03920.2-Protein;Name=AT1G03920.2;Note=character(0);full_name=character(0);computational_description=character(0);locus=character(0);Parent=character(0);gene=character(0);curator_summary=…
NC_003070.9	rtracklayer	sequence_feature	1003696	1003781	.	.	.	source.x=Liftoff;type.x=sequence_feature;ID.x=CP096024_26_13;spacers=2;chromosome=CP096024;DRwidth=13;duplication=1;GC-content=29.0697674418605;DR.cons.seq=ATTCTTAAAACAC;source.y=Araport11;type.y=mRNA;ID.y=AT1G03920.3;Name=AT1G03920.3;Note=Protein kinase family protein;full_name=character(0);computational_description=Protein kinase family protein;locus=character(0);Parent=AT1G03920;gene=character…
NC_003070.9	rtracklayer	sequence_feature	1003696	1003781	.	.	.	source.x=Liftoff;type.x=sequence_feature;ID.x=CP096024_26_13;spacers=2;chromosome=CP096024;DRwidth=13;duplication=1;GC-content=29.0697674418605;DR.cons.seq=ATTCTTAAAACAC;source.y=Araport11;type.y=protein;ID.y=AT1G03920.3-Protein;Name=AT1G03920.3;Note=character(0);full_name=character(0);computational_description=character(0);locus=character(0);Parent=character(0);gene=character(0);curator_summary=…
NC_003070.9	rtracklayer	sequence_feature	1003696	1003781	.	.	.	source.x=Liftoff;type.x=sequence_feature;ID.x=CP096024_26_13;spacers=2;chromosome=CP096024;DRwidth=13;duplication=1;GC-content=29.0697674418605;DR.cons.seq=ATTCTTAAAACAC;source.y=rtracklayer;type.y=intron;Note=.;Parent=.;Dbxref=.;Alias=.;POL=1;id=AT1G03920.1-9;meta=AT1G03920.1-9 | 2540-2694 |Chr1:1003655-1003809 FORWARD LENGTH%3d155;ingene_coords=2540-2694;chr_coords=1003655-1003809;
NC_003070.9	rtracklayer	sequence_feature	1003696	1003781	.	.	.	source.x=Liftoff;type.x=sequence_feature;ID.x=CP096024_26_13;spacers=2;chromosome=CP096024;DRwidth=13;duplication=1;GC-content=29.0697674418605;DR.cons.seq=ATTCTTAAAACAC;source.y=rtracklayer;type.y=intron;Note=.;Parent=.;Dbxref=.;Alias=.;POL=1;id=AT1G03920.2-9;meta=AT1G03920.2-9 | 2540-2694 |Chr1:1003655-1003809 FORWARD LENGTH%3d155;ingene_coords=2540-2694;chr_coords=1003655-1003809;
NC_003070.9	rtracklayer	sequence_feature	1003696	1003781	.	.	.	source.x=Liftoff;type.x=sequence_feature;ID.x=CP096024_26_13;spacers=2;chromosome=CP096024;DRwidth=13;duplication=1;GC-content=29.0697674418605;DR.cons.seq=ATTCTTAAAACAC;source.y=rtracklayer;type.y=intron;Note=.;Parent=.;Dbxref=.;Alias=.;POL=1;id=AT1G03920.3-10;meta=AT1G03920.3-10 | 2540-2694 |Chr1:1003655-1003809 FORWARD LENGTH%3d155;ingene_coords=2540-2694;chr_coords=1003655-1003809;
NC_003070.9	rtracklayer	sequence_feature	1007657	1007736	.	.	.	source.x=Liftoff;type.x=sequence_feature;ID.x=CP096024_61_11;spacers=2;chromosome=CP096024;DRwidth=11;duplication=1;GC-content=51.25;DR.cons.seq=GCATCCGGCAA;source.y=Araport11;type.y=gene;ID.y=AT1G03930;Name=AT1G03930;Note=dual specificity kinase 1;full_name=dual specificity kinase 1;computational_description=dual specificity kinase 1;locus=2024147;locus_type=protein_coding;Parent=character(0);ge…
NC_003070.9	rtracklayer	sequence_feature	1007657	1007736	.	.	.	source.x=Liftoff;type.x=sequence_feature;ID.x=CP096024_61_11;spacers=2;chromosome=CP096024;DRwidth=11;duplication=1;GC-content=51.25;DR.cons.seq=GCATCCGGCAA;source.y=Araport11;type.y=mRNA;ID.y=AT1G03930.1;Name=AT1G03930.1;Note=dual specificity kinase 1;full_name=dual specificity kinase 1;computational_description=dual specificity kinase 1;locus=character(0);Parent=AT1G03930;gene=character(0);cura…
NC_003070.9	rtracklayer	sequence_feature	1007657	1007736	.	.	.	source.x=Liftoff;type.x=sequence_feature;ID.x=CP096024_61_11;spacers=2;chromosome=CP096024;DRwidth=11;duplication=1;GC-content=51.25;DR.cons.seq=GCATCCGGCAA;source.y=Araport11;type.y=CDS;ID.y=AT1G03930:CDS:13;Name=ADK1:CDS:13;Note=dual specificity kinase 1;full_name=character(0);computational_description=dual specificity kinase 1;locus=character(0);Parent=AT1G03930.1;gene=character(0);curator_sum…
NC_003070.9	rtracklayer	sequence_feature	1007657	1007736	.	.	.	source.x=Liftoff;type.x=sequence_feature;ID.x=CP096024_61_11;spacers=2;chromosome=CP096024;DRwidth=11;duplication=1;GC-content=51.25;DR.cons.seq=GCATCCGGCAA;source.y=Araport11;type.y=exon;ID.y=AT1G03930:exon:13;Name=AT1G03930:exon:13;Note=dual specificity kinase 1;full_name=character(0);computational_description=dual specificity kinase 1;locus=character(0);Parent=AT1G03930.1;gene=character(0);cur…
NC_003070.9	rtracklayer	sequence_feature	1007657	1007736	.	.	.	source.x=Liftoff;type.x=sequence_feature;ID.x=CP096024_61_11;spacers=2;chromosome=CP096024;DRwidth=11;duplication=1;GC-content=51.25;DR.cons.seq=GCATCCGGCAA;source.y=Araport11;type.y=protein;ID.y=AT1G03930.1-Protein;Name=AT1G03930.1;Note=character(0);full_name=character(0);computational_description=character(0);locus=character(0);Parent=character(0);gene=character(0);curator_summary=character(0);…
NC_003070.9	rtracklayer	sequence_feature	1007657	1007736	.	.	.	source.x=Liftoff;type.x=sequence_feature;ID.x=CP096024_61_11;spacers=2;chromosome=CP096024;DRwidth=11;duplication=1;GC-content=51.25;DR.cons.seq=GCATCCGGCAA;source.y=rtracklayer;type.y=intron;Note=.;Parent=.;Dbxref=.;Alias=.;POL=0.05;id=AT1G03930.1-13;meta=AT1G03930.1-13 | 3046-3140 |Chr1:1007733-1007827 FORWARD LENGTH%3d95;ingene_coords=3046-3140;chr_coords=1007733-1007827;
NC_003070.9	rtracklayer	sequence_feature	1091960	1092020	.	.	.	source.x=Liftoff;type.x=sequence_feature;ID.x=CP096024_16_10;spacers=2;chromosome=CP096024;DRwidth=10;duplication=1;GC-content=49.1803278688525;DR.cons.seq=CAGGGAAGCT;source.y=Araport11;type.y=gene;ID.y=AT1G04160;Name=AT1G04160;Note=myosin XI B;full_name=myosin XI B;computational_description=myosin XI B;locus=2020270;locus_type=protein_coding;Parent=character(0);gene=character(0);curator_summary=…
NC_003070.9	rtracklayer	sequence_feature	1091960	1092020	.	.	.	source.x=Liftoff;type.x=sequence_feature;ID.x=CP096024_16_10;spacers=2;chromosome=CP096024;DRwidth=10;duplication=1;GC-content=49.1803278688525;DR.cons.seq=CAGGGAAGCT;source.y=Araport11;type.y=mRNA;ID.y=AT1G04160.1;Name=AT1G04160.1;Note=myosin XI B;full_name=myosin XI B;computational_description=myosin XI B;locus=character(0);Parent=AT1G04160;gene=character(0);curator_summary=Encodes a member of …
NC_003070.9	rtracklayer	sequence_feature	1091960	1092020	.	.	.	source.x=Liftoff;type.x=sequence_feature;ID.x=CP096024_16_10;spacers=2;chromosome=CP096024;DRwidth=10;duplication=1;GC-content=49.1803278688525;DR.cons.seq=CAGGGAAGCT;source.y=Araport11;type.y=CDS;ID.y=AT1G04160:CDS:21.1;Name=XIB:CDS:21;Note=myosin XI B;full_name=character(0);computational_description=myosin XI B;locus=character(0);Parent=AT1G04160.1;gene=character(0);curator_summary=Encodes a me…
NC_003070.9	rtracklayer	sequence_feature	1091960	1092020	.	.	.	source.x=Liftoff;type.x=sequence_feature;ID.x=CP096024_16_10;spacers=2;chromosome=CP096024;DRwidth=10;duplication=1;GC-content=49.1803278688525;DR.cons.seq=CAGGGAAGCT;source.y=Araport11;type.y=exon;ID.y=AT1G04160:exon:21;Name=AT1G04160:exon:21;Note=myosin XI B;full_name=character(0);computational_description=myosin XI B;locus=character(0);Parent=AT1G04160.1;gene=character(0);curator_summary=Encod…
NC_003070.9	rtracklayer	sequence_feature	1091960	1092020	.	.	.	source.x=Liftoff;type.x=sequence_feature;ID.x=CP096024_16_10;spacers=2;chromosome=CP096024;DRwidth=10;duplication=1;GC-content=49.1803278688525;DR.cons.seq=CAGGGAAGCT;source.y=Araport11;type.y=protein;ID.y=AT1G04160.1-Protein;Name=AT1G04160.1;Note=character(0);full_name=character(0);computational_description=character(0);locus=character(0);Parent=character(0);gene=character(0);curator_summary=cha…
NC_003070.9	rtracklayer	sequence_feature	1091960	1092020	.	.	.	source.x=Liftoff;type.x=sequence_feature;ID.x=CP096024_16_10;spacers=2;chromosome=CP096024;DRwidth=10;duplication=1;GC-content=49.1803278688525;DR.cons.seq=CAGGGAAGCT;source.y=Araport11;type.y=mRNA;ID.y=AT1G04160.2;Name=AT1G04160.2;Note=myosin XI B;full_name=myosin XI B;computational_description=myosin XI B;locus=character(0);Parent=AT1G04160;gene=character(0);curator_summary=Encodes a member of …
NC_003070.9	rtracklayer	sequence_feature	1091960	1092020	.	.	.	source.x=Liftoff;type.x=sequence_feature;ID.x=CP096024_16_10;spacers=2;chromosome=CP096024;DRwidth=10;duplication=1;GC-content=49.1803278688525;DR.cons.seq=CAGGGAAGCT;source.y=Araport11;type.y=CDS;ID.y=AT1G04160:CDS:21;Name=XIB:CDS:21;Note=myosin XI B;full_name=character(0);computational_description=myosin XI B;locus=character(0);Parent=AT1G04160.2;gene=character(0);curator_summary=Encodes a memb…
NC_003070.9	rtracklayer	sequence_feature	1091960	1092020	.	.	.	source.x=Liftoff;type.x=sequence_feature;ID.x=CP096024_16_10;spacers=2;chromosome=CP096024;DRwidth=10;duplication=1;GC-content=49.1803278688525;DR.cons.seq=CAGGGAAGCT;source.y=Araport11;type.y=exon;ID.y=AT1G04160:exon:21;Name=AT1G04160:exon:21;Note=myosin XI B;full_name=character(0);computational_description=myosin XI B;locus=character(0);Parent=AT1G04160.2;gene=character(0);curator_summary=Encod…
NC_003070.9	rtracklayer	sequence_feature	1091960	1092020	.	.	.	source.x=Liftoff;type.x=sequence_feature;ID.x=CP096024_16_10;spacers=2;chromosome=CP096024;DRwidth=10;duplication=1;GC-content=49.1803278688525;DR.cons.seq=CAGGGAAGCT;source.y=Araport11;type.y=protein;ID.y=AT1G04160.2-Protein;Name=AT1G04160.2;Note=character(0);full_name=character(0);computational_description=character(0);locus=character(0);Parent=character(0);gene=character(0);curator_summary=cha…
NC_003070.9	rtracklayer	sequence_feature	1220142	1220195	.	.	.	source.x=Liftoff;type.x=sequence_feature;ID.x=CP096024_70_11;spacers=2;chromosome=CP096024;DRwidth=11;duplication=1;GC-content=27.7777777777778;DR.cons.seq=CATTTTCTGTT;source.y=Araport11;type.y=gene;ID.y=AT1G04490;Name=AT1G04490;Note=character(0);full_name=character(0);computational_description=character(0);locus=2018299;locus_type=protein_coding;Parent=character(0);gene=character(0);curator_summ…
NC_003070.9	rtracklayer	sequence_feature	1220142	1220195	.	.	.	source.x=Liftoff;type.x=sequence_feature;ID.x=CP096024_70_11;spacers=2;chromosome=CP096024;DRwidth=11;duplication=1;GC-content=27.7777777777778;DR.cons.seq=CATTTTCTGTT;source.y=Araport11;type.y=mRNA;ID.y=AT1G04490.1;Name=AT1G04490.1;Note=Protein of unknown function (DUF3527);full_name=character(0);computational_description=hypothetical protein (DUF3527);locus=character(0);Parent=AT1G04490;gene=ch…
NC_003070.9	rtracklayer	sequence_feature	1220142	1220195	.	.	.	source.x=Liftoff;type.x=sequence_feature;ID.x=CP096024_70_11;spacers=2;chromosome=CP096024;DRwidth=11;duplication=1;GC-content=27.7777777777778;DR.cons.seq=CATTTTCTGTT;source.y=Araport11;type.y=mRNA;ID.y=AT1G04490.9;Name=AT1G04490.9;Note=Protein of unknown function (DUF3527);full_name=character(0);computational_description=hypothetical protein (DUF3527);locus=character(0);Parent=AT1G04490;gene=ch…
NC_003070.9	rtracklayer	sequence_feature	1220142	1220195	.	.	.	source.x=Liftoff;type.x=sequence_feature;ID.x=CP096024_70_11;spacers=2;chromosome=CP096024;DRwidth=11;duplication=1;GC-content=27.7777777777778;DR.cons.seq=CATTTTCTGTT;source.y=rtracklayer;type.y=intron;Note=.;Parent=.;Dbxref=.;Alias=.;POL=1;id=AT1G04490.1-1;meta=AT1G04490.1-1 | 72-993 |Chr1:1219907-1220828 REVERSE LENGTH%3d922;ingene_coords=72-993;chr_coords=1219907-1220828;
NC_003070.9	rtracklayer	sequence_feature	1220142	1220195	.	.	.	source.x=Liftoff;type.x=sequence_feature;ID.x=CP096024_70_11;spacers=2;chromosome=CP096024;DRwidth=11;duplication=1;GC-content=27.7777777777778;DR.cons.seq=CATTTTCTGTT;source.y=rtracklayer;type.y=intron;Note=.;Parent=.;Dbxref=.;Alias=.;POL=1;id=AT1G04490.9-1;meta=AT1G04490.9-1 | 72-993 |Chr1:1219907-1220828 REVERSE LENGTH%3d922;ingene_coords=72-993;chr_coords=1219907-1220828;
NC_003070.9	rtracklayer	sequence_feature	1326205	1326266	.	.	.	source.x=Liftoff;type.x=sequence_feature;ID.x=CP096024_20_10;spacers=2;chromosome=CP096024;DRwidth=10;duplication=1;GC-content=40.3225806451613;DR.cons.seq=TAACATGTTT;source.y=Araport11;type.y=gene;ID.y=AT1G04730;Name=AT1G04730;Note=P-loop containing nucleoside triphosphate hydrolases superfamily protein;full_name=CHROMOSOME TRANSMISSION FIDELITY 18;computational_description=P-loop containing nuc…
NC_003070.9	rtracklayer	sequence_feature	1326205	1326266	.	.	.	source.x=Liftoff;type.x=sequence_feature;ID.x=CP096024_20_10;spacers=2;chromosome=CP096024;DRwidth=10;duplication=1;GC-content=40.3225806451613;DR.cons.seq=TAACATGTTT;source.y=Araport11;type.y=mRNA;ID.y=AT1G04730.1;Name=AT1G04730.1;Note=P-loop containing nucleoside triphosphate hydrolases superfamily protein;full_name=CHROMOSOME TRANSMISSION FIDELITY 18;computational_description=P-loop containing…
NC_003070.9	rtracklayer	sequence_feature	1326205	1326266	.	.	.	source.x=Liftoff;type.x=sequence_feature;ID.x=CP096024_20_10;spacers=2;chromosome=CP096024;DRwidth=10;duplication=1;GC-content=40.3225806451613;DR.cons.seq=TAACATGTTT;source.y=Araport11;type.y=CDS;ID.y=AT1G04730:CDS:20;Name=CTF18:CDS:20;Note=P-loop containing nucleoside triphosphate hydrolases superfamily protein;full_name=character(0);computational_description=P-loop containing nucleoside tripho…
NC_003070.9	rtracklayer	sequence_feature	1326205	1326266	.	.	.	source.x=Liftoff;type.x=sequence_feature;ID.x=CP096024_20_10;spacers=2;chromosome=CP096024;DRwidth=10;duplication=1;GC-content=40.3225806451613;DR.cons.seq=TAACATGTTT;source.y=Araport11;type.y=exon;ID.y=AT1G04730:exon:23;Name=AT1G04730:exon:23;Note=P-loop containing nucleoside triphosphate hydrolases superfamily protein;full_name=character(0);computational_description=P-loop containing nucleoside…
NC_003070.9	rtracklayer	sequence_feature	1326205	1326266	.	.	.	source.x=Liftoff;type.x=sequence_feature;ID.x=CP096024_20_10;spacers=2;chromosome=CP096024;DRwidth=10;duplication=1;GC-content=40.3225806451613;DR.cons.seq=TAACATGTTT;source.y=Araport11;type.y=protein;ID.y=AT1G04730.1-Protein;Name=AT1G04730.1;Note=character(0);full_name=character(0);computational_description=character(0);locus=character(0);Parent=character(0);gene=character(0);curator_summary=cha…
NC_003070.9	rtracklayer	sequence_feature	1326205	1326266	.	.	.	source.x=Liftoff;type.x=sequence_feature;ID.x=CP096024_20_10;spacers=2;chromosome=CP096024;DRwidth=10;duplication=1;GC-content=40.3225806451613;DR.cons.seq=TAACATGTTT;source.y=Araport11;type.y=mRNA;ID.y=AT1G04730.2;Name=AT1G04730.2;Note=P-loop containing nucleoside triphosphate hydrolases superfamily protein;full_name=CHROMOSOME TRANSMISSION FIDELITY 18;computational_description=P-loop containing…
NC_003070.9	rtracklayer	sequence_feature	1326205	1326266	.	.	.	source.x=Liftoff;type.x=sequence_feature;ID.x=CP096024_20_10;spacers=2;chromosome=CP096024;DRwidth=10;duplication=1;GC-content=40.3225806451613;DR.cons.seq=TAACATGTTT;source.y=Araport11;type.y=CDS;ID.y=AT1G04730:CDS:20.1;Name=CTF18:CDS:20;Note=P-loop containing nucleoside triphosphate hydrolases superfamily protein;full_name=character(0);computational_description=P-loop containing nucleoside trip…
NC_003070.9	rtracklayer	sequence_feature	1326205	1326266	.	.	.	source.x=Liftoff;type.x=sequence_feature;ID.x=CP096024_20_10;spacers=2;chromosome=CP096024;DRwidth=10;duplication=1;GC-content=40.3225806451613;DR.cons.seq=TAACATGTTT;source.y=Araport11;type.y=exon;ID.y=AT1G04730:exon:23;Name=AT1G04730:exon:23;Note=P-loop containing nucleoside triphosphate hydrolases superfamily protein;full_name=character(0);computational_description=P-loop containing nucleoside…
NC_003070.9	rtracklayer	sequence_feature	1326205	1326266	.	.	.	source.x=Liftoff;type.x=sequence_feature;ID.x=CP096024_20_10;spacers=2;chromosome=CP096024;DRwidth=10;duplication=1;GC-content=40.3225806451613;DR.cons.seq=TAACATGTTT;source.y=Araport11;type.y=protein;ID.y=AT1G04730.2-Protein;Name=AT1G04730.2;Note=character(0);full_name=character(0);computational_description=character(0);locus=character(0);Parent=character(0);gene=character(0);curator_summary=cha…
NC_003070.9	rtracklayer	sequence_feature	1326205	1326266	.	.	.	source.x=Liftoff;type.x=sequence_feature;ID.x=CP096024_20_10;spacers=2;chromosome=CP096024;DRwidth=10;duplication=1;GC-content=40.3225806451613;DR.cons.seq=TAACATGTTT;source.y=Araport11;type.y=mRNA;ID.y=AT1G04730.3;Name=AT1G04730.3;Note=P-loop containing nucleoside triphosphate hydrolases superfamily protein;full_name=CHROMOSOME TRANSMISSION FIDELITY 18;computational_description=P-loop containing…
NC_003070.9	rtracklayer	sequence_feature	1326205	1326266	.	.	.	source.x=Liftoff;type.x=sequence_feature;ID.x=CP096024_20_10;spacers=2;chromosome=CP096024;DRwidth=10;duplication=1;GC-content=40.3225806451613;DR.cons.seq=TAACATGTTT;source.y=Araport11;type.y=CDS;ID.y=AT1G04730:CDS:20.2;Name=CTF18:CDS:20;Note=P-loop containing nucleoside triphosphate hydrolases superfamily protein;full_name=character(0);computational_description=P-loop containing nucleoside trip…
NC_003070.9	rtracklayer	sequence_feature	1326205	1326266	.	.	.	source.x=Liftoff;type.x=sequence_feature;ID.x=CP096024_20_10;spacers=2;chromosome=CP096024;DRwidth=10;duplication=1;GC-content=40.3225806451613;DR.cons.seq=TAACATGTTT;source.y=Araport11;type.y=exon;ID.y=AT1G04730:exon:23;Name=AT1G04730:exon:23;Note=P-loop containing nucleoside triphosphate hydrolases superfamily protein;full_name=character(0);computational_description=P-loop containing nucleoside…
NC_003070.9	rtracklayer	sequence_feature	1326205	1326266	.	.	.	source.x=Liftoff;type.x=sequence_feature;ID.x=CP096024_20_10;spacers=2;chromosome=CP096024;DRwidth=10;duplication=1;GC-content=40.3225806451613;DR.cons.seq=TAACATGTTT;source.y=Araport11;type.y=protein;ID.y=AT1G04730.3-Protein;Name=AT1G04730.3;Note=character(0);full_name=character(0);computational_description=character(0);locus=character(0);Parent=character(0);gene=character(0);curator_summary=cha…
NC_003070.9	rtracklayer	sequence_feature	1326205	1326266	.	.	.	source.x=Liftoff;type.x=sequence_feature;ID.x=CP096024_20_10;spacers=2;chromosome=CP096024;DRwidth=10;duplication=1;GC-content=40.3225806451613;DR.cons.seq=TAACATGTTT;source.y=Araport11;type.y=mRNA;ID.y=AT1G04730.4;Name=AT1G04730.4;Note=P-loop containing nucleoside triphosphate hydrolases superfamily protein;full_name=CHROMOSOME TRANSMISSION FIDELITY 18;computational_description=P-loop containing…
NC_003070.9	rtracklayer	sequence_feature	1326205	1326266	.	.	.	source.x=Liftoff;type.x=sequence_feature;ID.x=CP096024_20_10;spacers=2;chromosome=CP096024;DRwidth=10;duplication=1;GC-content=40.3225806451613;DR.cons.seq=TAACATGTTT;source.y=Araport11;type.y=CDS;ID.y=AT1G04730:CDS:20.3;Name=CTF18:CDS:20;Note=P-loop containing nucleoside triphosphate hydrolases superfamily protein;full_name=character(0);computational_description=P-loop containing nucleoside trip…
NC_003070.9	rtracklayer	sequence_feature	1326205	1326266	.	.	.	source.x=Liftoff;type.x=sequence_feature;ID.x=CP096024_20_10;spacers=2;chromosome=CP096024;DRwidth=10;duplication=1;GC-content=40.3225806451613;DR.cons.seq=TAACATGTTT;source.y=Araport11;type.y=exon;ID.y=AT1G04730:exon:23;Name=AT1G04730:exon:23;Note=P-loop containing nucleoside triphosphate hydrolases superfamily protein;full_name=character(0);computational_description=P-loop containing nucleoside…
NC_003070.9	rtracklayer	sequence_feature	1326205	1326266	.	.	.	source.x=Liftoff;type.x=sequence_feature;ID.x=CP096024_20_10;spacers=2;chromosome=CP096024;DRwidth=10;duplication=1;GC-content=40.3225806451613;DR.cons.seq=TAACATGTTT;source.y=Araport11;type.y=protein;ID.y=AT1G04730.4-Protein;Name=AT1G04730.4;Note=character(0);full_name=character(0);computational_description=character(0);locus=character(0);Parent=character(0);gene=character(0);curator_summary=cha…
NC_003070.9	rtracklayer	sequence_feature	1326205	1326266	.	.	.	source.x=Liftoff;type.x=sequence_feature;ID.x=CP096024_20_10;spacers=2;chromosome=CP096024;DRwidth=10;duplication=1;GC-content=40.3225806451613;DR.cons.seq=TAACATGTTT;source.y=rtracklayer;type.y=intron;Note=.;Parent=.;Dbxref=.;Alias=.;POL=0.209677419354839;id=AT1G04730.1-18;meta=AT1G04730.1-18 | 4831-4916 |Chr1:1326254-1326339 REVERSE LENGTH%3d86;ingene_coords=4831-4916;chr_coords=1326254-1326339;
NC_003070.9	rtracklayer	sequence_feature	1326205	1326266	.	.	.	source.x=Liftoff;type.x=sequence_feature;ID.x=CP096024_20_10;spacers=2;chromosome=CP096024;DRwidth=10;duplication=1;GC-content=40.3225806451613;DR.cons.seq=TAACATGTTT;source.y=rtracklayer;type.y=intron;Note=.;Parent=.;Dbxref=.;Alias=.;POL=0.209677419354839;id=AT1G04730.2-18;meta=AT1G04730.2-18 | 4825-4910 |Chr1:1326254-1326339 REVERSE LENGTH%3d86;ingene_coords=4825-4910;chr_coords=1326254-1326339;
NC_003070.9	rtracklayer	sequence_feature	1326205	1326266	.	.	.	source.x=Liftoff;type.x=sequence_feature;ID.x=CP096024_20_10;spacers=2;chromosome=CP096024;DRwidth=10;duplication=1;GC-content=40.3225806451613;DR.cons.seq=TAACATGTTT;source.y=rtracklayer;type.y=intron;Note=.;Parent=.;Dbxref=.;Alias=.;POL=0.209677419354839;id=AT1G04730.3-16;meta=AT1G04730.3-16 | 4064-4149 |Chr1:1326254-1326339 REVERSE LENGTH%3d86;ingene_coords=4064-4149;chr_coords=1326254-1326339;
NC_003070.9	rtracklayer	sequence_feature	1326205	1326266	.	.	.	source.x=Liftoff;type.x=sequence_feature;ID.x=CP096024_20_10;spacers=2;chromosome=CP096024;DRwidth=10;duplication=1;GC-content=40.3225806451613;DR.cons.seq=TAACATGTTT;source.y=rtracklayer;type.y=intron;Note=.;Parent=.;Dbxref=.;Alias=.;POL=0.209677419354839;id=AT1G04730.4-18;meta=AT1G04730.4-18 | 4831-4916 |Chr1:1326254-1326339 REVERSE LENGTH%3d86;ingene_coords=4831-4916;chr_coords=1326254-1326339;
NC_003070.9	rtracklayer	sequence_feature	1451049	1451130	.	.	.	source.x=Liftoff;type.x=sequence_feature;ID.x=CP096024_24_10;spacers=3;chromosome=CP096024;DRwidth=10;duplication=1;GC-content=24.390243902439;DR.cons.seq=ATTGAAACTT;source.y=Araport11;type.y=gene;ID.y=AT1G05060;Name=AT1G05060;Note=character(0);full_name=character(0);computational_description=character(0);locus=2205553;locus_type=protein_coding;Parent=character(0);gene=character(0);curator_summar…
NC_003070.9	rtracklayer	sequence_feature	1451049	1451130	.	.	.	source.x=Liftoff;type.x=sequence_feature;ID.x=CP096024_24_10;spacers=3;chromosome=CP096024;DRwidth=10;duplication=1;GC-content=24.390243902439;DR.cons.seq=ATTGAAACTT;source.y=Araport11;type.y=mRNA;ID.y=AT1G05060.1;Name=AT1G05060.1;Note=None;full_name=character(0);computational_description=coiled-coil protein;locus=character(0);Parent=AT1G05060;gene=character(0);curator_summary=None;Dbxref=c("gene…
NC_003070.9	rtracklayer	sequence_feature	1451049	1451130	.	.	.	source.x=Liftoff;type.x=sequence_feature;ID.x=CP096024_24_10;spacers=3;chromosome=CP096024;DRwidth=10;duplication=1;GC-content=24.390243902439;DR.cons.seq=ATTGAAACTT;source.y=Araport11;type.y=exon;ID.y=AT1G05060:exon:5;Name=AT1G05060:exon:5;Note=None;full_name=character(0);computational_description=coiled-coil protein;locus=character(0);Parent=AT1G05060.1;gene=character(0);curator_summary=None;Db…
NC_003070.9	rtracklayer	sequence_feature	1451049	1451130	.	.	.	source.x=Liftoff;type.x=sequence_feature;ID.x=CP096024_24_10;spacers=3;chromosome=CP096024;DRwidth=10;duplication=1;GC-content=24.390243902439;DR.cons.seq=ATTGAAACTT;source.y=Araport11;type.y=three_prime_UTR;ID.y=AT1G05060:three_prime_UTR:1;Name=AT1G05060:three_prime_UTR:1;Note=None;full_name=character(0);computational_description=coiled-coil protein;locus=character(0);Parent=AT1G05060.1;gene=cha…
NC_003070.9	rtracklayer	sequence_feature	1480634	1480728	.	.	.	source.x=Liftoff;type.x=sequence_feature;ID.x=CP096024_84_12;spacers=2;chromosome=CP096024;DRwidth=12;duplication=1;GC-content=30.5263157894737;DR.cons.seq=ACATATGTACGA;source.y=Araport11;type.y=gene;ID.y=AT1G08865;Name=AT1G08865;Note=character(0);full_name=character(0);computational_description=character(0);locus=character(0);locus_type=novel_transcribed_region;Parent=character(0);gene=character…
NC_003070.9	rtracklayer	sequence_feature	1480634	1480728	.	.	.	source.x=Liftoff;type.x=sequence_feature;ID.x=CP096024_84_12;spacers=2;chromosome=CP096024;DRwidth=12;duplication=1;GC-content=30.5263157894737;DR.cons.seq=ACATATGTACGA;source.y=Araport11;type.y=transcript_region;ID.y=AT1G08865.1;Name=AT1G08865.1;Note=None;full_name=character(0);computational_description=novel transcribed region;locus=character(0);Parent=AT1G08865;gene=character(0);curator_summar…
NC_003070.9	rtracklayer	sequence_feature	1480634	1480728	.	.	.	source.x=Liftoff;type.x=sequence_feature;ID.x=CP096024_84_12;spacers=2;chromosome=CP096024;DRwidth=12;duplication=1;GC-content=30.5263157894737;DR.cons.seq=ACATATGTACGA;source.y=Araport11;type.y=exon;ID.y=AT1G08865:exon:2;Name=AT1G08865:exon:2;Note=None;full_name=character(0);computational_description=novel transcribed region;locus=character(0);Parent=AT1G08865.2;gene=character(0);curator_summary…
NC_003070.9	rtracklayer	sequence_feature	1480634	1480728	.	.	.	source.x=Liftoff;type.x=sequence_feature;ID.x=CP096024_84_12;spacers=2;chromosome=CP096024;DRwidth=12;duplication=1;GC-content=30.5263157894737;DR.cons.seq=ACATATGTACGA;source.y=Araport11;type.y=transcript_region;ID.y=AT1G08865.2;Name=AT1G08865.2;Note=None;full_name=character(0);computational_description=novel transcribed region;locus=character(0);Parent=AT1G08865;gene=character(0);curator_summar…
NC_003070.9	rtracklayer	sequence_feature	1480634	1480728	.	.	.	source.x=Liftoff;type.x=sequence_feature;ID.x=CP096024_84_12;spacers=2;chromosome=CP096024;DRwidth=12;duplication=1;GC-content=30.5263157894737;DR.cons.seq=ACATATGTACGA;source.y=rtracklayer;type.y=Origin;ID.y=ori1-0200;Note=.;Parent=.;Dbxref=.;Alias=.;POL=1;genfet=---;genfet_type=---;
NC_003070.9	rtracklayer	sequence_feature	1544398	1544486	.	.	.	source.x=Liftoff;type.x=sequence_feature;ID.x=CP096024_39_13;spacers=2;chromosome=CP096024;DRwidth=13;duplication=1;GC-content=28.0898876404494;DR.cons.seq=ATTTGCTTAATTT;source.y=default;type.y=smallRNA;ID.y=smallRNA-156;Note=c("clusters detected in 17doRoot"%2c "5wkLeaf"%2c "6doRoot"%2c "aerial"%2c "embryo"%2c "flowerbud");Parent=.;Dbxref=.;Alias=.;POL=1;score.y=165;predominant_size=24;
NC_003070.9	rtracklayer	sequence_feature	1555214	1555332	.	.	.	source.x=Liftoff;type.x=sequence_feature;ID.x=CP096024_40_13;spacers=3;chromosome=CP096024;DRwidth=13;duplication=1;GC-content=41.1764705882353;DR.cons.seq=CAGAGCTTGAAGA;source.y=Araport11;type.y=gene;ID.y=AT1G05320;Name=AT1G05320;Note=None;full_name=character(0);computational_description=c("myosin heavy chain"%2c "embryonic smooth protein");locus=2207230;locus_type=protein_coding;Parent=characte…
NC_003070.9	rtracklayer	sequence_feature	1555214	1555332	.	.	.	source.x=Liftoff;type.x=sequence_feature;ID.x=CP096024_40_13;spacers=3;chromosome=CP096024;DRwidth=13;duplication=1;GC-content=41.1764705882353;DR.cons.seq=CAGAGCTTGAAGA;source.y=Araport11;type.y=mRNA;ID.y=AT1G05320.1;Name=AT1G05320.1;Note=None;full_name=character(0);computational_description=c("myosin heavy chain"%2c "embryonic smooth protein");locus=character(0);Parent=AT1G05320;gene=character(…
NC_003070.9	rtracklayer	sequence_feature	1555214	1555332	.	.	.	source.x=Liftoff;type.x=sequence_feature;ID.x=CP096024_40_13;spacers=3;chromosome=CP096024;DRwidth=13;duplication=1;GC-content=41.1764705882353;DR.cons.seq=CAGAGCTTGAAGA;source.y=Araport11;type.y=CDS;ID.y=AT1G05320:CDS:2;Name=AT1G05320:CDS:2;Note=None;full_name=character(0);computational_description=c("myosin heavy chain"%2c "embryonic smooth protein");locus=character(0);Parent=AT1G05320.1;gene=c…
NC_003070.9	rtracklayer	sequence_feature	1555214	1555332	.	.	.	source.x=Liftoff;type.x=sequence_feature;ID.x=CP096024_40_13;spacers=3;chromosome=CP096024;DRwidth=13;duplication=1;GC-content=41.1764705882353;DR.cons.seq=CAGAGCTTGAAGA;source.y=Araport11;type.y=exon;ID.y=AT1G05320:exon:13;Name=AT1G05320:exon:13;Note=None;full_name=character(0);computational_description=c("myosin heavy chain"%2c "embryonic smooth protein");locus=character(0);Parent=AT1G05320.1;g…
NC_003070.9	rtracklayer	sequence_feature	1555214	1555332	.	.	.	source.x=Liftoff;type.x=sequence_feature;ID.x=CP096024_40_13;spacers=3;chromosome=CP096024;DRwidth=13;duplication=1;GC-content=41.1764705882353;DR.cons.seq=CAGAGCTTGAAGA;source.y=Araport11;type.y=protein;ID.y=AT1G05320.1-Protein;Name=AT1G05320.1;Note=character(0);full_name=character(0);computational_description=character(0);locus=character(0);Parent=character(0);gene=character(0);curator_summary=…
NC_003070.9	rtracklayer	sequence_feature	1555214	1555332	.	.	.	source.x=Liftoff;type.x=sequence_feature;ID.x=CP096024_40_13;spacers=3;chromosome=CP096024;DRwidth=13;duplication=1;GC-content=41.1764705882353;DR.cons.seq=CAGAGCTTGAAGA;source.y=Araport11;type.y=mRNA;ID.y=AT1G05320.2;Name=AT1G05320.2;Note=None;full_name=character(0);computational_description=c("myosin heavy chain"%2c "embryonic smooth protein");locus=character(0);Parent=AT1G05320;gene=character(…
NC_003070.9	rtracklayer	sequence_feature	1555214	1555332	.	.	.	source.x=Liftoff;type.x=sequence_feature;ID.x=CP096024_40_13;spacers=3;chromosome=CP096024;DRwidth=13;duplication=1;GC-content=41.1764705882353;DR.cons.seq=CAGAGCTTGAAGA;source.y=Araport11;type.y=CDS;ID.y=AT1G05320:CDS:2.3;Name=AT1G05320:CDS:2.3;Note=None;full_name=character(0);computational_description=c("myosin heavy chain"%2c "embryonic smooth protein");locus=character(0);Parent=AT1G05320.2;ge…
NC_003070.9	rtracklayer	sequence_feature	1555214	1555332	.	.	.	source.x=Liftoff;type.x=sequence_feature;ID.x=CP096024_40_13;spacers=3;chromosome=CP096024;DRwidth=13;duplication=1;GC-content=41.1764705882353;DR.cons.seq=CAGAGCTTGAAGA;source.y=Araport11;type.y=exon;ID.y=AT1G05320:exon:13;Name=AT1G05320:exon:13;Note=None;full_name=character(0);computational_description=c("myosin heavy chain"%2c "embryonic smooth protein");locus=character(0);Parent=AT1G05320.2;g…
NC_003070.9	rtracklayer	sequence_feature	1555214	1555332	.	.	.	source.x=Liftoff;type.x=sequence_feature;ID.x=CP096024_40_13;spacers=3;chromosome=CP096024;DRwidth=13;duplication=1;GC-content=41.1764705882353;DR.cons.seq=CAGAGCTTGAAGA;source.y=Araport11;type.y=protein;ID.y=AT1G05320.2-Protein;Name=AT1G05320.2;Note=character(0);full_name=character(0);computational_description=character(0);locus=character(0);Parent=character(0);gene=character(0);curator_summary=…
NC_003070.9	rtracklayer	sequence_feature	1555214	1555332	.	.	.	source.x=Liftoff;type.x=sequence_feature;ID.x=CP096024_40_13;spacers=3;chromosome=CP096024;DRwidth=13;duplication=1;GC-content=41.1764705882353;DR.cons.seq=CAGAGCTTGAAGA;source.y=Araport11;type.y=mRNA;ID.y=AT1G05320.3;Name=AT1G05320.3;Note=None;full_name=character(0);computational_description=c("myosin heavy chain"%2c "embryonic smooth protein");locus=character(0);Parent=AT1G05320;gene=character(…
NC_003070.9	rtracklayer	sequence_feature	1555214	1555332	.	.	.	source.x=Liftoff;type.x=sequence_feature;ID.x=CP096024_40_13;spacers=3;chromosome=CP096024;DRwidth=13;duplication=1;GC-content=41.1764705882353;DR.cons.seq=CAGAGCTTGAAGA;source.y=Araport11;type.y=CDS;ID.y=AT1G05320:CDS:2.2;Name=AT1G05320:CDS:2.2;Note=None;full_name=character(0);computational_description=c("myosin heavy chain"%2c "embryonic smooth protein");locus=character(0);Parent=AT1G05320.3;ge…
NC_003070.9	rtracklayer	sequence_feature	1555214	1555332	.	.	.	source.x=Liftoff;type.x=sequence_feature;ID.x=CP096024_40_13;spacers=3;chromosome=CP096024;DRwidth=13;duplication=1;GC-content=41.1764705882353;DR.cons.seq=CAGAGCTTGAAGA;source.y=Araport11;type.y=exon;ID.y=AT1G05320:exon:13;Name=AT1G05320:exon:13;Note=None;full_name=character(0);computational_description=c("myosin heavy chain"%2c "embryonic smooth protein");locus=character(0);Parent=AT1G05320.3;g…
NC_003070.9	rtracklayer	sequence_feature	1555214	1555332	.	.	.	source.x=Liftoff;type.x=sequence_feature;ID.x=CP096024_40_13;spacers=3;chromosome=CP096024;DRwidth=13;duplication=1;GC-content=41.1764705882353;DR.cons.seq=CAGAGCTTGAAGA;source.y=Araport11;type.y=protein;ID.y=AT1G05320.3-Protein;Name=AT1G05320.3;Note=character(0);full_name=character(0);computational_description=character(0);locus=character(0);Parent=character(0);gene=character(0);curator_summary=…
NC_003070.9	rtracklayer	sequence_feature	1555214	1555332	.	.	.	source.x=Liftoff;type.x=sequence_feature;ID.x=CP096024_40_13;spacers=3;chromosome=CP096024;DRwidth=13;duplication=1;GC-content=41.1764705882353;DR.cons.seq=CAGAGCTTGAAGA;source.y=Araport11;type.y=mRNA;ID.y=AT1G05320.4;Name=AT1G05320.4;Note=None;full_name=character(0);computational_description=c("myosin heavy chain"%2c "embryonic smooth protein");locus=character(0);Parent=AT1G05320;gene=character(…
NC_003070.9	rtracklayer	sequence_feature	1555214	1555332	.	.	.	source.x=Liftoff;type.x=sequence_feature;ID.x=CP096024_40_13;spacers=3;chromosome=CP096024;DRwidth=13;duplication=1;GC-content=41.1764705882353;DR.cons.seq=CAGAGCTTGAAGA;source.y=Araport11;type.y=CDS;ID.y=AT1G05320:CDS:2.1;Name=AT1G05320:CDS:2.1;Note=None;full_name=character(0);computational_description=c("myosin heavy chain"%2c "embryonic smooth protein");locus=character(0);Parent=AT1G05320.4;ge…
NC_003070.9	rtracklayer	sequence_feature	1555214	1555332	.	.	.	source.x=Liftoff;type.x=sequence_feature;ID.x=CP096024_40_13;spacers=3;chromosome=CP096024;DRwidth=13;duplication=1;GC-content=41.1764705882353;DR.cons.seq=CAGAGCTTGAAGA;source.y=Araport11;type.y=exon;ID.y=AT1G05320:exon:13;Name=AT1G05320:exon:13;Note=None;full_name=character(0);computational_description=c("myosin heavy chain"%2c "embryonic smooth protein");locus=character(0);Parent=AT1G05320.4;g…
NC_003070.9	rtracklayer	sequence_feature	1555214	1555332	.	.	.	source.x=Liftoff;type.x=sequence_feature;ID.x=CP096024_40_13;spacers=3;chromosome=CP096024;DRwidth=13;duplication=1;GC-content=41.1764705882353;DR.cons.seq=CAGAGCTTGAAGA;source.y=Araport11;type.y=protein;ID.y=AT1G05320.4-Protein;Name=AT1G05320.4;Note=character(0);full_name=character(0);computational_description=character(0);locus=character(0);Parent=character(0);gene=character(0);curator_summary=…
NC_003070.9	rtracklayer	sequence_feature	1555214	1555332	.	.	.	source.x=Liftoff;type.x=sequence_feature;ID.x=CP096024_40_13;spacers=3;chromosome=CP096024;DRwidth=13;duplication=1;GC-content=41.1764705882353;DR.cons.seq=CAGAGCTTGAAGA;source.y=Araport11;type.y=mRNA;ID.y=AT1G05320.5;Name=AT1G05320.5;Note=None;full_name=character(0);computational_description=c("myosin heavy chain"%2c "embryonic smooth protein");locus=character(0);Parent=AT1G05320;gene=character(…
NC_003070.9	rtracklayer	sequence_feature	1555214	1555332	.	.	.	source.x=Liftoff;type.x=sequence_feature;ID.x=CP096024_40_13;spacers=3;chromosome=CP096024;DRwidth=13;duplication=1;GC-content=41.1764705882353;DR.cons.seq=CAGAGCTTGAAGA;source.y=Araport11;type.y=CDS;ID.y=AT1G05320:CDS:2.5;Name=AT1G05320:CDS:2.5;Note=None;full_name=character(0);computational_description=c("myosin heavy chain"%2c "embryonic smooth protein");locus=character(0);Parent=AT1G05320.5;ge…
NC_003070.9	rtracklayer	sequence_feature	1555214	1555332	.	.	.	source.x=Liftoff;type.x=sequence_feature;ID.x=CP096024_40_13;spacers=3;chromosome=CP096024;DRwidth=13;duplication=1;GC-content=41.1764705882353;DR.cons.seq=CAGAGCTTGAAGA;source.y=Araport11;type.y=exon;ID.y=AT1G05320:exon:13;Name=AT1G05320:exon:13;Note=None;full_name=character(0);computational_description=c("myosin heavy chain"%2c "embryonic smooth protein");locus=character(0);Parent=AT1G05320.5;g…
NC_003070.9	rtracklayer	sequence_feature	1555214	1555332	.	.	.	source.x=Liftoff;type.x=sequence_feature;ID.x=CP096024_40_13;spacers=3;chromosome=CP096024;DRwidth=13;duplication=1;GC-content=41.1764705882353;DR.cons.seq=CAGAGCTTGAAGA;source.y=Araport11;type.y=protein;ID.y=AT1G05320.5-Protein;Name=AT1G05320.5;Note=character(0);full_name=character(0);computational_description=character(0);locus=character(0);Parent=character(0);gene=character(0);curator_summary=…
NC_003070.9	rtracklayer	sequence_feature	1555214	1555332	.	.	.	source.x=Liftoff;type.x=sequence_feature;ID.x=CP096024_40_13;spacers=3;chromosome=CP096024;DRwidth=13;duplication=1;GC-content=41.1764705882353;DR.cons.seq=CAGAGCTTGAAGA;source.y=Araport11;type.y=mRNA;ID.y=AT1G05320.6;Name=AT1G05320.6;Note=None;full_name=character(0);computational_description=c("myosin heavy chain"%2c "embryonic smooth protein");locus=character(0);Parent=AT1G05320;gene=character(…
NC_003070.9	rtracklayer	sequence_feature	1555214	1555332	.	.	.	source.x=Liftoff;type.x=sequence_feature;ID.x=CP096024_40_13;spacers=3;chromosome=CP096024;DRwidth=13;duplication=1;GC-content=41.1764705882353;DR.cons.seq=CAGAGCTTGAAGA;source.y=Araport11;type.y=CDS;ID.y=AT1G05320:CDS:2.4;Name=AT1G05320:CDS:2.4;Note=None;full_name=character(0);computational_description=c("myosin heavy chain"%2c "embryonic smooth protein");locus=character(0);Parent=AT1G05320.6;ge…
NC_003070.9	rtracklayer	sequence_feature	1555214	1555332	.	.	.	source.x=Liftoff;type.x=sequence_feature;ID.x=CP096024_40_13;spacers=3;chromosome=CP096024;DRwidth=13;duplication=1;GC-content=41.1764705882353;DR.cons.seq=CAGAGCTTGAAGA;source.y=Araport11;type.y=exon;ID.y=AT1G05320:exon:13;Name=AT1G05320:exon:13;Note=None;full_name=character(0);computational_description=c("myosin heavy chain"%2c "embryonic smooth protein");locus=character(0);Parent=AT1G05320.6;g…
NC_003070.9	rtracklayer	sequence_feature	1555214	1555332	.	.	.	source.x=Liftoff;type.x=sequence_feature;ID.x=CP096024_40_13;spacers=3;chromosome=CP096024;DRwidth=13;duplication=1;GC-content=41.1764705882353;DR.cons.seq=CAGAGCTTGAAGA;source.y=Araport11;type.y=protein;ID.y=AT1G05320.6-Protein;Name=AT1G05320.6;Note=character(0);full_name=character(0);computational_description=character(0);locus=character(0);Parent=character(0);gene=character(0);curator_summary=…
NC_003070.9	rtracklayer	sequence_feature	1555214	1555332	.	.	.	source.x=Liftoff;type.x=sequence_feature;ID.x=CP096024_40_13;spacers=3;chromosome=CP096024;DRwidth=13;duplication=1;GC-content=41.1764705882353;DR.cons.seq=CAGAGCTTGAAGA;source.y=Araport11;type.y=mRNA;ID.y=AT1G05320.7;Name=AT1G05320.7;Note=None;full_name=character(0);computational_description=c("myosin heavy chain"%2c "embryonic smooth protein");locus=character(0);Parent=AT1G05320;gene=character(…
NC_003070.9	rtracklayer	sequence_feature	1555214	1555332	.	.	.	source.x=Liftoff;type.x=sequence_feature;ID.x=CP096024_40_13;spacers=3;chromosome=CP096024;DRwidth=13;duplication=1;GC-content=41.1764705882353;DR.cons.seq=CAGAGCTTGAAGA;source.y=Araport11;type.y=CDS;ID.y=AT1G05320:CDS:2.6;Name=AT1G05320:CDS:2.6;Note=None;full_name=character(0);computational_description=c("myosin heavy chain"%2c "embryonic smooth protein");locus=character(0);Parent=AT1G05320.7;ge…
NC_003070.9	rtracklayer	sequence_feature	1555214	1555332	.	.	.	source.x=Liftoff;type.x=sequence_feature;ID.x=CP096024_40_13;spacers=3;chromosome=CP096024;DRwidth=13;duplication=1;GC-content=41.1764705882353;DR.cons.seq=CAGAGCTTGAAGA;source.y=Araport11;type.y=exon;ID.y=AT1G05320:exon:13;Name=AT1G05320:exon:13;Note=None;full_name=character(0);computational_description=c("myosin heavy chain"%2c "embryonic smooth protein");locus=character(0);Parent=AT1G05320.7;g…
NC_003070.9	rtracklayer	sequence_feature	1555214	1555332	.	.	.	source.x=Liftoff;type.x=sequence_feature;ID.x=CP096024_40_13;spacers=3;chromosome=CP096024;DRwidth=13;duplication=1;GC-content=41.1764705882353;DR.cons.seq=CAGAGCTTGAAGA;source.y=Araport11;type.y=protein;ID.y=AT1G05320.7-Protein;Name=AT1G05320.7;Note=character(0);full_name=character(0);computational_description=character(0);locus=character(0);Parent=character(0);gene=character(0);curator_summary=…
NC_003070.9	rtracklayer	sequence_feature	1555214	1555332	.	.	.	source.x=Liftoff;type.x=sequence_feature;ID.x=CP096024_40_13;spacers=3;chromosome=CP096024;DRwidth=13;duplication=1;GC-content=41.1764705882353;DR.cons.seq=CAGAGCTTGAAGA;source.y=Araport11;type.y=mRNA;ID.y=AT1G05320.8;Name=AT1G05320.8;Note=None;full_name=character(0);computational_description=c("myosin heavy chain"%2c "embryonic smooth protein");locus=character(0);Parent=AT1G05320;gene=character(…
NC_003070.9	rtracklayer	sequence_feature	1555214	1555332	.	.	.	source.x=Liftoff;type.x=sequence_feature;ID.x=CP096024_40_13;spacers=3;chromosome=CP096024;DRwidth=13;duplication=1;GC-content=41.1764705882353;DR.cons.seq=CAGAGCTTGAAGA;source.y=Araport11;type.y=CDS;ID.y=AT1G05320:CDS:2.7;Name=AT1G05320:CDS:2.7;Note=None;full_name=character(0);computational_description=c("myosin heavy chain"%2c "embryonic smooth protein");locus=character(0);Parent=AT1G05320.8;ge…
NC_003070.9	rtracklayer	sequence_feature	1555214	1555332	.	.	.	source.x=Liftoff;type.x=sequence_feature;ID.x=CP096024_40_13;spacers=3;chromosome=CP096024;DRwidth=13;duplication=1;GC-content=41.1764705882353;DR.cons.seq=CAGAGCTTGAAGA;source.y=Araport11;type.y=exon;ID.y=AT1G05320:exon:13;Name=AT1G05320:exon:13;Note=None;full_name=character(0);computational_description=c("myosin heavy chain"%2c "embryonic smooth protein");locus=character(0);Parent=AT1G05320.8;g…
NC_003070.9	rtracklayer	sequence_feature	1555214	1555332	.	.	.	source.x=Liftoff;type.x=sequence_feature;ID.x=CP096024_40_13;spacers=3;chromosome=CP096024;DRwidth=13;duplication=1;GC-content=41.1764705882353;DR.cons.seq=CAGAGCTTGAAGA;source.y=Araport11;type.y=protein;ID.y=AT1G05320.8-Protein;Name=AT1G05320.8;Note=character(0);full_name=character(0);computational_description=character(0);locus=character(0);Parent=character(0);gene=character(0);curator_summary=…
NC_003070.9	rtracklayer	sequence_feature	1555214	1555332	.	.	.	source.x=Liftoff;type.x=sequence_feature;ID.x=CP096024_40_13;spacers=3;chromosome=CP096024;DRwidth=13;duplication=1;GC-content=41.1764705882353;DR.cons.seq=CAGAGCTTGAAGA;source.y=Araport11;type.y=mRNA;ID.y=AT1G05320.9;Name=AT1G05320.9;Note=None;full_name=character(0);computational_description=c("myosin heavy chain"%2c "embryonic smooth protein");locus=character(0);Parent=AT1G05320;gene=character(…
NC_003070.9	rtracklayer	sequence_feature	1555214	1555332	.	.	.	source.x=Liftoff;type.x=sequence_feature;ID.x=CP096024_40_13;spacers=3;chromosome=CP096024;DRwidth=13;duplication=1;GC-content=41.1764705882353;DR.cons.seq=CAGAGCTTGAAGA;source.y=Araport11;type.y=CDS;ID.y=AT1G05320:CDS:2.8;Name=AT1G05320:CDS:2.8;Note=None;full_name=character(0);computational_description=c("myosin heavy chain"%2c "embryonic smooth protein");locus=character(0);Parent=AT1G05320.9;ge…
NC_003070.9	rtracklayer	sequence_feature	1555214	1555332	.	.	.	source.x=Liftoff;type.x=sequence_feature;ID.x=CP096024_40_13;spacers=3;chromosome=CP096024;DRwidth=13;duplication=1;GC-content=41.1764705882353;DR.cons.seq=CAGAGCTTGAAGA;source.y=Araport11;type.y=exon;ID.y=AT1G05320:exon:13;Name=AT1G05320:exon:13;Note=None;full_name=character(0);computational_description=c("myosin heavy chain"%2c "embryonic smooth protein");locus=character(0);Parent=AT1G05320.9;g…
NC_003070.9	rtracklayer	sequence_feature	1555214	1555332	.	.	.	source.x=Liftoff;type.x=sequence_feature;ID.x=CP096024_40_13;spacers=3;chromosome=CP096024;DRwidth=13;duplication=1;GC-content=41.1764705882353;DR.cons.seq=CAGAGCTTGAAGA;source.y=Araport11;type.y=protein;ID.y=AT1G05320.9-Protein;Name=AT1G05320.9;Note=character(0);full_name=character(0);computational_description=character(0);locus=character(0);Parent=character(0);gene=character(0);curator_summary=…
NC_003070.9	rtracklayer	sequence_feature	1689436	1689517	.	.	.	source.x=Liftoff;type.x=sequence_feature;ID.x=CP096024_45_13;spacers=2;chromosome=CP096024;DRwidth=13;duplication=1;GC-content=48.780487804878;DR.cons.seq=CTGTCTCTCCATT;source.y=Araport11;type.y=gene;ID.y=AT1G05640;Name=AT1G05640;Note=character(0);full_name=character(0);computational_description=character(0);locus=2031948;locus_type=protein_coding;Parent=character(0);gene=character(0);curator_sum…
NC_003070.9	rtracklayer	sequence_feature	1689436	1689517	.	.	.	source.x=Liftoff;type.x=sequence_feature;ID.x=CP096024_45_13;spacers=2;chromosome=CP096024;DRwidth=13;duplication=1;GC-content=48.780487804878;DR.cons.seq=CTGTCTCTCCATT;source.y=Araport11;type.y=mRNA;ID.y=AT1G05640.1;Name=AT1G05640.1;Note=Ankyrin repeat family protein;full_name=character(0);computational_description=Ankyrin repeat family protein;locus=character(0);Parent=AT1G05640;gene=character(…
NC_003070.9	rtracklayer	sequence_feature	1689436	1689517	.	.	.	source.x=Liftoff;type.x=sequence_feature;ID.x=CP096024_45_13;spacers=2;chromosome=CP096024;DRwidth=13;duplication=1;GC-content=48.780487804878;DR.cons.seq=CTGTCTCTCCATT;source.y=Araport11;type.y=CDS;ID.y=AT1G05640:CDS:1;Name=AT1G05640:CDS:1;Note=Ankyrin repeat family protein;full_name=character(0);computational_description=Ankyrin repeat family protein;locus=character(0);Parent=AT1G05640.1;gene=c…
NC_003070.9	rtracklayer	sequence_feature	1689436	1689517	.	.	.	source.x=Liftoff;type.x=sequence_feature;ID.x=CP096024_45_13;spacers=2;chromosome=CP096024;DRwidth=13;duplication=1;GC-content=48.780487804878;DR.cons.seq=CTGTCTCTCCATT;source.y=Araport11;type.y=exon;ID.y=AT1G05640:exon:1;Name=AT1G05640:exon:1;Note=Ankyrin repeat family protein;full_name=character(0);computational_description=Ankyrin repeat family protein;locus=character(0);Parent=AT1G05640.1;gen…
NC_003070.9	rtracklayer	sequence_feature	1689436	1689517	.	.	.	source.x=Liftoff;type.x=sequence_feature;ID.x=CP096024_45_13;spacers=2;chromosome=CP096024;DRwidth=13;duplication=1;GC-content=48.780487804878;DR.cons.seq=CTGTCTCTCCATT;source.y=Araport11;type.y=five_prime_UTR;ID.y=AT1G05640:five_prime_UTR:1;Name=AT1G05640:five_prime_UTR:1;Note=Ankyrin repeat family protein;full_name=character(0);computational_description=Ankyrin repeat family protein;locus=chara…
NC_003070.9	rtracklayer	sequence_feature	1689436	1689517	.	.	.	source.x=Liftoff;type.x=sequence_feature;ID.x=CP096024_45_13;spacers=2;chromosome=CP096024;DRwidth=13;duplication=1;GC-content=48.780487804878;DR.cons.seq=CTGTCTCTCCATT;source.y=Araport11;type.y=protein;ID.y=AT1G05640.1-Protein;Name=AT1G05640.1;Note=character(0);full_name=character(0);computational_description=character(0);locus=character(0);Parent=character(0);gene=character(0);curator_summary=c…
NC_003070.9	rtracklayer	sequence_feature	1696044	1696099	.	.	.	source.x=Liftoff;type.x=sequence_feature;ID.x=CP096024_97_11;spacers=2;chromosome=CP096024;DRwidth=11;duplication=1;GC-content=26.7857142857143;DR.cons.seq=AACTGATTTTG;source.y=Araport11;type.y=gene;ID.y=AT1G05660;Name=AT1G05660;Note=character(0);full_name=character(0);computational_description=character(0);locus=2031963;locus_type=protein_coding;Parent=character(0);gene=character(0);curator_summ…
NC_003070.9	rtracklayer	sequence_feature	1696044	1696099	.	.	.	source.x=Liftoff;type.x=sequence_feature;ID.x=CP096024_97_11;spacers=2;chromosome=CP096024;DRwidth=11;duplication=1;GC-content=26.7857142857143;DR.cons.seq=AACTGATTTTG;source.y=Araport11;type.y=mRNA;ID.y=AT1G05660.1;Name=AT1G05660.1;Note=Pectin lyase-like superfamily protein;full_name=character(0);computational_description=Pectin lyase-like superfamily protein;locus=character(0);Parent=AT1G05660;…
NC_003070.9	rtracklayer	sequence_feature	1696044	1696099	.	.	.	source.x=Liftoff;type.x=sequence_feature;ID.x=CP096024_97_11;spacers=2;chromosome=CP096024;DRwidth=11;duplication=1;GC-content=26.7857142857143;DR.cons.seq=AACTGATTTTG;source.y=Araport11;type.y=CDS;ID.y=AT1G05660:CDS:1;Name=AT1G05660:CDS:1;Note=Pectin lyase-like superfamily protein;full_name=character(0);computational_description=Pectin lyase-like superfamily protein;locus=character(0);Parent=AT1…
NC_003070.9	rtracklayer	sequence_feature	1696044	1696099	.	.	.	source.x=Liftoff;type.x=sequence_feature;ID.x=CP096024_97_11;spacers=2;chromosome=CP096024;DRwidth=11;duplication=1;GC-content=26.7857142857143;DR.cons.seq=AACTGATTTTG;source.y=Araport11;type.y=exon;ID.y=AT1G05660:exon:1;Name=AT1G05660:exon:1;Note=Pectin lyase-like superfamily protein;full_name=character(0);computational_description=Pectin lyase-like superfamily protein;locus=character(0);Parent=…
NC_003070.9	rtracklayer	sequence_feature	1696044	1696099	.	.	.	source.x=Liftoff;type.x=sequence_feature;ID.x=CP096024_97_11;spacers=2;chromosome=CP096024;DRwidth=11;duplication=1;GC-content=26.7857142857143;DR.cons.seq=AACTGATTTTG;source.y=Araport11;type.y=five_prime_UTR;ID.y=AT1G05660:five_prime_UTR:1;Name=AT1G05660:five_prime_UTR:1;Note=Pectin lyase-like superfamily protein;full_name=character(0);computational_description=Pectin lyase-like superfamily prot…
NC_003070.9	rtracklayer	sequence_feature	1696044	1696099	.	.	.	source.x=Liftoff;type.x=sequence_feature;ID.x=CP096024_97_11;spacers=2;chromosome=CP096024;DRwidth=11;duplication=1;GC-content=26.7857142857143;DR.cons.seq=AACTGATTTTG;source.y=Araport11;type.y=protein;ID.y=AT1G05660.1-Protein;Name=AT1G05660.1;Note=character(0);full_name=character(0);computational_description=character(0);locus=character(0);Parent=character(0);gene=character(0);curator_summary=ch…
NC_003070.9	rtracklayer	sequence_feature	1993750	1993826	.	.	.	source.x=Liftoff;type.x=sequence_feature;ID.x=CP096024_113_12;spacers=2;chromosome=CP096024;DRwidth=12;duplication=1;GC-content=29.8701298701299;DR.cons.seq=TTGATGTGATAT;source.y=Araport11;type.y=gene;ID.y=AT1G06510;Name=AT1G06510;Note=character(0);full_name=character(0);computational_description=character(0);locus=2009135;locus_type=protein_coding;Parent=character(0);gene=character(0);curator_su…
NC_003070.9	rtracklayer	sequence_feature	1993750	1993826	.	.	.	source.x=Liftoff;type.x=sequence_feature;ID.x=CP096024_113_12;spacers=2;chromosome=CP096024;DRwidth=12;duplication=1;GC-content=29.8701298701299;DR.cons.seq=TTGATGTGATAT;source.y=Araport11;type.y=mRNA;ID.y=AT1G06510.1;Name=AT1G06510.1;Note=None;full_name=character(0);computational_description=forkhead-associated domain protein;locus=character(0);Parent=AT1G06510;gene=character(0);curator_summary=…
NC_003070.9	rtracklayer	sequence_feature	1993750	1993826	.	.	.	source.x=Liftoff;type.x=sequence_feature;ID.x=CP096024_113_12;spacers=2;chromosome=CP096024;DRwidth=12;duplication=1;GC-content=29.8701298701299;DR.cons.seq=TTGATGTGATAT;source.y=Araport11;type.y=exon;ID.y=AT1G06510:exon:4;Name=AT1G06510:exon:4;Note=None;full_name=character(0);computational_description=forkhead-associated domain protein;locus=character(0);Parent=AT1G06510.1;gene=character(0);cura…
NC_003070.9	rtracklayer	sequence_feature	1993750	1993826	.	.	.	source.x=Liftoff;type.x=sequence_feature;ID.x=CP096024_113_12;spacers=2;chromosome=CP096024;DRwidth=12;duplication=1;GC-content=29.8701298701299;DR.cons.seq=TTGATGTGATAT;source.y=Araport11;type.y=three_prime_UTR;ID.y=AT1G06510:three_prime_UTR:1;Name=AT1G06510:three_prime_UTR:1;Note=None;full_name=character(0);computational_description=forkhead-associated domain protein;locus=character(0);Parent=A…
NC_003070.9	rtracklayer	sequence_feature	1993750	1993827	.	.	.	source.x=Liftoff;type.x=sequence_feature;ID.x=CP096024_51_13;spacers=2;chromosome=CP096024;DRwidth=13;duplication=1;GC-content=30.7692307692308;DR.cons.seq=TTGATGTGATATG;source.y=Araport11;type.y=gene;ID.y=AT1G06510;Name=AT1G06510;Note=character(0);full_name=character(0);computational_description=character(0);locus=2009135;locus_type=protein_coding;Parent=character(0);gene=character(0);curator_su…
NC_003070.9	rtracklayer	sequence_feature	1993750	1993827	.	.	.	source.x=Liftoff;type.x=sequence_feature;ID.x=CP096024_51_13;spacers=2;chromosome=CP096024;DRwidth=13;duplication=1;GC-content=30.7692307692308;DR.cons.seq=TTGATGTGATATG;source.y=Araport11;type.y=mRNA;ID.y=AT1G06510.1;Name=AT1G06510.1;Note=None;full_name=character(0);computational_description=forkhead-associated domain protein;locus=character(0);Parent=AT1G06510;gene=character(0);curator_summary=…
NC_003070.9	rtracklayer	sequence_feature	1993750	1993827	.	.	.	source.x=Liftoff;type.x=sequence_feature;ID.x=CP096024_51_13;spacers=2;chromosome=CP096024;DRwidth=13;duplication=1;GC-content=30.7692307692308;DR.cons.seq=TTGATGTGATATG;source.y=Araport11;type.y=exon;ID.y=AT1G06510:exon:4;Name=AT1G06510:exon:4;Note=None;full_name=character(0);computational_description=forkhead-associated domain protein;locus=character(0);Parent=AT1G06510.1;gene=character(0);cura…
NC_003070.9	rtracklayer	sequence_feature	1993750	1993827	.	.	.	source.x=Liftoff;type.x=sequence_feature;ID.x=CP096024_51_13;spacers=2;chromosome=CP096024;DRwidth=13;duplication=1;GC-content=30.7692307692308;DR.cons.seq=TTGATGTGATATG;source.y=Araport11;type.y=three_prime_UTR;ID.y=AT1G06510:three_prime_UTR:1;Name=AT1G06510:three_prime_UTR:1;Note=None;full_name=character(0);computational_description=forkhead-associated domain protein;locus=character(0);Parent=A…
NC_003070.9	rtracklayer	sequence_feature	2234847	2234915	.	.	.	source.x=Liftoff;type.x=sequence_feature;ID.x=CP096024_124_11;spacers=2;chromosome=CP096024;DRwidth=11;duplication=60;GC-content=21.7391304347826;DR.cons.seq=TATAACGATGA;source.y=Araport11;type.y=transposable_element;ID.y=AT1TE07300;Name=AT1TE07300;Note=character(0);full_name=character(0);computational_description=character(0);locus=character(0);Parent=character(0);gene=character(0);curator_summa…
NC_003070.9	rtracklayer	sequence_feature	2234847	2234915	.	.	.	source.x=Liftoff;type.x=sequence_feature;ID.x=CP096024_124_11;spacers=2;chromosome=CP096024;DRwidth=11;duplication=60;GC-content=21.7391304347826;DR.cons.seq=TATAACGATGA;source.y=Araport11;type.y=transposon_fragment;ID.y=AT1TE07300:transposon_fragment:2;Name=AT1TE07300:transposon_fragment:2;Note=character(0);full_name=character(0);computational_description=character(0);locus=character(0);Parent=A…
NC_003070.9	rtracklayer	sequence_feature	2306009	2306078	.	.	.	source.x=Liftoff;type.x=sequence_feature;ID.x=CP096024_128_11;spacers=2;chromosome=CP096024;DRwidth=11;duplication=1;GC-content=40;DR.cons.seq=AACCCTAAATT;source.y=Araport11;type.y=gene;ID.y=AT1G07510;Name=AT1G07510;Note=FTSH protease 10;full_name=FTSH protease 10;computational_description=FTSH protease 10;locus=2025052;locus_type=protein_coding;Parent=character(0);gene=character(0);curator_summa…
NC_003070.9	rtracklayer	sequence_feature	2306009	2306078	.	.	.	source.x=Liftoff;type.x=sequence_feature;ID.x=CP096024_128_11;spacers=2;chromosome=CP096024;DRwidth=11;duplication=1;GC-content=40;DR.cons.seq=AACCCTAAATT;source.y=Araport11;type.y=mRNA;ID.y=AT1G07510.1;Name=AT1G07510.1;Note=FTSH protease 10;full_name=FTSH protease 10;computational_description=FTSH protease 10;locus=character(0);Parent=AT1G07510;gene=c("2025051"%2c "UniProt%3dQ8VZI8");curator_sum…
NC_003070.9	rtracklayer	sequence_feature	2306009	2306078	.	.	.	source.x=Liftoff;type.x=sequence_feature;ID.x=CP096024_128_11;spacers=2;chromosome=CP096024;DRwidth=11;duplication=1;GC-content=40;DR.cons.seq=AACCCTAAATT;source.y=Araport11;type.y=CDS;ID.y=AT1G07510:CDS:2;Name=ftsh10:CDS:2;Note=FTSH protease 10;full_name=character(0);computational_description=FTSH protease 10;locus=character(0);Parent=AT1G07510.1;gene=character(0);curator_summary=encodes an FtsH…
NC_003070.9	rtracklayer	sequence_feature	2306009	2306078	.	.	.	source.x=Liftoff;type.x=sequence_feature;ID.x=CP096024_128_11;spacers=2;chromosome=CP096024;DRwidth=11;duplication=1;GC-content=40;DR.cons.seq=AACCCTAAATT;source.y=Araport11;type.y=exon;ID.y=AT1G07510:exon:2;Name=AT1G07510:exon:2;Note=FTSH protease 10;full_name=character(0);computational_description=FTSH protease 10;locus=character(0);Parent=AT1G07510.1;gene=character(0);curator_summary=encodes a…
NC_003070.9	rtracklayer	sequence_feature	2306009	2306078	.	.	.	source.x=Liftoff;type.x=sequence_feature;ID.x=CP096024_128_11;spacers=2;chromosome=CP096024;DRwidth=11;duplication=1;GC-content=40;DR.cons.seq=AACCCTAAATT;source.y=Araport11;type.y=protein;ID.y=AT1G07510.1-Protein;Name=AT1G07510.1;Note=character(0);full_name=character(0);computational_description=character(0);locus=character(0);Parent=character(0);gene=character(0);curator_summary=character(0);Db…
NC_003070.9	rtracklayer	sequence_feature	2306009	2306078	.	.	.	source.x=Liftoff;type.x=sequence_feature;ID.x=CP096024_128_11;spacers=2;chromosome=CP096024;DRwidth=11;duplication=1;GC-content=40;DR.cons.seq=AACCCTAAATT;source.y=rtracklayer;type.y=intron;Note=.;Parent=.;Dbxref=.;Alias=.;POL=0.3;id=AT1G07510.1-2;meta=AT1G07510.1-2 | 1624-1718 |Chr1:2306058-2306152 FORWARD LENGTH%3d95;ingene_coords=1624-1718;chr_coords=2306058-2306152;
NC_003070.9	rtracklayer	sequence_feature	2328075	2328148	.	.	.	source.x=Liftoff;type.x=sequence_feature;ID.x=CP096024_63_13;spacers=2;chromosome=CP096024;DRwidth=13;duplication=1;GC-content=39.1891891891892;DR.cons.seq=AACTGTTCGGTAA;source.y=Araport11;type.y=gene;ID.y=AT1G07560;Name=AT1G07560;Note=character(0);full_name=character(0);computational_description=character(0);locus=2024972;locus_type=protein_coding;Parent=character(0);gene=character(0);curator_su…
NC_003070.9	rtracklayer	sequence_feature	2328075	2328148	.	.	.	source.x=Liftoff;type.x=sequence_feature;ID.x=CP096024_63_13;spacers=2;chromosome=CP096024;DRwidth=13;duplication=1;GC-content=39.1891891891892;DR.cons.seq=AACTGTTCGGTAA;source.y=Araport11;type.y=mRNA;ID.y=AT1G07560.1;Name=AT1G07560.1;Note=Leucine-rich repeat protein kinase family protein;full_name=character(0);computational_description=Leucine-rich repeat protein kinase family protein;locus=char…
NC_003070.9	rtracklayer	sequence_feature	2328075	2328148	.	.	.	source.x=Liftoff;type.x=sequence_feature;ID.x=CP096024_63_13;spacers=2;chromosome=CP096024;DRwidth=13;duplication=1;GC-content=39.1891891891892;DR.cons.seq=AACTGTTCGGTAA;source.y=Araport11;type.y=CDS;ID.y=AT1G07560:CDS:2;Name=AT1G07560:CDS:2;Note=Leucine-rich repeat protein kinase family protein;full_name=character(0);computational_description=Leucine-rich repeat protein kinase family protein;loc…
NC_003070.9	rtracklayer	sequence_feature	2328075	2328148	.	.	.	source.x=Liftoff;type.x=sequence_feature;ID.x=CP096024_63_13;spacers=2;chromosome=CP096024;DRwidth=13;duplication=1;GC-content=39.1891891891892;DR.cons.seq=AACTGTTCGGTAA;source.y=Araport11;type.y=exon;ID.y=AT1G07560:exon:2;Name=AT1G07560:exon:2;Note=Leucine-rich repeat protein kinase family protein;full_name=character(0);computational_description=Leucine-rich repeat protein kinase family protein;…
NC_003070.9	rtracklayer	sequence_feature	2328075	2328148	.	.	.	source.x=Liftoff;type.x=sequence_feature;ID.x=CP096024_63_13;spacers=2;chromosome=CP096024;DRwidth=13;duplication=1;GC-content=39.1891891891892;DR.cons.seq=AACTGTTCGGTAA;source.y=Araport11;type.y=protein;ID.y=AT1G07560.1-Protein;Name=AT1G07560.1;Note=character(0);full_name=character(0);computational_description=character(0);locus=character(0);Parent=character(0);gene=character(0);curator_summary=…
NC_003070.9	rtracklayer	sequence_feature	2328075	2328148	.	.	.	source.x=Liftoff;type.x=sequence_feature;ID.x=CP096024_63_13;spacers=2;chromosome=CP096024;DRwidth=13;duplication=1;GC-content=39.1891891891892;DR.cons.seq=AACTGTTCGGTAA;source.y=rtracklayer;type.y=intron;Note=.;Parent=.;Dbxref=.;Alias=.;POL=0.878378378378378;id=AT1G07560.1-2;meta=AT1G07560.1-2 | 770-857 |Chr1:2328084-2328171 FORWARD LENGTH%3d88;ingene_coords=770-857;chr_coords=2328084-2328171;
NC_003070.9	rtracklayer	sequence_feature	2365793	2365892	.	.	.	source.x=Liftoff;type.x=sequence_feature;ID.x=CP096024_65_13;spacers=2;chromosome=CP096024;DRwidth=13;duplication=1;GC-content=30;DR.cons.seq=AACCTGTGAAATT;source.y=Araport11;type.y=gene;ID.y=AT1G07650;Name=AT1G07650;Note=Leucine-rich repeat transmembrane protein kinase;full_name=character(0);computational_description=Leucine-rich repeat transmembrane protein kinase;locus=2026585;locus_type=prote…
NC_003070.9	rtracklayer	sequence_feature	2365793	2365892	.	.	.	source.x=Liftoff;type.x=sequence_feature;ID.x=CP096024_65_13;spacers=2;chromosome=CP096024;DRwidth=13;duplication=1;GC-content=30;DR.cons.seq=AACCTGTGAAATT;source.y=Araport11;type.y=mRNA;ID.y=AT1G07650.1;Name=AT1G07650.1;Note=Leucine-rich repeat transmembrane protein kinase;full_name=character(0);computational_description=Leucine-rich repeat transmembrane protein kinase;locus=character(0);Parent=…
NC_003070.9	rtracklayer	sequence_feature	2365793	2365892	.	.	.	source.x=Liftoff;type.x=sequence_feature;ID.x=CP096024_65_13;spacers=2;chromosome=CP096024;DRwidth=13;duplication=1;GC-content=30;DR.cons.seq=AACCTGTGAAATT;source.y=Araport11;type.y=protein;ID.y=AT1G07650.1-Protein;Name=AT1G07650.1;Note=character(0);full_name=character(0);computational_description=character(0);locus=character(0);Parent=character(0);gene=character(0);curator_summary=character(0);D…
NC_003070.9	rtracklayer	sequence_feature	2365793	2365892	.	.	.	source.x=Liftoff;type.x=sequence_feature;ID.x=CP096024_65_13;spacers=2;chromosome=CP096024;DRwidth=13;duplication=1;GC-content=30;DR.cons.seq=AACCTGTGAAATT;source.y=Araport11;type.y=mRNA;ID.y=AT1G07650.2;Name=AT1G07650.2;Note=Leucine-rich repeat transmembrane protein kinase;full_name=character(0);computational_description=Leucine-rich repeat transmembrane protein kinase;locus=character(0);Parent=…
NC_003070.9	rtracklayer	sequence_feature	2365793	2365892	.	.	.	source.x=Liftoff;type.x=sequence_feature;ID.x=CP096024_65_13;spacers=2;chromosome=CP096024;DRwidth=13;duplication=1;GC-content=30;DR.cons.seq=AACCTGTGAAATT;source.y=Araport11;type.y=protein;ID.y=AT1G07650.2-Protein;Name=AT1G07650.2;Note=character(0);full_name=character(0);computational_description=character(0);locus=character(0);Parent=character(0);gene=character(0);curator_summary=character(0);D…
NC_003070.9	rtracklayer	sequence_feature	2365793	2365892	.	.	.	source.x=Liftoff;type.x=sequence_feature;ID.x=CP096024_65_13;spacers=2;chromosome=CP096024;DRwidth=13;duplication=1;GC-content=30;DR.cons.seq=AACCTGTGAAATT;source.y=Araport11;type.y=mRNA;ID.y=AT1G07650.3;Name=AT1G07650.3;Note=Leucine-rich repeat transmembrane protein kinase;full_name=character(0);computational_description=Leucine-rich repeat transmembrane protein kinase;locus=character(0);Parent=…
NC_003070.9	rtracklayer	sequence_feature	2365793	2365892	.	.	.	source.x=Liftoff;type.x=sequence_feature;ID.x=CP096024_65_13;spacers=2;chromosome=CP096024;DRwidth=13;duplication=1;GC-content=30;DR.cons.seq=AACCTGTGAAATT;source.y=Araport11;type.y=protein;ID.y=AT1G07650.3-Protein;Name=AT1G07650.3;Note=character(0);full_name=character(0);computational_description=character(0);locus=character(0);Parent=character(0);gene=character(0);curator_summary=character(0);D…
NC_003070.9	rtracklayer	sequence_feature	2365793	2365892	.	.	.	source.x=Liftoff;type.x=sequence_feature;ID.x=CP096024_65_13;spacers=2;chromosome=CP096024;DRwidth=13;duplication=1;GC-content=30;DR.cons.seq=AACCTGTGAAATT;source.y=rtracklayer;type.y=intron;Note=.;Parent=.;Dbxref=.;Alias=.;POL=1;id=AT1G07650.1-2;meta=AT1G07650.1-2 | 733-2045 |Chr1:2364692-2366004 REVERSE LENGTH%3d1313;ingene_coords=733-2045;chr_coords=2364692-2366004;
NC_003070.9	rtracklayer	sequence_feature	2365793	2365892	.	.	.	source.x=Liftoff;type.x=sequence_feature;ID.x=CP096024_65_13;spacers=2;chromosome=CP096024;DRwidth=13;duplication=1;GC-content=30;DR.cons.seq=AACCTGTGAAATT;source.y=rtracklayer;type.y=intron;Note=.;Parent=.;Dbxref=.;Alias=.;POL=1;id=AT1G07650.2-2;meta=AT1G07650.2-2 | 606-1900 |Chr1:2364710-2366004 REVERSE LENGTH%3d1295;ingene_coords=606-1900;chr_coords=2364710-2366004;
NC_003070.9	rtracklayer	sequence_feature	2365793	2365892	.	.	.	source.x=Liftoff;type.x=sequence_feature;ID.x=CP096024_65_13;spacers=2;chromosome=CP096024;DRwidth=13;duplication=1;GC-content=30;DR.cons.seq=AACCTGTGAAATT;source.y=rtracklayer;type.y=intron;Note=.;Parent=.;Dbxref=.;Alias=.;POL=1;id=AT1G07650.3-2;meta=AT1G07650.3-2 | 606-1918 |Chr1:2364692-2366004 REVERSE LENGTH%3d1313;ingene_coords=606-1918;chr_coords=2364692-2366004;
NC_003070.9	rtracklayer	sequence_feature	2476116	2476205	.	.	.	source.x=Liftoff;type.x=sequence_feature;ID.x=CP096024_132_12;spacers=3;chromosome=CP096024;DRwidth=12;duplication=1;GC-content=26.6666666666667;DR.cons.seq=TTTTAAGTGAAA;source.y=Araport11;type.y=gene;ID.y=AT1G07985;Name=AT1G07985;Note=character(0);full_name=character(0);computational_description=character(0);locus=character(0);locus_type=protein_coding;Parent=character(0);gene=character(0);curat…
NC_003070.9	rtracklayer	sequence_feature	2476116	2476205	.	.	.	source.x=Liftoff;type.x=sequence_feature;ID.x=CP096024_132_12;spacers=3;chromosome=CP096024;DRwidth=12;duplication=1;GC-content=26.6666666666667;DR.cons.seq=TTTTAAGTGAAA;source.y=Araport11;type.y=mRNA;ID.y=AT1G07985.1;Name=AT1G07985.1;Note=Expressed protein;full_name=character(0);computational_description=Expressed protein;locus=character(0);Parent=AT1G07985;gene=character(0);curator_summary=Prot…
NC_003070.9	rtracklayer	sequence_feature	2476116	2476205	.	.	.	source.x=Liftoff;type.x=sequence_feature;ID.x=CP096024_132_12;spacers=3;chromosome=CP096024;DRwidth=12;duplication=1;GC-content=26.6666666666667;DR.cons.seq=TTTTAAGTGAAA;source.y=Araport11;type.y=exon;ID.y=AT1G07985:exon:1;Name=AT1G07985:exon:1;Note=Expressed protein;full_name=character(0);computational_description=Expressed protein;locus=character(0);Parent=AT1G07985.1;gene=character(0);curator_…
NC_003070.9	rtracklayer	sequence_feature	2476116	2476205	.	.	.	source.x=Liftoff;type.x=sequence_feature;ID.x=CP096024_132_12;spacers=3;chromosome=CP096024;DRwidth=12;duplication=1;GC-content=26.6666666666667;DR.cons.seq=TTTTAAGTGAAA;source.y=Araport11;type.y=three_prime_UTR;ID.y=AT1G07985:three_prime_UTR:1;Name=AT1G07985:three_prime_UTR:1;Note=Expressed protein;full_name=character(0);computational_description=Expressed protein;locus=character(0);Parent=AT1G0…
NC_003070.9	rtracklayer	sequence_feature	2540385	2540445	.	.	.	source.x=Liftoff;type.x=sequence_feature;ID.x=CP096024_67_13;spacers=2;chromosome=CP096024;DRwidth=13;duplication=1;GC-content=34.4262295081967;DR.cons.seq=ATATCCCAACTAT;source.y=Araport11;type.y=gene;ID.y=AT1G08125;Name=AT1G08125;Note=character(0);full_name=character(0);computational_description=character(0);locus=1006230779;locus_type=protein_coding;Parent=character(0);gene=character(0);curator…
NC_003070.9	rtracklayer	sequence_feature	2540385	2540445	.	.	.	source.x=Liftoff;type.x=sequence_feature;ID.x=CP096024_67_13;spacers=2;chromosome=CP096024;DRwidth=13;duplication=1;GC-content=34.4262295081967;DR.cons.seq=ATATCCCAACTAT;source.y=Araport11;type.y=mRNA;ID.y=AT1G08125.1;Name=AT1G08125.1;Note=S-adenosyl-L-methionine-dependent methyltransferases superfamily protein;full_name=character(0);computational_description=S-adenosyl-L-methionine-dependent met…
NC_003070.9	rtracklayer	sequence_feature	2540385	2540445	.	.	.	source.x=Liftoff;type.x=sequence_feature;ID.x=CP096024_67_13;spacers=2;chromosome=CP096024;DRwidth=13;duplication=1;GC-content=34.4262295081967;DR.cons.seq=ATATCCCAACTAT;source.y=Araport11;type.y=CDS;ID.y=AT1G08125:CDS:12.2;Name=AT1G08125:CDS:12.2;Note=S-adenosyl-L-methionine-dependent methyltransferases superfamily protein;full_name=character(0);computational_description=S-adenosyl-L-methionine-…
NC_003070.9	rtracklayer	sequence_feature	2540385	2540445	.	.	.	source.x=Liftoff;type.x=sequence_feature;ID.x=CP096024_67_13;spacers=2;chromosome=CP096024;DRwidth=13;duplication=1;GC-content=34.4262295081967;DR.cons.seq=ATATCCCAACTAT;source.y=Araport11;type.y=exon;ID.y=AT1G08125:exon:11;Name=AT1G08125:exon:11;Note=S-adenosyl-L-methionine-dependent methyltransferases superfamily protein;full_name=character(0);computational_description=S-adenosyl-L-methionine-d…
NC_003070.9	rtracklayer	sequence_feature	2540385	2540445	.	.	.	source.x=Liftoff;type.x=sequence_feature;ID.x=CP096024_67_13;spacers=2;chromosome=CP096024;DRwidth=13;duplication=1;GC-content=34.4262295081967;DR.cons.seq=ATATCCCAACTAT;source.y=Araport11;type.y=protein;ID.y=AT1G08125.1-Protein;Name=AT1G08125.1;Note=character(0);full_name=character(0);computational_description=character(0);locus=character(0);Parent=character(0);gene=character(0);curator_summary=…
NC_003070.9	rtracklayer	sequence_feature	2540385	2540445	.	.	.	source.x=Liftoff;type.x=sequence_feature;ID.x=CP096024_67_13;spacers=2;chromosome=CP096024;DRwidth=13;duplication=1;GC-content=34.4262295081967;DR.cons.seq=ATATCCCAACTAT;source.y=Araport11;type.y=mRNA;ID.y=AT1G08125.2;Name=AT1G08125.2;Note=S-adenosyl-L-methionine-dependent methyltransferases superfamily protein;full_name=character(0);computational_description=S-adenosyl-L-methionine-dependent met…
NC_003070.9	rtracklayer	sequence_feature	2540385	2540445	.	.	.	source.x=Liftoff;type.x=sequence_feature;ID.x=CP096024_67_13;spacers=2;chromosome=CP096024;DRwidth=13;duplication=1;GC-content=34.4262295081967;DR.cons.seq=ATATCCCAACTAT;source.y=Araport11;type.y=CDS;ID.y=AT1G08125:CDS:12.1;Name=AT1G08125:CDS:12.1;Note=S-adenosyl-L-methionine-dependent methyltransferases superfamily protein;full_name=character(0);computational_description=S-adenosyl-L-methionine-…
NC_003070.9	rtracklayer	sequence_feature	2540385	2540445	.	.	.	source.x=Liftoff;type.x=sequence_feature;ID.x=CP096024_67_13;spacers=2;chromosome=CP096024;DRwidth=13;duplication=1;GC-content=34.4262295081967;DR.cons.seq=ATATCCCAACTAT;source.y=Araport11;type.y=exon;ID.y=AT1G08125:exon:11;Name=AT1G08125:exon:11;Note=S-adenosyl-L-methionine-dependent methyltransferases superfamily protein;full_name=character(0);computational_description=S-adenosyl-L-methionine-d…
NC_003070.9	rtracklayer	sequence_feature	2540385	2540445	.	.	.	source.x=Liftoff;type.x=sequence_feature;ID.x=CP096024_67_13;spacers=2;chromosome=CP096024;DRwidth=13;duplication=1;GC-content=34.4262295081967;DR.cons.seq=ATATCCCAACTAT;source.y=Araport11;type.y=protein;ID.y=AT1G08125.2-Protein;Name=AT1G08125.2;Note=character(0);full_name=character(0);computational_description=character(0);locus=character(0);Parent=character(0);gene=character(0);curator_summary=…
NC_003070.9	rtracklayer	sequence_feature	2540385	2540445	.	.	.	source.x=Liftoff;type.x=sequence_feature;ID.x=CP096024_67_13;spacers=2;chromosome=CP096024;DRwidth=13;duplication=1;GC-content=34.4262295081967;DR.cons.seq=ATATCCCAACTAT;source.y=Araport11;type.y=mRNA;ID.y=AT1G08125.3;Name=AT1G08125.3;Note=S-adenosyl-L-methionine-dependent methyltransferases superfamily protein;full_name=character(0);computational_description=S-adenosyl-L-methionine-dependent met…
NC_003070.9	rtracklayer	sequence_feature	2540385	2540445	.	.	.	source.x=Liftoff;type.x=sequence_feature;ID.x=CP096024_67_13;spacers=2;chromosome=CP096024;DRwidth=13;duplication=1;GC-content=34.4262295081967;DR.cons.seq=ATATCCCAACTAT;source.y=Araport11;type.y=CDS;ID.y=AT1G08125:CDS:12;Name=AT1G08125:CDS:12;Note=S-adenosyl-L-methionine-dependent methyltransferases superfamily protein;full_name=character(0);computational_description=S-adenosyl-L-methionine-depe…
NC_003070.9	rtracklayer	sequence_feature	2540385	2540445	.	.	.	source.x=Liftoff;type.x=sequence_feature;ID.x=CP096024_67_13;spacers=2;chromosome=CP096024;DRwidth=13;duplication=1;GC-content=34.4262295081967;DR.cons.seq=ATATCCCAACTAT;source.y=Araport11;type.y=exon;ID.y=AT1G08125:exon:11;Name=AT1G08125:exon:11;Note=S-adenosyl-L-methionine-dependent methyltransferases superfamily protein;full_name=character(0);computational_description=S-adenosyl-L-methionine-d…
NC_003070.9	rtracklayer	sequence_feature	2540385	2540445	.	.	.	source.x=Liftoff;type.x=sequence_feature;ID.x=CP096024_67_13;spacers=2;chromosome=CP096024;DRwidth=13;duplication=1;GC-content=34.4262295081967;DR.cons.seq=ATATCCCAACTAT;source.y=Araport11;type.y=protein;ID.y=AT1G08125.3-Protein;Name=AT1G08125.3;Note=character(0);full_name=character(0);computational_description=character(0);locus=character(0);Parent=character(0);gene=character(0);curator_summary=…
NC_003070.9	rtracklayer	sequence_feature	2540385	2540445	.	.	.	source.x=Liftoff;type.x=sequence_feature;ID.x=CP096024_67_13;spacers=2;chromosome=CP096024;DRwidth=13;duplication=1;GC-content=34.4262295081967;DR.cons.seq=ATATCCCAACTAT;source.y=Araport11;type.y=mRNA;ID.y=AT1G08125.4;Name=AT1G08125.4;Note=S-adenosyl-L-methionine-dependent methyltransferases superfamily protein;full_name=character(0);computational_description=S-adenosyl-L-methionine-dependent met…
NC_003070.9	rtracklayer	sequence_feature	2540385	2540445	.	.	.	source.x=Liftoff;type.x=sequence_feature;ID.x=CP096024_67_13;spacers=2;chromosome=CP096024;DRwidth=13;duplication=1;GC-content=34.4262295081967;DR.cons.seq=ATATCCCAACTAT;source.y=Araport11;type.y=CDS;ID.y=AT1G08125:CDS:12.3;Name=AT1G08125:CDS:12.3;Note=S-adenosyl-L-methionine-dependent methyltransferases superfamily protein;full_name=character(0);computational_description=S-adenosyl-L-methionine-…
NC_003070.9	rtracklayer	sequence_feature	2540385	2540445	.	.	.	source.x=Liftoff;type.x=sequence_feature;ID.x=CP096024_67_13;spacers=2;chromosome=CP096024;DRwidth=13;duplication=1;GC-content=34.4262295081967;DR.cons.seq=ATATCCCAACTAT;source.y=Araport11;type.y=exon;ID.y=AT1G08125:exon:11;Name=AT1G08125:exon:11;Note=S-adenosyl-L-methionine-dependent methyltransferases superfamily protein;full_name=character(0);computational_description=S-adenosyl-L-methionine-d…
NC_003070.9	rtracklayer	sequence_feature	2540385	2540445	.	.	.	source.x=Liftoff;type.x=sequence_feature;ID.x=CP096024_67_13;spacers=2;chromosome=CP096024;DRwidth=13;duplication=1;GC-content=34.4262295081967;DR.cons.seq=ATATCCCAACTAT;source.y=Araport11;type.y=protein;ID.y=AT1G08125.4-Protein;Name=AT1G08125.4;Note=character(0);full_name=character(0);computational_description=character(0);locus=character(0);Parent=character(0);gene=character(0);curator_summary=…
NC_003070.9	rtracklayer	sequence_feature	2540385	2540445	.	.	.	source.x=Liftoff;type.x=sequence_feature;ID.x=CP096024_67_13;spacers=2;chromosome=CP096024;DRwidth=13;duplication=1;GC-content=34.4262295081967;DR.cons.seq=ATATCCCAACTAT;source.y=rtracklayer;type.y=intron;Note=.;Parent=.;Dbxref=.;Alias=.;POL=0.409836065573771;id=AT1G08125.1-7;meta=AT1G08125.1-7 | 1954-2033 |Chr1:2540330-2540409 REVERSE LENGTH%3d80;ingene_coords=1954-2033;chr_coords=2540330-254040…
NC_003070.9	rtracklayer	sequence_feature	2540385	2540445	.	.	.	source.x=Liftoff;type.x=sequence_feature;ID.x=CP096024_67_13;spacers=2;chromosome=CP096024;DRwidth=13;duplication=1;GC-content=34.4262295081967;DR.cons.seq=ATATCCCAACTAT;source.y=rtracklayer;type.y=intron;Note=.;Parent=.;Dbxref=.;Alias=.;POL=0.409836065573771;id=AT1G08125.2-8;meta=AT1G08125.2-8 | 1926-2005 |Chr1:2540330-2540409 REVERSE LENGTH%3d80;ingene_coords=1926-2005;chr_coords=2540330-254040…
NC_003070.9	rtracklayer	sequence_feature	2540385	2540445	.	.	.	source.x=Liftoff;type.x=sequence_feature;ID.x=CP096024_67_13;spacers=2;chromosome=CP096024;DRwidth=13;duplication=1;GC-content=34.4262295081967;DR.cons.seq=ATATCCCAACTAT;source.y=rtracklayer;type.y=intron;Note=.;Parent=.;Dbxref=.;Alias=.;POL=0.409836065573771;id=AT1G08125.3-7;meta=AT1G08125.3-7 | 1926-2005 |Chr1:2540330-2540409 REVERSE LENGTH%3d80;ingene_coords=1926-2005;chr_coords=2540330-254040…
NC_003070.9	rtracklayer	sequence_feature	2540385	2540445	.	.	.	source.x=Liftoff;type.x=sequence_feature;ID.x=CP096024_67_13;spacers=2;chromosome=CP096024;DRwidth=13;duplication=1;GC-content=34.4262295081967;DR.cons.seq=ATATCCCAACTAT;source.y=rtracklayer;type.y=intron;Note=.;Parent=.;Dbxref=.;Alias=.;POL=0.409836065573771;id=AT1G08125.4-6;meta=AT1G08125.4-6 | 1926-2005 |Chr1:2540330-2540409 REVERSE LENGTH%3d80;ingene_coords=1926-2005;chr_coords=2540330-254040…
NC_003070.9	rtracklayer	sequence_feature	2676582	2676717	.	.	.	source.x=Liftoff;type.x=sequence_feature;ID.x=CP096024_75_13;spacers=4;chromosome=CP096024;DRwidth=13;duplication=1;GC-content=24.2647058823529;DR.cons.seq=ATTCATATTTTCT;source.y=Araport11;type.y=gene;ID.y=AT1G08465;Name=AT1G08465;Note=Plant-specific transcription factor YABBY family protein;full_name=YABBY2;computational_description=Plant-specific transcription factor YABBY family protein;locus=…
NC_003070.9	rtracklayer	sequence_feature	2676582	2676717	.	.	.	source.x=Liftoff;type.x=sequence_feature;ID.x=CP096024_75_13;spacers=4;chromosome=CP096024;DRwidth=13;duplication=1;GC-content=24.2647058823529;DR.cons.seq=ATTCATATTTTCT;source.y=Araport11;type.y=mRNA;ID.y=AT1G08465.1;Name=AT1G08465.1;Note=Plant-specific transcription factor YABBY family protein;full_name=YABBY2;computational_description=Plant-specific transcription factor YABBY family protein;lo…
NC_003070.9	rtracklayer	sequence_feature	2676582	2676717	.	.	.	source.x=Liftoff;type.x=sequence_feature;ID.x=CP096024_75_13;spacers=4;chromosome=CP096024;DRwidth=13;duplication=1;GC-content=24.2647058823529;DR.cons.seq=ATTCATATTTTCT;source.y=Araport11;type.y=protein;ID.y=AT1G08465.1-Protein;Name=AT1G08465.1;Note=character(0);full_name=character(0);computational_description=character(0);locus=character(0);Parent=character(0);gene=character(0);curator_summary=…
NC_003070.9	rtracklayer	sequence_feature	2676582	2676717	.	.	.	source.x=Liftoff;type.x=sequence_feature;ID.x=CP096024_75_13;spacers=4;chromosome=CP096024;DRwidth=13;duplication=1;GC-content=24.2647058823529;DR.cons.seq=ATTCATATTTTCT;source.y=rtracklayer;type.y=intron;Note=.;Parent=.;Dbxref=.;Alias=.;POL=1;id=AT1G08465.1-1;meta=AT1G08465.1-1 | 290-2290 |Chr1:2676102-2678102 FORWARD LENGTH%3d2001;ingene_coords=290-2290;chr_coords=2676102-2678102;
NC_003070.9	rtracklayer	sequence_feature	2805360	2805440	.	.	.	source.x=Liftoff;type.x=sequence_feature;ID.x=CP096024_148_12;spacers=2;chromosome=CP096024;DRwidth=12;duplication=1;GC-content=38.2716049382716;DR.cons.seq=TTTGCTTCTCTG;source.y=Araport11;type.y=gene;ID.y=AT1G08760;Name=AT1G08760;Note=Plant protein of unknown function (DUF936);full_name=character(0);computational_description=c("GPI-anchored adhesin-like protein"%2c "putative (DUF936)");locus=cha…
NC_003070.9	rtracklayer	sequence_feature	2805360	2805440	.	.	.	source.x=Liftoff;type.x=sequence_feature;ID.x=CP096024_148_12;spacers=2;chromosome=CP096024;DRwidth=12;duplication=1;GC-content=38.2716049382716;DR.cons.seq=TTTGCTTCTCTG;source.y=Araport11;type.y=mRNA;ID.y=AT1G08760.1;Name=AT1G08760.1;Note=Plant protein of unknown function (DUF936);full_name=character(0);computational_description=c("GPI-anchored adhesin-like protein"%2c "putative (DUF936)");locus…
NC_003070.9	rtracklayer	sequence_feature	2805360	2805440	.	.	.	source.x=Liftoff;type.x=sequence_feature;ID.x=CP096024_148_12;spacers=2;chromosome=CP096024;DRwidth=12;duplication=1;GC-content=38.2716049382716;DR.cons.seq=TTTGCTTCTCTG;source.y=Araport11;type.y=exon;ID.y=AT1G08760:exon:1;Name=AT1G08760:exon:1;Note=Plant protein of unknown function (DUF936);full_name=character(0);computational_description=c("GPI-anchored adhesin-like protein"%2c "putative (DUF93…
NC_003070.9	rtracklayer	sequence_feature	2805360	2805440	.	.	.	source.x=Liftoff;type.x=sequence_feature;ID.x=CP096024_148_12;spacers=2;chromosome=CP096024;DRwidth=12;duplication=1;GC-content=38.2716049382716;DR.cons.seq=TTTGCTTCTCTG;source.y=Araport11;type.y=five_prime_UTR;ID.y=AT1G08760:five_prime_UTR:1;Name=AT1G08760:five_prime_UTR:1;Note=Plant protein of unknown function (DUF936);full_name=character(0);computational_description=c("GPI-anchored adhesin-lik…
NC_003070.9	rtracklayer	sequence_feature	2819398	2819489	.	.	.	source.x=Liftoff;type.x=sequence_feature;ID.x=CP096024_39_14;spacers=2;chromosome=CP096024;DRwidth=14;duplication=1;GC-content=41.304347826087;DR.cons.seq=CATCATCACCGTTG;source.y=Araport11;type.y=gene;ID.y=AT1G08810;Name=AT1G08810;Note=myb domain protein 60;full_name=myb domain protein 60;computational_description=myb domain protein 60;locus=2025565;locus_type=protein_coding;Parent=character(0);g…
NC_003070.9	rtracklayer	sequence_feature	2819398	2819489	.	.	.	source.x=Liftoff;type.x=sequence_feature;ID.x=CP096024_39_14;spacers=2;chromosome=CP096024;DRwidth=14;duplication=1;GC-content=41.304347826087;DR.cons.seq=CATCATCACCGTTG;source.y=Araport11;type.y=mRNA;ID.y=AT1G08810.1;Name=AT1G08810.1;Note=myb domain protein 60;full_name=myb domain protein 60;computational_description=myb domain protein 60;locus=character(0);Parent=AT1G08810;gene=c("2025564"%2c "…
NC_003070.9	rtracklayer	sequence_feature	2819398	2819489	.	.	.	source.x=Liftoff;type.x=sequence_feature;ID.x=CP096024_39_14;spacers=2;chromosome=CP096024;DRwidth=14;duplication=1;GC-content=41.304347826087;DR.cons.seq=CATCATCACCGTTG;source.y=Araport11;type.y=CDS;ID.y=AT1G08810:CDS:4;Name=MYB60:CDS:4;Note=myb domain protein 60;full_name=character(0);computational_description=myb domain protein 60;locus=character(0);Parent=AT1G08810.1;gene=character(0);curator…
NC_003070.9	rtracklayer	sequence_feature	2819398	2819489	.	.	.	source.x=Liftoff;type.x=sequence_feature;ID.x=CP096024_39_14;spacers=2;chromosome=CP096024;DRwidth=14;duplication=1;GC-content=41.304347826087;DR.cons.seq=CATCATCACCGTTG;source.y=Araport11;type.y=exon;ID.y=AT1G08810:exon:5;Name=AT1G08810:exon:5;Note=myb domain protein 60;full_name=character(0);computational_description=myb domain protein 60;locus=character(0);Parent=AT1G08810.1;gene=character(0);…
NC_003070.9	rtracklayer	sequence_feature	2819398	2819489	.	.	.	source.x=Liftoff;type.x=sequence_feature;ID.x=CP096024_39_14;spacers=2;chromosome=CP096024;DRwidth=14;duplication=1;GC-content=41.304347826087;DR.cons.seq=CATCATCACCGTTG;source.y=Araport11;type.y=protein;ID.y=AT1G08810.1-Protein;Name=AT1G08810.1;Note=character(0);full_name=character(0);computational_description=character(0);locus=character(0);Parent=character(0);gene=character(0);curator_summary=…
NC_003070.9	rtracklayer	sequence_feature	2819398	2819489	.	.	.	source.x=Liftoff;type.x=sequence_feature;ID.x=CP096024_39_14;spacers=2;chromosome=CP096024;DRwidth=14;duplication=1;GC-content=41.304347826087;DR.cons.seq=CATCATCACCGTTG;source.y=Araport11;type.y=mRNA;ID.y=AT1G08810.2;Name=AT1G08810.2;Note=myb domain protein 60;full_name=myb domain protein 60;computational_description=myb domain protein 60;locus=character(0);Parent=AT1G08810;gene=character(0);cur…
NC_003070.9	rtracklayer	sequence_feature	2819398	2819489	.	.	.	source.x=Liftoff;type.x=sequence_feature;ID.x=CP096024_39_14;spacers=2;chromosome=CP096024;DRwidth=14;duplication=1;GC-content=41.304347826087;DR.cons.seq=CATCATCACCGTTG;source.y=Araport11;type.y=CDS;ID.y=AT1G08810:CDS:3;Name=MYB60:CDS:3;Note=myb domain protein 60;full_name=character(0);computational_description=myb domain protein 60;locus=character(0);Parent=AT1G08810.2;gene=character(0);curator…
NC_003070.9	rtracklayer	sequence_feature	2819398	2819489	.	.	.	source.x=Liftoff;type.x=sequence_feature;ID.x=CP096024_39_14;spacers=2;chromosome=CP096024;DRwidth=14;duplication=1;GC-content=41.304347826087;DR.cons.seq=CATCATCACCGTTG;source.y=Araport11;type.y=exon;ID.y=AT1G08810:exon:4;Name=AT1G08810:exon:4;Note=myb domain protein 60;full_name=character(0);computational_description=myb domain protein 60;locus=character(0);Parent=AT1G08810.2;gene=character(0);…
NC_003070.9	rtracklayer	sequence_feature	2819398	2819489	.	.	.	source.x=Liftoff;type.x=sequence_feature;ID.x=CP096024_39_14;spacers=2;chromosome=CP096024;DRwidth=14;duplication=1;GC-content=41.304347826087;DR.cons.seq=CATCATCACCGTTG;source.y=Araport11;type.y=protein;ID.y=AT1G08810.2-Protein;Name=AT1G08810.2;Note=character(0);full_name=character(0);computational_description=character(0);locus=character(0);Parent=character(0);gene=character(0);curator_summary=…
NC_003070.9	rtracklayer	sequence_feature	2819398	2819489	.	.	.	source.x=Liftoff;type.x=sequence_feature;ID.x=CP096024_39_14;spacers=2;chromosome=CP096024;DRwidth=14;duplication=1;GC-content=41.304347826087;DR.cons.seq=CATCATCACCGTTG;source.y=Araport11;type.y=mRNA;ID.y=AT1G08810.3;Name=AT1G08810.3;Note=myb domain protein 60;full_name=myb domain protein 60;computational_description=myb domain protein 60;locus=character(0);Parent=AT1G08810;gene=character(0);cur…
NC_003070.9	rtracklayer	sequence_feature	2819398	2819489	.	.	.	source.x=Liftoff;type.x=sequence_feature;ID.x=CP096024_39_14;spacers=2;chromosome=CP096024;DRwidth=14;duplication=1;GC-content=41.304347826087;DR.cons.seq=CATCATCACCGTTG;source.y=Araport11;type.y=CDS;ID.y=AT1G08810:CDS:3.1;Name=MYB60:CDS:3;Note=myb domain protein 60;full_name=character(0);computational_description=myb domain protein 60;locus=character(0);Parent=AT1G08810.3;gene=character(0);curat…
NC_003070.9	rtracklayer	sequence_feature	2819398	2819489	.	.	.	source.x=Liftoff;type.x=sequence_feature;ID.x=CP096024_39_14;spacers=2;chromosome=CP096024;DRwidth=14;duplication=1;GC-content=41.304347826087;DR.cons.seq=CATCATCACCGTTG;source.y=Araport11;type.y=exon;ID.y=AT1G08810:exon:3;Name=AT1G08810:exon:3;Note=myb domain protein 60;full_name=character(0);computational_description=myb domain protein 60;locus=character(0);Parent=AT1G08810.3;gene=character(0);…
NC_003070.9	rtracklayer	sequence_feature	2819398	2819489	.	.	.	source.x=Liftoff;type.x=sequence_feature;ID.x=CP096024_39_14;spacers=2;chromosome=CP096024;DRwidth=14;duplication=1;GC-content=41.304347826087;DR.cons.seq=CATCATCACCGTTG;source.y=Araport11;type.y=protein;ID.y=AT1G08810.3-Protein;Name=AT1G08810.3;Note=character(0);full_name=character(0);computational_description=character(0);locus=character(0);Parent=character(0);gene=character(0);curator_summary=…
NC_003070.9	rtracklayer	sequence_feature	2964447	2964517	.	.	.	source.x=Liftoff;type.x=sequence_feature;ID.x=CP096024_174_11;spacers=2;chromosome=CP096024;DRwidth=11;duplication=1;GC-content=64.7887323943662;DR.cons.seq=GCAGCGGTGGT;source.y=Araport11;type.y=gene;ID.y=AT1G09176;Name=AT1G09176;Note=character(0);full_name=character(0);computational_description=character(0);locus=character(0);locus_type=protein_coding;Parent=character(0);gene=character(0);curato…
NC_003070.9	rtracklayer	sequence_feature	2964447	2964517	.	.	.	source.x=Liftoff;type.x=sequence_feature;ID.x=CP096024_174_11;spacers=2;chromosome=CP096024;DRwidth=11;duplication=1;GC-content=64.7887323943662;DR.cons.seq=GCAGCGGTGGT;source.y=Araport11;type.y=mRNA;ID.y=AT1G09176.1;Name=AT1G09176.1;Note=None;full_name=character(0);computational_description=transmembrane protein;locus=character(0);Parent=AT1G09176;gene=character(0);curator_summary=None;Dbxref=c(…
NC_003070.9	rtracklayer	sequence_feature	2964447	2964517	.	.	.	source.x=Liftoff;type.x=sequence_feature;ID.x=CP096024_174_11;spacers=2;chromosome=CP096024;DRwidth=11;duplication=1;GC-content=64.7887323943662;DR.cons.seq=GCAGCGGTGGT;source.y=Araport11;type.y=CDS;ID.y=AT1G09176:CDS:1;Name=AT1G09176:CDS:1;Note=None;full_name=character(0);computational_description=transmembrane protein;locus=character(0);Parent=AT1G09176.1;gene=character(0);curator_summary=None;…
NC_003070.9	rtracklayer	sequence_feature	2964447	2964517	.	.	.	source.x=Liftoff;type.x=sequence_feature;ID.x=CP096024_174_11;spacers=2;chromosome=CP096024;DRwidth=11;duplication=1;GC-content=64.7887323943662;DR.cons.seq=GCAGCGGTGGT;source.y=Araport11;type.y=exon;ID.y=AT1G09176:exon:1;Name=AT1G09176:exon:1;Note=None;full_name=character(0);computational_description=transmembrane protein;locus=character(0);Parent=AT1G09176.1;gene=character(0);curator_summary=No…
NC_003070.9	rtracklayer	sequence_feature	2964447	2964517	.	.	.	source.x=Liftoff;type.x=sequence_feature;ID.x=CP096024_174_11;spacers=2;chromosome=CP096024;DRwidth=11;duplication=1;GC-content=64.7887323943662;DR.cons.seq=GCAGCGGTGGT;source.y=Araport11;type.y=protein;ID.y=AT1G09176.1-Protein;Name=AT1G09176.1;Note=character(0);full_name=character(0);computational_description=character(0);locus=character(0);Parent=character(0);gene=character(0);curator_summary=c…
NC_003070.9	rtracklayer	sequence_feature	3054048	3054175	.	.	.	source.x=Liftoff;type.x=sequence_feature;ID.x=CP096024_43_14;spacers=4;chromosome=CP096024;DRwidth=14;duplication=1;GC-content=50;DR.cons.seq=CCTCCAGTCACAAC;source.y=Araport11;type.y=gene;ID.y=AT1G09460;Name=AT1G09460;Note=character(0);full_name=character(0);computational_description=character(0);locus=2012355;locus_type=protein_coding;Parent=character(0);gene=character(0);curator_summary=charact…
NC_003070.9	rtracklayer	sequence_feature	3054048	3054175	.	.	.	source.x=Liftoff;type.x=sequence_feature;ID.x=CP096024_43_14;spacers=4;chromosome=CP096024;DRwidth=14;duplication=1;GC-content=50;DR.cons.seq=CCTCCAGTCACAAC;source.y=Araport11;type.y=mRNA;ID.y=AT1G09460.1;Name=AT1G09460.1;Note=Carbohydrate-binding X8 domain superfamily protein;full_name=character(0);computational_description=Carbohydrate-binding X8 domain superfamily protein;locus=character(0);Pa…
NC_003070.9	rtracklayer	sequence_feature	3054048	3054175	.	.	.	source.x=Liftoff;type.x=sequence_feature;ID.x=CP096024_43_14;spacers=4;chromosome=CP096024;DRwidth=14;duplication=1;GC-content=50;DR.cons.seq=CCTCCAGTCACAAC;source.y=Araport11;type.y=CDS;ID.y=AT1G09460:CDS:1;Name=AT1G09460:CDS:1;Note=Carbohydrate-binding X8 domain superfamily protein;full_name=character(0);computational_description=Carbohydrate-binding X8 domain superfamily protein;locus=characte…
NC_003070.9	rtracklayer	sequence_feature	3054048	3054175	.	.	.	source.x=Liftoff;type.x=sequence_feature;ID.x=CP096024_43_14;spacers=4;chromosome=CP096024;DRwidth=14;duplication=1;GC-content=50;DR.cons.seq=CCTCCAGTCACAAC;source.y=Araport11;type.y=exon;ID.y=AT1G09460:exon:1;Name=AT1G09460:exon:1;Note=Carbohydrate-binding X8 domain superfamily protein;full_name=character(0);computational_description=Carbohydrate-binding X8 domain superfamily protein;locus=chara…
NC_003070.9	rtracklayer	sequence_feature	3054048	3054175	.	.	.	source.x=Liftoff;type.x=sequence_feature;ID.x=CP096024_43_14;spacers=4;chromosome=CP096024;DRwidth=14;duplication=1;GC-content=50;DR.cons.seq=CCTCCAGTCACAAC;source.y=Araport11;type.y=protein;ID.y=AT1G09460.1-Protein;Name=AT1G09460.1;Note=character(0);full_name=character(0);computational_description=character(0);locus=character(0);Parent=character(0);gene=character(0);curator_summary=character(0);…
NC_003070.9	rtracklayer	sequence_feature	3068985	3069064	.	.	.	source.x=Liftoff;type.x=sequence_feature;ID.x=CP096024_45_14;spacers=2;chromosome=CP096024;DRwidth=14;duplication=1;GC-content=12.5;DR.cons.seq=ATAAATCATTAGAT;source.y=Araport11;type.y=transposable_element;ID.y=AT1TE09960;Name=AT1TE09960;Note=character(0);full_name=character(0);computational_description=character(0);locus=character(0);Parent=character(0);gene=character(0);curator_summary=characte…
NC_003070.9	rtracklayer	sequence_feature	3068985	3069064	.	.	.	source.x=Liftoff;type.x=sequence_feature;ID.x=CP096024_45_14;spacers=2;chromosome=CP096024;DRwidth=14;duplication=1;GC-content=12.5;DR.cons.seq=ATAAATCATTAGAT;source.y=Araport11;type.y=transposon_fragment;ID.y=AT1TE09960:transposon_fragment:1;Name=AT1TE09960:transposon_fragment:1;Note=character(0);full_name=character(0);computational_description=character(0);locus=character(0);Parent=AT1TE09960;g…
NC_003070.9	rtracklayer	sequence_feature	3071260	3071317	.	.	.	source.x=Liftoff;type.x=sequence_feature;ID.x=CP096024_36_10;spacers=2;chromosome=CP096024;DRwidth=10;duplication=1;GC-content=41.3793103448276;DR.cons.seq=TTCTGTTTCT;source.y=Araport11;type.y=gene;ID.y=AT1G09520;Name=AT1G09520;Note=character(0);full_name=character(0);computational_description=character(0);locus=2012330;locus_type=protein_coding;Parent=character(0);gene=character(0);curator_summa…
NC_003070.9	rtracklayer	sequence_feature	3071260	3071317	.	.	.	source.x=Liftoff;type.x=sequence_feature;ID.x=CP096024_36_10;spacers=2;chromosome=CP096024;DRwidth=10;duplication=1;GC-content=41.3793103448276;DR.cons.seq=TTCTGTTTCT;source.y=Araport11;type.y=mRNA;ID.y=AT1G09520.1;Name=AT1G09520.1;Note=None;full_name=character(0);computational_description=hypothetical protein;locus=character(0);Parent=AT1G09520;gene=character(0);curator_summary=None;Dbxref=c("ge…
NC_003070.9	rtracklayer	sequence_feature	3071260	3071317	.	.	.	source.x=Liftoff;type.x=sequence_feature;ID.x=CP096024_36_10;spacers=2;chromosome=CP096024;DRwidth=10;duplication=1;GC-content=41.3793103448276;DR.cons.seq=TTCTGTTTCT;source.y=Araport11;type.y=CDS;ID.y=AT1G09520:CDS:1;Name=AT1G09520:CDS:1;Note=None;full_name=character(0);computational_description=hypothetical protein;locus=character(0);Parent=AT1G09520.1;gene=character(0);curator_summary=None;Dbx…
NC_003070.9	rtracklayer	sequence_feature	3071260	3071317	.	.	.	source.x=Liftoff;type.x=sequence_feature;ID.x=CP096024_36_10;spacers=2;chromosome=CP096024;DRwidth=10;duplication=1;GC-content=41.3793103448276;DR.cons.seq=TTCTGTTTCT;source.y=Araport11;type.y=exon;ID.y=AT1G09520:exon:1;Name=AT1G09520:exon:1;Note=None;full_name=character(0);computational_description=hypothetical protein;locus=character(0);Parent=AT1G09520.1;gene=character(0);curator_summary=None;…
NC_003070.9	rtracklayer	sequence_feature	3071260	3071317	.	.	.	source.x=Liftoff;type.x=sequence_feature;ID.x=CP096024_36_10;spacers=2;chromosome=CP096024;DRwidth=10;duplication=1;GC-content=41.3793103448276;DR.cons.seq=TTCTGTTTCT;source.y=Araport11;type.y=protein;ID.y=AT1G09520.1-Protein;Name=AT1G09520.1;Note=character(0);full_name=character(0);computational_description=character(0);locus=character(0);Parent=character(0);gene=character(0);curator_summary=cha…
NC_003070.9	rtracklayer	sequence_feature	3099483	3099571	.	.	.	source.x=Liftoff;type.x=sequence_feature;ID.x=CP096024_179_11;spacers=3;chromosome=CP096024;DRwidth=11;duplication=1;GC-content=34.8314606741573;DR.cons.seq=GTCATATTCCA;source.y=Araport11;type.y=gene;ID.y=AT1G09570;Name=AT1G09570;Note=character(0);full_name=phytochrome A;computational_description=character(0);locus=2012300;locus_type=protein_coding;Parent=character(0);gene=character(0);curator_su…
NC_003070.9	rtracklayer	sequence_feature	3099483	3099571	.	.	.	source.x=Liftoff;type.x=sequence_feature;ID.x=CP096024_179_11;spacers=3;chromosome=CP096024;DRwidth=11;duplication=1;GC-content=34.8314606741573;DR.cons.seq=GTCATATTCCA;source.y=Araport11;type.y=mRNA;ID.y=AT1G09570.1;Name=AT1G09570.1;Note=None;full_name=phytochrome A;computational_description=phytochrome A;locus=character(0);Parent=AT1G09570;gene=c("2012299"%2c "UniProt%3dP14712");curator_summary…
NC_003070.9	rtracklayer	sequence_feature	3099483	3099571	.	.	.	source.x=Liftoff;type.x=sequence_feature;ID.x=CP096024_179_11;spacers=3;chromosome=CP096024;DRwidth=11;duplication=1;GC-content=34.8314606741573;DR.cons.seq=GTCATATTCCA;source.y=Araport11;type.y=mRNA;ID.y=AT1G09570.2;Name=AT1G09570.2;Note=None;full_name=phytochrome A;computational_description=phytochrome A;locus=character(0);Parent=AT1G09570;gene=character(0);curator_summary=c("Light-labile cytop…
NC_003070.9	rtracklayer	sequence_feature	3099483	3099571	.	.	.	source.x=Liftoff;type.x=sequence_feature;ID.x=CP096024_179_11;spacers=3;chromosome=CP096024;DRwidth=11;duplication=1;GC-content=34.8314606741573;DR.cons.seq=GTCATATTCCA;source.y=Araport11;type.y=mRNA;ID.y=AT1G09570.3;Name=AT1G09570.3;Note=None;full_name=phytochrome A;computational_description=phytochrome A;locus=character(0);Parent=AT1G09570;gene=character(0);curator_summary=c("Light-labile cytop…
NC_003070.9	rtracklayer	sequence_feature	3099483	3099571	.	.	.	source.x=Liftoff;type.x=sequence_feature;ID.x=CP096024_179_11;spacers=3;chromosome=CP096024;DRwidth=11;duplication=1;GC-content=34.8314606741573;DR.cons.seq=GTCATATTCCA;source.y=Araport11;type.y=exon;ID.y=AT1G09570:exon:6;Name=AT1G09570:exon:6;Note=None;full_name=character(0);computational_description=phytochrome A;locus=character(0);Parent=AT1G09570.3;gene=character(0);curator_summary=c("Light-l…
NC_003070.9	rtracklayer	sequence_feature	3099483	3099571	.	.	.	source.x=Liftoff;type.x=sequence_feature;ID.x=CP096024_179_11;spacers=3;chromosome=CP096024;DRwidth=11;duplication=1;GC-content=34.8314606741573;DR.cons.seq=GTCATATTCCA;source.y=Araport11;type.y=five_prime_UTR;ID.y=AT1G09570:five_prime_UTR:6;Name=PHYA:five_prime_UTR:6;Note=None;full_name=character(0);computational_description=phytochrome A;locus=character(0);Parent=AT1G09570.3;gene=character(0);c…
NC_003070.9	rtracklayer	sequence_feature	3099483	3099571	.	.	.	source.x=Liftoff;type.x=sequence_feature;ID.x=CP096024_179_11;spacers=3;chromosome=CP096024;DRwidth=11;duplication=1;GC-content=34.8314606741573;DR.cons.seq=GTCATATTCCA;source.y=Araport11;type.y=mRNA;ID.y=AT1G09570.4;Name=AT1G09570.4;Note=None;full_name=phytochrome A;computational_description=phytochrome A;locus=character(0);Parent=AT1G09570;gene=character(0);curator_summary=c("Light-labile cytop…
NC_003070.9	rtracklayer	sequence_feature	3099483	3099571	.	.	.	source.x=Liftoff;type.x=sequence_feature;ID.x=CP096024_179_11;spacers=3;chromosome=CP096024;DRwidth=11;duplication=1;GC-content=34.8314606741573;DR.cons.seq=GTCATATTCCA;source.y=Araport11;type.y=mRNA;ID.y=AT1G09570.5;Name=AT1G09570.5;Note=None;full_name=phytochrome A;computational_description=phytochrome A;locus=character(0);Parent=AT1G09570;gene=character(0);curator_summary=c("Light-labile cytop…
NC_003070.9	rtracklayer	sequence_feature	3099483	3099571	.	.	.	source.x=Liftoff;type.x=sequence_feature;ID.x=CP096024_179_11;spacers=3;chromosome=CP096024;DRwidth=11;duplication=1;GC-content=34.8314606741573;DR.cons.seq=GTCATATTCCA;source.y=Araport11;type.y=mRNA;ID.y=AT1G09570.6;Name=AT1G09570.6;Note=None;full_name=phytochrome A;computational_description=phytochrome A;locus=character(0);Parent=AT1G09570;gene=character(0);curator_summary=c("Light-labile cytop…
NC_003070.9	rtracklayer	sequence_feature	3099483	3099571	.	.	.	source.x=Liftoff;type.x=sequence_feature;ID.x=CP096024_179_11;spacers=3;chromosome=CP096024;DRwidth=11;duplication=1;GC-content=34.8314606741573;DR.cons.seq=GTCATATTCCA;source.y=rtracklayer;type.y=intron;Note=.;Parent=.;Dbxref=.;Alias=.;POL=1;id=AT1G09570.1-1;meta=AT1G09570.1-1 | 674-1596 |Chr1:3099224-3100146 REVERSE LENGTH%3d923;ingene_coords=674-1596;chr_coords=3099224-3100146;
NC_003070.9	rtracklayer	sequence_feature	3099483	3099571	.	.	.	source.x=Liftoff;type.x=sequence_feature;ID.x=CP096024_179_11;spacers=3;chromosome=CP096024;DRwidth=11;duplication=1;GC-content=34.8314606741573;DR.cons.seq=GTCATATTCCA;source.y=rtracklayer;type.y=intron;Note=.;Parent=.;Dbxref=.;Alias=.;POL=1;id=AT1G09570.2-1;meta=AT1G09570.2-1 | 212-1134 |Chr1:3099224-3100146 REVERSE LENGTH%3d923;ingene_coords=212-1134;chr_coords=3099224-3100146;
NC_003070.9	rtracklayer	sequence_feature	3099483	3099571	.	.	.	source.x=Liftoff;type.x=sequence_feature;ID.x=CP096024_179_11;spacers=3;chromosome=CP096024;DRwidth=11;duplication=1;GC-content=34.8314606741573;DR.cons.seq=GTCATATTCCA;source.y=rtracklayer;type.y=intron;Note=.;Parent=.;Dbxref=.;Alias=.;POL=1;id=AT1G09570.4-1;meta=AT1G09570.4-1 | 171-607 |Chr1:3099224-3099660 REVERSE LENGTH%3d437;ingene_coords=171-607;chr_coords=3099224-3099660;
NC_003070.9	rtracklayer	sequence_feature	3099483	3099571	.	.	.	source.x=Liftoff;type.x=sequence_feature;ID.x=CP096024_179_11;spacers=3;chromosome=CP096024;DRwidth=11;duplication=1;GC-content=34.8314606741573;DR.cons.seq=GTCATATTCCA;source.y=rtracklayer;type.y=intron;Note=.;Parent=.;Dbxref=.;Alias=.;POL=1;id=AT1G09570.5-1;meta=AT1G09570.5-1 | 930-1472 |Chr1:3099224-3099766 REVERSE LENGTH%3d543;ingene_coords=930-1472;chr_coords=3099224-3099766;
NC_003070.9	rtracklayer	sequence_feature	3099483	3099571	.	.	.	source.x=Liftoff;type.x=sequence_feature;ID.x=CP096024_179_11;spacers=3;chromosome=CP096024;DRwidth=11;duplication=1;GC-content=34.8314606741573;DR.cons.seq=GTCATATTCCA;source.y=rtracklayer;type.y=intron;Note=.;Parent=.;Dbxref=.;Alias=.;POL=1;id=AT1G09570.6-1;meta=AT1G09570.6-1 | 884-1596 |Chr1:3099224-3099936 REVERSE LENGTH%3d713;ingene_coords=884-1596;chr_coords=3099224-3099936;
NC_003070.9	rtracklayer	sequence_feature	3140701	3140770	.	.	.	source.x=Liftoff;type.x=sequence_feature;ID.x=CP096024_86_13;spacers=2;chromosome=CP096024;DRwidth=13;duplication=1;GC-content=40;DR.cons.seq=ATATTTGAGCCCA;source.y=Araport11;type.y=transposable_element;ID.y=AT1TE10190;Name=AT1TE10190;Note=character(0);full_name=character(0);computational_description=character(0);locus=character(0);Parent=character(0);gene=character(0);curator_summary=character(0…
NC_003070.9	rtracklayer	sequence_feature	3140701	3140770	.	.	.	source.x=Liftoff;type.x=sequence_feature;ID.x=CP096024_86_13;spacers=2;chromosome=CP096024;DRwidth=13;duplication=1;GC-content=40;DR.cons.seq=ATATTTGAGCCCA;source.y=Araport11;type.y=transposon_fragment;ID.y=AT1TE10190:transposon_fragment:1;Name=AT1TE10190:transposon_fragment:1;Note=character(0);full_name=character(0);computational_description=character(0);locus=character(0);Parent=AT1TE10190;gene…
NC_003070.9	rtracklayer	sequence_feature	3140701	3140770	.	.	.	source.x=Liftoff;type.x=sequence_feature;ID.x=CP096024_86_13;spacers=2;chromosome=CP096024;DRwidth=13;duplication=1;GC-content=40;DR.cons.seq=ATATTTGAGCCCA;source.y=rtracklayer;type.y=Origin;ID.y=ori1-0590;Note=.;Parent=.;Dbxref=.;Alias=.;POL=1;genfet=AT1G09720;genfet_type=gene;
NC_003070.9	rtracklayer	sequence_feature	3174034	3174113	.	.	.	source.x=Liftoff;type.x=sequence_feature;ID.x=CP096024_167_12;spacers=2;chromosome=CP096024;DRwidth=12;duplication=1;GC-content=37.5;DR.cons.seq=TATCACTGGAGA;source.y=Araport11;type.y=gene;ID.y=AT1G04723;Name=AT1G04723;Note=character(0);full_name=character(0);computational_description=character(0);locus=character(0);locus_type=antisense_long_noncoding_rna;Parent=character(0);gene=character(0);cur…
NC_003070.9	rtracklayer	sequence_feature	3174034	3174113	.	.	.	source.x=Liftoff;type.x=sequence_feature;ID.x=CP096024_167_12;spacers=2;chromosome=CP096024;DRwidth=12;duplication=1;GC-content=37.5;DR.cons.seq=TATCACTGGAGA;source.y=Araport11;type.y=antisense_lncRNA;ID.y=AT1G04723.1;Name=AT1G04723.1;Note=None;full_name=character(0);computational_description=Natural antisense transcript overlaps with AT1G09795;locus=character(0);Parent=AT1G04723;gene=character(0…
NC_003070.9	rtracklayer	sequence_feature	3174034	3174113	.	.	.	source.x=Liftoff;type.x=sequence_feature;ID.x=CP096024_167_12;spacers=2;chromosome=CP096024;DRwidth=12;duplication=1;GC-content=37.5;DR.cons.seq=TATCACTGGAGA;source.y=Araport11;type.y=exon;ID.y=AT1G04723:exon:1;Name=AT1G04723:exon:1;Note=None;full_name=character(0);computational_description=Natural antisense transcript overlaps with AT1G09795;locus=character(0);Parent=AT1G04723.1;gene=character(0…
NC_003070.9	rtracklayer	sequence_feature	3174034	3174113	.	.	.	source.x=Liftoff;type.x=sequence_feature;ID.x=CP096024_167_12;spacers=2;chromosome=CP096024;DRwidth=12;duplication=1;GC-content=37.5;DR.cons.seq=TATCACTGGAGA;source.y=Araport11;type.y=gene;ID.y=AT1G09795;Name=AT1G09795;Note=ATP phosphoribosyl transferase 2;full_name=ATP phosphoribosyl transferase 2;computational_description=ATP phosphoribosyl transferase 2;locus=505006113;locus_type=protein_codin…
NC_003070.9	rtracklayer	sequence_feature	3174034	3174113	.	.	.	source.x=Liftoff;type.x=sequence_feature;ID.x=CP096024_167_12;spacers=2;chromosome=CP096024;DRwidth=12;duplication=1;GC-content=37.5;DR.cons.seq=TATCACTGGAGA;source.y=Araport11;type.y=mRNA;ID.y=AT1G09795.1;Name=AT1G09795.1;Note=ATP phosphoribosyl transferase 2;full_name=ATP phosphoribosyl transferase 2;computational_description=ATP phosphoribosyl transferase 2;locus=character(0);Parent=AT1G09795;…
NC_003070.9	rtracklayer	sequence_feature	3174034	3174113	.	.	.	source.x=Liftoff;type.x=sequence_feature;ID.x=CP096024_167_12;spacers=2;chromosome=CP096024;DRwidth=12;duplication=1;GC-content=37.5;DR.cons.seq=TATCACTGGAGA;source.y=Araport11;type.y=protein;ID.y=AT1G09795.1-Protein;Name=AT1G09795.1;Note=character(0);full_name=character(0);computational_description=character(0);locus=character(0);Parent=character(0);gene=character(0);curator_summary=character(0)…
NC_003070.9	rtracklayer	sequence_feature	3174034	3174113	.	.	.	source.x=Liftoff;type.x=sequence_feature;ID.x=CP096024_167_12;spacers=2;chromosome=CP096024;DRwidth=12;duplication=1;GC-content=37.5;DR.cons.seq=TATCACTGGAGA;source.y=rtracklayer;type.y=intron;Note=.;Parent=.;Dbxref=.;Alias=.;POL=1;id=AT1G09795.1-1;meta=AT1G09795.1-1 | 352-920 |Chr1:3173885-3174453 FORWARD LENGTH%3d569;ingene_coords=352-920;chr_coords=3173885-3174453;
NC_003070.9	rtracklayer	sequence_feature	3217309	3217379	.	.	.	source.x=Liftoff;type.x=sequence_feature;ID.x=CP096024_185_11;spacers=2;chromosome=CP096024;DRwidth=11;duplication=1;GC-content=42.2535211267606;DR.cons.seq=AACAATTCCAT;source.y=Araport11;type.y=gene;ID.y=AT1G09890;Name=AT1G09890;Note=character(0);full_name=character(0);computational_description=character(0);locus=character(0);locus_type=protein_coding;Parent=character(0);gene=character(0);curato…
NC_003070.9	rtracklayer	sequence_feature	3217309	3217379	.	.	.	source.x=Liftoff;type.x=sequence_feature;ID.x=CP096024_185_11;spacers=2;chromosome=CP096024;DRwidth=11;duplication=1;GC-content=42.2535211267606;DR.cons.seq=AACAATTCCAT;source.y=Araport11;type.y=mRNA;ID.y=AT1G09890.1;Name=AT1G09890.1;Note=None;full_name=character(0);computational_description=Rhamnogalacturonate lyase family protein;locus=character(0);Parent=AT1G09890;gene=character(0);curator_sum…
NC_003070.9	rtracklayer	sequence_feature	3217309	3217379	.	.	.	source.x=Liftoff;type.x=sequence_feature;ID.x=CP096024_185_11;spacers=2;chromosome=CP096024;DRwidth=11;duplication=1;GC-content=42.2535211267606;DR.cons.seq=AACAATTCCAT;source.y=Araport11;type.y=CDS;ID.y=AT1G09890:CDS:3;Name=AT1G09890:CDS:3;Note=None;full_name=character(0);computational_description=Rhamnogalacturonate lyase family protein;locus=character(0);Parent=AT1G09890.1;gene=character(0);cu…
NC_003070.9	rtracklayer	sequence_feature	3217309	3217379	.	.	.	source.x=Liftoff;type.x=sequence_feature;ID.x=CP096024_185_11;spacers=2;chromosome=CP096024;DRwidth=11;duplication=1;GC-content=42.2535211267606;DR.cons.seq=AACAATTCCAT;source.y=Araport11;type.y=exon;ID.y=AT1G09890:exon:4;Name=AT1G09890:exon:4;Note=None;full_name=character(0);computational_description=Rhamnogalacturonate lyase family protein;locus=character(0);Parent=AT1G09890.1;gene=character(0)…
NC_003070.9	rtracklayer	sequence_feature	3217309	3217379	.	.	.	source.x=Liftoff;type.x=sequence_feature;ID.x=CP096024_185_11;spacers=2;chromosome=CP096024;DRwidth=11;duplication=1;GC-content=42.2535211267606;DR.cons.seq=AACAATTCCAT;source.y=Araport11;type.y=protein;ID.y=AT1G09890.1-Protein;Name=AT1G09890.1;Note=character(0);full_name=character(0);computational_description=character(0);locus=character(0);Parent=character(0);gene=character(0);curator_summary=c…
NC_003070.9	rtracklayer	sequence_feature	3217309	3217379	.	.	.	source.x=Liftoff;type.x=sequence_feature;ID.x=CP096024_185_11;spacers=2;chromosome=CP096024;DRwidth=11;duplication=1;GC-content=42.2535211267606;DR.cons.seq=AACAATTCCAT;source.y=Araport11;type.y=mRNA;ID.y=AT1G09890.2;Name=AT1G09890.2;Note=None;full_name=character(0);computational_description=Rhamnogalacturonate lyase family protein;locus=character(0);Parent=AT1G09890;gene=character(0);curator_sum…
NC_003070.9	rtracklayer	sequence_feature	3217309	3217379	.	.	.	source.x=Liftoff;type.x=sequence_feature;ID.x=CP096024_185_11;spacers=2;chromosome=CP096024;DRwidth=11;duplication=1;GC-content=42.2535211267606;DR.cons.seq=AACAATTCCAT;source.y=Araport11;type.y=CDS;ID.y=AT1G09890:CDS:2;Name=AT1G09890:CDS:2;Note=None;full_name=character(0);computational_description=Rhamnogalacturonate lyase family protein;locus=character(0);Parent=AT1G09890.2;gene=character(0);cu…
NC_003070.9	rtracklayer	sequence_feature	3217309	3217379	.	.	.	source.x=Liftoff;type.x=sequence_feature;ID.x=CP096024_185_11;spacers=2;chromosome=CP096024;DRwidth=11;duplication=1;GC-content=42.2535211267606;DR.cons.seq=AACAATTCCAT;source.y=Araport11;type.y=exon;ID.y=AT1G09890:exon:4;Name=AT1G09890:exon:4;Note=None;full_name=character(0);computational_description=Rhamnogalacturonate lyase family protein;locus=character(0);Parent=AT1G09890.2;gene=character(0)…
NC_003070.9	rtracklayer	sequence_feature	3217309	3217379	.	.	.	source.x=Liftoff;type.x=sequence_feature;ID.x=CP096024_185_11;spacers=2;chromosome=CP096024;DRwidth=11;duplication=1;GC-content=42.2535211267606;DR.cons.seq=AACAATTCCAT;source.y=Araport11;type.y=protein;ID.y=AT1G09890.2-Protein;Name=AT1G09890.2;Note=character(0);full_name=character(0);computational_description=character(0);locus=character(0);Parent=character(0);gene=character(0);curator_summary=c…
NC_003070.9	rtracklayer	sequence_feature	3217309	3217379	.	.	.	source.x=Liftoff;type.x=sequence_feature;ID.x=CP096024_185_11;spacers=2;chromosome=CP096024;DRwidth=11;duplication=1;GC-content=42.2535211267606;DR.cons.seq=AACAATTCCAT;source.y=Araport11;type.y=mRNA;ID.y=AT1G09890.3;Name=AT1G09890.3;Note=None;full_name=character(0);computational_description=Rhamnogalacturonate lyase family protein;locus=character(0);Parent=AT1G09890;gene=character(0);curator_sum…
NC_003070.9	rtracklayer	sequence_feature	3217309	3217379	.	.	.	source.x=Liftoff;type.x=sequence_feature;ID.x=CP096024_185_11;spacers=2;chromosome=CP096024;DRwidth=11;duplication=1;GC-content=42.2535211267606;DR.cons.seq=AACAATTCCAT;source.y=Araport11;type.y=CDS;ID.y=AT1G09890:CDS:2.2;Name=AT1G09890:CDS:2.2;Note=None;full_name=character(0);computational_description=Rhamnogalacturonate lyase family protein;locus=character(0);Parent=AT1G09890.3;gene=character(0…
NC_003070.9	rtracklayer	sequence_feature	3217309	3217379	.	.	.	source.x=Liftoff;type.x=sequence_feature;ID.x=CP096024_185_11;spacers=2;chromosome=CP096024;DRwidth=11;duplication=1;GC-content=42.2535211267606;DR.cons.seq=AACAATTCCAT;source.y=Araport11;type.y=exon;ID.y=AT1G09890:exon:4;Name=AT1G09890:exon:4;Note=None;full_name=character(0);computational_description=Rhamnogalacturonate lyase family protein;locus=character(0);Parent=AT1G09890.3;gene=character(0)…
NC_003070.9	rtracklayer	sequence_feature	3217309	3217379	.	.	.	source.x=Liftoff;type.x=sequence_feature;ID.x=CP096024_185_11;spacers=2;chromosome=CP096024;DRwidth=11;duplication=1;GC-content=42.2535211267606;DR.cons.seq=AACAATTCCAT;source.y=Araport11;type.y=protein;ID.y=AT1G09890.3-Protein;Name=AT1G09890.3;Note=character(0);full_name=character(0);computational_description=character(0);locus=character(0);Parent=character(0);gene=character(0);curator_summary=c…
NC_003070.9	rtracklayer	sequence_feature	3217309	3217379	.	.	.	source.x=Liftoff;type.x=sequence_feature;ID.x=CP096024_185_11;spacers=2;chromosome=CP096024;DRwidth=11;duplication=1;GC-content=42.2535211267606;DR.cons.seq=AACAATTCCAT;source.y=Araport11;type.y=mRNA;ID.y=AT1G09890.4;Name=AT1G09890.4;Note=None;full_name=character(0);computational_description=Rhamnogalacturonate lyase family protein;locus=character(0);Parent=AT1G09890;gene=character(0);curator_sum…
NC_003070.9	rtracklayer	sequence_feature	3217309	3217379	.	.	.	source.x=Liftoff;type.x=sequence_feature;ID.x=CP096024_185_11;spacers=2;chromosome=CP096024;DRwidth=11;duplication=1;GC-content=42.2535211267606;DR.cons.seq=AACAATTCCAT;source.y=Araport11;type.y=CDS;ID.y=AT1G09890:CDS:2.1;Name=AT1G09890:CDS:2.1;Note=None;full_name=character(0);computational_description=Rhamnogalacturonate lyase family protein;locus=character(0);Parent=AT1G09890.4;gene=character(0…
NC_003070.9	rtracklayer	sequence_feature	3217309	3217379	.	.	.	source.x=Liftoff;type.x=sequence_feature;ID.x=CP096024_185_11;spacers=2;chromosome=CP096024;DRwidth=11;duplication=1;GC-content=42.2535211267606;DR.cons.seq=AACAATTCCAT;source.y=Araport11;type.y=exon;ID.y=AT1G09890:exon:4;Name=AT1G09890:exon:4;Note=None;full_name=character(0);computational_description=Rhamnogalacturonate lyase family protein;locus=character(0);Parent=AT1G09890.4;gene=character(0)…
NC_003070.9	rtracklayer	sequence_feature	3217309	3217379	.	.	.	source.x=Liftoff;type.x=sequence_feature;ID.x=CP096024_185_11;spacers=2;chromosome=CP096024;DRwidth=11;duplication=1;GC-content=42.2535211267606;DR.cons.seq=AACAATTCCAT;source.y=Araport11;type.y=protein;ID.y=AT1G09890.4-Protein;Name=AT1G09890.4;Note=character(0);full_name=character(0);computational_description=character(0);locus=character(0);Parent=character(0);gene=character(0);curator_summary=c…
NC_003070.9	rtracklayer	sequence_feature	3217309	3217379	.	.	.	source.x=Liftoff;type.x=sequence_feature;ID.x=CP096024_185_11;spacers=2;chromosome=CP096024;DRwidth=11;duplication=1;GC-content=42.2535211267606;DR.cons.seq=AACAATTCCAT;source.y=Araport11;type.y=mRNA;ID.y=AT1G09890.5;Name=AT1G09890.5;Note=None;full_name=character(0);computational_description=Rhamnogalacturonate lyase family protein;locus=character(0);Parent=AT1G09890;gene=character(0);curator_sum…
NC_003070.9	rtracklayer	sequence_feature	3217309	3217379	.	.	.	source.x=Liftoff;type.x=sequence_feature;ID.x=CP096024_185_11;spacers=2;chromosome=CP096024;DRwidth=11;duplication=1;GC-content=42.2535211267606;DR.cons.seq=AACAATTCCAT;source.y=Araport11;type.y=CDS;ID.y=AT1G09890:CDS:2.3;Name=AT1G09890:CDS:2.3;Note=None;full_name=character(0);computational_description=Rhamnogalacturonate lyase family protein;locus=character(0);Parent=AT1G09890.5;gene=character(0…
NC_003070.9	rtracklayer	sequence_feature	3217309	3217379	.	.	.	source.x=Liftoff;type.x=sequence_feature;ID.x=CP096024_185_11;spacers=2;chromosome=CP096024;DRwidth=11;duplication=1;GC-content=42.2535211267606;DR.cons.seq=AACAATTCCAT;source.y=Araport11;type.y=exon;ID.y=AT1G09890:exon:4;Name=AT1G09890:exon:4;Note=None;full_name=character(0);computational_description=Rhamnogalacturonate lyase family protein;locus=character(0);Parent=AT1G09890.5;gene=character(0)…
NC_003070.9	rtracklayer	sequence_feature	3217309	3217379	.	.	.	source.x=Liftoff;type.x=sequence_feature;ID.x=CP096024_185_11;spacers=2;chromosome=CP096024;DRwidth=11;duplication=1;GC-content=42.2535211267606;DR.cons.seq=AACAATTCCAT;source.y=Araport11;type.y=protein;ID.y=AT1G09890.5-Protein;Name=AT1G09890.5;Note=character(0);full_name=character(0);computational_description=character(0);locus=character(0);Parent=character(0);gene=character(0);curator_summary=c…
NC_003070.9	rtracklayer	sequence_feature	3246551	3246607	.	.	.	source.x=Liftoff;type.x=sequence_feature;ID.x=CP096024_187_11;spacers=2;chromosome=CP096024;DRwidth=11;duplication=1;GC-content=49.1228070175439;DR.cons.seq=TGTTTGCAGGT;source.y=Araport11;type.y=gene;ID.y=AT1G09960;Name=AT1G09960;Note=sucrose transporter 4;full_name=sucrose transporter 4;computational_description=sucrose transporter 4;locus=2024422;locus_type=protein_coding;Parent=character(0);ge…
NC_003070.9	rtracklayer	sequence_feature	3246551	3246607	.	.	.	source.x=Liftoff;type.x=sequence_feature;ID.x=CP096024_187_11;spacers=2;chromosome=CP096024;DRwidth=11;duplication=1;GC-content=49.1228070175439;DR.cons.seq=TGTTTGCAGGT;source.y=Araport11;type.y=mRNA;ID.y=AT1G09960.1;Name=AT1G09960.1;Note=sucrose transporter 4;full_name=sucrose transporter 4;computational_description=sucrose transporter 4;locus=character(0);Parent=AT1G09960;gene=c("2024421"%2c "U…
NC_003070.9	rtracklayer	sequence_feature	3246551	3246607	.	.	.	source.x=Liftoff;type.x=sequence_feature;ID.x=CP096024_187_11;spacers=2;chromosome=CP096024;DRwidth=11;duplication=1;GC-content=49.1228070175439;DR.cons.seq=TGTTTGCAGGT;source.y=Araport11;type.y=CDS;ID.y=AT1G09960:CDS:5;Name=SUT4:CDS:5;Note=sucrose transporter 4;full_name=character(0);computational_description=sucrose transporter 4;locus=character(0);Parent=AT1G09960.1;gene=character(0);curator_s…
NC_003070.9	rtracklayer	sequence_feature	3246551	3246607	.	.	.	source.x=Liftoff;type.x=sequence_feature;ID.x=CP096024_187_11;spacers=2;chromosome=CP096024;DRwidth=11;duplication=1;GC-content=49.1228070175439;DR.cons.seq=TGTTTGCAGGT;source.y=Araport11;type.y=exon;ID.y=AT1G09960:exon:5;Name=AT1G09960:exon:5;Note=sucrose transporter 4;full_name=character(0);computational_description=sucrose transporter 4;locus=character(0);Parent=AT1G09960.1;gene=character(0);c…
NC_003070.9	rtracklayer	sequence_feature	3246551	3246607	.	.	.	source.x=Liftoff;type.x=sequence_feature;ID.x=CP096024_187_11;spacers=2;chromosome=CP096024;DRwidth=11;duplication=1;GC-content=49.1228070175439;DR.cons.seq=TGTTTGCAGGT;source.y=Araport11;type.y=protein;ID.y=AT1G09960.1-Protein;Name=AT1G09960.1;Note=character(0);full_name=character(0);computational_description=character(0);locus=character(0);Parent=character(0);gene=character(0);curator_summary=c…
NC_003070.9	rtracklayer	sequence_feature	3246551	3246607	.	.	.	source.x=Liftoff;type.x=sequence_feature;ID.x=CP096024_187_11;spacers=2;chromosome=CP096024;DRwidth=11;duplication=1;GC-content=49.1228070175439;DR.cons.seq=TGTTTGCAGGT;source.y=rtracklayer;type.y=intron;Note=.;Parent=.;Dbxref=.;Alias=.;POL=0.157894736842105;id=AT1G09960.1-4;meta=AT1G09960.1-4 | 2274-2574 |Chr1:3246259-3246559 FORWARD LENGTH%3d301;ingene_coords=2274-2574;chr_coords=3246259-324655…
NC_003070.9	rtracklayer	sequence_feature	3333576	3333640	.	.	.	source.x=Liftoff;type.x=sequence_feature;ID.x=CP096024_39_10;spacers=2;chromosome=CP096024;DRwidth=10;duplication=1;GC-content=29.2307692307692;DR.cons.seq=AATGATTTCA;source.y=Araport11;type.y=gene;ID.y=AT1G10170;Name=AT1G10170;Note=character(0);full_name=NF-X-like 1;computational_description=character(0);locus=2012753;locus_type=protein_coding;Parent=character(0);gene=character(0);curator_summar…
NC_003070.9	rtracklayer	sequence_feature	3333576	3333640	.	.	.	source.x=Liftoff;type.x=sequence_feature;ID.x=CP096024_39_10;spacers=2;chromosome=CP096024;DRwidth=10;duplication=1;GC-content=29.2307692307692;DR.cons.seq=AATGATTTCA;source.y=Araport11;type.y=mRNA;ID.y=AT1G10170.1;Name=AT1G10170.1;Note=None;full_name=NF-X-like 1;computational_description=NF-X-like 1;locus=character(0);Parent=AT1G10170;gene=character(0);curator_summary=c("Encodes AtNFXL1"%2c "a h…
NC_003070.9	rtracklayer	sequence_feature	3333576	3333640	.	.	.	source.x=Liftoff;type.x=sequence_feature;ID.x=CP096024_39_10;spacers=2;chromosome=CP096024;DRwidth=10;duplication=1;GC-content=29.2307692307692;DR.cons.seq=AATGATTTCA;source.y=Araport11;type.y=exon;ID.y=AT1G10170:exon:6;Name=AT1G10170:exon:6;Note=None;full_name=character(0);computational_description=NF-X-like 1;locus=character(0);Parent=AT1G10170.1;gene=character(0);curator_summary=c("Encodes AtN…
NC_003070.9	rtracklayer	sequence_feature	3333576	3333640	.	.	.	source.x=Liftoff;type.x=sequence_feature;ID.x=CP096024_39_10;spacers=2;chromosome=CP096024;DRwidth=10;duplication=1;GC-content=29.2307692307692;DR.cons.seq=AATGATTTCA;source.y=Araport11;type.y=three_prime_UTR;ID.y=AT1G10170:three_prime_UTR:1;Name=NFXL1:three_prime_UTR:1;Note=None;full_name=character(0);computational_description=NF-X-like 1;locus=character(0);Parent=AT1G10170.1;gene=character(0);c…
NC_003070.9	rtracklayer	sequence_feature	3333576	3333640	.	.	.	source.x=Liftoff;type.x=sequence_feature;ID.x=CP096024_39_10;spacers=2;chromosome=CP096024;DRwidth=10;duplication=1;GC-content=29.2307692307692;DR.cons.seq=AATGATTTCA;source.y=Araport11;type.y=mRNA;ID.y=AT1G10170.2;Name=AT1G10170.2;Note=None;full_name=NF-X-like 1;computational_description=NF-X-like 1;locus=character(0);Parent=AT1G10170;gene=character(0);curator_summary=c("Encodes AtNFXL1"%2c "a h…
NC_003070.9	rtracklayer	sequence_feature	3333576	3333640	.	.	.	source.x=Liftoff;type.x=sequence_feature;ID.x=CP096024_39_10;spacers=2;chromosome=CP096024;DRwidth=10;duplication=1;GC-content=29.2307692307692;DR.cons.seq=AATGATTTCA;source.y=Araport11;type.y=exon;ID.y=AT1G10170:exon:9;Name=AT1G10170:exon:9;Note=None;full_name=character(0);computational_description=NF-X-like 1;locus=character(0);Parent=AT1G10170.2;gene=character(0);curator_summary=c("Encodes AtN…
NC_003070.9	rtracklayer	sequence_feature	3333576	3333640	.	.	.	source.x=Liftoff;type.x=sequence_feature;ID.x=CP096024_39_10;spacers=2;chromosome=CP096024;DRwidth=10;duplication=1;GC-content=29.2307692307692;DR.cons.seq=AATGATTTCA;source.y=Araport11;type.y=three_prime_UTR;ID.y=AT1G10170:three_prime_UTR:4;Name=NFXL1:three_prime_UTR:4;Note=None;full_name=character(0);computational_description=NF-X-like 1;locus=character(0);Parent=AT1G10170.2;gene=character(0);c…
NC_003070.9	rtracklayer	sequence_feature	3333576	3333640	.	.	.	source.x=Liftoff;type.x=sequence_feature;ID.x=CP096024_39_10;spacers=2;chromosome=CP096024;DRwidth=10;duplication=1;GC-content=29.2307692307692;DR.cons.seq=AATGATTTCA;source.y=Araport11;type.y=mRNA;ID.y=AT1G10170.3;Name=AT1G10170.3;Note=None;full_name=NF-X-like 1;computational_description=NF-X-like 1;locus=character(0);Parent=AT1G10170;gene=character(0);curator_summary=c("Encodes AtNFXL1"%2c "a h…
NC_003070.9	rtracklayer	sequence_feature	3333576	3333640	.	.	.	source.x=Liftoff;type.x=sequence_feature;ID.x=CP096024_39_10;spacers=2;chromosome=CP096024;DRwidth=10;duplication=1;GC-content=29.2307692307692;DR.cons.seq=AATGATTTCA;source.y=Araport11;type.y=exon;ID.y=AT1G10170:exon:8;Name=AT1G10170:exon:8;Note=None;full_name=character(0);computational_description=NF-X-like 1;locus=character(0);Parent=AT1G10170.3;gene=character(0);curator_summary=c("Encodes AtN…
NC_003070.9	rtracklayer	sequence_feature	3333576	3333640	.	.	.	source.x=Liftoff;type.x=sequence_feature;ID.x=CP096024_39_10;spacers=2;chromosome=CP096024;DRwidth=10;duplication=1;GC-content=29.2307692307692;DR.cons.seq=AATGATTTCA;source.y=Araport11;type.y=three_prime_UTR;ID.y=AT1G10170:three_prime_UTR:3;Name=NFXL1:three_prime_UTR:3;Note=None;full_name=character(0);computational_description=NF-X-like 1;locus=character(0);Parent=AT1G10170.3;gene=character(0);c…
NC_003070.9	rtracklayer	sequence_feature	3333576	3333640	.	.	.	source.x=Liftoff;type.x=sequence_feature;ID.x=CP096024_39_10;spacers=2;chromosome=CP096024;DRwidth=10;duplication=1;GC-content=29.2307692307692;DR.cons.seq=AATGATTTCA;source.y=Araport11;type.y=mRNA;ID.y=AT1G10170.4;Name=AT1G10170.4;Note=None;full_name=NF-X-like 1;computational_description=NF-X-like 1;locus=character(0);Parent=AT1G10170;gene=character(0);curator_summary=c("Encodes AtNFXL1"%2c "a h…
NC_003070.9	rtracklayer	sequence_feature	3333576	3333640	.	.	.	source.x=Liftoff;type.x=sequence_feature;ID.x=CP096024_39_10;spacers=2;chromosome=CP096024;DRwidth=10;duplication=1;GC-content=29.2307692307692;DR.cons.seq=AATGATTTCA;source.y=Araport11;type.y=exon;ID.y=AT1G10170:exon:7;Name=AT1G10170:exon:7;Note=None;full_name=character(0);computational_description=NF-X-like 1;locus=character(0);Parent=AT1G10170.4;gene=character(0);curator_summary=c("Encodes AtN…
NC_003070.9	rtracklayer	sequence_feature	3333576	3333640	.	.	.	source.x=Liftoff;type.x=sequence_feature;ID.x=CP096024_39_10;spacers=2;chromosome=CP096024;DRwidth=10;duplication=1;GC-content=29.2307692307692;DR.cons.seq=AATGATTTCA;source.y=Araport11;type.y=three_prime_UTR;ID.y=AT1G10170:three_prime_UTR:2;Name=NFXL1:three_prime_UTR:2;Note=None;full_name=character(0);computational_description=NF-X-like 1;locus=character(0);Parent=AT1G10170.4;gene=character(0);c…
NC_003070.9	rtracklayer	sequence_feature	3333576	3333640	.	.	.	source.x=Liftoff;type.x=sequence_feature;ID.x=CP096024_39_10;spacers=2;chromosome=CP096024;DRwidth=10;duplication=1;GC-content=29.2307692307692;DR.cons.seq=AATGATTTCA;source.y=https://doi.org/10.1186/s12915-022-01362-8;type.y=Enhancer;Note=.;Parent=.;Dbxref=.;Alias=.;POL=1;
NC_003070.9	rtracklayer	sequence_feature	3333576	3333640	.	.	.	source.x=Liftoff;type.x=sequence_feature;ID.x=CP096024_39_10;spacers=2;chromosome=CP096024;DRwidth=10;duplication=1;GC-content=29.2307692307692;DR.cons.seq=AATGATTTCA;source.y=rtracklayer;type.y=Origin;ID.y=ori1-0620;Note=.;Parent=.;Dbxref=.;Alias=.;POL=1;genfet=AT1G10170;genfet_type=gene;
NC_003070.9	rtracklayer	sequence_feature	3511665	3511743	.	.	.	source.x=Liftoff;type.x=sequence_feature;ID.x=CP096024_177_12;spacers=3;chromosome=CP096024;DRwidth=12;duplication=1;GC-content=58.2278481012658;DR.cons.seq=GGAGGTGGAGTT;source.y=Araport11;type.y=gene;ID.y=AT1G10620;Name=AT1G10620;Note=Protein kinase superfamily protein;full_name=character(0);computational_description=character(0);locus=character(0);locus_type=protein_coding;Parent=character(0);g…
NC_003070.9	rtracklayer	sequence_feature	3511665	3511743	.	.	.	source.x=Liftoff;type.x=sequence_feature;ID.x=CP096024_177_12;spacers=3;chromosome=CP096024;DRwidth=12;duplication=1;GC-content=58.2278481012658;DR.cons.seq=GGAGGTGGAGTT;source.y=Araport11;type.y=mRNA;ID.y=AT1G10620.1;Name=AT1G10620.1;Note=Protein kinase superfamily protein;full_name=character(0);computational_description=character(0);locus=character(0);Parent=AT1G10620;gene=character(0);curator_…
NC_003070.9	rtracklayer	sequence_feature	3511665	3511743	.	.	.	source.x=Liftoff;type.x=sequence_feature;ID.x=CP096024_177_12;spacers=3;chromosome=CP096024;DRwidth=12;duplication=1;GC-content=58.2278481012658;DR.cons.seq=GGAGGTGGAGTT;source.y=Araport11;type.y=CDS;ID.y=AT1G10620:CDS:1;Name=PERK11:CDS:1;Note=Protein kinase superfamily protein;full_name=character(0);computational_description=character(0);locus=character(0);Parent=AT1G10620.1;gene=character(0);cu…
NC_003070.9	rtracklayer	sequence_feature	3511665	3511743	.	.	.	source.x=Liftoff;type.x=sequence_feature;ID.x=CP096024_177_12;spacers=3;chromosome=CP096024;DRwidth=12;duplication=1;GC-content=58.2278481012658;DR.cons.seq=GGAGGTGGAGTT;source.y=Araport11;type.y=exon;ID.y=AT1G10620:exon:1;Name=AT1G10620:exon:1;Note=Protein kinase superfamily protein;full_name=character(0);computational_description=character(0);locus=character(0);Parent=AT1G10620.1;gene=character…
NC_003070.9	rtracklayer	sequence_feature	3511665	3511743	.	.	.	source.x=Liftoff;type.x=sequence_feature;ID.x=CP096024_177_12;spacers=3;chromosome=CP096024;DRwidth=12;duplication=1;GC-content=58.2278481012658;DR.cons.seq=GGAGGTGGAGTT;source.y=Araport11;type.y=protein;ID.y=AT1G10620.1-Protein;Name=AT1G10620.1;Note=character(0);full_name=character(0);computational_description=character(0);locus=character(0);Parent=character(0);gene=character(0);curator_summary=…
NC_003070.9	rtracklayer	sequence_feature	3511791	3511856	.	.	.	source.x=Liftoff;type.x=sequence_feature;ID.x=CP096024_178_12;spacers=2;chromosome=CP096024;DRwidth=12;duplication=1;GC-content=60.6060606060606;DR.cons.seq=GGAGGTGGAGTT;source.y=Araport11;type.y=gene;ID.y=AT1G10620;Name=AT1G10620;Note=Protein kinase superfamily protein;full_name=character(0);computational_description=character(0);locus=character(0);locus_type=protein_coding;Parent=character(0);g…
NC_003070.9	rtracklayer	sequence_feature	3511791	3511856	.	.	.	source.x=Liftoff;type.x=sequence_feature;ID.x=CP096024_178_12;spacers=2;chromosome=CP096024;DRwidth=12;duplication=1;GC-content=60.6060606060606;DR.cons.seq=GGAGGTGGAGTT;source.y=Araport11;type.y=mRNA;ID.y=AT1G10620.1;Name=AT1G10620.1;Note=Protein kinase superfamily protein;full_name=character(0);computational_description=character(0);locus=character(0);Parent=AT1G10620;gene=character(0);curator_…
NC_003070.9	rtracklayer	sequence_feature	3511791	3511856	.	.	.	source.x=Liftoff;type.x=sequence_feature;ID.x=CP096024_178_12;spacers=2;chromosome=CP096024;DRwidth=12;duplication=1;GC-content=60.6060606060606;DR.cons.seq=GGAGGTGGAGTT;source.y=Araport11;type.y=CDS;ID.y=AT1G10620:CDS:1;Name=PERK11:CDS:1;Note=Protein kinase superfamily protein;full_name=character(0);computational_description=character(0);locus=character(0);Parent=AT1G10620.1;gene=character(0);cu…
NC_003070.9	rtracklayer	sequence_feature	3511791	3511856	.	.	.	source.x=Liftoff;type.x=sequence_feature;ID.x=CP096024_178_12;spacers=2;chromosome=CP096024;DRwidth=12;duplication=1;GC-content=60.6060606060606;DR.cons.seq=GGAGGTGGAGTT;source.y=Araport11;type.y=exon;ID.y=AT1G10620:exon:1;Name=AT1G10620:exon:1;Note=Protein kinase superfamily protein;full_name=character(0);computational_description=character(0);locus=character(0);Parent=AT1G10620.1;gene=character…
NC_003070.9	rtracklayer	sequence_feature	3511791	3511856	.	.	.	source.x=Liftoff;type.x=sequence_feature;ID.x=CP096024_178_12;spacers=2;chromosome=CP096024;DRwidth=12;duplication=1;GC-content=60.6060606060606;DR.cons.seq=GGAGGTGGAGTT;source.y=Araport11;type.y=protein;ID.y=AT1G10620.1-Protein;Name=AT1G10620.1;Note=character(0);full_name=character(0);computational_description=character(0);locus=character(0);Parent=character(0);gene=character(0);curator_summary=…
NC_003070.9	rtracklayer	sequence_feature	3566336	3566401	.	.	.	source.x=Liftoff;type.x=sequence_feature;ID.x=CP096024_42_10;spacers=2;chromosome=CP096024;DRwidth=10;duplication=1;GC-content=30.3030303030303;DR.cons.seq=TAGGTTTTCT;source.y=Araport11;type.y=gene;ID.y=AT1G10730;Name=AT1G10730;Note=Clathrin adaptor complexes medium subunit family protein;full_name=character(0);computational_description=Clathrin adaptor complexes medium subunit family protein;loc…
NC_003070.9	rtracklayer	sequence_feature	3566336	3566401	.	.	.	source.x=Liftoff;type.x=sequence_feature;ID.x=CP096024_42_10;spacers=2;chromosome=CP096024;DRwidth=10;duplication=1;GC-content=30.3030303030303;DR.cons.seq=TAGGTTTTCT;source.y=Araport11;type.y=mRNA;ID.y=AT1G10730.1;Name=AT1G10730.1;Note=Clathrin adaptor complexes medium subunit family protein;full_name=character(0);computational_description=Clathrin adaptor complexes medium subunit family protein…
NC_003070.9	rtracklayer	sequence_feature	3566336	3566401	.	.	.	source.x=Liftoff;type.x=sequence_feature;ID.x=CP096024_42_10;spacers=2;chromosome=CP096024;DRwidth=10;duplication=1;GC-content=30.3030303030303;DR.cons.seq=TAGGTTTTCT;source.y=Araport11;type.y=protein;ID.y=AT1G10730.1-Protein;Name=AT1G10730.1;Note=character(0);full_name=character(0);computational_description=character(0);locus=character(0);Parent=character(0);gene=character(0);curator_summary=cha…
NC_003070.9	rtracklayer	sequence_feature	3566336	3566401	.	.	.	source.x=Liftoff;type.x=sequence_feature;ID.x=CP096024_42_10;spacers=2;chromosome=CP096024;DRwidth=10;duplication=1;GC-content=30.3030303030303;DR.cons.seq=TAGGTTTTCT;source.y=rtracklayer;type.y=intron;Note=.;Parent=.;Dbxref=.;Alias=.;POL=1;id=AT1G10730.1-4;meta=AT1G10730.1-4 | 1079-1152 |Chr1:3566335-3566408 FORWARD LENGTH%3d74;ingene_coords=1079-1152;chr_coords=3566335-3566408;
NC_003070.9	rtracklayer	sequence_feature	3577677	3577837	.	.	.	source.x=Liftoff;type.x=sequence_feature;ID.x=CP096024_104_13;spacers=4;chromosome=CP096024;DRwidth=13;duplication=1;GC-content=33.5403726708075;DR.cons.seq=AATAAAACACAGT;source.y=Araport11;type.y=gene;ID.y=AT1G10750;Name=AT1G10750;Note=character(0);full_name=character(0);computational_description=character(0);locus=2019933;locus_type=protein_coding;Parent=character(0);gene=character(0);curator_s…
NC_003070.9	rtracklayer	sequence_feature	3577677	3577837	.	.	.	source.x=Liftoff;type.x=sequence_feature;ID.x=CP096024_104_13;spacers=4;chromosome=CP096024;DRwidth=13;duplication=1;GC-content=33.5403726708075;DR.cons.seq=AATAAAACACAGT;source.y=Araport11;type.y=mRNA;ID.y=AT1G10750.1;Name=AT1G10750.1;Note=Protein of Unknown Function (DUF239);full_name=character(0);computational_description=c("carboxyl-terminal peptidase"%2c "putative (DUF239)");locus=character(…
NC_003070.9	rtracklayer	sequence_feature	3577677	3577837	.	.	.	source.x=Liftoff;type.x=sequence_feature;ID.x=CP096024_104_13;spacers=4;chromosome=CP096024;DRwidth=13;duplication=1;GC-content=33.5403726708075;DR.cons.seq=AATAAAACACAGT;source.y=Araport11;type.y=CDS;ID.y=AT1G10750:CDS:2;Name=AT1G10750:CDS:2;Note=Protein of Unknown Function (DUF239);full_name=character(0);computational_description=c("carboxyl-terminal peptidase"%2c "putative (DUF239)");locus=cha…
NC_003070.9	rtracklayer	sequence_feature	3577677	3577837	.	.	.	source.x=Liftoff;type.x=sequence_feature;ID.x=CP096024_104_13;spacers=4;chromosome=CP096024;DRwidth=13;duplication=1;GC-content=33.5403726708075;DR.cons.seq=AATAAAACACAGT;source.y=Araport11;type.y=exon;ID.y=AT1G10750:exon:3;Name=AT1G10750:exon:3;Note=Protein of Unknown Function (DUF239);full_name=character(0);computational_description=c("carboxyl-terminal peptidase"%2c "putative (DUF239)");locus=…
NC_003070.9	rtracklayer	sequence_feature	3577677	3577837	.	.	.	source.x=Liftoff;type.x=sequence_feature;ID.x=CP096024_104_13;spacers=4;chromosome=CP096024;DRwidth=13;duplication=1;GC-content=33.5403726708075;DR.cons.seq=AATAAAACACAGT;source.y=Araport11;type.y=protein;ID.y=AT1G10750.1-Protein;Name=AT1G10750.1;Note=character(0);full_name=character(0);computational_description=character(0);locus=character(0);Parent=character(0);gene=character(0);curator_summary…
NC_003070.9	rtracklayer	sequence_feature	3577677	3577837	.	.	.	source.x=Liftoff;type.x=sequence_feature;ID.x=CP096024_104_13;spacers=4;chromosome=CP096024;DRwidth=13;duplication=1;GC-content=33.5403726708075;DR.cons.seq=AATAAAACACAGT;source.y=Araport11;type.y=mRNA;ID.y=AT1G10750.2;Name=AT1G10750.2;Note=Protein of Unknown Function (DUF239);full_name=character(0);computational_description=c("carboxyl-terminal peptidase"%2c "putative (DUF239)");locus=character(…
NC_003070.9	rtracklayer	sequence_feature	3577677	3577837	.	.	.	source.x=Liftoff;type.x=sequence_feature;ID.x=CP096024_104_13;spacers=4;chromosome=CP096024;DRwidth=13;duplication=1;GC-content=33.5403726708075;DR.cons.seq=AATAAAACACAGT;source.y=Araport11;type.y=CDS;ID.y=AT1G10750:CDS:2.1;Name=AT1G10750:CDS:2.1;Note=Protein of Unknown Function (DUF239);full_name=character(0);computational_description=c("carboxyl-terminal peptidase"%2c "putative (DUF239)");locus…
NC_003070.9	rtracklayer	sequence_feature	3577677	3577837	.	.	.	source.x=Liftoff;type.x=sequence_feature;ID.x=CP096024_104_13;spacers=4;chromosome=CP096024;DRwidth=13;duplication=1;GC-content=33.5403726708075;DR.cons.seq=AATAAAACACAGT;source.y=Araport11;type.y=exon;ID.y=AT1G10750:exon:3;Name=AT1G10750:exon:3;Note=Protein of Unknown Function (DUF239);full_name=character(0);computational_description=c("carboxyl-terminal peptidase"%2c "putative (DUF239)");locus=…
NC_003070.9	rtracklayer	sequence_feature	3577677	3577837	.	.	.	source.x=Liftoff;type.x=sequence_feature;ID.x=CP096024_104_13;spacers=4;chromosome=CP096024;DRwidth=13;duplication=1;GC-content=33.5403726708075;DR.cons.seq=AATAAAACACAGT;source.y=Araport11;type.y=protein;ID.y=AT1G10750.2-Protein;Name=AT1G10750.2;Note=character(0);full_name=character(0);computational_description=character(0);locus=character(0);Parent=character(0);gene=character(0);curator_summary…
NC_003070.9	rtracklayer	sequence_feature	3577677	3577837	.	.	.	source.x=Liftoff;type.x=sequence_feature;ID.x=CP096024_104_13;spacers=4;chromosome=CP096024;DRwidth=13;duplication=1;GC-content=33.5403726708075;DR.cons.seq=AATAAAACACAGT;source.y=rtracklayer;type.y=intron;Note=.;Parent=.;Dbxref=.;Alias=.;POL=0.782608695652174;id=AT1G10750.1-1;meta=AT1G10750.1-1 | 837-1072 |Chr1:3577712-3577947 REVERSE LENGTH%3d236;ingene_coords=837-1072;chr_coords=3577712-357794…
NC_003070.9	rtracklayer	sequence_feature	3577677	3577837	.	.	.	source.x=Liftoff;type.x=sequence_feature;ID.x=CP096024_104_13;spacers=4;chromosome=CP096024;DRwidth=13;duplication=1;GC-content=33.5403726708075;DR.cons.seq=AATAAAACACAGT;source.y=rtracklayer;type.y=intron;Note=.;Parent=.;Dbxref=.;Alias=.;POL=0.782608695652174;id=AT1G10750.2-1;meta=AT1G10750.2-1 | 669-904 |Chr1:3577712-3577947 REVERSE LENGTH%3d236;ingene_coords=669-904;chr_coords=3577712-3577947;
NC_003070.9	rtracklayer	sequence_feature	3598866	3598925	.	.	.	source.x=Liftoff;type.x=sequence_feature;ID.x=CP096024_197_11;spacers=2;chromosome=CP096024;DRwidth=11;duplication=1;GC-content=30;DR.cons.seq=CTTTGAAAGAT;source.y=Araport11;type.y=gene;ID.y=AT1G10800;Name=AT1G10800;Note=character(0);full_name=character(0);computational_description=character(0);locus=2019998;locus_type=protein_coding;Parent=character(0);gene=character(0);curator_summary=character…
NC_003070.9	rtracklayer	sequence_feature	3598866	3598925	.	.	.	source.x=Liftoff;type.x=sequence_feature;ID.x=CP096024_197_11;spacers=2;chromosome=CP096024;DRwidth=11;duplication=1;GC-content=30;DR.cons.seq=CTTTGAAAGAT;source.y=Araport11;type.y=mRNA;ID.y=AT1G10800.1;Name=AT1G10800.1;Note=None;full_name=character(0);computational_description=voltage-gated hydrogen channel-like protein;locus=character(0);Parent=AT1G10800;gene=character(0);curator_summary=charac…
NC_003070.9	rtracklayer	sequence_feature	3598866	3598925	.	.	.	source.x=Liftoff;type.x=sequence_feature;ID.x=CP096024_197_11;spacers=2;chromosome=CP096024;DRwidth=11;duplication=1;GC-content=30;DR.cons.seq=CTTTGAAAGAT;source.y=Araport11;type.y=exon;ID.y=AT1G10800:exon:1;Name=AT1G10800:exon:1;Note=None;full_name=character(0);computational_description=voltage-gated hydrogen channel-like protein;locus=character(0);Parent=AT1G10800.1;gene=character(0);curator_su…
NC_003070.9	rtracklayer	sequence_feature	3598866	3598925	.	.	.	source.x=Liftoff;type.x=sequence_feature;ID.x=CP096024_197_11;spacers=2;chromosome=CP096024;DRwidth=11;duplication=1;GC-content=30;DR.cons.seq=CTTTGAAAGAT;source.y=Araport11;type.y=five_prime_UTR;ID.y=AT1G10800:five_prime_UTR:2;Name=AT1G10800:five_prime_UTR:2;Note=None;full_name=character(0);computational_description=voltage-gated hydrogen channel-like protein;locus=character(0);Parent=AT1G10800.…
NC_003070.9	rtracklayer	sequence_feature	3598866	3598925	.	.	.	source.x=Liftoff;type.x=sequence_feature;ID.x=CP096024_197_11;spacers=2;chromosome=CP096024;DRwidth=11;duplication=1;GC-content=30;DR.cons.seq=CTTTGAAAGAT;source.y=Araport11;type.y=mRNA;ID.y=AT1G10800.2;Name=AT1G10800.2;Note=None;full_name=character(0);computational_description=voltage-gated hydrogen channel-like protein;locus=character(0);Parent=AT1G10800;gene=character(0);curator_summary=charac…
NC_003070.9	rtracklayer	sequence_feature	3598866	3598925	.	.	.	source.x=Liftoff;type.x=sequence_feature;ID.x=CP096024_197_11;spacers=2;chromosome=CP096024;DRwidth=11;duplication=1;GC-content=30;DR.cons.seq=CTTTGAAAGAT;source.y=Araport11;type.y=CDS;ID.y=AT1G10800:CDS:1;Name=AT1G10800:CDS:1;Note=None;full_name=character(0);computational_description=voltage-gated hydrogen channel-like protein;locus=character(0);Parent=AT1G10800.2;gene=character(0);curator_summa…
NC_003070.9	rtracklayer	sequence_feature	3598866	3598925	.	.	.	source.x=Liftoff;type.x=sequence_feature;ID.x=CP096024_197_11;spacers=2;chromosome=CP096024;DRwidth=11;duplication=1;GC-content=30;DR.cons.seq=CTTTGAAAGAT;source.y=Araport11;type.y=exon;ID.y=AT1G10800:exon:2;Name=AT1G10800:exon:2;Note=None;full_name=character(0);computational_description=voltage-gated hydrogen channel-like protein;locus=character(0);Parent=AT1G10800.2;gene=character(0);curator_su…
NC_003070.9	rtracklayer	sequence_feature	3598866	3598925	.	.	.	source.x=Liftoff;type.x=sequence_feature;ID.x=CP096024_197_11;spacers=2;chromosome=CP096024;DRwidth=11;duplication=1;GC-content=30;DR.cons.seq=CTTTGAAAGAT;source.y=Araport11;type.y=five_prime_UTR;ID.y=AT1G10800:five_prime_UTR:1;Name=AT1G10800:five_prime_UTR:1;Note=None;full_name=character(0);computational_description=voltage-gated hydrogen channel-like protein;locus=character(0);Parent=AT1G10800.…
NC_003070.9	rtracklayer	sequence_feature	3598866	3598925	.	.	.	source.x=Liftoff;type.x=sequence_feature;ID.x=CP096024_197_11;spacers=2;chromosome=CP096024;DRwidth=11;duplication=1;GC-content=30;DR.cons.seq=CTTTGAAAGAT;source.y=Araport11;type.y=protein;ID.y=AT1G10800.2-Protein;Name=AT1G10800.2;Note=character(0);full_name=character(0);computational_description=character(0);locus=character(0);Parent=character(0);gene=character(0);curator_summary=character(0);Db…
NC_003070.9	rtracklayer	sequence_feature	3625657	3625733	.	.	.	source.x=Liftoff;type.x=sequence_feature;ID.x=CP096024_188_12;spacers=2;chromosome=CP096024;DRwidth=12;duplication=1;GC-content=19.4805194805195;DR.cons.seq=ATGAATAAATTA;source.y=Araport11;type.y=gene;ID.y=AT1G10880;Name=AT1G10880;Note=character(0);full_name=character(0);computational_description=character(0);locus=2197354;locus_type=protein_coding;Parent=character(0);gene=character(0);curator_su…
NC_003070.9	rtracklayer	sequence_feature	3625657	3625733	.	.	.	source.x=Liftoff;type.x=sequence_feature;ID.x=CP096024_188_12;spacers=2;chromosome=CP096024;DRwidth=12;duplication=1;GC-content=19.4805194805195;DR.cons.seq=ATGAATAAATTA;source.y=Araport11;type.y=mRNA;ID.y=AT1G10880.1;Name=AT1G10880.1;Note=c("Core-2/I-branching beta-1"%2c "6-N-acetylglucosaminyltransferase family protein");full_name=character(0);computational_description=c("core-2/I-branching bet…
NC_003070.9	rtracklayer	sequence_feature	3625657	3625733	.	.	.	source.x=Liftoff;type.x=sequence_feature;ID.x=CP096024_188_12;spacers=2;chromosome=CP096024;DRwidth=12;duplication=1;GC-content=19.4805194805195;DR.cons.seq=ATGAATAAATTA;source.y=Araport11;type.y=exon;ID.y=AT1G10880:exon:2;Name=AT1G10880:exon:2;Note=c("Core-2/I-branching beta-1"%2c "6-N-acetylglucosaminyltransferase family protein");full_name=character(0);computational_description=c("core-2/I-bra…
NC_003070.9	rtracklayer	sequence_feature	3625657	3625733	.	.	.	source.x=Liftoff;type.x=sequence_feature;ID.x=CP096024_188_12;spacers=2;chromosome=CP096024;DRwidth=12;duplication=1;GC-content=19.4805194805195;DR.cons.seq=ATGAATAAATTA;source.y=Araport11;type.y=three_prime_UTR;ID.y=AT1G10880:three_prime_UTR:1;Name=AT1G10880:three_prime_UTR:1;Note=c("Core-2/I-branching beta-1"%2c "6-N-acetylglucosaminyltransferase family protein");full_name=character(0);computat…
NC_003070.9	rtracklayer	sequence_feature	3671694	3671781	.	.	.	source.x=Liftoff;type.x=sequence_feature;ID.x=CP096024_204_11;spacers=3;chromosome=CP096024;DRwidth=11;duplication=1;GC-content=31.8181818181818;DR.cons.seq=TGCCATAATTT;source.y=Araport11;type.y=gene;ID.y=AT1G11000;Name=AT1G11000;Note=Seven transmembrane MLO family protein;full_name=MILDEW RESISTANCE LOCUS O 4;computational_description=Seven transmembrane MLO family protein;locus=2197439;locus_ty…
NC_003070.9	rtracklayer	sequence_feature	3671694	3671781	.	.	.	source.x=Liftoff;type.x=sequence_feature;ID.x=CP096024_204_11;spacers=3;chromosome=CP096024;DRwidth=11;duplication=1;GC-content=31.8181818181818;DR.cons.seq=TGCCATAATTT;source.y=Araport11;type.y=mRNA;ID.y=AT1G11000.1;Name=AT1G11000.1;Note=Seven transmembrane MLO family protein;full_name=MILDEW RESISTANCE LOCUS O 4;computational_description=Seven transmembrane MLO family protein;locus=character(0)…
NC_003070.9	rtracklayer	sequence_feature	3671694	3671781	.	.	.	source.x=Liftoff;type.x=sequence_feature;ID.x=CP096024_204_11;spacers=3;chromosome=CP096024;DRwidth=11;duplication=1;GC-content=31.8181818181818;DR.cons.seq=TGCCATAATTT;source.y=Araport11;type.y=exon;ID.y=AT1G11000:exon:19;Name=AT1G11000:exon:19;Note=Seven transmembrane MLO family protein;full_name=character(0);computational_description=Seven transmembrane MLO family protein;locus=character(0);Pa…
NC_003070.9	rtracklayer	sequence_feature	3671694	3671781	.	.	.	source.x=Liftoff;type.x=sequence_feature;ID.x=CP096024_204_11;spacers=3;chromosome=CP096024;DRwidth=11;duplication=1;GC-content=31.8181818181818;DR.cons.seq=TGCCATAATTT;source.y=Araport11;type.y=three_prime_UTR;ID.y=AT1G11000:three_prime_UTR:3;Name=MLO4:three_prime_UTR:3;Note=Seven transmembrane MLO family protein;full_name=character(0);computational_description=Seven transmembrane MLO family pro…
NC_003070.9	rtracklayer	sequence_feature	3671694	3671781	.	.	.	source.x=Liftoff;type.x=sequence_feature;ID.x=CP096024_204_11;spacers=3;chromosome=CP096024;DRwidth=11;duplication=1;GC-content=31.8181818181818;DR.cons.seq=TGCCATAATTT;source.y=Araport11;type.y=mRNA;ID.y=AT1G11000.2;Name=AT1G11000.2;Note=Seven transmembrane MLO family protein;full_name=MILDEW RESISTANCE LOCUS O 4;computational_description=Seven transmembrane MLO family protein;locus=character(0)…
NC_003070.9	rtracklayer	sequence_feature	3671694	3671781	.	.	.	source.x=Liftoff;type.x=sequence_feature;ID.x=CP096024_204_11;spacers=3;chromosome=CP096024;DRwidth=11;duplication=1;GC-content=31.8181818181818;DR.cons.seq=TGCCATAATTT;source.y=Araport11;type.y=exon;ID.y=AT1G11000:exon:19;Name=AT1G11000:exon:19;Note=Seven transmembrane MLO family protein;full_name=character(0);computational_description=Seven transmembrane MLO family protein;locus=character(0);Pa…
NC_003070.9	rtracklayer	sequence_feature	3671694	3671781	.	.	.	source.x=Liftoff;type.x=sequence_feature;ID.x=CP096024_204_11;spacers=3;chromosome=CP096024;DRwidth=11;duplication=1;GC-content=31.8181818181818;DR.cons.seq=TGCCATAATTT;source.y=Araport11;type.y=three_prime_UTR;ID.y=AT1G11000:three_prime_UTR:2;Name=MLO4:three_prime_UTR:2;Note=Seven transmembrane MLO family protein;full_name=character(0);computational_description=Seven transmembrane MLO family pro…
NC_003070.9	rtracklayer	sequence_feature	3671694	3671781	.	.	.	source.x=Liftoff;type.x=sequence_feature;ID.x=CP096024_204_11;spacers=3;chromosome=CP096024;DRwidth=11;duplication=1;GC-content=31.8181818181818;DR.cons.seq=TGCCATAATTT;source.y=Araport11;type.y=mRNA;ID.y=AT1G11000.3;Name=AT1G11000.3;Note=Seven transmembrane MLO family protein;full_name=MILDEW RESISTANCE LOCUS O 4;computational_description=Seven transmembrane MLO family protein;locus=character(0)…
NC_003070.9	rtracklayer	sequence_feature	3671694	3671781	.	.	.	source.x=Liftoff;type.x=sequence_feature;ID.x=CP096024_204_11;spacers=3;chromosome=CP096024;DRwidth=11;duplication=1;GC-content=31.8181818181818;DR.cons.seq=TGCCATAATTT;source.y=Araport11;type.y=exon;ID.y=AT1G11000:exon:19;Name=AT1G11000:exon:19;Note=Seven transmembrane MLO family protein;full_name=character(0);computational_description=Seven transmembrane MLO family protein;locus=character(0);Pa…
NC_003070.9	rtracklayer	sequence_feature	3671694	3671781	.	.	.	source.x=Liftoff;type.x=sequence_feature;ID.x=CP096024_204_11;spacers=3;chromosome=CP096024;DRwidth=11;duplication=1;GC-content=31.8181818181818;DR.cons.seq=TGCCATAATTT;source.y=Araport11;type.y=three_prime_UTR;ID.y=AT1G11000:three_prime_UTR:3;Name=MLO4:three_prime_UTR:3;Note=Seven transmembrane MLO family protein;full_name=character(0);computational_description=Seven transmembrane MLO family pro…
NC_003070.9	rtracklayer	sequence_feature	3873530	3873606	.	.	.	source.x=Liftoff;type.x=sequence_feature;ID.x=CP096024_231_11;spacers=2;chromosome=CP096024;DRwidth=11;duplication=1;GC-content=42.8571428571429;DR.cons.seq=GATGCAATGGA;source.y=Araport11;type.y=gene;ID.y=AT1G11520;Name=AT1G11520;Note=character(0);full_name=character(0);computational_description=character(0);locus=2200126;locus_type=protein_coding;Parent=character(0);gene=character(0);curator_sum…
NC_003070.9	rtracklayer	sequence_feature	3873530	3873606	.	.	.	source.x=Liftoff;type.x=sequence_feature;ID.x=CP096024_231_11;spacers=2;chromosome=CP096024;DRwidth=11;duplication=1;GC-content=42.8571428571429;DR.cons.seq=GATGCAATGGA;source.y=Araport11;type.y=mRNA;ID.y=AT1G11520.1;Name=AT1G11520.1;Note=pliceosome associated protein-related;full_name=character(0);computational_description=pliceosome associated protein-like protein;locus=character(0);Parent=AT1G…
NC_003070.9	rtracklayer	sequence_feature	3873530	3873606	.	.	.	source.x=Liftoff;type.x=sequence_feature;ID.x=CP096024_231_11;spacers=2;chromosome=CP096024;DRwidth=11;duplication=1;GC-content=42.8571428571429;DR.cons.seq=GATGCAATGGA;source.y=Araport11;type.y=CDS;ID.y=AT1G11520:CDS:1;Name=AT1G11520:CDS:1;Note=pliceosome associated protein-related;full_name=character(0);computational_description=pliceosome associated protein-like protein;locus=character(0);Pare…
NC_003070.9	rtracklayer	sequence_feature	3873530	3873606	.	.	.	source.x=Liftoff;type.x=sequence_feature;ID.x=CP096024_231_11;spacers=2;chromosome=CP096024;DRwidth=11;duplication=1;GC-content=42.8571428571429;DR.cons.seq=GATGCAATGGA;source.y=Araport11;type.y=exon;ID.y=AT1G11520:exon:1;Name=AT1G11520:exon:1;Note=pliceosome associated protein-related;full_name=character(0);computational_description=pliceosome associated protein-like protein;locus=character(0);P…
NC_003070.9	rtracklayer	sequence_feature	3873530	3873606	.	.	.	source.x=Liftoff;type.x=sequence_feature;ID.x=CP096024_231_11;spacers=2;chromosome=CP096024;DRwidth=11;duplication=1;GC-content=42.8571428571429;DR.cons.seq=GATGCAATGGA;source.y=Araport11;type.y=protein;ID.y=AT1G11520.1-Protein;Name=AT1G11520.1;Note=character(0);full_name=character(0);computational_description=character(0);locus=character(0);Parent=character(0);gene=character(0);curator_summary=c…
NC_003070.9	rtracklayer	sequence_feature	3892842	3892905	.	.	.	source.x=Liftoff;type.x=sequence_feature;ID.x=CP096024_113_13;spacers=2;chromosome=CP096024;DRwidth=13;duplication=2;GC-content=40.625;DR.cons.seq=TTGGTGTGATGGA;source.y=Araport11;type.y=gene;ID.y=AT1G11590;Name=AT1G11590;Note=Plant invertase/pectin methylesterase inhibitor superfamily;full_name=character(0);computational_description=Plant invertase/pectin methylesterase inhibitor superfamily;loc…
NC_003070.9	rtracklayer	sequence_feature	3892842	3892905	.	.	.	source.x=Liftoff;type.x=sequence_feature;ID.x=CP096024_113_13;spacers=2;chromosome=CP096024;DRwidth=13;duplication=2;GC-content=40.625;DR.cons.seq=TTGGTGTGATGGA;source.y=Araport11;type.y=mRNA;ID.y=AT1G11590.1;Name=AT1G11590.1;Note=Plant invertase/pectin methylesterase inhibitor superfamily;full_name=character(0);computational_description=Plant invertase/pectin methylesterase inhibitor superfamily…
NC_003070.9	rtracklayer	sequence_feature	3892842	3892905	.	.	.	source.x=Liftoff;type.x=sequence_feature;ID.x=CP096024_113_13;spacers=2;chromosome=CP096024;DRwidth=13;duplication=2;GC-content=40.625;DR.cons.seq=TTGGTGTGATGGA;source.y=Araport11;type.y=CDS;ID.y=AT1G11590:CDS:1;Name=AT1G11590:CDS:1;Note=Plant invertase/pectin methylesterase inhibitor superfamily;full_name=character(0);computational_description=Plant invertase/pectin methylesterase inhibitor supe…
NC_003070.9	rtracklayer	sequence_feature	3892842	3892905	.	.	.	source.x=Liftoff;type.x=sequence_feature;ID.x=CP096024_113_13;spacers=2;chromosome=CP096024;DRwidth=13;duplication=2;GC-content=40.625;DR.cons.seq=TTGGTGTGATGGA;source.y=Araport11;type.y=exon;ID.y=AT1G11590:exon:1;Name=AT1G11590:exon:1;Note=Plant invertase/pectin methylesterase inhibitor superfamily;full_name=character(0);computational_description=Plant invertase/pectin methylesterase inhibitor s…
NC_003070.9	rtracklayer	sequence_feature	3892842	3892905	.	.	.	source.x=Liftoff;type.x=sequence_feature;ID.x=CP096024_113_13;spacers=2;chromosome=CP096024;DRwidth=13;duplication=2;GC-content=40.625;DR.cons.seq=TTGGTGTGATGGA;source.y=Araport11;type.y=protein;ID.y=AT1G11590.1-Protein;Name=AT1G11590.1;Note=character(0);full_name=character(0);computational_description=character(0);locus=character(0);Parent=character(0);gene=character(0);curator_summary=character…
NC_003070.9	rtracklayer	sequence_feature	3892842	3892905	.	.	.	source.x=Liftoff;type.x=sequence_feature;ID.x=CP096024_113_13;spacers=2;chromosome=CP096024;DRwidth=13;duplication=2;GC-content=40.625;DR.cons.seq=TTGGTGTGATGGA;source.y=default;type.y=smallRNA;ID.y=smallRNA-352;Note=c("clusters detected in 17doRoot"%2c "5wkLeaf"%2c "6doRoot"%2c "aerial"%2c "embryo"%2c "flowerbud"%2c "silique"%2c "stage12flower");Parent=.;Dbxref=.;Alias=.;POL=1;score.y=1280;predo…
NC_003070.9	rtracklayer	sequence_feature	3951713	3951775	.	.	.	source.x=Liftoff;type.x=sequence_feature;ID.x=CP096024_115_13;spacers=2;chromosome=CP096024;DRwidth=13;duplication=1;GC-content=28.5714285714286;DR.cons.seq=TGTAAATCTCTTT;source.y=Araport11;type.y=gene;ID.y=AT1G11720;Name=AT1G11720;Note=starch synthase 3;full_name=starch synthase 3;computational_description=starch synthase 3;locus=2027367;locus_type=protein_coding;Parent=character(0);gene=charact…
NC_003070.9	rtracklayer	sequence_feature	3951713	3951775	.	.	.	source.x=Liftoff;type.x=sequence_feature;ID.x=CP096024_115_13;spacers=2;chromosome=CP096024;DRwidth=13;duplication=1;GC-content=28.5714285714286;DR.cons.seq=TGTAAATCTCTTT;source.y=Araport11;type.y=mRNA;ID.y=AT1G11720.1;Name=AT1G11720.1;Note=starch synthase 3;full_name=starch synthase 3;computational_description=starch synthase 3;locus=character(0);Parent=AT1G11720;gene=c("2027366"%2c "UniProt%3dF…
NC_003070.9	rtracklayer	sequence_feature	3951713	3951775	.	.	.	source.x=Liftoff;type.x=sequence_feature;ID.x=CP096024_115_13;spacers=2;chromosome=CP096024;DRwidth=13;duplication=1;GC-content=28.5714285714286;DR.cons.seq=TGTAAATCTCTTT;source.y=Araport11;type.y=exon;ID.y=AT1G11720:exon:2;Name=AT1G11720:exon:2;Note=starch synthase 3;full_name=character(0);computational_description=starch synthase 3;locus=character(0);Parent=AT1G11720.1;gene=character(0);curator…
NC_003070.9	rtracklayer	sequence_feature	3951713	3951775	.	.	.	source.x=Liftoff;type.x=sequence_feature;ID.x=CP096024_115_13;spacers=2;chromosome=CP096024;DRwidth=13;duplication=1;GC-content=28.5714285714286;DR.cons.seq=TGTAAATCTCTTT;source.y=Araport11;type.y=five_prime_UTR;ID.y=AT1G11720:five_prime_UTR:2;Name=SS3:five_prime_UTR:2;Note=starch synthase 3;full_name=character(0);computational_description=starch synthase 3;locus=character(0);Parent=AT1G11720.1;g…
NC_003070.9	rtracklayer	sequence_feature	3951713	3951775	.	.	.	source.x=Liftoff;type.x=sequence_feature;ID.x=CP096024_115_13;spacers=2;chromosome=CP096024;DRwidth=13;duplication=1;GC-content=28.5714285714286;DR.cons.seq=TGTAAATCTCTTT;source.y=Araport11;type.y=mRNA;ID.y=AT1G11720.2;Name=AT1G11720.2;Note=starch synthase 3;full_name=starch synthase 3;computational_description=starch synthase 3;locus=character(0);Parent=AT1G11720;gene=character(0);curator_summar…
NC_003070.9	rtracklayer	sequence_feature	3951713	3951775	.	.	.	source.x=Liftoff;type.x=sequence_feature;ID.x=CP096024_115_13;spacers=2;chromosome=CP096024;DRwidth=13;duplication=1;GC-content=28.5714285714286;DR.cons.seq=TGTAAATCTCTTT;source.y=Araport11;type.y=CDS;ID.y=AT1G11720:CDS:1;Name=SS3:CDS:1;Note=starch synthase 3;full_name=character(0);computational_description=starch synthase 3;locus=character(0);Parent=AT1G11720.2;gene=character(0);curator_summary=…
NC_003070.9	rtracklayer	sequence_feature	3951713	3951775	.	.	.	source.x=Liftoff;type.x=sequence_feature;ID.x=CP096024_115_13;spacers=2;chromosome=CP096024;DRwidth=13;duplication=1;GC-content=28.5714285714286;DR.cons.seq=TGTAAATCTCTTT;source.y=Araport11;type.y=exon;ID.y=AT1G11720:exon:1;Name=AT1G11720:exon:1;Note=starch synthase 3;full_name=character(0);computational_description=starch synthase 3;locus=character(0);Parent=AT1G11720.2;gene=character(0);curator…
NC_003070.9	rtracklayer	sequence_feature	3951713	3951775	.	.	.	source.x=Liftoff;type.x=sequence_feature;ID.x=CP096024_115_13;spacers=2;chromosome=CP096024;DRwidth=13;duplication=1;GC-content=28.5714285714286;DR.cons.seq=TGTAAATCTCTTT;source.y=Araport11;type.y=protein;ID.y=AT1G11720.2-Protein;Name=AT1G11720.2;Note=character(0);full_name=character(0);computational_description=character(0);locus=character(0);Parent=character(0);gene=character(0);curator_summary…
NC_003070.9	rtracklayer	sequence_feature	3951713	3951775	.	.	.	source.x=Liftoff;type.x=sequence_feature;ID.x=CP096024_115_13;spacers=2;chromosome=CP096024;DRwidth=13;duplication=1;GC-content=28.5714285714286;DR.cons.seq=TGTAAATCTCTTT;source.y=rtracklayer;type.y=intron;Note=.;Parent=.;Dbxref=.;Alias=.;POL=0.984126984126984;id=AT1G11720.1-1;meta=AT1G11720.1-1 | 162-792 |Chr1:3951714-3952344 FORWARD LENGTH%3d631;ingene_coords=162-792;chr_coords=3951714-3952344;
NC_003070.9	rtracklayer	sequence_feature	3951713	3951775	.	.	.	source.x=Liftoff;type.x=sequence_feature;ID.x=CP096024_115_13;spacers=2;chromosome=CP096024;DRwidth=13;duplication=1;GC-content=28.5714285714286;DR.cons.seq=TGTAAATCTCTTT;source.y=rtracklayer;type.y=intron;Note=.;Parent=.;Dbxref=.;Alias=.;POL=0.984126984126984;id=AT1G11720.2-1;meta=AT1G11720.2-1 | 349-979 |Chr1:3951714-3952344 FORWARD LENGTH%3d631;ingene_coords=349-979;chr_coords=3951714-3952344;
NC_003070.9	rtracklayer	sequence_feature	4040577	4040632	.	.	.	source.x=Liftoff;type.x=sequence_feature;ID.x=CP096024_240_11;spacers=2;chromosome=CP096024;DRwidth=11;duplication=1;GC-content=32.1428571428571;DR.cons.seq=GAAGAATCTTG;source.y=Araport11;type.y=gene;ID.y=AT1G11960;Name=AT1G11960;Note=ERD (early-responsive to dehydration stress) family protein;full_name=character(0);computational_description=ERD (early-responsive to dehydration stress) family pro…
NC_003070.9	rtracklayer	sequence_feature	4040577	4040632	.	.	.	source.x=Liftoff;type.x=sequence_feature;ID.x=CP096024_240_11;spacers=2;chromosome=CP096024;DRwidth=11;duplication=1;GC-content=32.1428571428571;DR.cons.seq=GAAGAATCTTG;source.y=Araport11;type.y=mRNA;ID.y=AT1G11960.1;Name=AT1G11960.1;Note=ERD (early-responsive to dehydration stress) family protein;full_name=character(0);computational_description=ERD (early-responsive to dehydration stress) family…
NC_003070.9	rtracklayer	sequence_feature	4040577	4040632	.	.	.	source.x=Liftoff;type.x=sequence_feature;ID.x=CP096024_240_11;spacers=2;chromosome=CP096024;DRwidth=11;duplication=1;GC-content=32.1428571428571;DR.cons.seq=GAAGAATCTTG;source.y=Araport11;type.y=protein;ID.y=AT1G11960.1-Protein;Name=AT1G11960.1;Note=character(0);full_name=character(0);computational_description=character(0);locus=character(0);Parent=character(0);gene=character(0);curator_summary=c…
NC_003070.9	rtracklayer	sequence_feature	4040577	4040632	.	.	.	source.x=Liftoff;type.x=sequence_feature;ID.x=CP096024_240_11;spacers=2;chromosome=CP096024;DRwidth=11;duplication=1;GC-content=32.1428571428571;DR.cons.seq=GAAGAATCTTG;source.y=Araport11;type.y=mRNA;ID.y=AT1G11960.2;Name=AT1G11960.2;Note=ERD (early-responsive to dehydration stress) family protein;full_name=character(0);computational_description=ERD (early-responsive to dehydration stress) family…
NC_003070.9	rtracklayer	sequence_feature	4040577	4040632	.	.	.	source.x=Liftoff;type.x=sequence_feature;ID.x=CP096024_240_11;spacers=2;chromosome=CP096024;DRwidth=11;duplication=1;GC-content=32.1428571428571;DR.cons.seq=GAAGAATCTTG;source.y=Araport11;type.y=CDS;ID.y=AT1G11960:CDS:10;Name=AT1G11960:CDS:10;Note=ERD (early-responsive to dehydration stress) family protein;full_name=character(0);computational_description=ERD (early-responsive to dehydration stres…
NC_003070.9	rtracklayer	sequence_feature	4040577	4040632	.	.	.	source.x=Liftoff;type.x=sequence_feature;ID.x=CP096024_240_11;spacers=2;chromosome=CP096024;DRwidth=11;duplication=1;GC-content=32.1428571428571;DR.cons.seq=GAAGAATCTTG;source.y=Araport11;type.y=exon;ID.y=AT1G11960:exon:13;Name=AT1G11960:exon:13;Note=ERD (early-responsive to dehydration stress) family protein;full_name=character(0);computational_description=ERD (early-responsive to dehydration st…
NC_003070.9	rtracklayer	sequence_feature	4040577	4040632	.	.	.	source.x=Liftoff;type.x=sequence_feature;ID.x=CP096024_240_11;spacers=2;chromosome=CP096024;DRwidth=11;duplication=1;GC-content=32.1428571428571;DR.cons.seq=GAAGAATCTTG;source.y=Araport11;type.y=protein;ID.y=AT1G11960.2-Protein;Name=AT1G11960.2;Note=character(0);full_name=character(0);computational_description=character(0);locus=character(0);Parent=character(0);gene=character(0);curator_summary=c…
NC_003070.9	rtracklayer	sequence_feature	4040577	4040632	.	.	.	source.x=Liftoff;type.x=sequence_feature;ID.x=CP096024_240_11;spacers=2;chromosome=CP096024;DRwidth=11;duplication=1;GC-content=32.1428571428571;DR.cons.seq=GAAGAATCTTG;source.y=Araport11;type.y=three_prime_UTR;ID.y=AT1G11960:three_prime_UTR:1;Name=AT1G11960:three_prime_UTR:1;Note=ERD (early-responsive to dehydration stress) family protein;full_name=character(0);computational_description=ERD (ear…
NC_003070.9	rtracklayer	sequence_feature	4040577	4040632	.	.	.	source.x=Liftoff;type.x=sequence_feature;ID.x=CP096024_240_11;spacers=2;chromosome=CP096024;DRwidth=11;duplication=1;GC-content=32.1428571428571;DR.cons.seq=GAAGAATCTTG;source.y=Araport11;type.y=mRNA;ID.y=AT1G11960.3;Name=AT1G11960.3;Note=ERD (early-responsive to dehydration stress) family protein;full_name=character(0);computational_description=ERD (early-responsive to dehydration stress) family…
NC_003070.9	rtracklayer	sequence_feature	4040577	4040632	.	.	.	source.x=Liftoff;type.x=sequence_feature;ID.x=CP096024_240_11;spacers=2;chromosome=CP096024;DRwidth=11;duplication=1;GC-content=32.1428571428571;DR.cons.seq=GAAGAATCTTG;source.y=Araport11;type.y=protein;ID.y=AT1G11960.3-Protein;Name=AT1G11960.3;Note=character(0);full_name=character(0);computational_description=character(0);locus=character(0);Parent=character(0);gene=character(0);curator_summary=c…
NC_003070.9	rtracklayer	sequence_feature	4040577	4040632	.	.	.	source.x=Liftoff;type.x=sequence_feature;ID.x=CP096024_240_11;spacers=2;chromosome=CP096024;DRwidth=11;duplication=1;GC-content=32.1428571428571;DR.cons.seq=GAAGAATCTTG;source.y=rtracklayer;type.y=intron;Note=.;Parent=.;Dbxref=.;Alias=.;POL=1;id=AT1G11960.1-10;meta=AT1G11960.1-10 | 3352-3522 |Chr1:4040500-4040670 REVERSE LENGTH%3d171;ingene_coords=3352-3522;chr_coords=4040500-4040670;
NC_003070.9	rtracklayer	sequence_feature	4040577	4040632	.	.	.	source.x=Liftoff;type.x=sequence_feature;ID.x=CP096024_240_11;spacers=2;chromosome=CP096024;DRwidth=11;duplication=1;GC-content=32.1428571428571;DR.cons.seq=GAAGAATCTTG;source.y=rtracklayer;type.y=intron;Note=.;Parent=.;Dbxref=.;Alias=.;POL=1;id=AT1G11960.3-10;meta=AT1G11960.3-10 | 3040-3210 |Chr1:4040500-4040670 REVERSE LENGTH%3d171;ingene_coords=3040-3210;chr_coords=4040500-4040670;
NC_003070.9	rtracklayer	sequence_feature	4065616	4065691	.	.	.	source.x=Liftoff;type.x=sequence_feature;ID.x=CP096024_63_14;spacers=2;chromosome=CP096024;DRwidth=14;duplication=1;GC-content=27.6315789473684;DR.cons.seq=TCAAATTTATTTCT;source.y=Araport11;type.y=gene;ID.y=AT1G12030;Name=AT1G12030;Note=character(0);full_name=character(0);computational_description=character(0);locus=2008870;locus_type=protein_coding;Parent=character(0);gene=character(0);curator_s…
NC_003070.9	rtracklayer	sequence_feature	4065616	4065691	.	.	.	source.x=Liftoff;type.x=sequence_feature;ID.x=CP096024_63_14;spacers=2;chromosome=CP096024;DRwidth=14;duplication=1;GC-content=27.6315789473684;DR.cons.seq=TCAAATTTATTTCT;source.y=Araport11;type.y=mRNA;ID.y=AT1G12030.1;Name=AT1G12030.1;Note=Protein of unknown function (DUF506);full_name=character(0);computational_description=c("phosphoenolpyruvate carboxylase"%2c "putative (DUF506)");locus=charac…
NC_003070.9	rtracklayer	sequence_feature	4065616	4065691	.	.	.	source.x=Liftoff;type.x=sequence_feature;ID.x=CP096024_63_14;spacers=2;chromosome=CP096024;DRwidth=14;duplication=1;GC-content=27.6315789473684;DR.cons.seq=TCAAATTTATTTCT;source.y=Araport11;type.y=protein;ID.y=AT1G12030.1-Protein;Name=AT1G12030.1;Note=character(0);full_name=character(0);computational_description=character(0);locus=character(0);Parent=character(0);gene=character(0);curator_summary…
NC_003070.9	rtracklayer	sequence_feature	4065616	4065691	.	.	.	source.x=Liftoff;type.x=sequence_feature;ID.x=CP096024_63_14;spacers=2;chromosome=CP096024;DRwidth=14;duplication=1;GC-content=27.6315789473684;DR.cons.seq=TCAAATTTATTTCT;source.y=rtracklayer;type.y=intron;Note=.;Parent=.;Dbxref=.;Alias=.;POL=1;id=AT1G12030.1-1;meta=AT1G12030.1-1 | 402-1082 |Chr1:4065263-4065943 REVERSE LENGTH%3d681;ingene_coords=402-1082;chr_coords=4065263-4065943;
NC_003070.9	rtracklayer	sequence_feature	4111625	4111689	.	.	.	source.x=Liftoff;type.x=sequence_feature;ID.x=CP096024_250_11;spacers=2;chromosome=CP096024;DRwidth=11;duplication=10;GC-content=18.4615384615385;DR.cons.seq=TTGTAAATCAT;source.y=Araport11;type.y=transposable_element;ID.y=AT1TE13375;Name=AT1TE13375;Note=character(0);full_name=character(0);computational_description=character(0);locus=character(0);Parent=character(0);gene=character(0);curator_summa…
NC_003070.9	rtracklayer	sequence_feature	4111625	4111689	.	.	.	source.x=Liftoff;type.x=sequence_feature;ID.x=CP096024_250_11;spacers=2;chromosome=CP096024;DRwidth=11;duplication=10;GC-content=18.4615384615385;DR.cons.seq=TTGTAAATCAT;source.y=Araport11;type.y=transposon_fragment;ID.y=AT1TE13375:transposon_fragment:1;Name=AT1TE13375:transposon_fragment:1;Note=character(0);full_name=character(0);computational_description=character(0);locus=character(0);Parent=A…
NC_003070.9	rtracklayer	sequence_feature	4111625	4111689	.	.	.	source.x=Liftoff;type.x=sequence_feature;ID.x=CP096024_250_11;spacers=2;chromosome=CP096024;DRwidth=11;duplication=10;GC-content=18.4615384615385;DR.cons.seq=TTGTAAATCAT;source.y=MTDB;type.y=MITE;ID.y=AT1M850;Note=.;Parent=.;Dbxref=.;Alias=.;POL=1;id=MITE;
NC_003070.9	rtracklayer	sequence_feature	4111625	4111689	.	.	.	source.x=Liftoff;type.x=sequence_feature;ID.x=CP096024_250_11;spacers=2;chromosome=CP096024;DRwidth=11;duplication=10;GC-content=18.4615384615385;DR.cons.seq=TTGTAAATCAT;source.y=MTDB;type.y=MITE;ID.y=AT1M870;Note=.;Parent=.;Dbxref=.;Alias=.;POL=1;id=MITE;
NC_003070.9	rtracklayer	sequence_feature	4111625	4111689	.	.	.	source.x=Liftoff;type.x=sequence_feature;ID.x=CP096024_250_11;spacers=2;chromosome=CP096024;DRwidth=11;duplication=10;GC-content=18.4615384615385;DR.cons.seq=TTGTAAATCAT;source.y=MTDB;type.y=MITE;ID.y=AT1M880;Note=.;Parent=.;Dbxref=.;Alias=.;POL=0.0615384615384615;id=MITE;
NC_003070.9	rtracklayer	sequence_feature	4111625	4111689	.	.	.	source.x=Liftoff;type.x=sequence_feature;ID.x=CP096024_250_11;spacers=2;chromosome=CP096024;DRwidth=11;duplication=10;GC-content=18.4615384615385;DR.cons.seq=TTGTAAATCAT;source.y=MTDB;type.y=MITE;ID.y=AT1M890;Note=.;Parent=.;Dbxref=.;Alias=.;POL=1;id=MITE;
NC_003070.9	rtracklayer	sequence_feature	4111625	4111689	.	.	.	source.x=Liftoff;type.x=sequence_feature;ID.x=CP096024_250_11;spacers=2;chromosome=CP096024;DRwidth=11;duplication=10;GC-content=18.4615384615385;DR.cons.seq=TTGTAAATCAT;source.y=MTDB;type.y=MITE;ID.y=AT1M900;Note=.;Parent=.;Dbxref=.;Alias=.;POL=1;id=MITE;
NC_003070.9	rtracklayer	sequence_feature	4111625	4111689	.	.	.	source.x=Liftoff;type.x=sequence_feature;ID.x=CP096024_250_11;spacers=2;chromosome=CP096024;DRwidth=11;duplication=10;GC-content=18.4615384615385;DR.cons.seq=TTGTAAATCAT;source.y=MTDB;type.y=MITE;ID.y=AT1M910;Note=.;Parent=.;Dbxref=.;Alias=.;POL=1;id=MITE;
NC_003070.9	rtracklayer	sequence_feature	4111625	4111689	.	.	.	source.x=Liftoff;type.x=sequence_feature;ID.x=CP096024_250_11;spacers=2;chromosome=CP096024;DRwidth=11;duplication=10;GC-content=18.4615384615385;DR.cons.seq=TTGTAAATCAT;source.y=MTDB;type.y=MITE;ID.y=AT1M920;Note=.;Parent=.;Dbxref=.;Alias=.;POL=1;id=MITE;
NC_003070.9	rtracklayer	sequence_feature	4111625	4111689	.	.	.	source.x=Liftoff;type.x=sequence_feature;ID.x=CP096024_250_11;spacers=2;chromosome=CP096024;DRwidth=11;duplication=10;GC-content=18.4615384615385;DR.cons.seq=TTGTAAATCAT;source.y=MTDB;type.y=MITE;ID.y=AT1M930;Note=.;Parent=.;Dbxref=.;Alias=.;POL=1;id=MITE;
NC_003070.9	rtracklayer	sequence_feature	4111625	4111689	.	.	.	source.x=Liftoff;type.x=sequence_feature;ID.x=CP096024_250_11;spacers=2;chromosome=CP096024;DRwidth=11;duplication=10;GC-content=18.4615384615385;DR.cons.seq=TTGTAAATCAT;source.y=default;type.y=smallRNA;ID.y=smallRNA-382;Note=c("clusters detected in 17doRoot"%2c "5wkLeaf"%2c "6doRoot"%2c "aerial"%2c "embryo"%2c "flowerbud"%2c "silique"%2c "stage12flower");Parent=.;Dbxref=.;Alias=.;POL=1;score.y=1…
NC_003070.9	rtracklayer	sequence_feature	4111625	4111689	.	.	.	source.x=Liftoff;type.x=sequence_feature;ID.x=CP096024_250_11;spacers=2;chromosome=CP096024;DRwidth=11;duplication=10;GC-content=18.4615384615385;DR.cons.seq=TTGTAAATCAT;source.y=rtracklayer;type.y=regulatory_IR;ID.y=Chr1_4111030_4112031;Note=.;Parent=.;Dbxref=.;Alias=.;POL=1;Closest_gene=3000;start_rep1=4111030;end_rep1=4111529;start_rep2=4111532;end_rep2=4112031;
NC_003070.9	rtracklayer	sequence_feature	4112005	4112112	.	.	.	source.x=Liftoff;type.x=sequence_feature;ID.x=CP096024_232_12;spacers=3;chromosome=CP096024;DRwidth=12;duplication=1;GC-content=25.9259259259259;DR.cons.seq=TTGTAAATCATT;source.y=Araport11;type.y=transposable_element;ID.y=AT1TE13375;Name=AT1TE13375;Note=character(0);full_name=character(0);computational_description=character(0);locus=character(0);Parent=character(0);gene=character(0);curator_summa…
NC_003070.9	rtracklayer	sequence_feature	4112005	4112112	.	.	.	source.x=Liftoff;type.x=sequence_feature;ID.x=CP096024_232_12;spacers=3;chromosome=CP096024;DRwidth=12;duplication=1;GC-content=25.9259259259259;DR.cons.seq=TTGTAAATCATT;source.y=Araport11;type.y=transposon_fragment;ID.y=AT1TE13375:transposon_fragment:1;Name=AT1TE13375:transposon_fragment:1;Note=character(0);full_name=character(0);computational_description=character(0);locus=character(0);Parent=A…
NC_003070.9	rtracklayer	sequence_feature	4112005	4112112	.	.	.	source.x=Liftoff;type.x=sequence_feature;ID.x=CP096024_232_12;spacers=3;chromosome=CP096024;DRwidth=12;duplication=1;GC-content=25.9259259259259;DR.cons.seq=TTGTAAATCATT;source.y=MTDB;type.y=MITE;ID.y=AT1M950;Note=.;Parent=.;Dbxref=.;Alias=.;POL=0.212962962962963;id=MITE;
NC_003070.9	rtracklayer	sequence_feature	4112005	4112112	.	.	.	source.x=Liftoff;type.x=sequence_feature;ID.x=CP096024_232_12;spacers=3;chromosome=CP096024;DRwidth=12;duplication=1;GC-content=25.9259259259259;DR.cons.seq=TTGTAAATCATT;source.y=MTDB;type.y=MITE;ID.y=AT1M960;Note=.;Parent=.;Dbxref=.;Alias=.;POL=0.907407407407407;id=MITE;
NC_003070.9	rtracklayer	sequence_feature	4112005	4112112	.	.	.	source.x=Liftoff;type.x=sequence_feature;ID.x=CP096024_232_12;spacers=3;chromosome=CP096024;DRwidth=12;duplication=1;GC-content=25.9259259259259;DR.cons.seq=TTGTAAATCATT;source.y=MTDB;type.y=MITE;ID.y=AT1M970;Note=.;Parent=.;Dbxref=.;Alias=.;POL=1;id=MITE;
NC_003070.9	rtracklayer	sequence_feature	4112005	4112112	.	.	.	source.x=Liftoff;type.x=sequence_feature;ID.x=CP096024_232_12;spacers=3;chromosome=CP096024;DRwidth=12;duplication=1;GC-content=25.9259259259259;DR.cons.seq=TTGTAAATCATT;source.y=MTDB;type.y=MITE;ID.y=AT1M980;Note=.;Parent=.;Dbxref=.;Alias=.;POL=0.12962962962963;id=MITE;
NC_003070.9	rtracklayer	sequence_feature	4112005	4112112	.	.	.	source.x=Liftoff;type.x=sequence_feature;ID.x=CP096024_232_12;spacers=3;chromosome=CP096024;DRwidth=12;duplication=1;GC-content=25.9259259259259;DR.cons.seq=TTGTAAATCATT;source.y=default;type.y=smallRNA;ID.y=smallRNA-382;Note=c("clusters detected in 17doRoot"%2c "5wkLeaf"%2c "6doRoot"%2c "aerial"%2c "embryo"%2c "flowerbud"%2c "silique"%2c "stage12flower");Parent=.;Dbxref=.;Alias=.;POL=1;score.y=1…
NC_003070.9	rtracklayer	sequence_feature	4112005	4112112	.	.	.	source.x=Liftoff;type.x=sequence_feature;ID.x=CP096024_232_12;spacers=3;chromosome=CP096024;DRwidth=12;duplication=1;GC-content=25.9259259259259;DR.cons.seq=TTGTAAATCATT;source.y=rtracklayer;type.y=regulatory_IR;ID.y=Chr1_4111030_4112031;Note=.;Parent=.;Dbxref=.;Alias=.;POL=0.25;Closest_gene=3000;start_rep1=4111030;end_rep1=4111529;start_rep2=4111532;end_rep2=4112031;
NC_003070.9	rtracklayer	sequence_feature	4112384	4112499	.	.	.	source.x=Liftoff;type.x=sequence_feature;ID.x=CP096024_235_12;spacers=3;chromosome=CP096024;DRwidth=12;duplication=1;GC-content=25;DR.cons.seq=TTGTAAATCATT;source.y=Araport11;type.y=transposable_element;ID.y=AT1TE13375;Name=AT1TE13375;Note=character(0);full_name=character(0);computational_description=character(0);locus=character(0);Parent=character(0);gene=character(0);curator_summary=character(0…
NC_003070.9	rtracklayer	sequence_feature	4112384	4112499	.	.	.	source.x=Liftoff;type.x=sequence_feature;ID.x=CP096024_235_12;spacers=3;chromosome=CP096024;DRwidth=12;duplication=1;GC-content=25;DR.cons.seq=TTGTAAATCATT;source.y=Araport11;type.y=transposon_fragment;ID.y=AT1TE13375:transposon_fragment:1;Name=AT1TE13375:transposon_fragment:1;Note=character(0);full_name=character(0);computational_description=character(0);locus=character(0);Parent=AT1TE13375;gene…
NC_003070.9	rtracklayer	sequence_feature	4112384	4112499	.	.	.	source.x=Liftoff;type.x=sequence_feature;ID.x=CP096024_235_12;spacers=3;chromosome=CP096024;DRwidth=12;duplication=1;GC-content=25;DR.cons.seq=TTGTAAATCATT;source.y=MTDB;type.y=MITE;ID.y=AT1M1030;Note=.;Parent=.;Dbxref=.;Alias=.;POL=0.422413793103448;id=MITE;
NC_003070.9	rtracklayer	sequence_feature	4112384	4112499	.	.	.	source.x=Liftoff;type.x=sequence_feature;ID.x=CP096024_235_12;spacers=3;chromosome=CP096024;DRwidth=12;duplication=1;GC-content=25;DR.cons.seq=TTGTAAATCATT;source.y=MTDB;type.y=MITE;ID.y=AT1M1040;Note=.;Parent=.;Dbxref=.;Alias=.;POL=0.21551724137931;id=MITE;
NC_003070.9	rtracklayer	sequence_feature	4112384	4112499	.	.	.	source.x=Liftoff;type.x=sequence_feature;ID.x=CP096024_235_12;spacers=3;chromosome=CP096024;DRwidth=12;duplication=1;GC-content=25;DR.cons.seq=TTGTAAATCATT;source.y=MTDB;type.y=MITE;ID.y=AT1M1050;Note=.;Parent=.;Dbxref=.;Alias=.;POL=0.758620689655172;id=MITE;
NC_003070.9	rtracklayer	sequence_feature	4112384	4112499	.	.	.	source.x=Liftoff;type.x=sequence_feature;ID.x=CP096024_235_12;spacers=3;chromosome=CP096024;DRwidth=12;duplication=1;GC-content=25;DR.cons.seq=TTGTAAATCATT;source.y=MTDB;type.y=MITE;ID.y=AT1M1060;Note=.;Parent=.;Dbxref=.;Alias=.;POL=0.120689655172414;id=MITE;
NC_003070.9	rtracklayer	sequence_feature	4112384	4112499	.	.	.	source.x=Liftoff;type.x=sequence_feature;ID.x=CP096024_235_12;spacers=3;chromosome=CP096024;DRwidth=12;duplication=1;GC-content=25;DR.cons.seq=TTGTAAATCATT;source.y=default;type.y=smallRNA;ID.y=smallRNA-382;Note=c("clusters detected in 17doRoot"%2c "5wkLeaf"%2c "6doRoot"%2c "aerial"%2c "embryo"%2c "flowerbud"%2c "silique"%2c "stage12flower");Parent=.;Dbxref=.;Alias=.;POL=1;score.y=1681;predominan…
NC_003070.9	rtracklayer	sequence_feature	4112539	4112655	.	.	.	source.x=Liftoff;type.x=sequence_feature;ID.x=CP096024_236_12;spacers=3;chromosome=CP096024;DRwidth=12;duplication=6;GC-content=22.2222222222222;DR.cons.seq=TTGTAAATCATT;source.y=Araport11;type.y=transposable_element;ID.y=AT1TE13375;Name=AT1TE13375;Note=character(0);full_name=character(0);computational_description=character(0);locus=character(0);Parent=character(0);gene=character(0);curator_summa…
NC_003070.9	rtracklayer	sequence_feature	4112539	4112655	.	.	.	source.x=Liftoff;type.x=sequence_feature;ID.x=CP096024_236_12;spacers=3;chromosome=CP096024;DRwidth=12;duplication=6;GC-content=22.2222222222222;DR.cons.seq=TTGTAAATCATT;source.y=Araport11;type.y=transposon_fragment;ID.y=AT1TE13375:transposon_fragment:1;Name=AT1TE13375:transposon_fragment:1;Note=character(0);full_name=character(0);computational_description=character(0);locus=character(0);Parent=A…
NC_003070.9	rtracklayer	sequence_feature	4112539	4112655	.	.	.	source.x=Liftoff;type.x=sequence_feature;ID.x=CP096024_236_12;spacers=3;chromosome=CP096024;DRwidth=12;duplication=6;GC-content=22.2222222222222;DR.cons.seq=TTGTAAATCATT;source.y=MTDB;type.y=MITE;ID.y=AT1M1060;Note=.;Parent=.;Dbxref=.;Alias=.;POL=1;id=MITE;
NC_003070.9	rtracklayer	sequence_feature	4112539	4112655	.	.	.	source.x=Liftoff;type.x=sequence_feature;ID.x=CP096024_236_12;spacers=3;chromosome=CP096024;DRwidth=12;duplication=6;GC-content=22.2222222222222;DR.cons.seq=TTGTAAATCATT;source.y=MTDB;type.y=MITE;ID.y=AT1M1070;Note=.;Parent=.;Dbxref=.;Alias=.;POL=0.743589743589744;id=MITE;
NC_003070.9	rtracklayer	sequence_feature	4112539	4112655	.	.	.	source.x=Liftoff;type.x=sequence_feature;ID.x=CP096024_236_12;spacers=3;chromosome=CP096024;DRwidth=12;duplication=6;GC-content=22.2222222222222;DR.cons.seq=TTGTAAATCATT;source.y=MTDB;type.y=MITE;ID.y=AT1M1080;Note=.;Parent=.;Dbxref=.;Alias=.;POL=0.247863247863248;id=MITE;
NC_003070.9	rtracklayer	sequence_feature	4112539	4112655	.	.	.	source.x=Liftoff;type.x=sequence_feature;ID.x=CP096024_236_12;spacers=3;chromosome=CP096024;DRwidth=12;duplication=6;GC-content=22.2222222222222;DR.cons.seq=TTGTAAATCATT;source.y=default;type.y=smallRNA;ID.y=smallRNA-382;Note=c("clusters detected in 17doRoot"%2c "5wkLeaf"%2c "6doRoot"%2c "aerial"%2c "embryo"%2c "flowerbud"%2c "silique"%2c "stage12flower");Parent=.;Dbxref=.;Alias=.;POL=1;score.y=1…
NC_003070.9	rtracklayer	sequence_feature	4115257	4115319	.	.	.	source.x=Liftoff;type.x=sequence_feature;ID.x=CP096024_260_11;spacers=2;chromosome=CP096024;DRwidth=11;duplication=1;GC-content=46.031746031746;DR.cons.seq=GGTTTCGCTTA;source.y=Araport11;type.y=gene;ID.y=AT1G12120;Name=AT1G12120;Note=character(0);full_name=character(0);computational_description=character(0);locus=2201956;locus_type=protein_coding;Parent=character(0);gene=character(0);curator_summ…
NC_003070.9	rtracklayer	sequence_feature	4115257	4115319	.	.	.	source.x=Liftoff;type.x=sequence_feature;ID.x=CP096024_260_11;spacers=2;chromosome=CP096024;DRwidth=11;duplication=1;GC-content=46.031746031746;DR.cons.seq=GGTTTCGCTTA;source.y=Araport11;type.y=mRNA;ID.y=AT1G12120.1;Name=AT1G12120.1;Note=Plant protein of unknown function (DUF863);full_name=character(0);computational_description=hypothetical protein (DUF863);locus=character(0);Parent=AT1G12120;gen…
NC_003070.9	rtracklayer	sequence_feature	4115257	4115319	.	.	.	source.x=Liftoff;type.x=sequence_feature;ID.x=CP096024_260_11;spacers=2;chromosome=CP096024;DRwidth=11;duplication=1;GC-content=46.031746031746;DR.cons.seq=GGTTTCGCTTA;source.y=Araport11;type.y=CDS;ID.y=AT1G12120:CDS:2;Name=AT1G12120:CDS:2;Note=Plant protein of unknown function (DUF863);full_name=character(0);computational_description=hypothetical protein (DUF863);locus=character(0);Parent=AT1G12…
NC_003070.9	rtracklayer	sequence_feature	4115257	4115319	.	.	.	source.x=Liftoff;type.x=sequence_feature;ID.x=CP096024_260_11;spacers=2;chromosome=CP096024;DRwidth=11;duplication=1;GC-content=46.031746031746;DR.cons.seq=GGTTTCGCTTA;source.y=Araport11;type.y=exon;ID.y=AT1G12120:exon:3;Name=AT1G12120:exon:3;Note=Plant protein of unknown function (DUF863);full_name=character(0);computational_description=hypothetical protein (DUF863);locus=character(0);Parent=AT1…
NC_003070.9	rtracklayer	sequence_feature	4115257	4115319	.	.	.	source.x=Liftoff;type.x=sequence_feature;ID.x=CP096024_260_11;spacers=2;chromosome=CP096024;DRwidth=11;duplication=1;GC-content=46.031746031746;DR.cons.seq=GGTTTCGCTTA;source.y=Araport11;type.y=protein;ID.y=AT1G12120.1-Protein;Name=AT1G12120.1;Note=character(0);full_name=character(0);computational_description=character(0);locus=character(0);Parent=character(0);gene=character(0);curator_summary=ch…
NC_003070.9	rtracklayer	sequence_feature	4154785	4154864	.	.	.	source.x=Liftoff;type.x=sequence_feature;ID.x=CP096024_262_11;spacers=2;chromosome=CP096024;DRwidth=11;duplication=1;GC-content=26.25;DR.cons.seq=AAAGTTTGTAT;source.y=Araport11;type.y=gene;ID.y=AT1G12240;Name=AT1G12240;Note=Glycosyl hydrolases family 32 protein;full_name=character(0);computational_description=Glycosyl hydrolases family 32 protein;locus=2201966;locus_type=protein_coding;Parent=cha…
NC_003070.9	rtracklayer	sequence_feature	4154785	4154864	.	.	.	source.x=Liftoff;type.x=sequence_feature;ID.x=CP096024_262_11;spacers=2;chromosome=CP096024;DRwidth=11;duplication=1;GC-content=26.25;DR.cons.seq=AAAGTTTGTAT;source.y=Araport11;type.y=mRNA;ID.y=AT1G12240.1;Name=AT1G12240.1;Note=Glycosyl hydrolases family 32 protein;full_name=character(0);computational_description=Glycosyl hydrolases family 32 protein;locus=character(0);Parent=AT1G12240;gene=c("22…
NC_003070.9	rtracklayer	sequence_feature	4154785	4154864	.	.	.	source.x=Liftoff;type.x=sequence_feature;ID.x=CP096024_262_11;spacers=2;chromosome=CP096024;DRwidth=11;duplication=1;GC-content=26.25;DR.cons.seq=AAAGTTTGTAT;source.y=Araport11;type.y=protein;ID.y=AT1G12240.1-Protein;Name=AT1G12240.1;Note=character(0);full_name=character(0);computational_description=character(0);locus=character(0);Parent=character(0);gene=character(0);curator_summary=character(0)…
NC_003070.9	rtracklayer	sequence_feature	4154785	4154864	.	.	.	source.x=Liftoff;type.x=sequence_feature;ID.x=CP096024_262_11;spacers=2;chromosome=CP096024;DRwidth=11;duplication=1;GC-content=26.25;DR.cons.seq=AAAGTTTGTAT;source.y=rtracklayer;type.y=intron;Note=.;Parent=.;Dbxref=.;Alias=.;POL=1;id=AT1G12240.1-2;meta=AT1G12240.1-2 | 799-1449 |Chr1:4154439-4155089 FORWARD LENGTH%3d651;ingene_coords=799-1449;chr_coords=4154439-4155089;
NC_003070.9	rtracklayer	sequence_feature	4241352	4241433	.	.	.	source.x=Liftoff;type.x=sequence_feature;ID.x=CP096024_69_14;spacers=2;chromosome=CP096024;DRwidth=14;duplication=1;GC-content=40.2439024390244;DR.cons.seq=ATCCACCATAAGCT;source.y=Araport11;type.y=gene;ID.y=AT1G12440;Name=AT1G12440;Note=character(0);full_name=character(0);computational_description=character(0);locus=2034650;locus_type=protein_coding;Parent=character(0);gene=character(0);curator_s…
NC_003070.9	rtracklayer	sequence_feature	4241352	4241433	.	.	.	source.x=Liftoff;type.x=sequence_feature;ID.x=CP096024_69_14;spacers=2;chromosome=CP096024;DRwidth=14;duplication=1;GC-content=40.2439024390244;DR.cons.seq=ATCCACCATAAGCT;source.y=Araport11;type.y=mRNA;ID.y=AT1G12440.1;Name=AT1G12440.1;Note=A20/AN1-like zinc finger family protein;full_name=character(0);computational_description=A20/AN1-like zinc finger family protein;locus=character(0);Parent=AT1…
NC_003070.9	rtracklayer	sequence_feature	4241352	4241433	.	.	.	source.x=Liftoff;type.x=sequence_feature;ID.x=CP096024_69_14;spacers=2;chromosome=CP096024;DRwidth=14;duplication=1;GC-content=40.2439024390244;DR.cons.seq=ATCCACCATAAGCT;source.y=Araport11;type.y=exon;ID.y=AT1G12440:exon:5;Name=AT1G12440:exon:5;Note=A20/AN1-like zinc finger family protein;full_name=character(0);computational_description=A20/AN1-like zinc finger family protein;locus=character(0);…
NC_003070.9	rtracklayer	sequence_feature	4241352	4241433	.	.	.	source.x=Liftoff;type.x=sequence_feature;ID.x=CP096024_69_14;spacers=2;chromosome=CP096024;DRwidth=14;duplication=1;GC-content=40.2439024390244;DR.cons.seq=ATCCACCATAAGCT;source.y=Araport11;type.y=three_prime_UTR;ID.y=AT1G12440:three_prime_UTR:2;Name=AT1G12440:three_prime_UTR:2;Note=A20/AN1-like zinc finger family protein;full_name=character(0);computational_description=A20/AN1-like zinc finger f…
NC_003070.9	rtracklayer	sequence_feature	4241352	4241433	.	.	.	source.x=Liftoff;type.x=sequence_feature;ID.x=CP096024_69_14;spacers=2;chromosome=CP096024;DRwidth=14;duplication=1;GC-content=40.2439024390244;DR.cons.seq=ATCCACCATAAGCT;source.y=Araport11;type.y=mRNA;ID.y=AT1G12440.2;Name=AT1G12440.2;Note=A20/AN1-like zinc finger family protein;full_name=character(0);computational_description=A20/AN1-like zinc finger family protein;locus=character(0);Parent=AT1…
NC_003070.9	rtracklayer	sequence_feature	4241352	4241433	.	.	.	source.x=Liftoff;type.x=sequence_feature;ID.x=CP096024_69_14;spacers=2;chromosome=CP096024;DRwidth=14;duplication=1;GC-content=40.2439024390244;DR.cons.seq=ATCCACCATAAGCT;source.y=Araport11;type.y=exon;ID.y=AT1G12440:exon:4;Name=AT1G12440:exon:4;Note=A20/AN1-like zinc finger family protein;full_name=character(0);computational_description=A20/AN1-like zinc finger family protein;locus=character(0);…
NC_003070.9	rtracklayer	sequence_feature	4241352	4241433	.	.	.	source.x=Liftoff;type.x=sequence_feature;ID.x=CP096024_69_14;spacers=2;chromosome=CP096024;DRwidth=14;duplication=1;GC-content=40.2439024390244;DR.cons.seq=ATCCACCATAAGCT;source.y=Araport11;type.y=three_prime_UTR;ID.y=AT1G12440:three_prime_UTR:2;Name=AT1G12440:three_prime_UTR:2;Note=A20/AN1-like zinc finger family protein;full_name=character(0);computational_description=A20/AN1-like zinc finger f…
NC_003070.9	rtracklayer	sequence_feature	4298229	4298347	.	.	.	source.x=Liftoff;type.x=sequence_feature;ID.x=CP096024_26_16;spacers=2;chromosome=CP096024;DRwidth=16;duplication=1;GC-content=20.1680672268908;DR.cons.seq=TGATTAATATAGCTTA;source.y=Araport11;type.y=transposable_element;ID.y=AT1TE13980;Name=AT1TE13980;Note=character(0);full_name=character(0);computational_description=character(0);locus=character(0);Parent=character(0);gene=character(0);curator_su…
NC_003070.9	rtracklayer	sequence_feature	4298229	4298347	.	.	.	source.x=Liftoff;type.x=sequence_feature;ID.x=CP096024_26_16;spacers=2;chromosome=CP096024;DRwidth=16;duplication=1;GC-content=20.1680672268908;DR.cons.seq=TGATTAATATAGCTTA;source.y=Araport11;type.y=transposon_fragment;ID.y=AT1TE13980:transposon_fragment:1;Name=AT1TE13980:transposon_fragment:1;Note=character(0);full_name=character(0);computational_description=character(0);locus=character(0);Paren…
NC_003070.9	rtracklayer	sequence_feature	4367544	4367674	.	.	.	source.x=Liftoff;type.x=sequence_feature;ID.x=CP096024_273_11;spacers=4;chromosome=CP096024;DRwidth=11;duplication=1;GC-content=55.7251908396947;DR.cons.seq=GGAGGATATCC;source.y=Araport11;type.y=gene;ID.y=AT1G12810;Name=AT1G12810;Note=character(0);full_name=character(0);computational_description=character(0);locus=2010351;locus_type=protein_coding;Parent=character(0);gene=character(0);curator_sum…
NC_003070.9	rtracklayer	sequence_feature	4367544	4367674	.	.	.	source.x=Liftoff;type.x=sequence_feature;ID.x=CP096024_273_11;spacers=4;chromosome=CP096024;DRwidth=11;duplication=1;GC-content=55.7251908396947;DR.cons.seq=GGAGGATATCC;source.y=Araport11;type.y=mRNA;ID.y=AT1G12810.1;Name=AT1G12810.1;Note=proline-rich family protein;full_name=character(0);computational_description=proline-rich family protein;locus=character(0);Parent=AT1G12810;gene=character(0);c…
NC_003070.9	rtracklayer	sequence_feature	4367544	4367674	.	.	.	source.x=Liftoff;type.x=sequence_feature;ID.x=CP096024_273_11;spacers=4;chromosome=CP096024;DRwidth=11;duplication=1;GC-content=55.7251908396947;DR.cons.seq=GGAGGATATCC;source.y=Araport11;type.y=CDS;ID.y=AT1G12810:CDS:2.1;Name=AT1G12810:CDS:2.1;Note=proline-rich family protein;full_name=character(0);computational_description=proline-rich family protein;locus=character(0);Parent=AT1G12810.1;gene=c…
NC_003070.9	rtracklayer	sequence_feature	4367544	4367674	.	.	.	source.x=Liftoff;type.x=sequence_feature;ID.x=CP096024_273_11;spacers=4;chromosome=CP096024;DRwidth=11;duplication=1;GC-content=55.7251908396947;DR.cons.seq=GGAGGATATCC;source.y=Araport11;type.y=exon;ID.y=AT1G12810:exon:2;Name=AT1G12810:exon:2;Note=proline-rich family protein;full_name=character(0);computational_description=proline-rich family protein;locus=character(0);Parent=AT1G12810.1;gene=ch…
NC_003070.9	rtracklayer	sequence_feature	4367544	4367674	.	.	.	source.x=Liftoff;type.x=sequence_feature;ID.x=CP096024_273_11;spacers=4;chromosome=CP096024;DRwidth=11;duplication=1;GC-content=55.7251908396947;DR.cons.seq=GGAGGATATCC;source.y=Araport11;type.y=protein;ID.y=AT1G12810.1-Protein;Name=AT1G12810.1;Note=character(0);full_name=character(0);computational_description=character(0);locus=character(0);Parent=character(0);gene=character(0);curator_summary=c…
NC_003070.9	rtracklayer	sequence_feature	4367544	4367674	.	.	.	source.x=Liftoff;type.x=sequence_feature;ID.x=CP096024_273_11;spacers=4;chromosome=CP096024;DRwidth=11;duplication=1;GC-content=55.7251908396947;DR.cons.seq=GGAGGATATCC;source.y=Araport11;type.y=mRNA;ID.y=AT1G12810.2;Name=AT1G12810.2;Note=proline-rich family protein;full_name=character(0);computational_description=proline-rich family protein;locus=character(0);Parent=AT1G12810;gene=character(0);c…
NC_003070.9	rtracklayer	sequence_feature	4367544	4367674	.	.	.	source.x=Liftoff;type.x=sequence_feature;ID.x=CP096024_273_11;spacers=4;chromosome=CP096024;DRwidth=11;duplication=1;GC-content=55.7251908396947;DR.cons.seq=GGAGGATATCC;source.y=Araport11;type.y=CDS;ID.y=AT1G12810:CDS:2;Name=AT1G12810:CDS:2;Note=proline-rich family protein;full_name=character(0);computational_description=proline-rich family protein;locus=character(0);Parent=AT1G12810.2;gene=chara…
NC_003070.9	rtracklayer	sequence_feature	4367544	4367674	.	.	.	source.x=Liftoff;type.x=sequence_feature;ID.x=CP096024_273_11;spacers=4;chromosome=CP096024;DRwidth=11;duplication=1;GC-content=55.7251908396947;DR.cons.seq=GGAGGATATCC;source.y=Araport11;type.y=exon;ID.y=AT1G12810:exon:2;Name=AT1G12810:exon:2;Note=proline-rich family protein;full_name=character(0);computational_description=proline-rich family protein;locus=character(0);Parent=AT1G12810.2;gene=ch…
NC_003070.9	rtracklayer	sequence_feature	4367544	4367674	.	.	.	source.x=Liftoff;type.x=sequence_feature;ID.x=CP096024_273_11;spacers=4;chromosome=CP096024;DRwidth=11;duplication=1;GC-content=55.7251908396947;DR.cons.seq=GGAGGATATCC;source.y=Araport11;type.y=protein;ID.y=AT1G12810.2-Protein;Name=AT1G12810.2;Note=character(0);full_name=character(0);computational_description=character(0);locus=character(0);Parent=character(0);gene=character(0);curator_summary=c…
NC_003070.9	rtracklayer	sequence_feature	4386580	4386653	.	.	.	source.x=Liftoff;type.x=sequence_feature;ID.x=CP096024_248_12;spacers=2;chromosome=CP096024;DRwidth=12;duplication=1;GC-content=27.027027027027;DR.cons.seq=TTGCTTTTCATT;source.y=Araport11;type.y=gene;ID.y=AT1G12860;Name=AT1G12860;Note=basic helix-loop-helix (bHLH) DNA-binding superfamily protein;full_name=SCREAM 2;computational_description=basic helix-loop-helix (bHLH) DNA-binding superfamily pro…
NC_003070.9	rtracklayer	sequence_feature	4386580	4386653	.	.	.	source.x=Liftoff;type.x=sequence_feature;ID.x=CP096024_248_12;spacers=2;chromosome=CP096024;DRwidth=12;duplication=1;GC-content=27.027027027027;DR.cons.seq=TTGCTTTTCATT;source.y=Araport11;type.y=mRNA;ID.y=AT1G12860.1;Name=AT1G12860.1;Note=basic helix-loop-helix (bHLH) DNA-binding superfamily protein;full_name=SCREAM 2;computational_description=basic helix-loop-helix (bHLH) DNA-binding superfamily…
NC_003070.9	rtracklayer	sequence_feature	4386580	4386653	.	.	.	source.x=Liftoff;type.x=sequence_feature;ID.x=CP096024_248_12;spacers=2;chromosome=CP096024;DRwidth=12;duplication=1;GC-content=27.027027027027;DR.cons.seq=TTGCTTTTCATT;source.y=Araport11;type.y=exon;ID.y=AT1G12860:exon:7;Name=AT1G12860:exon:7;Note=basic helix-loop-helix (bHLH) DNA-binding superfamily protein;full_name=character(0);computational_description=basic helix-loop-helix (bHLH) DNA-bindi…
NC_003070.9	rtracklayer	sequence_feature	4386580	4386653	.	.	.	source.x=Liftoff;type.x=sequence_feature;ID.x=CP096024_248_12;spacers=2;chromosome=CP096024;DRwidth=12;duplication=1;GC-content=27.027027027027;DR.cons.seq=TTGCTTTTCATT;source.y=Araport11;type.y=three_prime_UTR;ID.y=AT1G12860:three_prime_UTR:5;Name=SCRM2:three_prime_UTR:5;Note=basic helix-loop-helix (bHLH) DNA-binding superfamily protein;full_name=character(0);computational_description=basic heli…
NC_003070.9	rtracklayer	sequence_feature	4386580	4386653	.	.	.	source.x=Liftoff;type.x=sequence_feature;ID.x=CP096024_248_12;spacers=2;chromosome=CP096024;DRwidth=12;duplication=1;GC-content=27.027027027027;DR.cons.seq=TTGCTTTTCATT;source.y=Araport11;type.y=mRNA;ID.y=AT1G12860.2;Name=AT1G12860.2;Note=basic helix-loop-helix (bHLH) DNA-binding superfamily protein;full_name=SCREAM 2;computational_description=basic helix-loop-helix (bHLH) DNA-binding superfamily…
NC_003070.9	rtracklayer	sequence_feature	4386580	4386653	.	.	.	source.x=Liftoff;type.x=sequence_feature;ID.x=CP096024_248_12;spacers=2;chromosome=CP096024;DRwidth=12;duplication=1;GC-content=27.027027027027;DR.cons.seq=TTGCTTTTCATT;source.y=Araport11;type.y=exon;ID.y=AT1G12860:exon:5;Name=AT1G12860:exon:5;Note=basic helix-loop-helix (bHLH) DNA-binding superfamily protein;full_name=character(0);computational_description=basic helix-loop-helix (bHLH) DNA-bindi…
NC_003070.9	rtracklayer	sequence_feature	4386580	4386653	.	.	.	source.x=Liftoff;type.x=sequence_feature;ID.x=CP096024_248_12;spacers=2;chromosome=CP096024;DRwidth=12;duplication=1;GC-content=27.027027027027;DR.cons.seq=TTGCTTTTCATT;source.y=Araport11;type.y=three_prime_UTR;ID.y=AT1G12860:three_prime_UTR:3;Name=SCRM2:three_prime_UTR:3;Note=basic helix-loop-helix (bHLH) DNA-binding superfamily protein;full_name=character(0);computational_description=basic heli…
NC_003070.9	rtracklayer	sequence_feature	4386580	4386653	.	.	.	source.x=Liftoff;type.x=sequence_feature;ID.x=CP096024_248_12;spacers=2;chromosome=CP096024;DRwidth=12;duplication=1;GC-content=27.027027027027;DR.cons.seq=TTGCTTTTCATT;source.y=Araport11;type.y=mRNA;ID.y=AT1G12860.3;Name=AT1G12860.3;Note=basic helix-loop-helix (bHLH) DNA-binding superfamily protein;full_name=SCREAM 2;computational_description=basic helix-loop-helix (bHLH) DNA-binding superfamily…
NC_003070.9	rtracklayer	sequence_feature	4386580	4386653	.	.	.	source.x=Liftoff;type.x=sequence_feature;ID.x=CP096024_248_12;spacers=2;chromosome=CP096024;DRwidth=12;duplication=1;GC-content=27.027027027027;DR.cons.seq=TTGCTTTTCATT;source.y=Araport11;type.y=exon;ID.y=AT1G12860:exon:6;Name=AT1G12860:exon:6;Note=basic helix-loop-helix (bHLH) DNA-binding superfamily protein;full_name=character(0);computational_description=basic helix-loop-helix (bHLH) DNA-bindi…
NC_003070.9	rtracklayer	sequence_feature	4386580	4386653	.	.	.	source.x=Liftoff;type.x=sequence_feature;ID.x=CP096024_248_12;spacers=2;chromosome=CP096024;DRwidth=12;duplication=1;GC-content=27.027027027027;DR.cons.seq=TTGCTTTTCATT;source.y=Araport11;type.y=three_prime_UTR;ID.y=AT1G12860:three_prime_UTR:4;Name=SCRM2:three_prime_UTR:4;Note=basic helix-loop-helix (bHLH) DNA-binding superfamily protein;full_name=character(0);computational_description=basic heli…
NC_003070.9	rtracklayer	sequence_feature	4399997	4400078	.	.	.	source.x=Liftoff;type.x=sequence_feature;ID.x=CP096024_73_14;spacers=2;chromosome=CP096024;DRwidth=14;duplication=1;GC-content=37.8048780487805;DR.cons.seq=AAATTTTCACATGT;source.y=Araport11;type.y=gene;ID.y=AT1G12930;Name=AT1G12930;Note=ARM repeat superfamily protein;full_name=character(0);computational_description=ARM repeat superfamily protein;locus=2010381;locus_type=protein_coding;Parent=char…
NC_003070.9	rtracklayer	sequence_feature	4399997	4400078	.	.	.	source.x=Liftoff;type.x=sequence_feature;ID.x=CP096024_73_14;spacers=2;chromosome=CP096024;DRwidth=14;duplication=1;GC-content=37.8048780487805;DR.cons.seq=AAATTTTCACATGT;source.y=Araport11;type.y=mRNA;ID.y=AT1G12930.1;Name=AT1G12930.1;Note=ARM repeat superfamily protein;full_name=character(0);computational_description=ARM repeat superfamily protein;locus=character(0);Parent=AT1G12930;gene=charac…
NC_003070.9	rtracklayer	sequence_feature	4399997	4400078	.	.	.	source.x=Liftoff;type.x=sequence_feature;ID.x=CP096024_73_14;spacers=2;chromosome=CP096024;DRwidth=14;duplication=1;GC-content=37.8048780487805;DR.cons.seq=AAATTTTCACATGT;source.y=Araport11;type.y=CDS;ID.y=AT1G12930:CDS:19;Name=AT1G12930:CDS:19;Note=ARM repeat superfamily protein;full_name=character(0);computational_description=ARM repeat superfamily protein;locus=character(0);Parent=AT1G12930.1;…
NC_003070.9	rtracklayer	sequence_feature	4399997	4400078	.	.	.	source.x=Liftoff;type.x=sequence_feature;ID.x=CP096024_73_14;spacers=2;chromosome=CP096024;DRwidth=14;duplication=1;GC-content=37.8048780487805;DR.cons.seq=AAATTTTCACATGT;source.y=Araport11;type.y=exon;ID.y=AT1G12930:exon:19;Name=AT1G12930:exon:19;Note=ARM repeat superfamily protein;full_name=character(0);computational_description=ARM repeat superfamily protein;locus=character(0);Parent=AT1G12930…
NC_003070.9	rtracklayer	sequence_feature	4399997	4400078	.	.	.	source.x=Liftoff;type.x=sequence_feature;ID.x=CP096024_73_14;spacers=2;chromosome=CP096024;DRwidth=14;duplication=1;GC-content=37.8048780487805;DR.cons.seq=AAATTTTCACATGT;source.y=Araport11;type.y=protein;ID.y=AT1G12930.1-Protein;Name=AT1G12930.1;Note=character(0);full_name=character(0);computational_description=character(0);locus=character(0);Parent=character(0);gene=character(0);curator_summary…
NC_003070.9	rtracklayer	sequence_feature	4399997	4400078	.	.	.	source.x=Liftoff;type.x=sequence_feature;ID.x=CP096024_73_14;spacers=2;chromosome=CP096024;DRwidth=14;duplication=1;GC-content=37.8048780487805;DR.cons.seq=AAATTTTCACATGT;source.y=rtracklayer;type.y=intron;Note=.;Parent=.;Dbxref=.;Alias=.;POL=0.878048780487805;id=AT1G12930.1-18;meta=AT1G12930.1-18 | 5495-5663 |Chr1:4400007-4400175 REVERSE LENGTH%3d169;ingene_coords=5495-5663;chr_coords=4400007-44…
NC_003070.9	rtracklayer	sequence_feature	4414556	4414681	.	.	.	source.x=Liftoff;type.x=sequence_feature;ID.x=CP096024_75_14;spacers=3;chromosome=CP096024;DRwidth=14;duplication=1;GC-content=24.6031746031746;DR.cons.seq=TTATATAGTTCTTA;source.y=Araport11;type.y=transposable_element;ID.y=AT1TE14335;Name=AT1TE14335;Note=character(0);full_name=character(0);computational_description=character(0);locus=character(0);Parent=character(0);gene=character(0);curator_summ…
NC_003070.9	rtracklayer	sequence_feature	4414556	4414681	.	.	.	source.x=Liftoff;type.x=sequence_feature;ID.x=CP096024_75_14;spacers=3;chromosome=CP096024;DRwidth=14;duplication=1;GC-content=24.6031746031746;DR.cons.seq=TTATATAGTTCTTA;source.y=Araport11;type.y=transposon_fragment;ID.y=AT1TE14335:transposon_fragment:1;Name=AT1TE14335:transposon_fragment:1;Note=character(0);full_name=character(0);computational_description=character(0);locus=character(0);Parent=…
NC_003070.9	rtracklayer	sequence_feature	4414556	4414681	.	.	.	source.x=Liftoff;type.x=sequence_feature;ID.x=CP096024_75_14;spacers=3;chromosome=CP096024;DRwidth=14;duplication=1;GC-content=24.6031746031746;DR.cons.seq=TTATATAGTTCTTA;source.y=https://doi.org/10.1186/s12915-022-01362-8;type.y=Enhancer;Note=.;Parent=.;Dbxref=.;Alias=.;POL=0.150793650793651;
NC_003070.9	rtracklayer	sequence_feature	4496041	4496123	.	.	.	source.x=Liftoff;type.x=sequence_feature;ID.x=CP096024_24_18;spacers=2;chromosome=CP096024;DRwidth=18;duplication=1;GC-content=31.3253012048193;DR.cons.seq=GATGAAATGCTATGTATT;source.y=Araport11;type.y=gene;ID.y=AT1G13180;Name=AT1G13180;Note=Actin-like ATPase superfamily protein;full_name=DISTORTED TRICHOMES 1;computational_description=Actin-like ATPase superfamily protein;locus=2031815;locus_type…
NC_003070.9	rtracklayer	sequence_feature	4496041	4496123	.	.	.	source.x=Liftoff;type.x=sequence_feature;ID.x=CP096024_24_18;spacers=2;chromosome=CP096024;DRwidth=18;duplication=1;GC-content=31.3253012048193;DR.cons.seq=GATGAAATGCTATGTATT;source.y=Araport11;type.y=mRNA;ID.y=AT1G13180.1;Name=AT1G13180.1;Note=Actin-like ATPase superfamily protein;full_name=DISTORTED TRICHOMES 1;computational_description=Actin-like ATPase superfamily protein;locus=character(0);P…
NC_003070.9	rtracklayer	sequence_feature	4496041	4496123	.	.	.	source.x=Liftoff;type.x=sequence_feature;ID.x=CP096024_24_18;spacers=2;chromosome=CP096024;DRwidth=18;duplication=1;GC-content=31.3253012048193;DR.cons.seq=GATGAAATGCTATGTATT;source.y=Araport11;type.y=protein;ID.y=AT1G13180.1-Protein;Name=AT1G13180.1;Note=character(0);full_name=character(0);computational_description=character(0);locus=character(0);Parent=character(0);gene=character(0);curator_sum…
NC_003070.9	rtracklayer	sequence_feature	4496041	4496123	.	.	.	source.x=Liftoff;type.x=sequence_feature;ID.x=CP096024_24_18;spacers=2;chromosome=CP096024;DRwidth=18;duplication=1;GC-content=31.3253012048193;DR.cons.seq=GATGAAATGCTATGTATT;source.y=rtracklayer;type.y=intron;Note=.;Parent=.;Dbxref=.;Alias=.;POL=1;id=AT1G13180.1-2;meta=AT1G13180.1-2 | 1072-1443 |Chr1:4495995-4496366 FORWARD LENGTH%3d372;ingene_coords=1072-1443;chr_coords=4495995-4496366;
NC_003070.9	rtracklayer	sequence_feature	4595531	4595643	.	.	.	source.x=Liftoff;type.x=sequence_feature;ID.x=CP096024_135_13;spacers=3;chromosome=CP096024;DRwidth=13;duplication=1;GC-content=27.4336283185841;DR.cons.seq=AAATGACGGCGGT;source.y=Araport11;type.y=transposable_element;ID.y=AT1TE14905;Name=AT1TE14905;Note=character(0);full_name=character(0);computational_description=character(0);locus=character(0);Parent=character(0);gene=character(0);curator_summ…
NC_003070.9	rtracklayer	sequence_feature	4595531	4595643	.	.	.	source.x=Liftoff;type.x=sequence_feature;ID.x=CP096024_135_13;spacers=3;chromosome=CP096024;DRwidth=13;duplication=1;GC-content=27.4336283185841;DR.cons.seq=AAATGACGGCGGT;source.y=Araport11;type.y=transposon_fragment;ID.y=AT1TE14905:transposon_fragment:1;Name=AT1TE14905:transposon_fragment:1;Note=character(0);full_name=character(0);computational_description=character(0);locus=character(0);Parent=…
NC_003070.9	rtracklayer	sequence_feature	4595531	4595643	.	.	.	source.x=Liftoff;type.x=sequence_feature;ID.x=CP096024_135_13;spacers=3;chromosome=CP096024;DRwidth=13;duplication=1;GC-content=27.4336283185841;DR.cons.seq=AAATGACGGCGGT;source.y=Araport11;type.y=transposable_element;ID.y=AT1TE14910;Name=AT1TE14910;Note=character(0);full_name=character(0);computational_description=character(0);locus=character(0);Parent=character(0);gene=character(0);curator_summ…
NC_003070.9	rtracklayer	sequence_feature	4595531	4595643	.	.	.	source.x=Liftoff;type.x=sequence_feature;ID.x=CP096024_135_13;spacers=3;chromosome=CP096024;DRwidth=13;duplication=1;GC-content=27.4336283185841;DR.cons.seq=AAATGACGGCGGT;source.y=Araport11;type.y=transposon_fragment;ID.y=AT1TE14910:transposon_fragment:1;Name=AT1TE14910:transposon_fragment:1;Note=character(0);full_name=character(0);computational_description=character(0);locus=character(0);Parent=…
NC_003070.9	rtracklayer	sequence_feature	4659851	4659920	.	.	.	source.x=Liftoff;type.x=sequence_feature;ID.x=CP096024_139_13;spacers=2;chromosome=CP096024;DRwidth=13;duplication=1;GC-content=21.4285714285714;DR.cons.seq=TACCTCTGTTTTA;source.y=Araport11;type.y=transposable_element;ID.y=AT1TE15090;Name=AT1TE15090;Note=character(0);full_name=character(0);computational_description=character(0);locus=character(0);Parent=character(0);gene=character(0);curator_summ…
NC_003070.9	rtracklayer	sequence_feature	4659851	4659920	.	.	.	source.x=Liftoff;type.x=sequence_feature;ID.x=CP096024_139_13;spacers=2;chromosome=CP096024;DRwidth=13;duplication=1;GC-content=21.4285714285714;DR.cons.seq=TACCTCTGTTTTA;source.y=Araport11;type.y=transposon_fragment;ID.y=AT1TE15090:transposon_fragment:1;Name=AT1TE15090:transposon_fragment:1;Note=character(0);full_name=character(0);computational_description=character(0);locus=character(0);Parent=…
NC_003070.9	rtracklayer	sequence_feature	4727103	4727170	.	.	.	source.x=Liftoff;type.x=sequence_feature;ID.x=CP096024_291_11;spacers=2;chromosome=CP096024;DRwidth=11;duplication=1;GC-content=35.2941176470588;DR.cons.seq=TTCTCATCTTC;source.y=Araport11;type.y=gene;ID.y=AT1G13790;Name=AT1G13790;Note=XH/XS domain-containing protein;full_name=factor of DNA methylation 4;computational_description=XH/XS domain-containing protein;locus=2014754;locus_type=protein_cod…
NC_003070.9	rtracklayer	sequence_feature	4727103	4727170	.	.	.	source.x=Liftoff;type.x=sequence_feature;ID.x=CP096024_291_11;spacers=2;chromosome=CP096024;DRwidth=11;duplication=1;GC-content=35.2941176470588;DR.cons.seq=TTCTCATCTTC;source.y=Araport11;type.y=mRNA;ID.y=AT1G13790.1;Name=AT1G13790.1;Note=XH/XS domain-containing protein;full_name=factor of DNA methylation 4;computational_description=XH/XS domain-containing protein;locus=character(0);Parent=AT1G13…
NC_003070.9	rtracklayer	sequence_feature	4727103	4727170	.	.	.	source.x=Liftoff;type.x=sequence_feature;ID.x=CP096024_291_11;spacers=2;chromosome=CP096024;DRwidth=11;duplication=1;GC-content=35.2941176470588;DR.cons.seq=TTCTCATCTTC;source.y=Araport11;type.y=mRNA;ID.y=AT1G13790.2;Name=AT1G13790.2;Note=XH/XS domain-containing protein;full_name=factor of DNA methylation 4;computational_description=XH/XS domain-containing protein;locus=character(0);Parent=AT1G13…
NC_003070.9	rtracklayer	sequence_feature	4727103	4727170	.	.	.	source.x=Liftoff;type.x=sequence_feature;ID.x=CP096024_291_11;spacers=2;chromosome=CP096024;DRwidth=11;duplication=1;GC-content=35.2941176470588;DR.cons.seq=TTCTCATCTTC;source.y=Araport11;type.y=exon;ID.y=AT1G13790:exon:2;Name=AT1G13790:exon:2;Note=XH/XS domain-containing protein;full_name=character(0);computational_description=XH/XS domain-containing protein;locus=character(0);Parent=AT1G13790.2…
NC_003070.9	rtracklayer	sequence_feature	4727103	4727170	.	.	.	source.x=Liftoff;type.x=sequence_feature;ID.x=CP096024_291_11;spacers=2;chromosome=CP096024;DRwidth=11;duplication=1;GC-content=35.2941176470588;DR.cons.seq=TTCTCATCTTC;source.y=Araport11;type.y=five_prime_UTR;ID.y=AT1G13790:five_prime_UTR:2;Name=FDM4:five_prime_UTR:2;Note=XH/XS domain-containing protein;full_name=character(0);computational_description=XH/XS domain-containing protein;locus=charac…
NC_003070.9	rtracklayer	sequence_feature	4727103	4727170	.	.	.	source.x=Liftoff;type.x=sequence_feature;ID.x=CP096024_291_11;spacers=2;chromosome=CP096024;DRwidth=11;duplication=1;GC-content=35.2941176470588;DR.cons.seq=TTCTCATCTTC;source.y=rtracklayer;type.y=intron;Note=.;Parent=.;Dbxref=.;Alias=.;POL=1;id=AT1G13790.1-1;meta=AT1G13790.1-1 | 76-662 |Chr1:4726845-4727431 FORWARD LENGTH%3d587;ingene_coords=76-662;chr_coords=4726845-4727431;
NC_003070.9	rtracklayer	sequence_feature	4738608	4738702	.	.	.	source.x=Liftoff;type.x=sequence_feature;ID.x=CP096024_141_13;spacers=2;chromosome=CP096024;DRwidth=13;duplication=1;GC-content=35.7894736842105;DR.cons.seq=ACTACAGTTTAGA;source.y=Araport11;type.y=gene;ID.y=AT1G13825;Name=AT1G13825;Note=character(0);full_name=character(0);computational_description=character(0);locus=character(0);locus_type=protein_coding;Parent=character(0);gene=character(0);cura…
NC_003070.9	rtracklayer	sequence_feature	4738608	4738702	.	.	.	source.x=Liftoff;type.x=sequence_feature;ID.x=CP096024_141_13;spacers=2;chromosome=CP096024;DRwidth=13;duplication=1;GC-content=35.7894736842105;DR.cons.seq=ACTACAGTTTAGA;source.y=Araport11;type.y=mRNA;ID.y=AT1G13825.1;Name=AT1G13825.1;Note=None;full_name=character(0);computational_description=hypothetical protein;locus=character(0);Parent=AT1G13825;gene=character(0);curator_summary=character(0);…
NC_003070.9	rtracklayer	sequence_feature	4738608	4738702	.	.	.	source.x=Liftoff;type.x=sequence_feature;ID.x=CP096024_141_13;spacers=2;chromosome=CP096024;DRwidth=13;duplication=1;GC-content=35.7894736842105;DR.cons.seq=ACTACAGTTTAGA;source.y=Araport11;type.y=exon;ID.y=AT1G13825:exon:5;Name=AT1G13825:exon:5;Note=None;full_name=character(0);computational_description=hypothetical protein;locus=character(0);Parent=AT1G13825.1;gene=character(0);curator_summary=c…
NC_003070.9	rtracklayer	sequence_feature	4738608	4738702	.	.	.	source.x=Liftoff;type.x=sequence_feature;ID.x=CP096024_141_13;spacers=2;chromosome=CP096024;DRwidth=13;duplication=1;GC-content=35.7894736842105;DR.cons.seq=ACTACAGTTTAGA;source.y=Araport11;type.y=three_prime_UTR;ID.y=AT1G13825:three_prime_UTR:1;Name=AT1G13825:three_prime_UTR:1;Note=None;full_name=character(0);computational_description=hypothetical protein;locus=character(0);Parent=AT1G13825.1;ge…
NC_003070.9	rtracklayer	sequence_feature	4738608	4738702	.	.	.	source.x=Liftoff;type.x=sequence_feature;ID.x=CP096024_141_13;spacers=2;chromosome=CP096024;DRwidth=13;duplication=1;GC-content=35.7894736842105;DR.cons.seq=ACTACAGTTTAGA;source.y=Araport11;type.y=mRNA;ID.y=AT1G13825.2;Name=AT1G13825.2;Note=None;full_name=character(0);computational_description=hypothetical protein;locus=character(0);Parent=AT1G13825;gene=character(0);curator_summary=character(0);…
NC_003070.9	rtracklayer	sequence_feature	4738608	4738702	.	.	.	source.x=Liftoff;type.x=sequence_feature;ID.x=CP096024_141_13;spacers=2;chromosome=CP096024;DRwidth=13;duplication=1;GC-content=35.7894736842105;DR.cons.seq=ACTACAGTTTAGA;source.y=Araport11;type.y=exon;ID.y=AT1G13825:exon:5;Name=AT1G13825:exon:5;Note=None;full_name=character(0);computational_description=hypothetical protein;locus=character(0);Parent=AT1G13825.2;gene=character(0);curator_summary=c…
NC_003070.9	rtracklayer	sequence_feature	4738608	4738702	.	.	.	source.x=Liftoff;type.x=sequence_feature;ID.x=CP096024_141_13;spacers=2;chromosome=CP096024;DRwidth=13;duplication=1;GC-content=35.7894736842105;DR.cons.seq=ACTACAGTTTAGA;source.y=Araport11;type.y=three_prime_UTR;ID.y=AT1G13825:three_prime_UTR:1;Name=AT1G13825:three_prime_UTR:1;Note=None;full_name=character(0);computational_description=hypothetical protein;locus=character(0);Parent=AT1G13825.2;ge…
NC_003070.9	rtracklayer	sequence_feature	4738608	4738702	.	.	.	source.x=Liftoff;type.x=sequence_feature;ID.x=CP096024_141_13;spacers=2;chromosome=CP096024;DRwidth=13;duplication=1;GC-content=35.7894736842105;DR.cons.seq=ACTACAGTTTAGA;source.y=default;type.y=smallRNA;ID.y=smallRNA-459;Note=c("clusters detected in 17doRoot"%2c "5wkLeaf"%2c "6doRoot"%2c "aerial"%2c "embryo"%2c "flowerbud"%2c "stage12flower");Parent=.;Dbxref=.;Alias=.;POL=1;score.y=1018;predomin…
NC_003070.9	rtracklayer	sequence_feature	4814839	4814920	.	.	.	source.x=Liftoff;type.x=sequence_feature;ID.x=CP096024_149_13;spacers=2;chromosome=CP096024;DRwidth=13;duplication=2;GC-content=18.2926829268293;DR.cons.seq=AATTGATGCTAAA;source.y=Araport11;type.y=transposable_element;ID.y=AT1TE15600;Name=AT1TE15600;Note=character(0);full_name=character(0);computational_description=character(0);locus=character(0);Parent=character(0);gene=character(0);curator_summ…
NC_003070.9	rtracklayer	sequence_feature	4814839	4814920	.	.	.	source.x=Liftoff;type.x=sequence_feature;ID.x=CP096024_149_13;spacers=2;chromosome=CP096024;DRwidth=13;duplication=2;GC-content=18.2926829268293;DR.cons.seq=AATTGATGCTAAA;source.y=Araport11;type.y=transposon_fragment;ID.y=AT1TE15600:transposon_fragment:1;Name=AT1TE15600:transposon_fragment:1;Note=character(0);full_name=character(0);computational_description=character(0);locus=character(0);Parent=…
NC_003070.9	rtracklayer	sequence_feature	4917379	4917458	.	.	.	source.x=Liftoff;type.x=sequence_feature;ID.x=CP096024_152_13;spacers=2;chromosome=CP096024;DRwidth=13;duplication=1;GC-content=32.5;DR.cons.seq=CTTTTTCCAAGAA;source.y=Araport11;type.y=gene;ID.y=AT1G14370;Name=AT1G14370;Note=protein kinase 2A;full_name=protein kinase 2A;computational_description=protein kinase 2A;locus=2012492;locus_type=protein_coding;Parent=character(0);gene=character(0);curato…
NC_003070.9	rtracklayer	sequence_feature	4917379	4917458	.	.	.	source.x=Liftoff;type.x=sequence_feature;ID.x=CP096024_152_13;spacers=2;chromosome=CP096024;DRwidth=13;duplication=1;GC-content=32.5;DR.cons.seq=CTTTTTCCAAGAA;source.y=Araport11;type.y=mRNA;ID.y=AT1G14370.1;Name=AT1G14370.1;Note=protein kinase 2A;full_name=protein kinase 2A;computational_description=protein kinase 2A;locus=character(0);Parent=AT1G14370;gene=character(0);curator_summary=Encodes pr…
NC_003070.9	rtracklayer	sequence_feature	4917379	4917458	.	.	.	source.x=Liftoff;type.x=sequence_feature;ID.x=CP096024_152_13;spacers=2;chromosome=CP096024;DRwidth=13;duplication=1;GC-content=32.5;DR.cons.seq=CTTTTTCCAAGAA;source.y=Araport11;type.y=protein;ID.y=AT1G14370.1-Protein;Name=AT1G14370.1;Note=character(0);full_name=character(0);computational_description=character(0);locus=character(0);Parent=character(0);gene=character(0);curator_summary=character(0…
NC_003070.9	rtracklayer	sequence_feature	4917379	4917458	.	.	.	source.x=Liftoff;type.x=sequence_feature;ID.x=CP096024_152_13;spacers=2;chromosome=CP096024;DRwidth=13;duplication=1;GC-content=32.5;DR.cons.seq=CTTTTTCCAAGAA;source.y=rtracklayer;type.y=intron;Note=.;Parent=.;Dbxref=.;Alias=.;POL=1;id=AT1G14370.1-5;meta=AT1G14370.1-5 | 1730-1999 |Chr1:4917220-4917489 FORWARD LENGTH%3d270;ingene_coords=1730-1999;chr_coords=4917220-4917489;
NC_003070.9	rtracklayer	sequence_feature	5171905	5172002	.	.	.	source.x=Liftoff;type.x=sequence_feature;ID.x=CP096024_161_13;spacers=2;chromosome=CP096024;DRwidth=13;duplication=1;GC-content=35.7142857142857;DR.cons.seq=AGATCCGTTGATT;source.y=Araport11;type.y=gene;ID.y=AT1G15010;Name=AT1G15010;Note=character(0);full_name=character(0);computational_description=character(0);locus=2196204;locus_type=protein_coding;Parent=character(0);gene=character(0);curator_s…
NC_003070.9	rtracklayer	sequence_feature	5171905	5172002	.	.	.	source.x=Liftoff;type.x=sequence_feature;ID.x=CP096024_161_13;spacers=2;chromosome=CP096024;DRwidth=13;duplication=1;GC-content=35.7142857142857;DR.cons.seq=AGATCCGTTGATT;source.y=Araport11;type.y=mRNA;ID.y=AT1G15010.1;Name=AT1G15010.1;Note=None;full_name=character(0);computational_description=mediator of RNA polymerase II transcription subunit;locus=character(0);Parent=AT1G15010;gene=character(0…
NC_003070.9	rtracklayer	sequence_feature	5171905	5172002	.	.	.	source.x=Liftoff;type.x=sequence_feature;ID.x=CP096024_161_13;spacers=2;chromosome=CP096024;DRwidth=13;duplication=1;GC-content=35.7142857142857;DR.cons.seq=AGATCCGTTGATT;source.y=Araport11;type.y=exon;ID.y=AT1G15010:exon:1;Name=AT1G15010:exon:1;Note=None;full_name=character(0);computational_description=mediator of RNA polymerase II transcription subunit;locus=character(0);Parent=AT1G15010.1;gene…
NC_003070.9	rtracklayer	sequence_feature	5171905	5172002	.	.	.	source.x=Liftoff;type.x=sequence_feature;ID.x=CP096024_161_13;spacers=2;chromosome=CP096024;DRwidth=13;duplication=1;GC-content=35.7142857142857;DR.cons.seq=AGATCCGTTGATT;source.y=Araport11;type.y=three_prime_UTR;ID.y=AT1G15010:three_prime_UTR:1;Name=AT1G15010:three_prime_UTR:1;Note=None;full_name=character(0);computational_description=mediator of RNA polymerase II transcription subunit;locus=cha…
NC_003070.9	rtracklayer	sequence_feature	5171905	5172002	.	.	.	source.x=Liftoff;type.x=sequence_feature;ID.x=CP096024_161_13;spacers=2;chromosome=CP096024;DRwidth=13;duplication=1;GC-content=35.7142857142857;DR.cons.seq=AGATCCGTTGATT;source.y=default;type.y=smallRNA;ID.y=smallRNA-497;Note=c("clusters detected in 17doRoot"%2c "5wkLeaf"%2c "6doRoot"%2c "aerial"%2c "embryo"%2c "flowerbud"%2c "silique"%2c "stage12flower");Parent=.;Dbxref=.;Alias=.;POL=1;score.y=…
NC_003070.9	rtracklayer	sequence_feature	5221874	5221930	.	.	.	source.x=Liftoff;type.x=sequence_feature;ID.x=CP096024_46_10;spacers=2;chromosome=CP096024;DRwidth=10;duplication=1;GC-content=38.5964912280702;DR.cons.seq=GTGCAGCACA;source.y=Araport11;type.y=gene;ID.y=AT1G15170;Name=AT1G15170;Note=character(0);full_name=character(0);computational_description=character(0);locus=2037858;locus_type=protein_coding;Parent=character(0);gene=character(0);curator_summa…
NC_003070.9	rtracklayer	sequence_feature	5221874	5221930	.	.	.	source.x=Liftoff;type.x=sequence_feature;ID.x=CP096024_46_10;spacers=2;chromosome=CP096024;DRwidth=10;duplication=1;GC-content=38.5964912280702;DR.cons.seq=GTGCAGCACA;source.y=Araport11;type.y=mRNA;ID.y=AT1G15170.1;Name=AT1G15170.1;Note=MATE efflux family protein;full_name=character(0);computational_description=MATE efflux family protein;locus=character(0);Parent=AT1G15170;gene=c("2037857"%2c "Un…
NC_003070.9	rtracklayer	sequence_feature	5221874	5221930	.	.	.	source.x=Liftoff;type.x=sequence_feature;ID.x=CP096024_46_10;spacers=2;chromosome=CP096024;DRwidth=10;duplication=1;GC-content=38.5964912280702;DR.cons.seq=GTGCAGCACA;source.y=Araport11;type.y=CDS;ID.y=AT1G15170:CDS:5;Name=AT1G15170:CDS:5;Note=MATE efflux family protein;full_name=character(0);computational_description=MATE efflux family protein;locus=character(0);Parent=AT1G15170.1;gene=character…
NC_003070.9	rtracklayer	sequence_feature	5221874	5221930	.	.	.	source.x=Liftoff;type.x=sequence_feature;ID.x=CP096024_46_10;spacers=2;chromosome=CP096024;DRwidth=10;duplication=1;GC-content=38.5964912280702;DR.cons.seq=GTGCAGCACA;source.y=Araport11;type.y=exon;ID.y=AT1G15170:exon:5;Name=AT1G15170:exon:5;Note=MATE efflux family protein;full_name=character(0);computational_description=MATE efflux family protein;locus=character(0);Parent=AT1G15170.1;gene=charac…
NC_003070.9	rtracklayer	sequence_feature	5221874	5221930	.	.	.	source.x=Liftoff;type.x=sequence_feature;ID.x=CP096024_46_10;spacers=2;chromosome=CP096024;DRwidth=10;duplication=1;GC-content=38.5964912280702;DR.cons.seq=GTGCAGCACA;source.y=Araport11;type.y=protein;ID.y=AT1G15170.1-Protein;Name=AT1G15170.1;Note=character(0);full_name=character(0);computational_description=character(0);locus=character(0);Parent=character(0);gene=character(0);curator_summary=cha…
NC_003070.9	rtracklayer	sequence_feature	5221874	5221930	.	.	.	source.x=Liftoff;type.x=sequence_feature;ID.x=CP096024_46_10;spacers=2;chromosome=CP096024;DRwidth=10;duplication=1;GC-content=38.5964912280702;DR.cons.seq=GTGCAGCACA;source.y=Araport11;type.y=mRNA;ID.y=AT1G15170.2;Name=AT1G15170.2;Note=MATE efflux family protein;full_name=character(0);computational_description=MATE efflux family protein;locus=character(0);Parent=AT1G15170;gene=character(0);curat…
NC_003070.9	rtracklayer	sequence_feature	5221874	5221930	.	.	.	source.x=Liftoff;type.x=sequence_feature;ID.x=CP096024_46_10;spacers=2;chromosome=CP096024;DRwidth=10;duplication=1;GC-content=38.5964912280702;DR.cons.seq=GTGCAGCACA;source.y=Araport11;type.y=CDS;ID.y=AT1G15170:CDS:5.1;Name=AT1G15170:CDS:5.1;Note=MATE efflux family protein;full_name=character(0);computational_description=MATE efflux family protein;locus=character(0);Parent=AT1G15170.2;gene=chara…
NC_003070.9	rtracklayer	sequence_feature	5221874	5221930	.	.	.	source.x=Liftoff;type.x=sequence_feature;ID.x=CP096024_46_10;spacers=2;chromosome=CP096024;DRwidth=10;duplication=1;GC-content=38.5964912280702;DR.cons.seq=GTGCAGCACA;source.y=Araport11;type.y=exon;ID.y=AT1G15170:exon:5;Name=AT1G15170:exon:5;Note=MATE efflux family protein;full_name=character(0);computational_description=MATE efflux family protein;locus=character(0);Parent=AT1G15170.2;gene=charac…
NC_003070.9	rtracklayer	sequence_feature	5221874	5221930	.	.	.	source.x=Liftoff;type.x=sequence_feature;ID.x=CP096024_46_10;spacers=2;chromosome=CP096024;DRwidth=10;duplication=1;GC-content=38.5964912280702;DR.cons.seq=GTGCAGCACA;source.y=Araport11;type.y=protein;ID.y=AT1G15170.2-Protein;Name=AT1G15170.2;Note=character(0);full_name=character(0);computational_description=character(0);locus=character(0);Parent=character(0);gene=character(0);curator_summary=cha…
NC_003070.9	rtracklayer	sequence_feature	5221874	5221930	.	.	.	source.x=Liftoff;type.x=sequence_feature;ID.x=CP096024_46_10;spacers=2;chromosome=CP096024;DRwidth=10;duplication=1;GC-content=38.5964912280702;DR.cons.seq=GTGCAGCACA;source.y=rtracklayer;type.y=intron;Note=.;Parent=.;Dbxref=.;Alias=.;POL=0.824561403508772;id=AT1G15170.1-4;meta=AT1G15170.1-4 | 1482-1593 |Chr1:5221884-5221995 FORWARD LENGTH%3d112;ingene_coords=1482-1593;chr_coords=5221884-5221995;
NC_003070.9	rtracklayer	sequence_feature	5221874	5221930	.	.	.	source.x=Liftoff;type.x=sequence_feature;ID.x=CP096024_46_10;spacers=2;chromosome=CP096024;DRwidth=10;duplication=1;GC-content=38.5964912280702;DR.cons.seq=GTGCAGCACA;source.y=rtracklayer;type.y=intron;Note=.;Parent=.;Dbxref=.;Alias=.;POL=0.824561403508772;id=AT1G15170.2-3;meta=AT1G15170.2-3 | 1364-1475 |Chr1:5221884-5221995 FORWARD LENGTH%3d112;ingene_coords=1364-1475;chr_coords=5221884-5221995;
NC_003070.9	rtracklayer	sequence_feature	5301837	5301958	.	.	.	source.x=Liftoff;type.x=sequence_feature;ID.x=CP096024_97_14;spacers=4;chromosome=CP096024;DRwidth=14;duplication=1;GC-content=47.5409836065574;DR.cons.seq=TCTTCGTCTTCATC;source.y=Araport11;type.y=gene;ID.y=AT1G15420;Name=AT1G15420;Note=None;full_name=character(0);computational_description=WD repeat protein;locus=2196603;locus_type=protein_coding;Parent=character(0);gene=character(0);curator_summ…
NC_003070.9	rtracklayer	sequence_feature	5301837	5301958	.	.	.	source.x=Liftoff;type.x=sequence_feature;ID.x=CP096024_97_14;spacers=4;chromosome=CP096024;DRwidth=14;duplication=1;GC-content=47.5409836065574;DR.cons.seq=TCTTCGTCTTCATC;source.y=Araport11;type.y=mRNA;ID.y=AT1G15420.1;Name=AT1G15420.1;Note=None;full_name=character(0);computational_description=WD repeat protein;locus=character(0);Parent=AT1G15420;gene=character(0);curator_summary=Encodes a novel …
NC_003070.9	rtracklayer	sequence_feature	5301837	5301958	.	.	.	source.x=Liftoff;type.x=sequence_feature;ID.x=CP096024_97_14;spacers=4;chromosome=CP096024;DRwidth=14;duplication=1;GC-content=47.5409836065574;DR.cons.seq=TCTTCGTCTTCATC;source.y=Araport11;type.y=CDS;ID.y=AT1G15420:CDS:8;Name=AT1G15420:CDS:8;Note=None;full_name=character(0);computational_description=WD repeat protein;locus=character(0);Parent=AT1G15420.1;gene=character(0);curator_summary=Encodes…
NC_003070.9	rtracklayer	sequence_feature	5301837	5301958	.	.	.	source.x=Liftoff;type.x=sequence_feature;ID.x=CP096024_97_14;spacers=4;chromosome=CP096024;DRwidth=14;duplication=1;GC-content=47.5409836065574;DR.cons.seq=TCTTCGTCTTCATC;source.y=Araport11;type.y=exon;ID.y=AT1G15420:exon:10;Name=AT1G15420:exon:10;Note=None;full_name=character(0);computational_description=WD repeat protein;locus=character(0);Parent=AT1G15420.1;gene=character(0);curator_summary=En…
NC_003070.9	rtracklayer	sequence_feature	5301837	5301958	.	.	.	source.x=Liftoff;type.x=sequence_feature;ID.x=CP096024_97_14;spacers=4;chromosome=CP096024;DRwidth=14;duplication=1;GC-content=47.5409836065574;DR.cons.seq=TCTTCGTCTTCATC;source.y=Araport11;type.y=protein;ID.y=AT1G15420.1-Protein;Name=AT1G15420.1;Note=character(0);full_name=character(0);computational_description=character(0);locus=character(0);Parent=character(0);gene=character(0);curator_summary…
NC_003070.9	rtracklayer	sequence_feature	5301837	5301958	.	.	.	source.x=Liftoff;type.x=sequence_feature;ID.x=CP096024_97_14;spacers=4;chromosome=CP096024;DRwidth=14;duplication=1;GC-content=47.5409836065574;DR.cons.seq=TCTTCGTCTTCATC;source.y=Araport11;type.y=mRNA;ID.y=AT1G15420.2;Name=AT1G15420.2;Note=None;full_name=character(0);computational_description=WD repeat protein;locus=character(0);Parent=AT1G15420;gene=character(0);curator_summary=Encodes a novel …
NC_003070.9	rtracklayer	sequence_feature	5301837	5301958	.	.	.	source.x=Liftoff;type.x=sequence_feature;ID.x=CP096024_97_14;spacers=4;chromosome=CP096024;DRwidth=14;duplication=1;GC-content=47.5409836065574;DR.cons.seq=TCTTCGTCTTCATC;source.y=Araport11;type.y=exon;ID.y=AT1G15420:exon:9;Name=AT1G15420:exon:9;Note=None;full_name=character(0);computational_description=WD repeat protein;locus=character(0);Parent=AT1G15420.2;gene=character(0);curator_summary=Enco…
NC_003070.9	rtracklayer	sequence_feature	5301837	5301958	.	.	.	source.x=Liftoff;type.x=sequence_feature;ID.x=CP096024_97_14;spacers=4;chromosome=CP096024;DRwidth=14;duplication=1;GC-content=47.5409836065574;DR.cons.seq=TCTTCGTCTTCATC;source.y=Araport11;type.y=three_prime_UTR;ID.y=AT1G15420:three_prime_UTR:2;Name=AT1G15420:three_prime_UTR:2;Note=None;full_name=character(0);computational_description=WD repeat protein;locus=character(0);Parent=AT1G15420.2;gene=…
NC_003070.9	rtracklayer	sequence_feature	5341520	5341638	.	.	.	source.x=Liftoff;type.x=sequence_feature;ID.x=CP096024_98_14;spacers=3;chromosome=CP096024;DRwidth=14;duplication=1;GC-content=51.2605042016807;DR.cons.seq=TGGAGAGGACGAAG;source.y=Araport11;type.y=gene;ID.y=AT1G15530;Name=AT1G15530;Note=Concanavalin A-like lectin protein kinase family protein;full_name=character(0);computational_description=Concanavalin A-like lectin protein kinase family protein…
NC_003070.9	rtracklayer	sequence_feature	5341520	5341638	.	.	.	source.x=Liftoff;type.x=sequence_feature;ID.x=CP096024_98_14;spacers=3;chromosome=CP096024;DRwidth=14;duplication=1;GC-content=51.2605042016807;DR.cons.seq=TGGAGAGGACGAAG;source.y=Araport11;type.y=mRNA;ID.y=AT1G15530.1;Name=AT1G15530.1;Note=Concanavalin A-like lectin protein kinase family protein;full_name=character(0);computational_description=Concanavalin A-like lectin protein kinase family pro…
NC_003070.9	rtracklayer	sequence_feature	5341520	5341638	.	.	.	source.x=Liftoff;type.x=sequence_feature;ID.x=CP096024_98_14;spacers=3;chromosome=CP096024;DRwidth=14;duplication=1;GC-content=51.2605042016807;DR.cons.seq=TGGAGAGGACGAAG;source.y=Araport11;type.y=CDS;ID.y=AT1G15530:CDS:1;Name=AT1G15530:CDS:1;Note=Concanavalin A-like lectin protein kinase family protein;full_name=character(0);computational_description=Concanavalin A-like lectin protein kinase fam…
NC_003070.9	rtracklayer	sequence_feature	5341520	5341638	.	.	.	source.x=Liftoff;type.x=sequence_feature;ID.x=CP096024_98_14;spacers=3;chromosome=CP096024;DRwidth=14;duplication=1;GC-content=51.2605042016807;DR.cons.seq=TGGAGAGGACGAAG;source.y=Araport11;type.y=exon;ID.y=AT1G15530:exon:1;Name=AT1G15530:exon:1;Note=Concanavalin A-like lectin protein kinase family protein;full_name=character(0);computational_description=Concanavalin A-like lectin protein kinase …
NC_003070.9	rtracklayer	sequence_feature	5341520	5341638	.	.	.	source.x=Liftoff;type.x=sequence_feature;ID.x=CP096024_98_14;spacers=3;chromosome=CP096024;DRwidth=14;duplication=1;GC-content=51.2605042016807;DR.cons.seq=TGGAGAGGACGAAG;source.y=Araport11;type.y=protein;ID.y=AT1G15530.1-Protein;Name=AT1G15530.1;Note=character(0);full_name=character(0);computational_description=character(0);locus=character(0);Parent=character(0);gene=character(0);curator_summary…
NC_003070.9	rtracklayer	sequence_feature	5341520	5341638	.	.	.	source.x=Liftoff;type.x=sequence_feature;ID.x=CP096024_98_14;spacers=3;chromosome=CP096024;DRwidth=14;duplication=1;GC-content=51.2605042016807;DR.cons.seq=TGGAGAGGACGAAG;source.y=rtracklayer;type.y=Origin;ID.y=ori1-0950;Note=.;Parent=.;Dbxref=.;Alias=.;POL=1;genfet=AT1G15530;genfet_type=gene;
NC_003070.9	rtracklayer	sequence_feature	5410503	5410580	.	.	.	source.x=Liftoff;type.x=sequence_feature;ID.x=CP096024_330_11;spacers=2;chromosome=CP096024;DRwidth=11;duplication=1;GC-content=26.9230769230769;DR.cons.seq=AAAAGGAATAA;source.y=Araport11;type.y=gene;ID.y=AT1G05193;Name=AT1G05193;Note=character(0);full_name=character(0);computational_description=character(0);locus=character(0);locus_type=long_noncoding_rna;Parent=character(0);gene=character(0);cu…
NC_003070.9	rtracklayer	sequence_feature	5410503	5410580	.	.	.	source.x=Liftoff;type.x=sequence_feature;ID.x=CP096024_330_11;spacers=2;chromosome=CP096024;DRwidth=11;duplication=1;GC-content=26.9230769230769;DR.cons.seq=AAAAGGAATAA;source.y=Araport11;type.y=exon;ID.y=AT1G05193:exon:1;Name=AT1G05193:exon:1;Note=None;full_name=character(0);computational_description=None;locus=character(0);Parent=AT1G05193.1;gene=character(0);curator_summary=character(0);Dbxref…
NC_003070.9	rtracklayer	sequence_feature	5410503	5410580	.	.	.	source.x=Liftoff;type.x=sequence_feature;ID.x=CP096024_330_11;spacers=2;chromosome=CP096024;DRwidth=11;duplication=1;GC-content=26.9230769230769;DR.cons.seq=AAAAGGAATAA;source.y=Araport11;type.y=lnc_RNA;ID.y=AT1G05193.1;Name=AT1G05193.1;Note=None;full_name=character(0);computational_description=None;locus=character(0);Parent=AT1G05193;gene=character(0);curator_summary=character(0);Dbxref=characte…
NC_003070.9	rtracklayer	sequence_feature	5460298	5460388	.	.	.	source.x=Liftoff;type.x=sequence_feature;ID.x=CP096024_48_10;spacers=3;chromosome=CP096024;DRwidth=10;duplication=1;GC-content=39.5604395604396;DR.cons.seq=AATTGGTTCG;source.y=Araport11;type.y=gene;ID.y=AT1G15880;Name=AT1G15880;Note=golgi snare 11;full_name=golgi snare 11;computational_description=golgi snare 11;locus=2036194;locus_type=protein_coding;Parent=character(0);gene=character(0);curator…
NC_003070.9	rtracklayer	sequence_feature	5460298	5460388	.	.	.	source.x=Liftoff;type.x=sequence_feature;ID.x=CP096024_48_10;spacers=3;chromosome=CP096024;DRwidth=10;duplication=1;GC-content=39.5604395604396;DR.cons.seq=AATTGGTTCG;source.y=Araport11;type.y=mRNA;ID.y=AT1G15880.1;Name=AT1G15880.1;Note=golgi snare 11;full_name=golgi snare 11;computational_description=golgi snare 11;locus=character(0);Parent=AT1G15880;gene=c("2036193"%2c "UniProt%3dQ9LMP7");curat…
NC_003070.9	rtracklayer	sequence_feature	5460298	5460388	.	.	.	source.x=Liftoff;type.x=sequence_feature;ID.x=CP096024_48_10;spacers=3;chromosome=CP096024;DRwidth=10;duplication=1;GC-content=39.5604395604396;DR.cons.seq=AATTGGTTCG;source.y=Araport11;type.y=exon;ID.y=AT1G15880:exon:1;Name=AT1G15880:exon:1;Note=golgi snare 11;full_name=character(0);computational_description=golgi snare 11;locus=character(0);Parent=AT1G15880.1;gene=character(0);curator_summary=G…
NC_003070.9	rtracklayer	sequence_feature	5460298	5460388	.	.	.	source.x=Liftoff;type.x=sequence_feature;ID.x=CP096024_48_10;spacers=3;chromosome=CP096024;DRwidth=10;duplication=1;GC-content=39.5604395604396;DR.cons.seq=AATTGGTTCG;source.y=Araport11;type.y=five_prime_UTR;ID.y=AT1G15880:five_prime_UTR:1;Name=GOS11:five_prime_UTR:1;Note=golgi snare 11;full_name=character(0);computational_description=golgi snare 11;locus=character(0);Parent=AT1G15880.1;gene=char…
NC_003070.9	rtracklayer	sequence_feature	5564904	5564972	.	.	.	source.x=Liftoff;type.x=sequence_feature;ID.x=CP096024_337_11;spacers=2;chromosome=CP096024;DRwidth=11;duplication=1;GC-content=43.4782608695652;DR.cons.seq=TATCCTCAATC;source.y=Araport11;type.y=gene;ID.y=AT1G16270;Name=AT1G16270;Note=Protein kinase superfamily protein with octicosapeptide/Phox/Bem1p domain;full_name=character(0);computational_description=kinase superfamily with octicosapeptide/P…
NC_003070.9	rtracklayer	sequence_feature	5564904	5564972	.	.	.	source.x=Liftoff;type.x=sequence_feature;ID.x=CP096024_337_11;spacers=2;chromosome=CP096024;DRwidth=11;duplication=1;GC-content=43.4782608695652;DR.cons.seq=TATCCTCAATC;source.y=Araport11;type.y=mRNA;ID.y=AT1G16270.1;Name=AT1G16270.1;Note=Protein kinase superfamily protein with octicosapeptide/Phox/Bem1p domain;full_name=character(0);computational_description=kinase superfamily with octicosapepti…
NC_003070.9	rtracklayer	sequence_feature	5564904	5564972	.	.	.	source.x=Liftoff;type.x=sequence_feature;ID.x=CP096024_337_11;spacers=2;chromosome=CP096024;DRwidth=11;duplication=1;GC-content=43.4782608695652;DR.cons.seq=TATCCTCAATC;source.y=Araport11;type.y=CDS;ID.y=AT1G16270:CDS:1.1;Name=AT1G16270:CDS:1.1;Note=Protein kinase superfamily protein with octicosapeptide/Phox/Bem1p domain;full_name=character(0);computational_description=kinase superfamily with oc…
NC_003070.9	rtracklayer	sequence_feature	5564904	5564972	.	.	.	source.x=Liftoff;type.x=sequence_feature;ID.x=CP096024_337_11;spacers=2;chromosome=CP096024;DRwidth=11;duplication=1;GC-content=43.4782608695652;DR.cons.seq=TATCCTCAATC;source.y=Araport11;type.y=exon;ID.y=AT1G16270:exon:4;Name=AT1G16270:exon:4;Note=Protein kinase superfamily protein with octicosapeptide/Phox/Bem1p domain;full_name=character(0);computational_description=kinase superfamily with oct…
NC_003070.9	rtracklayer	sequence_feature	5564904	5564972	.	.	.	source.x=Liftoff;type.x=sequence_feature;ID.x=CP096024_337_11;spacers=2;chromosome=CP096024;DRwidth=11;duplication=1;GC-content=43.4782608695652;DR.cons.seq=TATCCTCAATC;source.y=Araport11;type.y=protein;ID.y=AT1G16270.1-Protein;Name=AT1G16270.1;Note=character(0);full_name=character(0);computational_description=character(0);locus=character(0);Parent=character(0);gene=character(0);curator_summary=c…
NC_003070.9	rtracklayer	sequence_feature	5564904	5564972	.	.	.	source.x=Liftoff;type.x=sequence_feature;ID.x=CP096024_337_11;spacers=2;chromosome=CP096024;DRwidth=11;duplication=1;GC-content=43.4782608695652;DR.cons.seq=TATCCTCAATC;source.y=Araport11;type.y=mRNA;ID.y=AT1G16270.2;Name=AT1G16270.2;Note=Protein kinase superfamily protein with octicosapeptide/Phox/Bem1p domain;full_name=character(0);computational_description=kinase superfamily with octicosapepti…
NC_003070.9	rtracklayer	sequence_feature	5564904	5564972	.	.	.	source.x=Liftoff;type.x=sequence_feature;ID.x=CP096024_337_11;spacers=2;chromosome=CP096024;DRwidth=11;duplication=1;GC-content=43.4782608695652;DR.cons.seq=TATCCTCAATC;source.y=Araport11;type.y=CDS;ID.y=AT1G16270:CDS:1;Name=AT1G16270:CDS:1;Note=Protein kinase superfamily protein with octicosapeptide/Phox/Bem1p domain;full_name=character(0);computational_description=kinase superfamily with octico…
NC_003070.9	rtracklayer	sequence_feature	5564904	5564972	.	.	.	source.x=Liftoff;type.x=sequence_feature;ID.x=CP096024_337_11;spacers=2;chromosome=CP096024;DRwidth=11;duplication=1;GC-content=43.4782608695652;DR.cons.seq=TATCCTCAATC;source.y=Araport11;type.y=exon;ID.y=AT1G16270:exon:4;Name=AT1G16270:exon:4;Note=Protein kinase superfamily protein with octicosapeptide/Phox/Bem1p domain;full_name=character(0);computational_description=kinase superfamily with oct…
NC_003070.9	rtracklayer	sequence_feature	5564904	5564972	.	.	.	source.x=Liftoff;type.x=sequence_feature;ID.x=CP096024_337_11;spacers=2;chromosome=CP096024;DRwidth=11;duplication=1;GC-content=43.4782608695652;DR.cons.seq=TATCCTCAATC;source.y=Araport11;type.y=protein;ID.y=AT1G16270.2-Protein;Name=AT1G16270.2;Note=character(0);full_name=character(0);computational_description=character(0);locus=character(0);Parent=character(0);gene=character(0);curator_summary=c…
NC_003070.9	rtracklayer	sequence_feature	5564904	5564972	.	.	.	source.x=Liftoff;type.x=sequence_feature;ID.x=CP096024_337_11;spacers=2;chromosome=CP096024;DRwidth=11;duplication=1;GC-content=43.4782608695652;DR.cons.seq=TATCCTCAATC;source.y=Araport11;type.y=mRNA;ID.y=AT1G16270.3;Name=AT1G16270.3;Note=Protein kinase superfamily protein with octicosapeptide/Phox/Bem1p domain;full_name=character(0);computational_description=kinase superfamily with octicosapepti…
NC_003070.9	rtracklayer	sequence_feature	5564904	5564972	.	.	.	source.x=Liftoff;type.x=sequence_feature;ID.x=CP096024_337_11;spacers=2;chromosome=CP096024;DRwidth=11;duplication=1;GC-content=43.4782608695652;DR.cons.seq=TATCCTCAATC;source.y=Araport11;type.y=CDS;ID.y=AT1G16270:CDS:1.2;Name=AT1G16270:CDS:1.2;Note=Protein kinase superfamily protein with octicosapeptide/Phox/Bem1p domain;full_name=character(0);computational_description=kinase superfamily with oc…
NC_003070.9	rtracklayer	sequence_feature	5564904	5564972	.	.	.	source.x=Liftoff;type.x=sequence_feature;ID.x=CP096024_337_11;spacers=2;chromosome=CP096024;DRwidth=11;duplication=1;GC-content=43.4782608695652;DR.cons.seq=TATCCTCAATC;source.y=Araport11;type.y=exon;ID.y=AT1G16270:exon:3;Name=AT1G16270:exon:3;Note=Protein kinase superfamily protein with octicosapeptide/Phox/Bem1p domain;full_name=character(0);computational_description=kinase superfamily with oct…
NC_003070.9	rtracklayer	sequence_feature	5564904	5564972	.	.	.	source.x=Liftoff;type.x=sequence_feature;ID.x=CP096024_337_11;spacers=2;chromosome=CP096024;DRwidth=11;duplication=1;GC-content=43.4782608695652;DR.cons.seq=TATCCTCAATC;source.y=Araport11;type.y=protein;ID.y=AT1G16270.3-Protein;Name=AT1G16270.3;Note=character(0);full_name=character(0);computational_description=character(0);locus=character(0);Parent=character(0);gene=character(0);curator_summary=c…
NC_003070.9	rtracklayer	sequence_feature	5598770	5598847	.	.	.	source.x=Liftoff;type.x=sequence_feature;ID.x=CP096024_104_14;spacers=2;chromosome=CP096024;DRwidth=14;duplication=1;GC-content=37.1794871794872;DR.cons.seq=AAACAGAGTATGTG;source.y=Araport11;type.y=gene;ID.y=AT1G16380;Name=AT1G16380;Note=Cation/hydrogen exchanger family protein;full_name=character(0);computational_description=Cation/hydrogen exchanger family protein;locus=2032805;locus_type=prote…
NC_003070.9	rtracklayer	sequence_feature	5598770	5598847	.	.	.	source.x=Liftoff;type.x=sequence_feature;ID.x=CP096024_104_14;spacers=2;chromosome=CP096024;DRwidth=14;duplication=1;GC-content=37.1794871794872;DR.cons.seq=AAACAGAGTATGTG;source.y=Araport11;type.y=mRNA;ID.y=AT1G16380.1;Name=AT1G16380.1;Note=Cation/hydrogen exchanger family protein;full_name=character(0);computational_description=Cation/hydrogen exchanger family protein;locus=character(0);Parent=…
NC_003070.9	rtracklayer	sequence_feature	5598770	5598847	.	.	.	source.x=Liftoff;type.x=sequence_feature;ID.x=CP096024_104_14;spacers=2;chromosome=CP096024;DRwidth=14;duplication=1;GC-content=37.1794871794872;DR.cons.seq=AAACAGAGTATGTG;source.y=Araport11;type.y=protein;ID.y=AT1G16380.1-Protein;Name=AT1G16380.1;Note=character(0);full_name=character(0);computational_description=character(0);locus=character(0);Parent=character(0);gene=character(0);curator_summar…
NC_003070.9	rtracklayer	sequence_feature	5598770	5598847	.	.	.	source.x=Liftoff;type.x=sequence_feature;ID.x=CP096024_104_14;spacers=2;chromosome=CP096024;DRwidth=14;duplication=1;GC-content=37.1794871794872;DR.cons.seq=AAACAGAGTATGTG;source.y=https://doi.org/10.1186/s12915-022-01362-8;type.y=Enhancer;Note=.;Parent=.;Dbxref=.;Alias=.;POL=0.5;
NC_003070.9	rtracklayer	sequence_feature	5598770	5598847	.	.	.	source.x=Liftoff;type.x=sequence_feature;ID.x=CP096024_104_14;spacers=2;chromosome=CP096024;DRwidth=14;duplication=1;GC-content=37.1794871794872;DR.cons.seq=AAACAGAGTATGTG;source.y=rtracklayer;type.y=intron;Note=.;Parent=.;Dbxref=.;Alias=.;POL=1;id=AT1G16380.1-3;meta=AT1G16380.1-3 | 2496-2635 |Chr1:5598733-5598872 REVERSE LENGTH%3d140;ingene_coords=2496-2635;chr_coords=5598733-5598872;
NC_003070.9	rtracklayer	sequence_feature	5679664	5679771	.	.	.	source.x=Liftoff;type.x=sequence_feature;ID.x=CP096024_36_16;spacers=2;chromosome=CP096024;DRwidth=16;duplication=1;GC-content=31.4814814814815;DR.cons.seq=AAGTTCATGCTTAATT;source.y=Araport11;type.y=transposable_element;ID.y=AT1TE18370;Name=AT1TE18370;Note=character(0);full_name=character(0);computational_description=character(0);locus=character(0);Parent=character(0);gene=character(0);curator_su…
NC_003070.9	rtracklayer	sequence_feature	5679664	5679771	.	.	.	source.x=Liftoff;type.x=sequence_feature;ID.x=CP096024_36_16;spacers=2;chromosome=CP096024;DRwidth=16;duplication=1;GC-content=31.4814814814815;DR.cons.seq=AAGTTCATGCTTAATT;source.y=default;type.y=smallRNA;ID.y=smallRNA-540;Note=c("clusters detected in 17doRoot"%2c "5wkLeaf"%2c "6doRoot"%2c "aerial"%2c "embryo"%2c "flowerbud");Parent=.;Dbxref=.;Alias=.;POL=0.981481481481482;score.y=649;predominan…
NC_003070.9	rtracklayer	sequence_feature	5705758	5705813	.	.	.	source.x=Liftoff;type.x=sequence_feature;ID.x=CP096024_53_10;spacers=2;chromosome=CP096024;DRwidth=10;duplication=1;GC-content=33.9285714285714;DR.cons.seq=TGTACTGTGA;source.y=Araport11;type.y=gene;ID.y=AT1G16680;Name=AT1G16680;Note=character(0);full_name=character(0);computational_description=character(0);locus=character(0);locus_type=protein_coding;Parent=character(0);gene=character(0);curator_…
NC_003070.9	rtracklayer	sequence_feature	5705758	5705813	.	.	.	source.x=Liftoff;type.x=sequence_feature;ID.x=CP096024_53_10;spacers=2;chromosome=CP096024;DRwidth=10;duplication=1;GC-content=33.9285714285714;DR.cons.seq=TGTACTGTGA;source.y=Araport11;type.y=mRNA;ID.y=AT1G16680.1;Name=AT1G16680.1;Note=Chaperone DnaJ-domain superfamily protein;full_name=character(0);computational_description=Chaperone DnaJ-domain superfamily protein;locus=character(0);Parent=AT1…
NC_003070.9	rtracklayer	sequence_feature	5705758	5705813	.	.	.	source.x=Liftoff;type.x=sequence_feature;ID.x=CP096024_53_10;spacers=2;chromosome=CP096024;DRwidth=10;duplication=1;GC-content=33.9285714285714;DR.cons.seq=TGTACTGTGA;source.y=Araport11;type.y=exon;ID.y=AT1G16680:exon:9;Name=AT1G16680:exon:9;Note=Chaperone DnaJ-domain superfamily protein;full_name=character(0);computational_description=Chaperone DnaJ-domain superfamily protein;locus=character(0);…
NC_003070.9	rtracklayer	sequence_feature	5705758	5705813	.	.	.	source.x=Liftoff;type.x=sequence_feature;ID.x=CP096024_53_10;spacers=2;chromosome=CP096024;DRwidth=10;duplication=1;GC-content=33.9285714285714;DR.cons.seq=TGTACTGTGA;source.y=Araport11;type.y=three_prime_UTR;ID.y=AT1G16680:three_prime_UTR:1;Name=AT1G16680:three_prime_UTR:1;Note=Chaperone DnaJ-domain superfamily protein;full_name=character(0);computational_description=Chaperone DnaJ-domain superf…
NC_003070.9	rtracklayer	sequence_feature	6050580	6050642	.	.	.	source.x=Liftoff;type.x=sequence_feature;ID.x=CP096024_57_10;spacers=2;chromosome=CP096024;DRwidth=10;duplication=1;GC-content=39.6825396825397;DR.cons.seq=TGATATCAGA;source.y=Araport11;type.y=gene;ID.y=AT1G17590;Name=AT1G17590;Note=c("nuclear factor Y"%2c "subunit A8");full_name=c("nuclear factor Y"%2c "subunit A8");computational_description=c("nuclear factor Y"%2c "subunit A8");locus=2007953;lo…
NC_003070.9	rtracklayer	sequence_feature	6050580	6050642	.	.	.	source.x=Liftoff;type.x=sequence_feature;ID.x=CP096024_57_10;spacers=2;chromosome=CP096024;DRwidth=10;duplication=1;GC-content=39.6825396825397;DR.cons.seq=TGATATCAGA;source.y=Araport11;type.y=mRNA;ID.y=AT1G17590.1;Name=AT1G17590.1;Note=c("nuclear factor Y"%2c "subunit A8");full_name=c("nuclear factor Y"%2c "subunit A8");computational_description=c("nuclear factor Y"%2c "subunit A8");locus=charac…
NC_003070.9	rtracklayer	sequence_feature	6050580	6050642	.	.	.	source.x=Liftoff;type.x=sequence_feature;ID.x=CP096024_57_10;spacers=2;chromosome=CP096024;DRwidth=10;duplication=1;GC-content=39.6825396825397;DR.cons.seq=TGATATCAGA;source.y=Araport11;type.y=CDS;ID.y=AT1G17590:CDS:5;Name=NF-YA8:CDS:5;Note=c("nuclear factor Y"%2c "subunit A8");full_name=character(0);computational_description=c("nuclear factor Y"%2c "subunit A8");locus=character(0);Parent=AT1G175…
NC_003070.9	rtracklayer	sequence_feature	6050580	6050642	.	.	.	source.x=Liftoff;type.x=sequence_feature;ID.x=CP096024_57_10;spacers=2;chromosome=CP096024;DRwidth=10;duplication=1;GC-content=39.6825396825397;DR.cons.seq=TGATATCAGA;source.y=Araport11;type.y=exon;ID.y=AT1G17590:exon:12;Name=AT1G17590:exon:12;Note=c("nuclear factor Y"%2c "subunit A8");full_name=character(0);computational_description=c("nuclear factor Y"%2c "subunit A8");locus=character(0);Parent…
NC_003070.9	rtracklayer	sequence_feature	6050580	6050642	.	.	.	source.x=Liftoff;type.x=sequence_feature;ID.x=CP096024_57_10;spacers=2;chromosome=CP096024;DRwidth=10;duplication=1;GC-content=39.6825396825397;DR.cons.seq=TGATATCAGA;source.y=Araport11;type.y=protein;ID.y=AT1G17590.1-Protein;Name=AT1G17590.1;Note=character(0);full_name=character(0);computational_description=character(0);locus=character(0);Parent=character(0);gene=character(0);curator_summary=cha…
NC_003070.9	rtracklayer	sequence_feature	6050580	6050642	.	.	.	source.x=Liftoff;type.x=sequence_feature;ID.x=CP096024_57_10;spacers=2;chromosome=CP096024;DRwidth=10;duplication=1;GC-content=39.6825396825397;DR.cons.seq=TGATATCAGA;source.y=Araport11;type.y=mRNA;ID.y=AT1G17590.2;Name=AT1G17590.2;Note=c("nuclear factor Y"%2c "subunit A8");full_name=c("nuclear factor Y"%2c "subunit A8");computational_description=c("nuclear factor Y"%2c "subunit A8");locus=charac…
NC_003070.9	rtracklayer	sequence_feature	6050580	6050642	.	.	.	source.x=Liftoff;type.x=sequence_feature;ID.x=CP096024_57_10;spacers=2;chromosome=CP096024;DRwidth=10;duplication=1;GC-content=39.6825396825397;DR.cons.seq=TGATATCAGA;source.y=Araport11;type.y=CDS;ID.y=AT1G17590:CDS:5.3;Name=NF-YA8:CDS:5;Note=c("nuclear factor Y"%2c "subunit A8");full_name=character(0);computational_description=c("nuclear factor Y"%2c "subunit A8");locus=character(0);Parent=AT1G1…
NC_003070.9	rtracklayer	sequence_feature	6050580	6050642	.	.	.	source.x=Liftoff;type.x=sequence_feature;ID.x=CP096024_57_10;spacers=2;chromosome=CP096024;DRwidth=10;duplication=1;GC-content=39.6825396825397;DR.cons.seq=TGATATCAGA;source.y=Araport11;type.y=exon;ID.y=AT1G17590:exon:9;Name=AT1G17590:exon:9;Note=c("nuclear factor Y"%2c "subunit A8");full_name=character(0);computational_description=c("nuclear factor Y"%2c "subunit A8");locus=character(0);Parent=A…
NC_003070.9	rtracklayer	sequence_feature	6050580	6050642	.	.	.	source.x=Liftoff;type.x=sequence_feature;ID.x=CP096024_57_10;spacers=2;chromosome=CP096024;DRwidth=10;duplication=1;GC-content=39.6825396825397;DR.cons.seq=TGATATCAGA;source.y=Araport11;type.y=protein;ID.y=AT1G17590.2-Protein;Name=AT1G17590.2;Note=character(0);full_name=character(0);computational_description=character(0);locus=character(0);Parent=character(0);gene=character(0);curator_summary=cha…
NC_003070.9	rtracklayer	sequence_feature	6050580	6050642	.	.	.	source.x=Liftoff;type.x=sequence_feature;ID.x=CP096024_57_10;spacers=2;chromosome=CP096024;DRwidth=10;duplication=1;GC-content=39.6825396825397;DR.cons.seq=TGATATCAGA;source.y=Araport11;type.y=mRNA;ID.y=AT1G17590.3;Name=AT1G17590.3;Note=c("nuclear factor Y"%2c "subunit A8");full_name=c("nuclear factor Y"%2c "subunit A8");computational_description=c("nuclear factor Y"%2c "subunit A8");locus=charac…
NC_003070.9	rtracklayer	sequence_feature	6050580	6050642	.	.	.	source.x=Liftoff;type.x=sequence_feature;ID.x=CP096024_57_10;spacers=2;chromosome=CP096024;DRwidth=10;duplication=1;GC-content=39.6825396825397;DR.cons.seq=TGATATCAGA;source.y=Araport11;type.y=CDS;ID.y=AT1G17590:CDS:5.1;Name=NF-YA8:CDS:5;Note=c("nuclear factor Y"%2c "subunit A8");full_name=character(0);computational_description=c("nuclear factor Y"%2c "subunit A8");locus=character(0);Parent=AT1G1…
NC_003070.9	rtracklayer	sequence_feature	6050580	6050642	.	.	.	source.x=Liftoff;type.x=sequence_feature;ID.x=CP096024_57_10;spacers=2;chromosome=CP096024;DRwidth=10;duplication=1;GC-content=39.6825396825397;DR.cons.seq=TGATATCAGA;source.y=Araport11;type.y=exon;ID.y=AT1G17590:exon:11;Name=AT1G17590:exon:11;Note=c("nuclear factor Y"%2c "subunit A8");full_name=character(0);computational_description=c("nuclear factor Y"%2c "subunit A8");locus=character(0);Parent…
NC_003070.9	rtracklayer	sequence_feature	6050580	6050642	.	.	.	source.x=Liftoff;type.x=sequence_feature;ID.x=CP096024_57_10;spacers=2;chromosome=CP096024;DRwidth=10;duplication=1;GC-content=39.6825396825397;DR.cons.seq=TGATATCAGA;source.y=Araport11;type.y=protein;ID.y=AT1G17590.3-Protein;Name=AT1G17590.3;Note=character(0);full_name=character(0);computational_description=character(0);locus=character(0);Parent=character(0);gene=character(0);curator_summary=cha…
NC_003070.9	rtracklayer	sequence_feature	6050580	6050642	.	.	.	source.x=Liftoff;type.x=sequence_feature;ID.x=CP096024_57_10;spacers=2;chromosome=CP096024;DRwidth=10;duplication=1;GC-content=39.6825396825397;DR.cons.seq=TGATATCAGA;source.y=Araport11;type.y=mRNA;ID.y=AT1G17590.4;Name=AT1G17590.4;Note=c("nuclear factor Y"%2c "subunit A8");full_name=c("nuclear factor Y"%2c "subunit A8");computational_description=c("nuclear factor Y"%2c "subunit A8");locus=charac…
NC_003070.9	rtracklayer	sequence_feature	6050580	6050642	.	.	.	source.x=Liftoff;type.x=sequence_feature;ID.x=CP096024_57_10;spacers=2;chromosome=CP096024;DRwidth=10;duplication=1;GC-content=39.6825396825397;DR.cons.seq=TGATATCAGA;source.y=Araport11;type.y=CDS;ID.y=AT1G17590:CDS:5.2;Name=NF-YA8:CDS:5;Note=c("nuclear factor Y"%2c "subunit A8");full_name=character(0);computational_description=c("nuclear factor Y"%2c "subunit A8");locus=character(0);Parent=AT1G1…
NC_003070.9	rtracklayer	sequence_feature	6050580	6050642	.	.	.	source.x=Liftoff;type.x=sequence_feature;ID.x=CP096024_57_10;spacers=2;chromosome=CP096024;DRwidth=10;duplication=1;GC-content=39.6825396825397;DR.cons.seq=TGATATCAGA;source.y=Araport11;type.y=exon;ID.y=AT1G17590:exon:10;Name=AT1G17590:exon:10;Note=c("nuclear factor Y"%2c "subunit A8");full_name=character(0);computational_description=c("nuclear factor Y"%2c "subunit A8");locus=character(0);Parent…
NC_003070.9	rtracklayer	sequence_feature	6050580	6050642	.	.	.	source.x=Liftoff;type.x=sequence_feature;ID.x=CP096024_57_10;spacers=2;chromosome=CP096024;DRwidth=10;duplication=1;GC-content=39.6825396825397;DR.cons.seq=TGATATCAGA;source.y=Araport11;type.y=protein;ID.y=AT1G17590.4-Protein;Name=AT1G17590.4;Note=character(0);full_name=character(0);computational_description=character(0);locus=character(0);Parent=character(0);gene=character(0);curator_summary=cha…
NC_003070.9	rtracklayer	sequence_feature	6257909	6258000	.	.	.	source.x=Liftoff;type.x=sequence_feature;ID.x=CP096024_118_14;spacers=2;chromosome=CP096024;DRwidth=14;duplication=1;GC-content=31.5217391304348;DR.cons.seq=ATTCTCTAAGGAAA;source.y=Araport11;type.y=gene;ID.y=AT1G18190;Name=AT1G18190;Note=golgin candidate 2;full_name=golgin candidate 2;computational_description=golgin Putative 2;locus=2194075;locus_type=protein_coding;Parent=character(0);gene=char…
NC_003070.9	rtracklayer	sequence_feature	6257909	6258000	.	.	.	source.x=Liftoff;type.x=sequence_feature;ID.x=CP096024_118_14;spacers=2;chromosome=CP096024;DRwidth=14;duplication=1;GC-content=31.5217391304348;DR.cons.seq=ATTCTCTAAGGAAA;source.y=Araport11;type.y=mRNA;ID.y=AT1G18190.1;Name=AT1G18190.1;Note=golgin candidate 2;full_name=golgin candidate 2;computational_description=golgin Putative 2;locus=character(0);Parent=AT1G18190;gene=character(0);curator_sum…
NC_003070.9	rtracklayer	sequence_feature	6257909	6258000	.	.	.	source.x=Liftoff;type.x=sequence_feature;ID.x=CP096024_118_14;spacers=2;chromosome=CP096024;DRwidth=14;duplication=1;GC-content=31.5217391304348;DR.cons.seq=ATTCTCTAAGGAAA;source.y=Araport11;type.y=CDS;ID.y=AT1G18190:CDS:10;Name=GC2:CDS:10;Note=golgin candidate 2;full_name=character(0);computational_description=golgin Putative 2;locus=character(0);Parent=AT1G18190.1;gene=character(0);curator_summ…
NC_003070.9	rtracklayer	sequence_feature	6257909	6258000	.	.	.	source.x=Liftoff;type.x=sequence_feature;ID.x=CP096024_118_14;spacers=2;chromosome=CP096024;DRwidth=14;duplication=1;GC-content=31.5217391304348;DR.cons.seq=ATTCTCTAAGGAAA;source.y=Araport11;type.y=exon;ID.y=AT1G18190:exon:10;Name=AT1G18190:exon:10;Note=golgin candidate 2;full_name=character(0);computational_description=golgin Putative 2;locus=character(0);Parent=AT1G18190.1;gene=character(0);cur…
NC_003070.9	rtracklayer	sequence_feature	6257909	6258000	.	.	.	source.x=Liftoff;type.x=sequence_feature;ID.x=CP096024_118_14;spacers=2;chromosome=CP096024;DRwidth=14;duplication=1;GC-content=31.5217391304348;DR.cons.seq=ATTCTCTAAGGAAA;source.y=Araport11;type.y=protein;ID.y=AT1G18190.1-Protein;Name=AT1G18190.1;Note=character(0);full_name=character(0);computational_description=character(0);locus=character(0);Parent=character(0);gene=character(0);curator_summar…
NC_003070.9	rtracklayer	sequence_feature	6257909	6258000	.	.	.	source.x=Liftoff;type.x=sequence_feature;ID.x=CP096024_118_14;spacers=2;chromosome=CP096024;DRwidth=14;duplication=1;GC-content=31.5217391304348;DR.cons.seq=ATTCTCTAAGGAAA;source.y=Araport11;type.y=three_prime_UTR;ID.y=AT1G18190:three_prime_UTR:1;Name=GC2:three_prime_UTR:1;Note=golgin candidate 2;full_name=character(0);computational_description=golgin Putative 2;locus=character(0);Parent=AT1G1819…
NC_003070.9	rtracklayer	sequence_feature	6257910	6258000	.	.	.	source.x=Liftoff;type.x=sequence_feature;ID.x=CP096024_193_13;spacers=2;chromosome=CP096024;DRwidth=13;duplication=1;GC-content=31.8681318681319;DR.cons.seq=TTCTCTAAGGAAA;source.y=Araport11;type.y=gene;ID.y=AT1G18190;Name=AT1G18190;Note=golgin candidate 2;full_name=golgin candidate 2;computational_description=golgin Putative 2;locus=2194075;locus_type=protein_coding;Parent=character(0);gene=chara…
NC_003070.9	rtracklayer	sequence_feature	6257910	6258000	.	.	.	source.x=Liftoff;type.x=sequence_feature;ID.x=CP096024_193_13;spacers=2;chromosome=CP096024;DRwidth=13;duplication=1;GC-content=31.8681318681319;DR.cons.seq=TTCTCTAAGGAAA;source.y=Araport11;type.y=mRNA;ID.y=AT1G18190.1;Name=AT1G18190.1;Note=golgin candidate 2;full_name=golgin candidate 2;computational_description=golgin Putative 2;locus=character(0);Parent=AT1G18190;gene=character(0);curator_summ…
NC_003070.9	rtracklayer	sequence_feature	6257910	6258000	.	.	.	source.x=Liftoff;type.x=sequence_feature;ID.x=CP096024_193_13;spacers=2;chromosome=CP096024;DRwidth=13;duplication=1;GC-content=31.8681318681319;DR.cons.seq=TTCTCTAAGGAAA;source.y=Araport11;type.y=CDS;ID.y=AT1G18190:CDS:10;Name=GC2:CDS:10;Note=golgin candidate 2;full_name=character(0);computational_description=golgin Putative 2;locus=character(0);Parent=AT1G18190.1;gene=character(0);curator_summa…
NC_003070.9	rtracklayer	sequence_feature	6257910	6258000	.	.	.	source.x=Liftoff;type.x=sequence_feature;ID.x=CP096024_193_13;spacers=2;chromosome=CP096024;DRwidth=13;duplication=1;GC-content=31.8681318681319;DR.cons.seq=TTCTCTAAGGAAA;source.y=Araport11;type.y=exon;ID.y=AT1G18190:exon:10;Name=AT1G18190:exon:10;Note=golgin candidate 2;full_name=character(0);computational_description=golgin Putative 2;locus=character(0);Parent=AT1G18190.1;gene=character(0);cura…
NC_003070.9	rtracklayer	sequence_feature	6257910	6258000	.	.	.	source.x=Liftoff;type.x=sequence_feature;ID.x=CP096024_193_13;spacers=2;chromosome=CP096024;DRwidth=13;duplication=1;GC-content=31.8681318681319;DR.cons.seq=TTCTCTAAGGAAA;source.y=Araport11;type.y=protein;ID.y=AT1G18190.1-Protein;Name=AT1G18190.1;Note=character(0);full_name=character(0);computational_description=character(0);locus=character(0);Parent=character(0);gene=character(0);curator_summary…
NC_003070.9	rtracklayer	sequence_feature	6257910	6258000	.	.	.	source.x=Liftoff;type.x=sequence_feature;ID.x=CP096024_193_13;spacers=2;chromosome=CP096024;DRwidth=13;duplication=1;GC-content=31.8681318681319;DR.cons.seq=TTCTCTAAGGAAA;source.y=Araport11;type.y=three_prime_UTR;ID.y=AT1G18190:three_prime_UTR:1;Name=GC2:three_prime_UTR:1;Note=golgin candidate 2;full_name=character(0);computational_description=golgin Putative 2;locus=character(0);Parent=AT1G18190…
NC_003070.9	rtracklayer	sequence_feature	6275624	6275731	.	.	.	source.x=Liftoff;type.x=sequence_feature;ID.x=CP096024_40_16;spacers=2;chromosome=CP096024;DRwidth=16;duplication=1;GC-content=31.4814814814815;DR.cons.seq=AATAAAGCATGAACTT;source.y=Araport11;type.y=transposable_element;ID.y=AT1TE20315;Name=AT1TE20315;Note=character(0);full_name=character(0);computational_description=character(0);locus=character(0);Parent=character(0);gene=character(0);curator_su…
NC_003070.9	rtracklayer	sequence_feature	6339824	6339900	.	.	.	source.x=Liftoff;type.x=sequence_feature;ID.x=CP096024_197_13;spacers=2;chromosome=CP096024;DRwidth=13;duplication=1;GC-content=46.7532467532467;DR.cons.seq=TAACCCTTTCCTC;source.y=Araport11;type.y=gene;ID.y=AT1G18410;Name=AT1G18410;Note=character(0);full_name=character(0);computational_description=character(0);locus=2014129;locus_type=protein_coding;Parent=character(0);gene=character(0);curator_s…
NC_003070.9	rtracklayer	sequence_feature	6339824	6339900	.	.	.	source.x=Liftoff;type.x=sequence_feature;ID.x=CP096024_197_13;spacers=2;chromosome=CP096024;DRwidth=13;duplication=1;GC-content=46.7532467532467;DR.cons.seq=TAACCCTTTCCTC;source.y=Araport11;type.y=mRNA;ID.y=AT1G18410.1;Name=AT1G18410.1;Note=None;full_name=character(0);computational_description=P-loop containing nucleoside triphosphate hydrolases superfamily protein;locus=character(0);Parent=AT1G1…
NC_003070.9	rtracklayer	sequence_feature	6339824	6339900	.	.	.	source.x=Liftoff;type.x=sequence_feature;ID.x=CP096024_197_13;spacers=2;chromosome=CP096024;DRwidth=13;duplication=1;GC-content=46.7532467532467;DR.cons.seq=TAACCCTTTCCTC;source.y=Araport11;type.y=CDS;ID.y=AT1G18410:CDS:11.4;Name=AT1G18410:CDS:11.4;Note=None;full_name=character(0);computational_description=P-loop containing nucleoside triphosphate hydrolases superfamily protein;locus=character(0)…
NC_003070.9	rtracklayer	sequence_feature	6339824	6339900	.	.	.	source.x=Liftoff;type.x=sequence_feature;ID.x=CP096024_197_13;spacers=2;chromosome=CP096024;DRwidth=13;duplication=1;GC-content=46.7532467532467;DR.cons.seq=TAACCCTTTCCTC;source.y=Araport11;type.y=exon;ID.y=AT1G18410:exon:15;Name=AT1G18410:exon:15;Note=None;full_name=character(0);computational_description=P-loop containing nucleoside triphosphate hydrolases superfamily protein;locus=character(0);…
NC_003070.9	rtracklayer	sequence_feature	6339824	6339900	.	.	.	source.x=Liftoff;type.x=sequence_feature;ID.x=CP096024_197_13;spacers=2;chromosome=CP096024;DRwidth=13;duplication=1;GC-content=46.7532467532467;DR.cons.seq=TAACCCTTTCCTC;source.y=Araport11;type.y=protein;ID.y=AT1G18410.1-Protein;Name=AT1G18410.1;Note=character(0);full_name=character(0);computational_description=character(0);locus=character(0);Parent=character(0);gene=character(0);curator_summary…
NC_003070.9	rtracklayer	sequence_feature	6339824	6339900	.	.	.	source.x=Liftoff;type.x=sequence_feature;ID.x=CP096024_197_13;spacers=2;chromosome=CP096024;DRwidth=13;duplication=1;GC-content=46.7532467532467;DR.cons.seq=TAACCCTTTCCTC;source.y=Araport11;type.y=mRNA;ID.y=AT1G18410.2;Name=AT1G18410.2;Note=None;full_name=character(0);computational_description=P-loop containing nucleoside triphosphate hydrolases superfamily protein;locus=character(0);Parent=AT1G1…
NC_003070.9	rtracklayer	sequence_feature	6339824	6339900	.	.	.	source.x=Liftoff;type.x=sequence_feature;ID.x=CP096024_197_13;spacers=2;chromosome=CP096024;DRwidth=13;duplication=1;GC-content=46.7532467532467;DR.cons.seq=TAACCCTTTCCTC;source.y=Araport11;type.y=CDS;ID.y=AT1G18410:CDS:11;Name=AT1G18410:CDS:11;Note=None;full_name=character(0);computational_description=P-loop containing nucleoside triphosphate hydrolases superfamily protein;locus=character(0);Par…
NC_003070.9	rtracklayer	sequence_feature	6339824	6339900	.	.	.	source.x=Liftoff;type.x=sequence_feature;ID.x=CP096024_197_13;spacers=2;chromosome=CP096024;DRwidth=13;duplication=1;GC-content=46.7532467532467;DR.cons.seq=TAACCCTTTCCTC;source.y=Araport11;type.y=exon;ID.y=AT1G18410:exon:15;Name=AT1G18410:exon:15;Note=None;full_name=character(0);computational_description=P-loop containing nucleoside triphosphate hydrolases superfamily protein;locus=character(0);…
NC_003070.9	rtracklayer	sequence_feature	6339824	6339900	.	.	.	source.x=Liftoff;type.x=sequence_feature;ID.x=CP096024_197_13;spacers=2;chromosome=CP096024;DRwidth=13;duplication=1;GC-content=46.7532467532467;DR.cons.seq=TAACCCTTTCCTC;source.y=Araport11;type.y=protein;ID.y=AT1G18410.2-Protein;Name=AT1G18410.2;Note=character(0);full_name=character(0);computational_description=character(0);locus=character(0);Parent=character(0);gene=character(0);curator_summary…
NC_003070.9	rtracklayer	sequence_feature	6339824	6339900	.	.	.	source.x=Liftoff;type.x=sequence_feature;ID.x=CP096024_197_13;spacers=2;chromosome=CP096024;DRwidth=13;duplication=1;GC-content=46.7532467532467;DR.cons.seq=TAACCCTTTCCTC;source.y=Araport11;type.y=mRNA;ID.y=AT1G18410.3;Name=AT1G18410.3;Note=None;full_name=character(0);computational_description=P-loop containing nucleoside triphosphate hydrolases superfamily protein;locus=character(0);Parent=AT1G1…
NC_003070.9	rtracklayer	sequence_feature	6339824	6339900	.	.	.	source.x=Liftoff;type.x=sequence_feature;ID.x=CP096024_197_13;spacers=2;chromosome=CP096024;DRwidth=13;duplication=1;GC-content=46.7532467532467;DR.cons.seq=TAACCCTTTCCTC;source.y=Araport11;type.y=CDS;ID.y=AT1G18410:CDS:11.1;Name=AT1G18410:CDS:11.1;Note=None;full_name=character(0);computational_description=P-loop containing nucleoside triphosphate hydrolases superfamily protein;locus=character(0)…
NC_003070.9	rtracklayer	sequence_feature	6339824	6339900	.	.	.	source.x=Liftoff;type.x=sequence_feature;ID.x=CP096024_197_13;spacers=2;chromosome=CP096024;DRwidth=13;duplication=1;GC-content=46.7532467532467;DR.cons.seq=TAACCCTTTCCTC;source.y=Araport11;type.y=exon;ID.y=AT1G18410:exon:15;Name=AT1G18410:exon:15;Note=None;full_name=character(0);computational_description=P-loop containing nucleoside triphosphate hydrolases superfamily protein;locus=character(0);…
NC_003070.9	rtracklayer	sequence_feature	6339824	6339900	.	.	.	source.x=Liftoff;type.x=sequence_feature;ID.x=CP096024_197_13;spacers=2;chromosome=CP096024;DRwidth=13;duplication=1;GC-content=46.7532467532467;DR.cons.seq=TAACCCTTTCCTC;source.y=Araport11;type.y=protein;ID.y=AT1G18410.3-Protein;Name=AT1G18410.3;Note=character(0);full_name=character(0);computational_description=character(0);locus=character(0);Parent=character(0);gene=character(0);curator_summary…
NC_003070.9	rtracklayer	sequence_feature	6339824	6339900	.	.	.	source.x=Liftoff;type.x=sequence_feature;ID.x=CP096024_197_13;spacers=2;chromosome=CP096024;DRwidth=13;duplication=1;GC-content=46.7532467532467;DR.cons.seq=TAACCCTTTCCTC;source.y=Araport11;type.y=mRNA;ID.y=AT1G18410.4;Name=AT1G18410.4;Note=None;full_name=character(0);computational_description=P-loop containing nucleoside triphosphate hydrolases superfamily protein;locus=character(0);Parent=AT1G1…
NC_003070.9	rtracklayer	sequence_feature	6339824	6339900	.	.	.	source.x=Liftoff;type.x=sequence_feature;ID.x=CP096024_197_13;spacers=2;chromosome=CP096024;DRwidth=13;duplication=1;GC-content=46.7532467532467;DR.cons.seq=TAACCCTTTCCTC;source.y=Araport11;type.y=CDS;ID.y=AT1G18410:CDS:11.2;Name=AT1G18410:CDS:11.2;Note=None;full_name=character(0);computational_description=P-loop containing nucleoside triphosphate hydrolases superfamily protein;locus=character(0)…
NC_003070.9	rtracklayer	sequence_feature	6339824	6339900	.	.	.	source.x=Liftoff;type.x=sequence_feature;ID.x=CP096024_197_13;spacers=2;chromosome=CP096024;DRwidth=13;duplication=1;GC-content=46.7532467532467;DR.cons.seq=TAACCCTTTCCTC;source.y=Araport11;type.y=exon;ID.y=AT1G18410:exon:15;Name=AT1G18410:exon:15;Note=None;full_name=character(0);computational_description=P-loop containing nucleoside triphosphate hydrolases superfamily protein;locus=character(0);…
NC_003070.9	rtracklayer	sequence_feature	6339824	6339900	.	.	.	source.x=Liftoff;type.x=sequence_feature;ID.x=CP096024_197_13;spacers=2;chromosome=CP096024;DRwidth=13;duplication=1;GC-content=46.7532467532467;DR.cons.seq=TAACCCTTTCCTC;source.y=Araport11;type.y=protein;ID.y=AT1G18410.4-Protein;Name=AT1G18410.4;Note=character(0);full_name=character(0);computational_description=character(0);locus=character(0);Parent=character(0);gene=character(0);curator_summary…
NC_003070.9	rtracklayer	sequence_feature	6339824	6339900	.	.	.	source.x=Liftoff;type.x=sequence_feature;ID.x=CP096024_197_13;spacers=2;chromosome=CP096024;DRwidth=13;duplication=1;GC-content=46.7532467532467;DR.cons.seq=TAACCCTTTCCTC;source.y=Araport11;type.y=mRNA;ID.y=AT1G18410.5;Name=AT1G18410.5;Note=None;full_name=character(0);computational_description=P-loop containing nucleoside triphosphate hydrolases superfamily protein;locus=character(0);Parent=AT1G1…
NC_003070.9	rtracklayer	sequence_feature	6339824	6339900	.	.	.	source.x=Liftoff;type.x=sequence_feature;ID.x=CP096024_197_13;spacers=2;chromosome=CP096024;DRwidth=13;duplication=1;GC-content=46.7532467532467;DR.cons.seq=TAACCCTTTCCTC;source.y=Araport11;type.y=CDS;ID.y=AT1G18410:CDS:11.3;Name=AT1G18410:CDS:11.3;Note=None;full_name=character(0);computational_description=P-loop containing nucleoside triphosphate hydrolases superfamily protein;locus=character(0)…
NC_003070.9	rtracklayer	sequence_feature	6339824	6339900	.	.	.	source.x=Liftoff;type.x=sequence_feature;ID.x=CP096024_197_13;spacers=2;chromosome=CP096024;DRwidth=13;duplication=1;GC-content=46.7532467532467;DR.cons.seq=TAACCCTTTCCTC;source.y=Araport11;type.y=exon;ID.y=AT1G18410:exon:15;Name=AT1G18410:exon:15;Note=None;full_name=character(0);computational_description=P-loop containing nucleoside triphosphate hydrolases superfamily protein;locus=character(0);…
NC_003070.9	rtracklayer	sequence_feature	6339824	6339900	.	.	.	source.x=Liftoff;type.x=sequence_feature;ID.x=CP096024_197_13;spacers=2;chromosome=CP096024;DRwidth=13;duplication=1;GC-content=46.7532467532467;DR.cons.seq=TAACCCTTTCCTC;source.y=Araport11;type.y=protein;ID.y=AT1G18410.5-Protein;Name=AT1G18410.5;Note=character(0);full_name=character(0);computational_description=character(0);locus=character(0);Parent=character(0);gene=character(0);curator_summary…
NC_003070.9	rtracklayer	sequence_feature	6356047	6356122	.	.	.	source.x=Liftoff;type.x=sequence_feature;ID.x=CP096024_367_12;spacers=2;chromosome=CP096024;DRwidth=12;duplication=1;GC-content=25;DR.cons.seq=AACAATTTATGT;source.y=Araport11;type.y=gene;ID.y=AT1G18460;Name=AT1G18460;Note=alpha/beta-Hydrolases superfamily protein;full_name=character(0);computational_description=alpha/beta-Hydrolases superfamily protein;locus=2014159;locus_type=protein_coding;Pare…
NC_003070.9	rtracklayer	sequence_feature	6356047	6356122	.	.	.	source.x=Liftoff;type.x=sequence_feature;ID.x=CP096024_367_12;spacers=2;chromosome=CP096024;DRwidth=12;duplication=1;GC-content=25;DR.cons.seq=AACAATTTATGT;source.y=Araport11;type.y=mRNA;ID.y=AT1G18460.1;Name=AT1G18460.1;Note=alpha/beta-Hydrolases superfamily protein;full_name=character(0);computational_description=alpha/beta-Hydrolases superfamily protein;locus=character(0);Parent=AT1G18460;gene…
NC_003070.9	rtracklayer	sequence_feature	6356047	6356122	.	.	.	source.x=Liftoff;type.x=sequence_feature;ID.x=CP096024_367_12;spacers=2;chromosome=CP096024;DRwidth=12;duplication=1;GC-content=25;DR.cons.seq=AACAATTTATGT;source.y=Araport11;type.y=exon;ID.y=AT1G18460:exon:9;Name=AT1G18460:exon:9;Note=alpha/beta-Hydrolases superfamily protein;full_name=character(0);computational_description=alpha/beta-Hydrolases superfamily protein;locus=character(0);Parent=AT1G…
NC_003070.9	rtracklayer	sequence_feature	6356047	6356122	.	.	.	source.x=Liftoff;type.x=sequence_feature;ID.x=CP096024_367_12;spacers=2;chromosome=CP096024;DRwidth=12;duplication=1;GC-content=25;DR.cons.seq=AACAATTTATGT;source.y=Araport11;type.y=three_prime_UTR;ID.y=AT1G18460:three_prime_UTR:1;Name=AT1G18460:three_prime_UTR:1;Note=alpha/beta-Hydrolases superfamily protein;full_name=character(0);computational_description=alpha/beta-Hydrolases superfamily prote…
NC_003070.9	rtracklayer	sequence_feature	6356047	6356122	.	.	.	source.x=Liftoff;type.x=sequence_feature;ID.x=CP096024_367_12;spacers=2;chromosome=CP096024;DRwidth=12;duplication=1;GC-content=25;DR.cons.seq=AACAATTTATGT;source.y=Araport11;type.y=gene;ID.y=AT1G18470;Name=AT1G18470;Note=Transmembrane Fragile-X-F-associated protein;full_name=character(0);computational_description=Transmembrane Fragile-X-F-associated protein;locus=2014089;locus_type=protein_codin…
NC_003070.9	rtracklayer	sequence_feature	6356047	6356122	.	.	.	source.x=Liftoff;type.x=sequence_feature;ID.x=CP096024_367_12;spacers=2;chromosome=CP096024;DRwidth=12;duplication=1;GC-content=25;DR.cons.seq=AACAATTTATGT;source.y=Araport11;type.y=mRNA;ID.y=AT1G18470.1;Name=AT1G18470.1;Note=Transmembrane Fragile-X-F-associated protein;full_name=character(0);computational_description=Transmembrane Fragile-X-F-associated protein;locus=character(0);Parent=AT1G1847…
NC_003070.9	rtracklayer	sequence_feature	6356047	6356122	.	.	.	source.x=Liftoff;type.x=sequence_feature;ID.x=CP096024_367_12;spacers=2;chromosome=CP096024;DRwidth=12;duplication=1;GC-content=25;DR.cons.seq=AACAATTTATGT;source.y=Araport11;type.y=exon;ID.y=AT1G18470:exon:17;Name=AT1G18470:exon:17;Note=Transmembrane Fragile-X-F-associated protein;full_name=character(0);computational_description=Transmembrane Fragile-X-F-associated protein;locus=character(0);Par…
NC_003070.9	rtracklayer	sequence_feature	6356047	6356122	.	.	.	source.x=Liftoff;type.x=sequence_feature;ID.x=CP096024_367_12;spacers=2;chromosome=CP096024;DRwidth=12;duplication=1;GC-content=25;DR.cons.seq=AACAATTTATGT;source.y=Araport11;type.y=three_prime_UTR;ID.y=AT1G18470:three_prime_UTR:4;Name=AT1G18470:three_prime_UTR:4;Note=Transmembrane Fragile-X-F-associated protein;full_name=character(0);computational_description=Transmembrane Fragile-X-F-associated…
NC_003070.9	rtracklayer	sequence_feature	6503955	6504016	.	.	.	source.x=Liftoff;type.x=sequence_feature;ID.x=CP096024_382_11;spacers=2;chromosome=CP096024;DRwidth=11;duplication=1;GC-content=29.0322580645161;DR.cons.seq=AATAAAGAATC;source.y=Araport11;type.y=gene;ID.y=AT1G18840;Name=AT1G18840;Note=IQ-domain 30;full_name=IQ-domain 30;computational_description=IQ-domain 30;locus=2034929;locus_type=protein_coding;Parent=character(0);gene=character(0);curator_sum…
NC_003070.9	rtracklayer	sequence_feature	6503955	6504016	.	.	.	source.x=Liftoff;type.x=sequence_feature;ID.x=CP096024_382_11;spacers=2;chromosome=CP096024;DRwidth=11;duplication=1;GC-content=29.0322580645161;DR.cons.seq=AATAAAGAATC;source.y=Araport11;type.y=mRNA;ID.y=AT1G18840.1;Name=AT1G18840.1;Note=IQ-domain 30;full_name=IQ-domain 30;computational_description=IQ-domain 30;locus=character(0);Parent=AT1G18840;gene=c("2034928"%2c "UniProt%3dQ501D2");curator_s…
NC_003070.9	rtracklayer	sequence_feature	6503955	6504016	.	.	.	source.x=Liftoff;type.x=sequence_feature;ID.x=CP096024_382_11;spacers=2;chromosome=CP096024;DRwidth=11;duplication=1;GC-content=29.0322580645161;DR.cons.seq=AATAAAGAATC;source.y=Araport11;type.y=mRNA;ID.y=AT1G18840.2;Name=AT1G18840.2;Note=IQ-domain 30;full_name=IQ-domain 30;computational_description=IQ-domain 30;locus=character(0);Parent=AT1G18840;gene=c("1009021053"%2c "UniProt%3dQ501D2");curato…
NC_003070.9	rtracklayer	sequence_feature	6503955	6504016	.	.	.	source.x=Liftoff;type.x=sequence_feature;ID.x=CP096024_382_11;spacers=2;chromosome=CP096024;DRwidth=11;duplication=1;GC-content=29.0322580645161;DR.cons.seq=AATAAAGAATC;source.y=Araport11;type.y=mRNA;ID.y=AT1G18840.3;Name=AT1G18840.3;Note=IQ-domain 30;full_name=IQ-domain 30;computational_description=IQ-domain 30;locus=character(0);Parent=AT1G18840;gene=character(0);curator_summary=Member of IQ67 …
NC_003070.9	rtracklayer	sequence_feature	6503955	6504016	.	.	.	source.x=Liftoff;type.x=sequence_feature;ID.x=CP096024_382_11;spacers=2;chromosome=CP096024;DRwidth=11;duplication=1;GC-content=29.0322580645161;DR.cons.seq=AATAAAGAATC;source.y=Araport11;type.y=exon;ID.y=AT1G18840:exon:3;Name=AT1G18840:exon:3;Note=IQ-domain 30;full_name=character(0);computational_description=IQ-domain 30;locus=character(0);Parent=AT1G18840.3;gene=character(0);curator_summary=Mem…
NC_003070.9	rtracklayer	sequence_feature	6503955	6504016	.	.	.	source.x=Liftoff;type.x=sequence_feature;ID.x=CP096024_382_11;spacers=2;chromosome=CP096024;DRwidth=11;duplication=1;GC-content=29.0322580645161;DR.cons.seq=AATAAAGAATC;source.y=Araport11;type.y=five_prime_UTR;ID.y=AT1G18840:five_prime_UTR:3;Name=IQD30:five_prime_UTR:3;Note=IQ-domain 30;full_name=character(0);computational_description=IQ-domain 30;locus=character(0);Parent=AT1G18840.3;gene=charac…
NC_003070.9	rtracklayer	sequence_feature	6503955	6504016	.	.	.	source.x=Liftoff;type.x=sequence_feature;ID.x=CP096024_382_11;spacers=2;chromosome=CP096024;DRwidth=11;duplication=1;GC-content=29.0322580645161;DR.cons.seq=AATAAAGAATC;source.y=rtracklayer;type.y=intron;Note=.;Parent=.;Dbxref=.;Alias=.;POL=1;id=AT1G18840.1-1;meta=AT1G18840.1-1 | 498-617 |Chr1:6503951-6504070 REVERSE LENGTH%3d120;ingene_coords=498-617;chr_coords=6503951-6504070;
NC_003070.9	rtracklayer	sequence_feature	6503955	6504016	.	.	.	source.x=Liftoff;type.x=sequence_feature;ID.x=CP096024_382_11;spacers=2;chromosome=CP096024;DRwidth=11;duplication=1;GC-content=29.0322580645161;DR.cons.seq=AATAAAGAATC;source.y=rtracklayer;type.y=intron;Note=.;Parent=.;Dbxref=.;Alias=.;POL=1;id=AT1G18840.2-1;meta=AT1G18840.2-1 | 343-472 |Chr1:6503951-6504080 REVERSE LENGTH%3d130;ingene_coords=343-472;chr_coords=6503951-6504080;
NC_003070.9	rtracklayer	sequence_feature	6538673	6538752	.	.	.	source.x=Liftoff;type.x=sequence_feature;ID.x=CP096024_203_13;spacers=2;chromosome=CP096024;DRwidth=13;duplication=12;GC-content=28.75;DR.cons.seq=TTCAATGATTCAA;source.y=Araport11;type.y=transposable_element;ID.y=AT1TE21210;Name=AT1TE21210;Note=character(0);full_name=character(0);computational_description=character(0);locus=character(0);Parent=character(0);gene=character(0);curator_summary=charac…
NC_003070.9	rtracklayer	sequence_feature	6538673	6538752	.	.	.	source.x=Liftoff;type.x=sequence_feature;ID.x=CP096024_203_13;spacers=2;chromosome=CP096024;DRwidth=13;duplication=12;GC-content=28.75;DR.cons.seq=TTCAATGATTCAA;source.y=Araport11;type.y=transposon_fragment;ID.y=AT1TE21210:transposon_fragment:1;Name=AT1TE21210:transposon_fragment:1;Note=character(0);full_name=character(0);computational_description=character(0);locus=character(0);Parent=AT1TE21210…
NC_003070.9	rtracklayer	sequence_feature	6538673	6538752	.	.	.	source.x=Liftoff;type.x=sequence_feature;ID.x=CP096024_203_13;spacers=2;chromosome=CP096024;DRwidth=13;duplication=12;GC-content=28.75;DR.cons.seq=TTCAATGATTCAA;source.y=default;type.y=smallRNA;ID.y=smallRNA-642;Note=c("clusters detected in 17doRoot"%2c "5wkLeaf"%2c "6doRoot"%2c "aerial"%2c "embryo"%2c "flowerbud"%2c "silique"%2c "stage12flower");Parent=.;Dbxref=.;Alias=.;POL=1;score.y=793;predom…
NC_003070.9	rtracklayer	sequence_feature	6538673	6538751	.	.	.	source.x=Liftoff;type.x=sequence_feature;ID.x=CP096024_384_11;spacers=2;chromosome=CP096024;DRwidth=11;duplication=12;GC-content=29.1139240506329;DR.cons.seq=TTCAATGATTC;source.y=Araport11;type.y=transposable_element;ID.y=AT1TE21210;Name=AT1TE21210;Note=character(0);full_name=character(0);computational_description=character(0);locus=character(0);Parent=character(0);gene=character(0);curator_summa…
NC_003070.9	rtracklayer	sequence_feature	6538673	6538751	.	.	.	source.x=Liftoff;type.x=sequence_feature;ID.x=CP096024_384_11;spacers=2;chromosome=CP096024;DRwidth=11;duplication=12;GC-content=29.1139240506329;DR.cons.seq=TTCAATGATTC;source.y=Araport11;type.y=transposon_fragment;ID.y=AT1TE21210:transposon_fragment:1;Name=AT1TE21210:transposon_fragment:1;Note=character(0);full_name=character(0);computational_description=character(0);locus=character(0);Parent=A…
NC_003070.9	rtracklayer	sequence_feature	6538673	6538751	.	.	.	source.x=Liftoff;type.x=sequence_feature;ID.x=CP096024_384_11;spacers=2;chromosome=CP096024;DRwidth=11;duplication=12;GC-content=29.1139240506329;DR.cons.seq=TTCAATGATTC;source.y=default;type.y=smallRNA;ID.y=smallRNA-642;Note=c("clusters detected in 17doRoot"%2c "5wkLeaf"%2c "6doRoot"%2c "aerial"%2c "embryo"%2c "flowerbud"%2c "silique"%2c "stage12flower");Parent=.;Dbxref=.;Alias=.;POL=1;score.y=7…
NC_003070.9	rtracklayer	sequence_feature	6590798	6590881	.	.	.	source.x=Liftoff;type.x=sequence_feature;ID.x=CP096024_384_12;spacers=2;chromosome=CP096024;DRwidth=12;duplication=1;GC-content=39.2857142857143;DR.cons.seq=GAGGCTTTGGTG;source.y=Araport11;type.y=gene;ID.y=AT1G19090;Name=AT1G19090;Note=receptor-like serine/threonine kinase 2;full_name=receptor-like serine/threonine kinase 2;computational_description=receptor-like serine/threonine kinase 2;locus=2…
NC_003070.9	rtracklayer	sequence_feature	6590798	6590881	.	.	.	source.x=Liftoff;type.x=sequence_feature;ID.x=CP096024_384_12;spacers=2;chromosome=CP096024;DRwidth=12;duplication=1;GC-content=39.2857142857143;DR.cons.seq=GAGGCTTTGGTG;source.y=Araport11;type.y=mRNA;ID.y=AT1G19090.1;Name=AT1G19090.1;Note=receptor-like serine/threonine kinase 2;full_name=receptor-like serine/threonine kinase 2;computational_description=receptor-like serine/threonine kinase 2;loc…
NC_003070.9	rtracklayer	sequence_feature	6590798	6590881	.	.	.	source.x=Liftoff;type.x=sequence_feature;ID.x=CP096024_384_12;spacers=2;chromosome=CP096024;DRwidth=12;duplication=1;GC-content=39.2857142857143;DR.cons.seq=GAGGCTTTGGTG;source.y=Araport11;type.y=CDS;ID.y=AT1G19090:CDS:1;Name=RKF2:CDS:1;Note=receptor-like serine/threonine kinase 2;full_name=character(0);computational_description=receptor-like serine/threonine kinase 2;locus=character(0);Parent=AT…
NC_003070.9	rtracklayer	sequence_feature	6590798	6590881	.	.	.	source.x=Liftoff;type.x=sequence_feature;ID.x=CP096024_384_12;spacers=2;chromosome=CP096024;DRwidth=12;duplication=1;GC-content=39.2857142857143;DR.cons.seq=GAGGCTTTGGTG;source.y=Araport11;type.y=exon;ID.y=AT1G19090:exon:1;Name=AT1G19090:exon:1;Note=receptor-like serine/threonine kinase 2;full_name=character(0);computational_description=receptor-like serine/threonine kinase 2;locus=character(0);P…
NC_003070.9	rtracklayer	sequence_feature	6590798	6590881	.	.	.	source.x=Liftoff;type.x=sequence_feature;ID.x=CP096024_384_12;spacers=2;chromosome=CP096024;DRwidth=12;duplication=1;GC-content=39.2857142857143;DR.cons.seq=GAGGCTTTGGTG;source.y=Araport11;type.y=protein;ID.y=AT1G19090.1-Protein;Name=AT1G19090.1;Note=character(0);full_name=character(0);computational_description=character(0);locus=character(0);Parent=character(0);gene=character(0);curator_summary=…
NC_003070.9	rtracklayer	sequence_feature	6590798	6590881	.	.	.	source.x=Liftoff;type.x=sequence_feature;ID.x=CP096024_384_12;spacers=2;chromosome=CP096024;DRwidth=12;duplication=1;GC-content=39.2857142857143;DR.cons.seq=GAGGCTTTGGTG;source.y=default;type.y=smallRNA;ID.y=smallRNA-650;Note=c("clusters detected in 17doRoot"%2c "5wkLeaf"%2c "6doRoot"%2c "aerial"%2c "embryo"%2c "flowerbud"%2c "silique"%2c "stage12flower");Parent=.;Dbxref=.;Alias=.;POL=1;score.y=6…
NC_003070.9	rtracklayer	sequence_feature	6655334	6655409	.	.	.	source.x=Liftoff;type.x=sequence_feature;ID.x=CP096024_204_13;spacers=2;chromosome=CP096024;DRwidth=13;duplication=1;GC-content=32.8947368421053;DR.cons.seq=ACCATTCTTCTTT;source.y=Araport11;type.y=transposable_element;ID.y=AT1TE21560;Name=AT1TE21560;Note=character(0);full_name=character(0);computational_description=character(0);locus=character(0);Parent=character(0);gene=character(0);curator_summ…
NC_003070.9	rtracklayer	sequence_feature	6655334	6655409	.	.	.	source.x=Liftoff;type.x=sequence_feature;ID.x=CP096024_204_13;spacers=2;chromosome=CP096024;DRwidth=13;duplication=1;GC-content=32.8947368421053;DR.cons.seq=ACCATTCTTCTTT;source.y=Araport11;type.y=transposon_fragment;ID.y=AT1TE21560:transposon_fragment:1;Name=AT1TE21560:transposon_fragment:1;Note=character(0);full_name=character(0);computational_description=character(0);locus=character(0);Parent=…
NC_003070.9	rtracklayer	sequence_feature	6655334	6655409	.	.	.	source.x=Liftoff;type.x=sequence_feature;ID.x=CP096024_204_13;spacers=2;chromosome=CP096024;DRwidth=13;duplication=1;GC-content=32.8947368421053;DR.cons.seq=ACCATTCTTCTTT;source.y=https://doi.org/10.1186/s12915-022-01362-8;type.y=Enhancer;Note=.;Parent=.;Dbxref=.;Alias=.;POL=1;
NC_003070.9	rtracklayer	sequence_feature	6809780	6809881	.	.	.	source.x=Liftoff;type.x=sequence_feature;ID.x=CP096024_399_11;spacers=3;chromosome=CP096024;DRwidth=11;duplication=1;GC-content=31.3725490196078;DR.cons.seq=TATTATACACA;source.y=Araport11;type.y=gene;ID.y=AT1G19700;Name=AT1G19700;Note=BEL1-like homeodomain 10;full_name=BEL1-like homeodomain 10;computational_description=BEL1-like homeodomain 10;locus=2013154;locus_type=protein_coding;Parent=charac…
NC_003070.9	rtracklayer	sequence_feature	6809780	6809881	.	.	.	source.x=Liftoff;type.x=sequence_feature;ID.x=CP096024_399_11;spacers=3;chromosome=CP096024;DRwidth=11;duplication=1;GC-content=31.3725490196078;DR.cons.seq=TATTATACACA;source.y=Araport11;type.y=mRNA;ID.y=AT1G19700.1;Name=AT1G19700.1;Note=BEL1-like homeodomain 10;full_name=BEL1-like homeodomain 10;computational_description=BEL1-like homeodomain 10;locus=character(0);Parent=AT1G19700;gene=c("34344…
NC_003070.9	rtracklayer	sequence_feature	6809780	6809881	.	.	.	source.x=Liftoff;type.x=sequence_feature;ID.x=CP096024_399_11;spacers=3;chromosome=CP096024;DRwidth=11;duplication=1;GC-content=31.3725490196078;DR.cons.seq=TATTATACACA;source.y=Araport11;type.y=exon;ID.y=AT1G19700:exon:11;Name=AT1G19700:exon:11;Note=BEL1-like homeodomain 10;full_name=character(0);computational_description=BEL1-like homeodomain 10;locus=character(0);Parent=AT1G19700.1;gene=charac…
NC_003070.9	rtracklayer	sequence_feature	6809780	6809881	.	.	.	source.x=Liftoff;type.x=sequence_feature;ID.x=CP096024_399_11;spacers=3;chromosome=CP096024;DRwidth=11;duplication=1;GC-content=31.3725490196078;DR.cons.seq=TATTATACACA;source.y=Araport11;type.y=three_prime_UTR;ID.y=AT1G19700:three_prime_UTR:3;Name=BEL10:three_prime_UTR:3;Note=BEL1-like homeodomain 10;full_name=character(0);computational_description=BEL1-like homeodomain 10;locus=character(0);Par…
NC_003070.9	rtracklayer	sequence_feature	6809780	6809881	.	.	.	source.x=Liftoff;type.x=sequence_feature;ID.x=CP096024_399_11;spacers=3;chromosome=CP096024;DRwidth=11;duplication=1;GC-content=31.3725490196078;DR.cons.seq=TATTATACACA;source.y=Araport11;type.y=mRNA;ID.y=AT1G19700.2;Name=AT1G19700.2;Note=BEL1-like homeodomain 10;full_name=BEL1-like homeodomain 10;computational_description=BEL1-like homeodomain 10;locus=character(0);Parent=AT1G19700;gene=characte…
NC_003070.9	rtracklayer	sequence_feature	6809780	6809881	.	.	.	source.x=Liftoff;type.x=sequence_feature;ID.x=CP096024_399_11;spacers=3;chromosome=CP096024;DRwidth=11;duplication=1;GC-content=31.3725490196078;DR.cons.seq=TATTATACACA;source.y=Araport11;type.y=exon;ID.y=AT1G19700:exon:10;Name=AT1G19700:exon:10;Note=BEL1-like homeodomain 10;full_name=character(0);computational_description=BEL1-like homeodomain 10;locus=character(0);Parent=AT1G19700.2;gene=charac…
NC_003070.9	rtracklayer	sequence_feature	6809780	6809881	.	.	.	source.x=Liftoff;type.x=sequence_feature;ID.x=CP096024_399_11;spacers=3;chromosome=CP096024;DRwidth=11;duplication=1;GC-content=31.3725490196078;DR.cons.seq=TATTATACACA;source.y=Araport11;type.y=three_prime_UTR;ID.y=AT1G19700:three_prime_UTR:2;Name=BEL10:three_prime_UTR:2;Note=BEL1-like homeodomain 10;full_name=character(0);computational_description=BEL1-like homeodomain 10;locus=character(0);Par…
NC_003070.9	rtracklayer	sequence_feature	6809780	6809881	.	.	.	source.x=Liftoff;type.x=sequence_feature;ID.x=CP096024_399_11;spacers=3;chromosome=CP096024;DRwidth=11;duplication=1;GC-content=31.3725490196078;DR.cons.seq=TATTATACACA;source.y=Araport11;type.y=mRNA;ID.y=AT1G19700.3;Name=AT1G19700.3;Note=BEL1-like homeodomain 10;full_name=BEL1-like homeodomain 10;computational_description=BEL1-like homeodomain 10;locus=character(0);Parent=AT1G19700;gene=characte…
NC_003070.9	rtracklayer	sequence_feature	6809780	6809881	.	.	.	source.x=Liftoff;type.x=sequence_feature;ID.x=CP096024_399_11;spacers=3;chromosome=CP096024;DRwidth=11;duplication=1;GC-content=31.3725490196078;DR.cons.seq=TATTATACACA;source.y=Araport11;type.y=exon;ID.y=AT1G19700:exon:11;Name=AT1G19700:exon:11;Note=BEL1-like homeodomain 10;full_name=character(0);computational_description=BEL1-like homeodomain 10;locus=character(0);Parent=AT1G19700.3;gene=charac…
NC_003070.9	rtracklayer	sequence_feature	6809780	6809881	.	.	.	source.x=Liftoff;type.x=sequence_feature;ID.x=CP096024_399_11;spacers=3;chromosome=CP096024;DRwidth=11;duplication=1;GC-content=31.3725490196078;DR.cons.seq=TATTATACACA;source.y=Araport11;type.y=three_prime_UTR;ID.y=AT1G19700:three_prime_UTR:3;Name=BEL10:three_prime_UTR:3;Note=BEL1-like homeodomain 10;full_name=character(0);computational_description=BEL1-like homeodomain 10;locus=character(0);Par…
NC_003070.9	rtracklayer	sequence_feature	6809780	6809881	.	.	.	source.x=Liftoff;type.x=sequence_feature;ID.x=CP096024_399_11;spacers=3;chromosome=CP096024;DRwidth=11;duplication=1;GC-content=31.3725490196078;DR.cons.seq=TATTATACACA;source.y=Araport11;type.y=mRNA;ID.y=AT1G19700.4;Name=AT1G19700.4;Note=BEL1-like homeodomain 10;full_name=BEL1-like homeodomain 10;computational_description=BEL1-like homeodomain 10;locus=character(0);Parent=AT1G19700;gene=characte…
NC_003070.9	rtracklayer	sequence_feature	6809780	6809881	.	.	.	source.x=Liftoff;type.x=sequence_feature;ID.x=CP096024_399_11;spacers=3;chromosome=CP096024;DRwidth=11;duplication=1;GC-content=31.3725490196078;DR.cons.seq=TATTATACACA;source.y=Araport11;type.y=exon;ID.y=AT1G19700:exon:9;Name=AT1G19700:exon:9;Note=BEL1-like homeodomain 10;full_name=character(0);computational_description=BEL1-like homeodomain 10;locus=character(0);Parent=AT1G19700.4;gene=characte…
NC_003070.9	rtracklayer	sequence_feature	6809780	6809881	.	.	.	source.x=Liftoff;type.x=sequence_feature;ID.x=CP096024_399_11;spacers=3;chromosome=CP096024;DRwidth=11;duplication=1;GC-content=31.3725490196078;DR.cons.seq=TATTATACACA;source.y=Araport11;type.y=three_prime_UTR;ID.y=AT1G19700:three_prime_UTR:1;Name=BEL10:three_prime_UTR:1;Note=BEL1-like homeodomain 10;full_name=character(0);computational_description=BEL1-like homeodomain 10;locus=character(0);Par…
NC_003070.9	rtracklayer	sequence_feature	6809780	6809881	.	.	.	source.x=Liftoff;type.x=sequence_feature;ID.x=CP096024_399_11;spacers=3;chromosome=CP096024;DRwidth=11;duplication=1;GC-content=31.3725490196078;DR.cons.seq=TATTATACACA;source.y=Araport11;type.y=mRNA;ID.y=AT1G19700.5;Name=AT1G19700.5;Note=BEL1-like homeodomain 10;full_name=BEL1-like homeodomain 10;computational_description=BEL1-like homeodomain 10;locus=character(0);Parent=AT1G19700;gene=characte…
NC_003070.9	rtracklayer	sequence_feature	6809780	6809881	.	.	.	source.x=Liftoff;type.x=sequence_feature;ID.x=CP096024_399_11;spacers=3;chromosome=CP096024;DRwidth=11;duplication=1;GC-content=31.3725490196078;DR.cons.seq=TATTATACACA;source.y=Araport11;type.y=exon;ID.y=AT1G19700:exon:9;Name=AT1G19700:exon:9;Note=BEL1-like homeodomain 10;full_name=character(0);computational_description=BEL1-like homeodomain 10;locus=character(0);Parent=AT1G19700.5;gene=characte…
NC_003070.9	rtracklayer	sequence_feature	6809780	6809881	.	.	.	source.x=Liftoff;type.x=sequence_feature;ID.x=CP096024_399_11;spacers=3;chromosome=CP096024;DRwidth=11;duplication=1;GC-content=31.3725490196078;DR.cons.seq=TATTATACACA;source.y=Araport11;type.y=three_prime_UTR;ID.y=AT1G19700:three_prime_UTR:1;Name=BEL10:three_prime_UTR:1;Note=BEL1-like homeodomain 10;full_name=character(0);computational_description=BEL1-like homeodomain 10;locus=character(0);Par…
NC_003070.9	rtracklayer	sequence_feature	6859865	6859941	.	.	.	source.x=Liftoff;type.x=sequence_feature;ID.x=CP096024_211_13;spacers=2;chromosome=CP096024;DRwidth=13;duplication=1;GC-content=37.6623376623377;DR.cons.seq=AAATCACCGACGC;source.y=Araport11;type.y=gene;ID.y=AT1G19835;Name=AT1G19835;Note=Plant protein of unknown function (DUF869);full_name=character(0);computational_description=filament-like protein (DUF869);locus=2824556;locus_type=protein_coding…
NC_003070.9	rtracklayer	sequence_feature	6859865	6859941	.	.	.	source.x=Liftoff;type.x=sequence_feature;ID.x=CP096024_211_13;spacers=2;chromosome=CP096024;DRwidth=13;duplication=1;GC-content=37.6623376623377;DR.cons.seq=AAATCACCGACGC;source.y=Araport11;type.y=mRNA;ID.y=AT1G19835.1;Name=AT1G19835.1;Note=Plant protein of unknown function (DUF869);full_name=character(0);computational_description=filament-like protein (DUF869);locus=character(0);Parent=AT1G19835…
NC_003070.9	rtracklayer	sequence_feature	6859865	6859941	.	.	.	source.x=Liftoff;type.x=sequence_feature;ID.x=CP096024_211_13;spacers=2;chromosome=CP096024;DRwidth=13;duplication=1;GC-content=37.6623376623377;DR.cons.seq=AAATCACCGACGC;source.y=Araport11;type.y=mRNA;ID.y=AT1G19835.2;Name=AT1G19835.2;Note=Plant protein of unknown function (DUF869);full_name=character(0);computational_description=filament-like protein (DUF869);locus=character(0);Parent=AT1G19835…
NC_003070.9	rtracklayer	sequence_feature	6859865	6859941	.	.	.	source.x=Liftoff;type.x=sequence_feature;ID.x=CP096024_211_13;spacers=2;chromosome=CP096024;DRwidth=13;duplication=1;GC-content=37.6623376623377;DR.cons.seq=AAATCACCGACGC;source.y=Araport11;type.y=exon;ID.y=AT1G19835:exon:8;Name=AT1G19835:exon:8;Note=Plant protein of unknown function (DUF869);full_name=character(0);computational_description=filament-like protein (DUF869);locus=character(0);Parent…
NC_003070.9	rtracklayer	sequence_feature	6859865	6859941	.	.	.	source.x=Liftoff;type.x=sequence_feature;ID.x=CP096024_211_13;spacers=2;chromosome=CP096024;DRwidth=13;duplication=1;GC-content=37.6623376623377;DR.cons.seq=AAATCACCGACGC;source.y=Araport11;type.y=five_prime_UTR;ID.y=AT1G19835:five_prime_UTR:8;Name=AT1G19835:five_prime_UTR:8;Note=Plant protein of unknown function (DUF869);full_name=character(0);computational_description=filament-like protein (DUF…
NC_003070.9	rtracklayer	sequence_feature	6859865	6859941	.	.	.	source.x=Liftoff;type.x=sequence_feature;ID.x=CP096024_211_13;spacers=2;chromosome=CP096024;DRwidth=13;duplication=1;GC-content=37.6623376623377;DR.cons.seq=AAATCACCGACGC;source.y=Araport11;type.y=mRNA;ID.y=AT1G19835.3;Name=AT1G19835.3;Note=Plant protein of unknown function (DUF869);full_name=character(0);computational_description=filament-like protein (DUF869);locus=character(0);Parent=AT1G19835…
NC_003070.9	rtracklayer	sequence_feature	6859865	6859941	.	.	.	source.x=Liftoff;type.x=sequence_feature;ID.x=CP096024_211_13;spacers=2;chromosome=CP096024;DRwidth=13;duplication=1;GC-content=37.6623376623377;DR.cons.seq=AAATCACCGACGC;source.y=Araport11;type.y=exon;ID.y=AT1G19835:exon:7;Name=AT1G19835:exon:7;Note=Plant protein of unknown function (DUF869);full_name=character(0);computational_description=filament-like protein (DUF869);locus=character(0);Parent…
NC_003070.9	rtracklayer	sequence_feature	6859865	6859941	.	.	.	source.x=Liftoff;type.x=sequence_feature;ID.x=CP096024_211_13;spacers=2;chromosome=CP096024;DRwidth=13;duplication=1;GC-content=37.6623376623377;DR.cons.seq=AAATCACCGACGC;source.y=Araport11;type.y=five_prime_UTR;ID.y=AT1G19835:five_prime_UTR:7;Name=AT1G19835:five_prime_UTR:7;Note=Plant protein of unknown function (DUF869);full_name=character(0);computational_description=filament-like protein (DUF…
NC_003070.9	rtracklayer	sequence_feature	6859865	6859941	.	.	.	source.x=Liftoff;type.x=sequence_feature;ID.x=CP096024_211_13;spacers=2;chromosome=CP096024;DRwidth=13;duplication=1;GC-content=37.6623376623377;DR.cons.seq=AAATCACCGACGC;source.y=Araport11;type.y=mRNA;ID.y=AT1G19835.4;Name=AT1G19835.4;Note=Plant protein of unknown function (DUF869);full_name=character(0);computational_description=filament-like protein (DUF869);locus=character(0);Parent=AT1G19835…
NC_003070.9	rtracklayer	sequence_feature	6859865	6859941	.	.	.	source.x=Liftoff;type.x=sequence_feature;ID.x=CP096024_211_13;spacers=2;chromosome=CP096024;DRwidth=13;duplication=1;GC-content=37.6623376623377;DR.cons.seq=AAATCACCGACGC;source.y=Araport11;type.y=exon;ID.y=AT1G19835:exon:5;Name=AT1G19835:exon:5;Note=Plant protein of unknown function (DUF869);full_name=character(0);computational_description=filament-like protein (DUF869);locus=character(0);Parent…
NC_003070.9	rtracklayer	sequence_feature	6859865	6859941	.	.	.	source.x=Liftoff;type.x=sequence_feature;ID.x=CP096024_211_13;spacers=2;chromosome=CP096024;DRwidth=13;duplication=1;GC-content=37.6623376623377;DR.cons.seq=AAATCACCGACGC;source.y=Araport11;type.y=five_prime_UTR;ID.y=AT1G19835:five_prime_UTR:5;Name=AT1G19835:five_prime_UTR:5;Note=Plant protein of unknown function (DUF869);full_name=character(0);computational_description=filament-like protein (DUF…
NC_003070.9	rtracklayer	sequence_feature	6859865	6859941	.	.	.	source.x=Liftoff;type.x=sequence_feature;ID.x=CP096024_211_13;spacers=2;chromosome=CP096024;DRwidth=13;duplication=1;GC-content=37.6623376623377;DR.cons.seq=AAATCACCGACGC;source.y=Araport11;type.y=mRNA;ID.y=AT1G19835.5;Name=AT1G19835.5;Note=Plant protein of unknown function (DUF869);full_name=character(0);computational_description=filament-like protein (DUF869);locus=character(0);Parent=AT1G19835…
NC_003070.9	rtracklayer	sequence_feature	6859865	6859941	.	.	.	source.x=Liftoff;type.x=sequence_feature;ID.x=CP096024_211_13;spacers=2;chromosome=CP096024;DRwidth=13;duplication=1;GC-content=37.6623376623377;DR.cons.seq=AAATCACCGACGC;source.y=Araport11;type.y=exon;ID.y=AT1G19835:exon:6;Name=AT1G19835:exon:6;Note=Plant protein of unknown function (DUF869);full_name=character(0);computational_description=filament-like protein (DUF869);locus=character(0);Parent…
NC_003070.9	rtracklayer	sequence_feature	6859865	6859941	.	.	.	source.x=Liftoff;type.x=sequence_feature;ID.x=CP096024_211_13;spacers=2;chromosome=CP096024;DRwidth=13;duplication=1;GC-content=37.6623376623377;DR.cons.seq=AAATCACCGACGC;source.y=Araport11;type.y=five_prime_UTR;ID.y=AT1G19835:five_prime_UTR:6;Name=AT1G19835:five_prime_UTR:6;Note=Plant protein of unknown function (DUF869);full_name=character(0);computational_description=filament-like protein (DUF…
NC_003070.9	rtracklayer	sequence_feature	6859865	6859941	.	.	.	source.x=Liftoff;type.x=sequence_feature;ID.x=CP096024_211_13;spacers=2;chromosome=CP096024;DRwidth=13;duplication=1;GC-content=37.6623376623377;DR.cons.seq=AAATCACCGACGC;source.y=Araport11;type.y=mRNA;ID.y=AT1G19835.6;Name=AT1G19835.6;Note=Plant protein of unknown function (DUF869);full_name=character(0);computational_description=filament-like protein (DUF869);locus=character(0);Parent=AT1G19835…
NC_003070.9	rtracklayer	sequence_feature	6859865	6859941	.	.	.	source.x=Liftoff;type.x=sequence_feature;ID.x=CP096024_211_13;spacers=2;chromosome=CP096024;DRwidth=13;duplication=1;GC-content=37.6623376623377;DR.cons.seq=AAATCACCGACGC;source.y=rtracklayer;type.y=intron;Note=.;Parent=.;Dbxref=.;Alias=.;POL=1;id=AT1G19835.1-1;meta=AT1G19835.1-1 | 280-863 |Chr1:6859514-6860097 REVERSE LENGTH%3d584;ingene_coords=280-863;chr_coords=6859514-6860097;
NC_003070.9	rtracklayer	sequence_feature	6859865	6859941	.	.	.	source.x=Liftoff;type.x=sequence_feature;ID.x=CP096024_211_13;spacers=2;chromosome=CP096024;DRwidth=13;duplication=1;GC-content=37.6623376623377;DR.cons.seq=AAATCACCGACGC;source.y=rtracklayer;type.y=intron;Note=.;Parent=.;Dbxref=.;Alias=.;POL=0.324675324675325;id=AT1G19835.4-2;meta=AT1G19835.4-2 | 555-930 |Chr1:6859514-6859889 REVERSE LENGTH%3d376;ingene_coords=555-930;chr_coords=6859514-6859889;
NC_003070.9	rtracklayer	sequence_feature	6859865	6859941	.	.	.	source.x=Liftoff;type.x=sequence_feature;ID.x=CP096024_211_13;spacers=2;chromosome=CP096024;DRwidth=13;duplication=1;GC-content=37.6623376623377;DR.cons.seq=AAATCACCGACGC;source.y=rtracklayer;type.y=intron;Note=.;Parent=.;Dbxref=.;Alias=.;POL=0.324675324675325;id=AT1G19835.5-1;meta=AT1G19835.5-1 | 171-546 |Chr1:6859514-6859889 REVERSE LENGTH%3d376;ingene_coords=171-546;chr_coords=6859514-6859889;
NC_003070.9	rtracklayer	sequence_feature	6859865	6859941	.	.	.	source.x=Liftoff;type.x=sequence_feature;ID.x=CP096024_211_13;spacers=2;chromosome=CP096024;DRwidth=13;duplication=1;GC-content=37.6623376623377;DR.cons.seq=AAATCACCGACGC;source.y=rtracklayer;type.y=intron;Note=.;Parent=.;Dbxref=.;Alias=.;POL=1;id=AT1G19835.6-2;meta=AT1G19835.6-2 | 347-930 |Chr1:6859514-6860097 REVERSE LENGTH%3d584;ingene_coords=347-930;chr_coords=6859514-6860097;
NC_003070.9	rtracklayer	sequence_feature	7033140	7033213	.	.	.	source.x=Liftoff;type.x=sequence_feature;ID.x=CP096024_419_11;spacers=2;chromosome=CP096024;DRwidth=11;duplication=1;GC-content=31.0810810810811;DR.cons.seq=TGTGAATAGAC;source.y=Araport11;type.y=gene;ID.y=AT1G20310;Name=AT1G20310;Note=character(0);full_name=character(0);computational_description=character(0);locus=2012948;locus_type=protein_coding;Parent=character(0);gene=character(0);curator_sum…
NC_003070.9	rtracklayer	sequence_feature	7033140	7033213	.	.	.	source.x=Liftoff;type.x=sequence_feature;ID.x=CP096024_419_11;spacers=2;chromosome=CP096024;DRwidth=11;duplication=1;GC-content=31.0810810810811;DR.cons.seq=TGTGAATAGAC;source.y=Araport11;type.y=mRNA;ID.y=AT1G20310.1;Name=AT1G20310.1;Note=None;full_name=character(0);computational_description=syringolide-induced protein;locus=character(0);Parent=AT1G20310;gene=character(0);curator_summary=None;Dbx…
NC_003070.9	rtracklayer	sequence_feature	7033140	7033213	.	.	.	source.x=Liftoff;type.x=sequence_feature;ID.x=CP096024_419_11;spacers=2;chromosome=CP096024;DRwidth=11;duplication=1;GC-content=31.0810810810811;DR.cons.seq=TGTGAATAGAC;source.y=Araport11;type.y=exon;ID.y=AT1G20310:exon:1;Name=AT1G20310:exon:1;Note=None;full_name=character(0);computational_description=syringolide-induced protein;locus=character(0);Parent=AT1G20310.1;gene=character(0);curator_summ…
NC_003070.9	rtracklayer	sequence_feature	7033140	7033213	.	.	.	source.x=Liftoff;type.x=sequence_feature;ID.x=CP096024_419_11;spacers=2;chromosome=CP096024;DRwidth=11;duplication=1;GC-content=31.0810810810811;DR.cons.seq=TGTGAATAGAC;source.y=Araport11;type.y=three_prime_UTR;ID.y=AT1G20310:three_prime_UTR:1;Name=AT1G20310:three_prime_UTR:1;Note=None;full_name=character(0);computational_description=syringolide-induced protein;locus=character(0);Parent=AT1G20310…
NC_003070.9	rtracklayer	sequence_feature	7099795	7099867	.	.	.	source.x=Liftoff;type.x=sequence_feature;ID.x=CP096024_68_10;spacers=2;chromosome=CP096024;DRwidth=10;duplication=1;GC-content=27.3972602739726;DR.cons.seq=TTAATATGAA;source.y=Araport11;type.y=gene;ID.y=AT1G20490;Name=AT1G20490;Note=character(0);full_name=character(0);computational_description=character(0);locus=2034413;locus_type=protein_coding;Parent=character(0);gene=character(0);curator_summa…
NC_003070.9	rtracklayer	sequence_feature	7099795	7099867	.	.	.	source.x=Liftoff;type.x=sequence_feature;ID.x=CP096024_68_10;spacers=2;chromosome=CP096024;DRwidth=10;duplication=1;GC-content=27.3972602739726;DR.cons.seq=TTAATATGAA;source.y=Araport11;type.y=mRNA;ID.y=AT1G20490.1;Name=AT1G20490.1;Note=AMP-dependent synthetase and ligase family protein;full_name=character(0);computational_description=AMP-dependent synthetase and ligase family protein;locus=chara…
NC_003070.9	rtracklayer	sequence_feature	7099795	7099867	.	.	.	source.x=Liftoff;type.x=sequence_feature;ID.x=CP096024_68_10;spacers=2;chromosome=CP096024;DRwidth=10;duplication=1;GC-content=27.3972602739726;DR.cons.seq=TTAATATGAA;source.y=Araport11;type.y=exon;ID.y=AT1G20490:exon:1;Name=AT1G20490:exon:1;Note=AMP-dependent synthetase and ligase family protein;full_name=character(0);computational_description=AMP-dependent synthetase and ligase family protein;l…
NC_003070.9	rtracklayer	sequence_feature	7099795	7099867	.	.	.	source.x=Liftoff;type.x=sequence_feature;ID.x=CP096024_68_10;spacers=2;chromosome=CP096024;DRwidth=10;duplication=1;GC-content=27.3972602739726;DR.cons.seq=TTAATATGAA;source.y=Araport11;type.y=five_prime_UTR;ID.y=AT1G20490:five_prime_UTR:1;Name=AT1G20490:five_prime_UTR:1;Note=AMP-dependent synthetase and ligase family protein;full_name=character(0);computational_description=AMP-dependent syntheta…
NC_003070.9	rtracklayer	sequence_feature	7099795	7099867	.	.	.	source.x=Liftoff;type.x=sequence_feature;ID.x=CP096024_68_10;spacers=2;chromosome=CP096024;DRwidth=10;duplication=1;GC-content=27.3972602739726;DR.cons.seq=TTAATATGAA;source.y=Araport11;type.y=mRNA;ID.y=AT1G20490.2;Name=AT1G20490.2;Note=AMP-dependent synthetase and ligase family protein;full_name=character(0);computational_description=AMP-dependent synthetase and ligase family protein;locus=chara…
NC_003070.9	rtracklayer	sequence_feature	7099795	7099867	.	.	.	source.x=Liftoff;type.x=sequence_feature;ID.x=CP096024_68_10;spacers=2;chromosome=CP096024;DRwidth=10;duplication=1;GC-content=27.3972602739726;DR.cons.seq=TTAATATGAA;source.y=Araport11;type.y=exon;ID.y=AT1G20490:exon:1;Name=AT1G20490:exon:1;Note=AMP-dependent synthetase and ligase family protein;full_name=character(0);computational_description=AMP-dependent synthetase and ligase family protein;l…
NC_003070.9	rtracklayer	sequence_feature	7099795	7099867	.	.	.	source.x=Liftoff;type.x=sequence_feature;ID.x=CP096024_68_10;spacers=2;chromosome=CP096024;DRwidth=10;duplication=1;GC-content=27.3972602739726;DR.cons.seq=TTAATATGAA;source.y=Araport11;type.y=five_prime_UTR;ID.y=AT1G20490:five_prime_UTR:1;Name=AT1G20490:five_prime_UTR:1;Note=AMP-dependent synthetase and ligase family protein;full_name=character(0);computational_description=AMP-dependent syntheta…
NC_003070.9	rtracklayer	sequence_feature	7099795	7099867	.	.	.	source.x=Liftoff;type.x=sequence_feature;ID.x=CP096024_68_10;spacers=2;chromosome=CP096024;DRwidth=10;duplication=1;GC-content=27.3972602739726;DR.cons.seq=TTAATATGAA;source.y=rtracklayer;type.y=Origin;ID.y=ori1-1100;Note=.;Parent=.;Dbxref=.;Alias=.;POL=1;genfet=AT1G20490;genfet_type=gene;
NC_003070.9	rtracklayer	sequence_feature	7309186	7309247	.	.	.	source.x=Liftoff;type.x=sequence_feature;ID.x=CP096024_432_11;spacers=2;chromosome=CP096024;DRwidth=11;duplication=1;GC-content=45.1612903225806;DR.cons.seq=TTCCTCATCAT;source.y=Araport11;type.y=gene;ID.y=AT1G20960;Name=AT1G20960;Note=c("U5 small nuclear ribonucleoprotein helicase"%2c "putative");full_name=embryo defective 1507;computational_description=U5 small nuclear ribonucleoprotein helicase…
NC_003070.9	rtracklayer	sequence_feature	7309186	7309247	.	.	.	source.x=Liftoff;type.x=sequence_feature;ID.x=CP096024_432_11;spacers=2;chromosome=CP096024;DRwidth=11;duplication=1;GC-content=45.1612903225806;DR.cons.seq=TTCCTCATCAT;source.y=Araport11;type.y=mRNA;ID.y=AT1G20960.1;Name=AT1G20960.1;Note=c("U5 small nuclear ribonucleoprotein helicase"%2c "putative");full_name=embryo defective 1507;computational_description=U5 small nuclear ribonucleoprotein heli…
NC_003070.9	rtracklayer	sequence_feature	7309186	7309247	.	.	.	source.x=Liftoff;type.x=sequence_feature;ID.x=CP096024_432_11;spacers=2;chromosome=CP096024;DRwidth=11;duplication=1;GC-content=45.1612903225806;DR.cons.seq=TTCCTCATCAT;source.y=Araport11;type.y=CDS;ID.y=AT1G20960:CDS:1;Name=emb1507:CDS:1;Note=c("U5 small nuclear ribonucleoprotein helicase"%2c "putative");full_name=character(0);computational_description=U5 small nuclear ribonucleoprotein helicase…
NC_003070.9	rtracklayer	sequence_feature	7309186	7309247	.	.	.	source.x=Liftoff;type.x=sequence_feature;ID.x=CP096024_432_11;spacers=2;chromosome=CP096024;DRwidth=11;duplication=1;GC-content=45.1612903225806;DR.cons.seq=TTCCTCATCAT;source.y=Araport11;type.y=exon;ID.y=AT1G20960:exon:3;Name=AT1G20960:exon:3;Note=c("U5 small nuclear ribonucleoprotein helicase"%2c "putative");full_name=character(0);computational_description=U5 small nuclear ribonucleoprotein hel…
NC_003070.9	rtracklayer	sequence_feature	7309186	7309247	.	.	.	source.x=Liftoff;type.x=sequence_feature;ID.x=CP096024_432_11;spacers=2;chromosome=CP096024;DRwidth=11;duplication=1;GC-content=45.1612903225806;DR.cons.seq=TTCCTCATCAT;source.y=Araport11;type.y=protein;ID.y=AT1G20960.1-Protein;Name=AT1G20960.1;Note=character(0);full_name=character(0);computational_description=character(0);locus=character(0);Parent=character(0);gene=character(0);curator_summary=c…
NC_003070.9	rtracklayer	sequence_feature	7309186	7309247	.	.	.	source.x=Liftoff;type.x=sequence_feature;ID.x=CP096024_432_11;spacers=2;chromosome=CP096024;DRwidth=11;duplication=1;GC-content=45.1612903225806;DR.cons.seq=TTCCTCATCAT;source.y=Araport11;type.y=mRNA;ID.y=AT1G20960.2;Name=AT1G20960.2;Note=c("U5 small nuclear ribonucleoprotein helicase"%2c "putative");full_name=embryo defective 1507;computational_description=U5 small nuclear ribonucleoprotein heli…
NC_003070.9	rtracklayer	sequence_feature	7309186	7309247	.	.	.	source.x=Liftoff;type.x=sequence_feature;ID.x=CP096024_432_11;spacers=2;chromosome=CP096024;DRwidth=11;duplication=1;GC-content=45.1612903225806;DR.cons.seq=TTCCTCATCAT;source.y=Araport11;type.y=CDS;ID.y=AT1G20960:CDS:1.1;Name=emb1507:CDS:1;Note=c("U5 small nuclear ribonucleoprotein helicase"%2c "putative");full_name=character(0);computational_description=U5 small nuclear ribonucleoprotein helica…
NC_003070.9	rtracklayer	sequence_feature	7309186	7309247	.	.	.	source.x=Liftoff;type.x=sequence_feature;ID.x=CP096024_432_11;spacers=2;chromosome=CP096024;DRwidth=11;duplication=1;GC-content=45.1612903225806;DR.cons.seq=TTCCTCATCAT;source.y=Araport11;type.y=exon;ID.y=AT1G20960:exon:3;Name=AT1G20960:exon:3;Note=c("U5 small nuclear ribonucleoprotein helicase"%2c "putative");full_name=character(0);computational_description=U5 small nuclear ribonucleoprotein hel…
NC_003070.9	rtracklayer	sequence_feature	7309186	7309247	.	.	.	source.x=Liftoff;type.x=sequence_feature;ID.x=CP096024_432_11;spacers=2;chromosome=CP096024;DRwidth=11;duplication=1;GC-content=45.1612903225806;DR.cons.seq=TTCCTCATCAT;source.y=Araport11;type.y=protein;ID.y=AT1G20960.2-Protein;Name=AT1G20960.2;Note=character(0);full_name=character(0);computational_description=character(0);locus=character(0);Parent=character(0);gene=character(0);curator_summary=c…
NC_003070.9	rtracklayer	sequence_feature	7323697	7323780	.	.	.	source.x=Liftoff;type.x=sequence_feature;ID.x=CP096024_145_14;spacers=2;chromosome=CP096024;DRwidth=14;duplication=1;GC-content=13.0952380952381;DR.cons.seq=TAACATTATCTTTA;source.y=Araport11;type.y=transposable_element;ID.y=AT1TE23655;Name=AT1TE23655;Note=character(0);full_name=character(0);computational_description=character(0);locus=character(0);Parent=character(0);gene=character(0);curator_sum…
NC_003070.9	rtracklayer	sequence_feature	7323697	7323780	.	.	.	source.x=Liftoff;type.x=sequence_feature;ID.x=CP096024_145_14;spacers=2;chromosome=CP096024;DRwidth=14;duplication=1;GC-content=13.0952380952381;DR.cons.seq=TAACATTATCTTTA;source.y=Araport11;type.y=transposon_fragment;ID.y=AT1TE23655:transposon_fragment:1;Name=AT1TE23655:transposon_fragment:1;Note=character(0);full_name=character(0);computational_description=character(0);locus=character(0);Parent…
NC_003070.9	rtracklayer	sequence_feature	7368539	7368602	.	.	.	source.x=Liftoff;type.x=sequence_feature;ID.x=CP096024_433_11;spacers=2;chromosome=CP096024;DRwidth=11;duplication=1;GC-content=37.5;DR.cons.seq=TGTCTCTTTGA;source.y=https://doi.org/10.1186/s12915-022-01362-8;type.y=Enhancer;Note=.;Parent=.;Dbxref=.;Alias=.;POL=1;
NC_003070.9	rtracklayer	sequence_feature	7393080	7393172	.	.	.	source.x=Liftoff;type.x=sequence_feature;ID.x=CP096024_232_13;spacers=2;chromosome=CP096024;DRwidth=13;duplication=2;GC-content=46.2365591397849;DR.cons.seq=AATACGGAGGCGG;source.y=default;type.y=smallRNA;ID.y=smallRNA-756;Note=c("clusters detected in 17doRoot"%2c "5wkLeaf"%2c "6doRoot"%2c "aerial"%2c "embryo"%2c "flowerbud"%2c "silique"%2c "stage12flower");Parent=.;Dbxref=.;Alias=.;POL=1;score.y=…
NC_003070.9	rtracklayer	sequence_feature	7393088	7393179	.	.	.	source.x=Liftoff;type.x=sequence_feature;ID.x=CP096024_102_15;spacers=2;chromosome=CP096024;DRwidth=15;duplication=2;GC-content=48.9130434782609;DR.cons.seq=GGAGGCGGTAGTGTT;source.y=default;type.y=smallRNA;ID.y=smallRNA-756;Note=c("clusters detected in 17doRoot"%2c "5wkLeaf"%2c "6doRoot"%2c "aerial"%2c "embryo"%2c "flowerbud"%2c "silique"%2c "stage12flower");Parent=.;Dbxref=.;Alias=.;POL=1;score.…
NC_003070.9	rtracklayer	sequence_feature	7461749	7461812	.	.	.	source.x=Liftoff;type.x=sequence_feature;ID.x=CP096024_433_12;spacers=2;chromosome=CP096024;DRwidth=12;duplication=1;GC-content=39.0625;DR.cons.seq=ATAGGGGACGTA;source.y=https://doi.org/10.1186/s12915-022-01362-8;type.y=Enhancer;Note=.;Parent=.;Dbxref=.;Alias=.;POL=1;
NC_003070.9	rtracklayer	sequence_feature	7572899	7572998	.	.	.	source.x=Liftoff;type.x=sequence_feature;ID.x=CP096024_24_19;spacers=2;chromosome=CP096024;DRwidth=19;duplication=1;GC-content=34;DR.cons.seq=ATACAATTACTAGGTAGAG;source.y=Araport11;type.y=gene;ID.y=AT1G21600;Name=AT1G21600;Note=plastid transcriptionally active 6;full_name=plastid transcriptionally active 6;computational_description=plastid transcriptionally active 6;locus=2026972;locus_type=prote…
NC_003070.9	rtracklayer	sequence_feature	7572899	7572998	.	.	.	source.x=Liftoff;type.x=sequence_feature;ID.x=CP096024_24_19;spacers=2;chromosome=CP096024;DRwidth=19;duplication=1;GC-content=34;DR.cons.seq=ATACAATTACTAGGTAGAG;source.y=Araport11;type.y=mRNA;ID.y=AT1G21600.1;Name=AT1G21600.1;Note=plastid transcriptionally active 6;full_name=plastid transcriptionally active 6;computational_description=plastid transcriptionally active 6;locus=character(0);Parent=…
NC_003070.9	rtracklayer	sequence_feature	7572899	7572998	.	.	.	source.x=Liftoff;type.x=sequence_feature;ID.x=CP096024_24_19;spacers=2;chromosome=CP096024;DRwidth=19;duplication=1;GC-content=34;DR.cons.seq=ATACAATTACTAGGTAGAG;source.y=Araport11;type.y=protein;ID.y=AT1G21600.1-Protein;Name=AT1G21600.1;Note=character(0);full_name=character(0);computational_description=character(0);locus=character(0);Parent=character(0);gene=character(0);curator_summary=characte…
NC_003070.9	rtracklayer	sequence_feature	7572899	7572998	.	.	.	source.x=Liftoff;type.x=sequence_feature;ID.x=CP096024_24_19;spacers=2;chromosome=CP096024;DRwidth=19;duplication=1;GC-content=34;DR.cons.seq=ATACAATTACTAGGTAGAG;source.y=Araport11;type.y=mRNA;ID.y=AT1G21600.2;Name=AT1G21600.2;Note=plastid transcriptionally active 6;full_name=plastid transcriptionally active 6;computational_description=plastid transcriptionally active 6;locus=character(0);Parent=…
NC_003070.9	rtracklayer	sequence_feature	7572899	7572998	.	.	.	source.x=Liftoff;type.x=sequence_feature;ID.x=CP096024_24_19;spacers=2;chromosome=CP096024;DRwidth=19;duplication=1;GC-content=34;DR.cons.seq=ATACAATTACTAGGTAGAG;source.y=Araport11;type.y=protein;ID.y=AT1G21600.2-Protein;Name=AT1G21600.2;Note=character(0);full_name=character(0);computational_description=character(0);locus=character(0);Parent=character(0);gene=character(0);curator_summary=characte…
NC_003070.9	rtracklayer	sequence_feature	7572899	7572998	.	.	.	source.x=Liftoff;type.x=sequence_feature;ID.x=CP096024_24_19;spacers=2;chromosome=CP096024;DRwidth=19;duplication=1;GC-content=34;DR.cons.seq=ATACAATTACTAGGTAGAG;source.y=rtracklayer;type.y=intron;Note=.;Parent=.;Dbxref=.;Alias=.;POL=1;id=AT1G21600.1-2;meta=AT1G21600.1-2 | 721-1267 |Chr1:7572581-7573127 REVERSE LENGTH%3d547;ingene_coords=721-1267;chr_coords=7572581-7573127;
NC_003070.9	rtracklayer	sequence_feature	7572899	7572998	.	.	.	source.x=Liftoff;type.x=sequence_feature;ID.x=CP096024_24_19;spacers=2;chromosome=CP096024;DRwidth=19;duplication=1;GC-content=34;DR.cons.seq=ATACAATTACTAGGTAGAG;source.y=rtracklayer;type.y=intron;Note=.;Parent=.;Dbxref=.;Alias=.;POL=1;id=AT1G21600.2-2;meta=AT1G21600.2-2 | 720-1266 |Chr1:7572581-7573127 REVERSE LENGTH%3d547;ingene_coords=720-1266;chr_coords=7572581-7573127;
NC_003070.9	rtracklayer	sequence_feature	7620441	7620504	.	.	.	source.x=Liftoff;type.x=sequence_feature;ID.x=CP096024_449_11;spacers=2;chromosome=CP096024;DRwidth=11;duplication=1;GC-content=45.3125;DR.cons.seq=GTTGTTGCTGA;source.y=Araport11;type.y=gene;ID.y=AT1G21700;Name=AT1G21700;Note=SWITCH/sucrose nonfermenting 3C;full_name=SWITCH/sucrose nonfermenting 3C;computational_description=SWITCH/sucrose nonfermenting 3C;locus=2036942;locus_type=protein_coding;P…
NC_003070.9	rtracklayer	sequence_feature	7620441	7620504	.	.	.	source.x=Liftoff;type.x=sequence_feature;ID.x=CP096024_449_11;spacers=2;chromosome=CP096024;DRwidth=11;duplication=1;GC-content=45.3125;DR.cons.seq=GTTGTTGCTGA;source.y=Araport11;type.y=mRNA;ID.y=AT1G21700.1;Name=AT1G21700.1;Note=SWITCH/sucrose nonfermenting 3C;full_name=SWITCH/sucrose nonfermenting 3C;computational_description=SWITCH/sucrose nonfermenting 3C;locus=character(0);Parent=AT1G21700;g…
NC_003070.9	rtracklayer	sequence_feature	7620441	7620504	.	.	.	source.x=Liftoff;type.x=sequence_feature;ID.x=CP096024_449_11;spacers=2;chromosome=CP096024;DRwidth=11;duplication=1;GC-content=45.3125;DR.cons.seq=GTTGTTGCTGA;source.y=Araport11;type.y=CDS;ID.y=AT1G21700:CDS:9;Name=SWI3C:CDS:9;Note=SWITCH/sucrose nonfermenting 3C;full_name=character(0);computational_description=SWITCH/sucrose nonfermenting 3C;locus=character(0);Parent=AT1G21700.1;gene=character(…
NC_003070.9	rtracklayer	sequence_feature	7620441	7620504	.	.	.	source.x=Liftoff;type.x=sequence_feature;ID.x=CP096024_449_11;spacers=2;chromosome=CP096024;DRwidth=11;duplication=1;GC-content=45.3125;DR.cons.seq=GTTGTTGCTGA;source.y=Araport11;type.y=exon;ID.y=AT1G21700:exon:9;Name=AT1G21700:exon:9;Note=SWITCH/sucrose nonfermenting 3C;full_name=character(0);computational_description=SWITCH/sucrose nonfermenting 3C;locus=character(0);Parent=AT1G21700.1;gene=cha…
NC_003070.9	rtracklayer	sequence_feature	7620441	7620504	.	.	.	source.x=Liftoff;type.x=sequence_feature;ID.x=CP096024_449_11;spacers=2;chromosome=CP096024;DRwidth=11;duplication=1;GC-content=45.3125;DR.cons.seq=GTTGTTGCTGA;source.y=Araport11;type.y=protein;ID.y=AT1G21700.1-Protein;Name=AT1G21700.1;Note=character(0);full_name=character(0);computational_description=character(0);locus=character(0);Parent=character(0);gene=character(0);curator_summary=character(…
NC_003070.9	rtracklayer	sequence_feature	7620441	7620504	.	.	.	source.x=Liftoff;type.x=sequence_feature;ID.x=CP096024_449_11;spacers=2;chromosome=CP096024;DRwidth=11;duplication=1;GC-content=45.3125;DR.cons.seq=GTTGTTGCTGA;source.y=rtracklayer;type.y=Origin;ID.y=ori1-1170;Note=.;Parent=.;Dbxref=.;Alias=.;POL=1;genfet=AT1G21690;genfet_type=gene;
NC_003070.9	rtracklayer	sequence_feature	7975878	7975965	.	.	.	source.x=Liftoff;type.x=sequence_feature;ID.x=CP096024_156_14;spacers=2;chromosome=CP096024;DRwidth=14;duplication=4;GC-content=23.8636363636364;DR.cons.seq=TCTATAAATTAATA;source.y=Araport11;type.y=transposable_element;ID.y=AT1TE25655;Name=AT1TE25655;Note=character(0);full_name=character(0);computational_description=character(0);locus=character(0);Parent=character(0);gene=character(0);curator_sum…
NC_003070.9	rtracklayer	sequence_feature	7975878	7975965	.	.	.	source.x=Liftoff;type.x=sequence_feature;ID.x=CP096024_156_14;spacers=2;chromosome=CP096024;DRwidth=14;duplication=4;GC-content=23.8636363636364;DR.cons.seq=TCTATAAATTAATA;source.y=Araport11;type.y=transposon_fragment;ID.y=AT1TE25655:transposon_fragment:1;Name=AT1TE25655:transposon_fragment:1;Note=character(0);full_name=character(0);computational_description=character(0);locus=character(0);Parent…
NC_003070.9	rtracklayer	sequence_feature	7975878	7975965	.	.	.	source.x=Liftoff;type.x=sequence_feature;ID.x=CP096024_156_14;spacers=2;chromosome=CP096024;DRwidth=14;duplication=4;GC-content=23.8636363636364;DR.cons.seq=TCTATAAATTAATA;source.y=MTDB;type.y=MITE;ID.y=AT1M2250;Note=.;Parent=.;Dbxref=.;Alias=.;POL=1;id=MITE;
NC_003070.9	rtracklayer	sequence_feature	7975878	7975965	.	.	.	source.x=Liftoff;type.x=sequence_feature;ID.x=CP096024_156_14;spacers=2;chromosome=CP096024;DRwidth=14;duplication=4;GC-content=23.8636363636364;DR.cons.seq=TCTATAAATTAATA;source.y=https://doi.org/10.1186/s12915-022-01362-8;type.y=Enhancer;Note=.;Parent=.;Dbxref=.;Alias=.;POL=0.0454545454545455;
NC_003070.9	rtracklayer	sequence_feature	7975878	7975965	.	.	.	source.x=Liftoff;type.x=sequence_feature;ID.x=CP096024_156_14;spacers=2;chromosome=CP096024;DRwidth=14;duplication=4;GC-content=23.8636363636364;DR.cons.seq=TCTATAAATTAATA;source.y=default;type.y=smallRNA;ID.y=smallRNA-831;Note=c("clusters detected in 5wkLeaf"%2c "6doRoot"%2c "aerial"%2c "flowerbud");Parent=.;Dbxref=.;Alias=.;POL=1;score.y=527;predominant_size=24;
NC_003070.9	rtracklayer	sequence_feature	7976007	7976075	.	.	.	source.x=Liftoff;type.x=sequence_feature;ID.x=CP096024_157_14;spacers=2;chromosome=CP096024;DRwidth=14;duplication=10;GC-content=17.3913043478261;DR.cons.seq=TCTATAAATTAATA;source.y=Araport11;type.y=transposable_element;ID.y=AT1TE25655;Name=AT1TE25655;Note=character(0);full_name=character(0);computational_description=character(0);locus=character(0);Parent=character(0);gene=character(0);curator_su…
NC_003070.9	rtracklayer	sequence_feature	7976007	7976075	.	.	.	source.x=Liftoff;type.x=sequence_feature;ID.x=CP096024_157_14;spacers=2;chromosome=CP096024;DRwidth=14;duplication=10;GC-content=17.3913043478261;DR.cons.seq=TCTATAAATTAATA;source.y=Araport11;type.y=transposon_fragment;ID.y=AT1TE25655:transposon_fragment:1;Name=AT1TE25655:transposon_fragment:1;Note=character(0);full_name=character(0);computational_description=character(0);locus=character(0);Paren…
NC_003070.9	rtracklayer	sequence_feature	7976007	7976075	.	.	.	source.x=Liftoff;type.x=sequence_feature;ID.x=CP096024_157_14;spacers=2;chromosome=CP096024;DRwidth=14;duplication=10;GC-content=17.3913043478261;DR.cons.seq=TCTATAAATTAATA;source.y=MTDB;type.y=MITE;ID.y=AT1M2250;Note=.;Parent=.;Dbxref=.;Alias=.;POL=1;id=MITE;
NC_003070.9	rtracklayer	sequence_feature	7976007	7976075	.	.	.	source.x=Liftoff;type.x=sequence_feature;ID.x=CP096024_157_14;spacers=2;chromosome=CP096024;DRwidth=14;duplication=10;GC-content=17.3913043478261;DR.cons.seq=TCTATAAATTAATA;source.y=default;type.y=smallRNA;ID.y=smallRNA-831;Note=c("clusters detected in 5wkLeaf"%2c "6doRoot"%2c "aerial"%2c "flowerbud");Parent=.;Dbxref=.;Alias=.;POL=1;score.y=527;predominant_size=24;
NC_003070.9	rtracklayer	sequence_feature	8024616	8024684	.	.	.	source.x=Liftoff;type.x=sequence_feature;ID.x=CP096024_259_13;spacers=2;chromosome=CP096024;DRwidth=13;duplication=1;GC-content=26.0869565217391;DR.cons.seq=ACTTTCATGATAT;source.y=rtracklayer;type.y=Origin;ID.y=ori1-1220;Note=.;Parent=.;Dbxref=.;Alias=.;POL=1;genfet=---;genfet_type=---;
NC_003070.9	rtracklayer	sequence_feature	8077120	8077186	.	.	.	source.x=Liftoff;type.x=sequence_feature;ID.x=CP096024_472_11;spacers=2;chromosome=CP096024;DRwidth=11;duplication=1;GC-content=40.2985074626866;DR.cons.seq=TATGTTTCTCT;source.y=Araport11;type.y=gene;ID.y=AT1G22830;Name=AT1G22830;Note=character(0);full_name=character(0);computational_description=character(0);locus=2017744;locus_type=protein_coding;Parent=character(0);gene=character(0);curator_sum…
NC_003070.9	rtracklayer	sequence_feature	8077120	8077186	.	.	.	source.x=Liftoff;type.x=sequence_feature;ID.x=CP096024_472_11;spacers=2;chromosome=CP096024;DRwidth=11;duplication=1;GC-content=40.2985074626866;DR.cons.seq=TATGTTTCTCT;source.y=Araport11;type.y=mRNA;ID.y=AT1G22830.1;Name=AT1G22830.1;Note=Tetratricopeptide repeat (TPR)-like superfamily protein;full_name=character(0);computational_description=Tetratricopeptide repeat (TPR)-like superfamily protein…
NC_003070.9	rtracklayer	sequence_feature	8077120	8077186	.	.	.	source.x=Liftoff;type.x=sequence_feature;ID.x=CP096024_472_11;spacers=2;chromosome=CP096024;DRwidth=11;duplication=1;GC-content=40.2985074626866;DR.cons.seq=TATGTTTCTCT;source.y=Araport11;type.y=CDS;ID.y=AT1G22830:CDS:1;Name=AT1G22830:CDS:1;Note=Tetratricopeptide repeat (TPR)-like superfamily protein;full_name=character(0);computational_description=Tetratricopeptide repeat (TPR)-like superfamily …
NC_003070.9	rtracklayer	sequence_feature	8077120	8077186	.	.	.	source.x=Liftoff;type.x=sequence_feature;ID.x=CP096024_472_11;spacers=2;chromosome=CP096024;DRwidth=11;duplication=1;GC-content=40.2985074626866;DR.cons.seq=TATGTTTCTCT;source.y=Araport11;type.y=exon;ID.y=AT1G22830:exon:3;Name=AT1G22830:exon:3;Note=Tetratricopeptide repeat (TPR)-like superfamily protein;full_name=character(0);computational_description=Tetratricopeptide repeat (TPR)-like superfami…
NC_003070.9	rtracklayer	sequence_feature	8077120	8077186	.	.	.	source.x=Liftoff;type.x=sequence_feature;ID.x=CP096024_472_11;spacers=2;chromosome=CP096024;DRwidth=11;duplication=1;GC-content=40.2985074626866;DR.cons.seq=TATGTTTCTCT;source.y=Araport11;type.y=protein;ID.y=AT1G22830.1-Protein;Name=AT1G22830.1;Note=character(0);full_name=character(0);computational_description=character(0);locus=character(0);Parent=character(0);gene=character(0);curator_summary=c…
NC_003070.9	rtracklayer	sequence_feature	8077120	8077186	.	.	.	source.x=Liftoff;type.x=sequence_feature;ID.x=CP096024_472_11;spacers=2;chromosome=CP096024;DRwidth=11;duplication=1;GC-content=40.2985074626866;DR.cons.seq=TATGTTTCTCT;source.y=Araport11;type.y=mRNA;ID.y=AT1G22830.2;Name=AT1G22830.2;Note=Tetratricopeptide repeat (TPR)-like superfamily protein;full_name=character(0);computational_description=Tetratricopeptide repeat (TPR)-like superfamily protein…
NC_003070.9	rtracklayer	sequence_feature	8077120	8077186	.	.	.	source.x=Liftoff;type.x=sequence_feature;ID.x=CP096024_472_11;spacers=2;chromosome=CP096024;DRwidth=11;duplication=1;GC-content=40.2985074626866;DR.cons.seq=TATGTTTCTCT;source.y=Araport11;type.y=CDS;ID.y=AT1G22830:CDS:1.1;Name=AT1G22830:CDS:1.1;Note=Tetratricopeptide repeat (TPR)-like superfamily protein;full_name=character(0);computational_description=Tetratricopeptide repeat (TPR)-like superfam…
NC_003070.9	rtracklayer	sequence_feature	8077120	8077186	.	.	.	source.x=Liftoff;type.x=sequence_feature;ID.x=CP096024_472_11;spacers=2;chromosome=CP096024;DRwidth=11;duplication=1;GC-content=40.2985074626866;DR.cons.seq=TATGTTTCTCT;source.y=Araport11;type.y=exon;ID.y=AT1G22830:exon:2;Name=AT1G22830:exon:2;Note=Tetratricopeptide repeat (TPR)-like superfamily protein;full_name=character(0);computational_description=Tetratricopeptide repeat (TPR)-like superfami…
NC_003070.9	rtracklayer	sequence_feature	8077120	8077186	.	.	.	source.x=Liftoff;type.x=sequence_feature;ID.x=CP096024_472_11;spacers=2;chromosome=CP096024;DRwidth=11;duplication=1;GC-content=40.2985074626866;DR.cons.seq=TATGTTTCTCT;source.y=Araport11;type.y=protein;ID.y=AT1G22830.2-Protein;Name=AT1G22830.2;Note=character(0);full_name=character(0);computational_description=character(0);locus=character(0);Parent=character(0);gene=character(0);curator_summary=c…
NC_003070.9	rtracklayer	sequence_feature	8135180	8135285	.	.	.	source.x=Liftoff;type.x=sequence_feature;ID.x=CP096024_263_13;spacers=3;chromosome=CP096024;DRwidth=13;duplication=1;GC-content=26.4150943396226;DR.cons.seq=TCAAAATGTACAA;source.y=Araport11;type.y=gene;ID.y=AT1G22985;Name=AT1G22985;Note=Integrase-type DNA-binding superfamily protein;full_name=cytokinin response factor 7;computational_description=Integrase-type DNA-binding superfamily protein;locu…
NC_003070.9	rtracklayer	sequence_feature	8135180	8135285	.	.	.	source.x=Liftoff;type.x=sequence_feature;ID.x=CP096024_263_13;spacers=3;chromosome=CP096024;DRwidth=13;duplication=1;GC-content=26.4150943396226;DR.cons.seq=TCAAAATGTACAA;source.y=Araport11;type.y=mRNA;ID.y=AT1G22985.1;Name=AT1G22985.1;Note=Integrase-type DNA-binding superfamily protein;full_name=cytokinin response factor 7;computational_description=Integrase-type DNA-binding superfamily protein;…
NC_003070.9	rtracklayer	sequence_feature	8135180	8135285	.	.	.	source.x=Liftoff;type.x=sequence_feature;ID.x=CP096024_263_13;spacers=3;chromosome=CP096024;DRwidth=13;duplication=1;GC-content=26.4150943396226;DR.cons.seq=TCAAAATGTACAA;source.y=Araport11;type.y=exon;ID.y=AT1G22985:exon:1;Name=AT1G22985:exon:1;Note=Integrase-type DNA-binding superfamily protein;full_name=character(0);computational_description=Integrase-type DNA-binding superfamily protein;locus…
NC_003070.9	rtracklayer	sequence_feature	8135180	8135285	.	.	.	source.x=Liftoff;type.x=sequence_feature;ID.x=CP096024_263_13;spacers=3;chromosome=CP096024;DRwidth=13;duplication=1;GC-content=26.4150943396226;DR.cons.seq=TCAAAATGTACAA;source.y=Araport11;type.y=three_prime_UTR;ID.y=AT1G22985:three_prime_UTR:1;Name=CRF7:three_prime_UTR:1;Note=Integrase-type DNA-binding superfamily protein;full_name=character(0);computational_description=Integrase-type DNA-bindi…
NC_003070.9	rtracklayer	sequence_feature	8135182	8135285	.	.	.	source.x=Liftoff;type.x=sequence_feature;ID.x=CP096024_475_11;spacers=3;chromosome=CP096024;DRwidth=11;duplication=1;GC-content=25.9615384615385;DR.cons.seq=AAAATGTACAA;source.y=Araport11;type.y=gene;ID.y=AT1G22985;Name=AT1G22985;Note=Integrase-type DNA-binding superfamily protein;full_name=cytokinin response factor 7;computational_description=Integrase-type DNA-binding superfamily protein;locus=…
NC_003070.9	rtracklayer	sequence_feature	8135182	8135285	.	.	.	source.x=Liftoff;type.x=sequence_feature;ID.x=CP096024_475_11;spacers=3;chromosome=CP096024;DRwidth=11;duplication=1;GC-content=25.9615384615385;DR.cons.seq=AAAATGTACAA;source.y=Araport11;type.y=mRNA;ID.y=AT1G22985.1;Name=AT1G22985.1;Note=Integrase-type DNA-binding superfamily protein;full_name=cytokinin response factor 7;computational_description=Integrase-type DNA-binding superfamily protein;lo…
NC_003070.9	rtracklayer	sequence_feature	8135182	8135285	.	.	.	source.x=Liftoff;type.x=sequence_feature;ID.x=CP096024_475_11;spacers=3;chromosome=CP096024;DRwidth=11;duplication=1;GC-content=25.9615384615385;DR.cons.seq=AAAATGTACAA;source.y=Araport11;type.y=exon;ID.y=AT1G22985:exon:1;Name=AT1G22985:exon:1;Note=Integrase-type DNA-binding superfamily protein;full_name=character(0);computational_description=Integrase-type DNA-binding superfamily protein;locus=c…
NC_003070.9	rtracklayer	sequence_feature	8135182	8135285	.	.	.	source.x=Liftoff;type.x=sequence_feature;ID.x=CP096024_475_11;spacers=3;chromosome=CP096024;DRwidth=11;duplication=1;GC-content=25.9615384615385;DR.cons.seq=AAAATGTACAA;source.y=Araport11;type.y=three_prime_UTR;ID.y=AT1G22985:three_prime_UTR:1;Name=CRF7:three_prime_UTR:1;Note=Integrase-type DNA-binding superfamily protein;full_name=character(0);computational_description=Integrase-type DNA-binding…
NC_003070.9	rtracklayer	sequence_feature	8220085	8220170	.	.	.	source.x=Liftoff;type.x=sequence_feature;ID.x=CP096024_164_14;spacers=2;chromosome=CP096024;DRwidth=14;duplication=1;GC-content=27.906976744186;DR.cons.seq=ATCTGTTTAGATTT;source.y=Araport11;type.y=gene;ID.y=AT1G23190;Name=AT1G23190;Note=Phosphoglucomutase/phosphomannomutase family protein;full_name=phosphoglucomutase 3;computational_description=Phosphoglucomutase/phosphomannomutase family protein…
NC_003070.9	rtracklayer	sequence_feature	8220085	8220170	.	.	.	source.x=Liftoff;type.x=sequence_feature;ID.x=CP096024_164_14;spacers=2;chromosome=CP096024;DRwidth=14;duplication=1;GC-content=27.906976744186;DR.cons.seq=ATCTGTTTAGATTT;source.y=Araport11;type.y=mRNA;ID.y=AT1G23190.1;Name=AT1G23190.1;Note=Phosphoglucomutase/phosphomannomutase family protein;full_name=phosphoglucomutase 3;computational_description=Phosphoglucomutase/phosphomannomutase family pro…
NC_003070.9	rtracklayer	sequence_feature	8220085	8220170	.	.	.	source.x=Liftoff;type.x=sequence_feature;ID.x=CP096024_164_14;spacers=2;chromosome=CP096024;DRwidth=14;duplication=1;GC-content=27.906976744186;DR.cons.seq=ATCTGTTTAGATTT;source.y=Araport11;type.y=protein;ID.y=AT1G23190.1-Protein;Name=AT1G23190.1;Note=character(0);full_name=character(0);computational_description=character(0);locus=character(0);Parent=character(0);gene=character(0);curator_summary…
NC_003070.9	rtracklayer	sequence_feature	8220085	8220170	.	.	.	source.x=Liftoff;type.x=sequence_feature;ID.x=CP096024_164_14;spacers=2;chromosome=CP096024;DRwidth=14;duplication=1;GC-content=27.906976744186;DR.cons.seq=ATCTGTTTAGATTT;source.y=rtracklayer;type.y=intron;Note=.;Parent=.;Dbxref=.;Alias=.;POL=1;id=AT1G23190.1-1;meta=AT1G23190.1-1 | 217-804 |Chr1:8220024-8220611 FORWARD LENGTH%3d588;ingene_coords=217-804;chr_coords=8220024-8220611;
NC_003070.9	rtracklayer	sequence_feature	8324318	8324438	.	.	.	source.x=Liftoff;type.x=sequence_feature;ID.x=CP096024_57_17;spacers=2;chromosome=CP096024;DRwidth=17;duplication=1;GC-content=25.6198347107438;DR.cons.seq=TTGGTAATTTCGATTTA;source.y=Araport11;type.y=gene;ID.y=AT1G23440;Name=AT1G23440;Note=character(0);full_name=character(0);computational_description=character(0);locus=2028906;locus_type=protein_coding;Parent=character(0);gene=character(0);curato…
NC_003070.9	rtracklayer	sequence_feature	8324318	8324438	.	.	.	source.x=Liftoff;type.x=sequence_feature;ID.x=CP096024_57_17;spacers=2;chromosome=CP096024;DRwidth=17;duplication=1;GC-content=25.6198347107438;DR.cons.seq=TTGGTAATTTCGATTTA;source.y=Araport11;type.y=mRNA;ID.y=AT1G23440.1;Name=AT1G23440.1;Note=c("Peptidase C15"%2c "pyroglutamyl peptidase I-like");full_name=character(0);computational_description=c("Peptidase C15"%2c "pyroglutamyl peptidase I-like …
NC_003070.9	rtracklayer	sequence_feature	8324318	8324438	.	.	.	source.x=Liftoff;type.x=sequence_feature;ID.x=CP096024_57_17;spacers=2;chromosome=CP096024;DRwidth=17;duplication=1;GC-content=25.6198347107438;DR.cons.seq=TTGGTAATTTCGATTTA;source.y=Araport11;type.y=exon;ID.y=AT1G23440:exon:9;Name=AT1G23440:exon:9;Note=c("Peptidase C15"%2c "pyroglutamyl peptidase I-like");full_name=character(0);computational_description=c("Peptidase C15"%2c "pyroglutamyl peptida…
NC_003070.9	rtracklayer	sequence_feature	8324318	8324438	.	.	.	source.x=Liftoff;type.x=sequence_feature;ID.x=CP096024_57_17;spacers=2;chromosome=CP096024;DRwidth=17;duplication=1;GC-content=25.6198347107438;DR.cons.seq=TTGGTAATTTCGATTTA;source.y=Araport11;type.y=three_prime_UTR;ID.y=AT1G23440:three_prime_UTR:3;Name=AT1G23440:three_prime_UTR:3;Note=c("Peptidase C15"%2c "pyroglutamyl peptidase I-like");full_name=character(0);computational_description=c("Peptid…
NC_003070.9	rtracklayer	sequence_feature	8375005	8375108	.	.	.	source.x=Liftoff;type.x=sequence_feature;ID.x=CP096024_490_11;spacers=3;chromosome=CP096024;DRwidth=11;duplication=5;GC-content=25.9615384615385;DR.cons.seq=AGACCAAATTA;source.y=Araport11;type.y=gene;ID.y=AT1G23670;Name=AT1G23670;Note=character(0);full_name=character(0);computational_description=character(0);locus=character(0);locus_type=protein_coding;Parent=character(0);gene=character(0);curato…
NC_003070.9	rtracklayer	sequence_feature	8375005	8375108	.	.	.	source.x=Liftoff;type.x=sequence_feature;ID.x=CP096024_490_11;spacers=3;chromosome=CP096024;DRwidth=11;duplication=5;GC-content=25.9615384615385;DR.cons.seq=AGACCAAATTA;source.y=Araport11;type.y=mRNA;ID.y=AT1G23670.1;Name=AT1G23670.1;Note=Domain of unknown function (DUF220);full_name=character(0);computational_description=c("OBP32pep protein"%2c "putative (DUF220)");locus=character(0);Parent=AT1G…
NC_003070.9	rtracklayer	sequence_feature	8375005	8375108	.	.	.	source.x=Liftoff;type.x=sequence_feature;ID.x=CP096024_490_11;spacers=3;chromosome=CP096024;DRwidth=11;duplication=5;GC-content=25.9615384615385;DR.cons.seq=AGACCAAATTA;source.y=Araport11;type.y=protein;ID.y=AT1G23670.1-Protein;Name=AT1G23670.1;Note=character(0);full_name=character(0);computational_description=character(0);locus=character(0);Parent=character(0);gene=character(0);curator_summary=c…
NC_003070.9	rtracklayer	sequence_feature	8375005	8375108	.	.	.	source.x=Liftoff;type.x=sequence_feature;ID.x=CP096024_490_11;spacers=3;chromosome=CP096024;DRwidth=11;duplication=5;GC-content=25.9615384615385;DR.cons.seq=AGACCAAATTA;source.y=Araport11;type.y=mRNA;ID.y=AT1G23670.2;Name=AT1G23670.2;Note=Domain of unknown function (DUF220);full_name=character(0);computational_description=c("OBP32pep protein"%2c "putative (DUF220)");locus=character(0);Parent=AT1G…
NC_003070.9	rtracklayer	sequence_feature	8375005	8375108	.	.	.	source.x=Liftoff;type.x=sequence_feature;ID.x=CP096024_490_11;spacers=3;chromosome=CP096024;DRwidth=11;duplication=5;GC-content=25.9615384615385;DR.cons.seq=AGACCAAATTA;source.y=Araport11;type.y=protein;ID.y=AT1G23670.2-Protein;Name=AT1G23670.2;Note=character(0);full_name=character(0);computational_description=character(0);locus=character(0);Parent=character(0);gene=character(0);curator_summary=c…
NC_003070.9	rtracklayer	sequence_feature	8375005	8375108	.	.	.	source.x=Liftoff;type.x=sequence_feature;ID.x=CP096024_490_11;spacers=3;chromosome=CP096024;DRwidth=11;duplication=5;GC-content=25.9615384615385;DR.cons.seq=AGACCAAATTA;source.y=Araport11;type.y=transposable_element;ID.y=AT1TE27030;Name=AT1TE27030;Note=character(0);full_name=character(0);computational_description=character(0);locus=character(0);Parent=character(0);gene=character(0);curator_summar…
NC_003070.9	rtracklayer	sequence_feature	8375005	8375108	.	.	.	source.x=Liftoff;type.x=sequence_feature;ID.x=CP096024_490_11;spacers=3;chromosome=CP096024;DRwidth=11;duplication=5;GC-content=25.9615384615385;DR.cons.seq=AGACCAAATTA;source.y=Araport11;type.y=transposon_fragment;ID.y=AT1TE27030:transposon_fragment:1;Name=AT1TE27030:transposon_fragment:1;Note=character(0);full_name=character(0);computational_description=character(0);locus=character(0);Parent=AT…
NC_003070.9	rtracklayer	sequence_feature	8375005	8375108	.	.	.	source.x=Liftoff;type.x=sequence_feature;ID.x=CP096024_490_11;spacers=3;chromosome=CP096024;DRwidth=11;duplication=5;GC-content=25.9615384615385;DR.cons.seq=AGACCAAATTA;source.y=MTDB;type.y=MITE;ID.y=AT1M2660;Note=.;Parent=.;Dbxref=.;Alias=.;POL=1;id=MITE;
NC_003070.9	rtracklayer	sequence_feature	8375005	8375108	.	.	.	source.x=Liftoff;type.x=sequence_feature;ID.x=CP096024_490_11;spacers=3;chromosome=CP096024;DRwidth=11;duplication=5;GC-content=25.9615384615385;DR.cons.seq=AGACCAAATTA;source.y=default;type.y=smallRNA;ID.y=smallRNA-889;Note=c("clusters detected in 17doRoot"%2c "5wkLeaf"%2c "6doRoot"%2c "aerial"%2c "embryo"%2c "flowerbud"%2c "stage12flower");Parent=.;Dbxref=.;Alias=.;POL=1;score.y=446;predominant…
NC_003070.9	rtracklayer	sequence_feature	8375005	8375108	.	.	.	source.x=Liftoff;type.x=sequence_feature;ID.x=CP096024_490_11;spacers=3;chromosome=CP096024;DRwidth=11;duplication=5;GC-content=25.9615384615385;DR.cons.seq=AGACCAAATTA;source.y=rtracklayer;type.y=intron;Note=.;Parent=.;Dbxref=.;Alias=.;POL=1;id=AT1G23670.1-2;meta=AT1G23670.1-2 | 369-1917 |Chr1:8373981-8375529 REVERSE LENGTH%3d1549;ingene_coords=369-1917;chr_coords=8373981-8375529;
NC_003070.9	rtracklayer	sequence_feature	8375005	8375108	.	.	.	source.x=Liftoff;type.x=sequence_feature;ID.x=CP096024_490_11;spacers=3;chromosome=CP096024;DRwidth=11;duplication=5;GC-content=25.9615384615385;DR.cons.seq=AGACCAAATTA;source.y=rtracklayer;type.y=intron;Note=.;Parent=.;Dbxref=.;Alias=.;POL=1;id=AT1G23670.2-2;meta=AT1G23670.2-2 | 340-1666 |Chr1:8374203-8375529 REVERSE LENGTH%3d1327;ingene_coords=340-1666;chr_coords=8374203-8375529;
NC_003070.9	rtracklayer	sequence_feature	8403077	8403176	.	.	.	source.x=Liftoff;type.x=sequence_feature;ID.x=CP096024_63_16;spacers=2;chromosome=CP096024;DRwidth=16;duplication=1;GC-content=47;DR.cons.seq=TTCAAAGGCTACGGTG;source.y=Araport11;type.y=gene;ID.y=AT1G23760;Name=AT1G23760;Note=BURP domain-containing protein;full_name=character(0);computational_description=BURP domain-containing protein;locus=2034823;locus_type=protein_coding;Parent=character(0);gen…
NC_003070.9	rtracklayer	sequence_feature	8403077	8403176	.	.	.	source.x=Liftoff;type.x=sequence_feature;ID.x=CP096024_63_16;spacers=2;chromosome=CP096024;DRwidth=16;duplication=1;GC-content=47;DR.cons.seq=TTCAAAGGCTACGGTG;source.y=Araport11;type.y=mRNA;ID.y=AT1G23760.1;Name=AT1G23760.1;Note=BURP domain-containing protein;full_name=character(0);computational_description=BURP domain-containing protein;locus=character(0);Parent=AT1G23760;gene=character(0);curat…
NC_003070.9	rtracklayer	sequence_feature	8403077	8403176	.	.	.	source.x=Liftoff;type.x=sequence_feature;ID.x=CP096024_63_16;spacers=2;chromosome=CP096024;DRwidth=16;duplication=1;GC-content=47;DR.cons.seq=TTCAAAGGCTACGGTG;source.y=Araport11;type.y=CDS;ID.y=AT1G23760:CDS:2;Name=JP630:CDS:2;Note=BURP domain-containing protein;full_name=character(0);computational_description=BURP domain-containing protein;locus=character(0);Parent=AT1G23760.1;gene=character(0);…
NC_003070.9	rtracklayer	sequence_feature	8403077	8403176	.	.	.	source.x=Liftoff;type.x=sequence_feature;ID.x=CP096024_63_16;spacers=2;chromosome=CP096024;DRwidth=16;duplication=1;GC-content=47;DR.cons.seq=TTCAAAGGCTACGGTG;source.y=Araport11;type.y=exon;ID.y=AT1G23760:exon:2;Name=AT1G23760:exon:2;Note=BURP domain-containing protein;full_name=character(0);computational_description=BURP domain-containing protein;locus=character(0);Parent=AT1G23760.1;gene=charac…
NC_003070.9	rtracklayer	sequence_feature	8403077	8403176	.	.	.	source.x=Liftoff;type.x=sequence_feature;ID.x=CP096024_63_16;spacers=2;chromosome=CP096024;DRwidth=16;duplication=1;GC-content=47;DR.cons.seq=TTCAAAGGCTACGGTG;source.y=Araport11;type.y=protein;ID.y=AT1G23760.1-Protein;Name=AT1G23760.1;Note=character(0);full_name=character(0);computational_description=character(0);locus=character(0);Parent=character(0);gene=character(0);curator_summary=character(0…
NC_003070.9	rtracklayer	sequence_feature	8403077	8403176	.	.	.	source.x=Liftoff;type.x=sequence_feature;ID.x=CP096024_63_16;spacers=2;chromosome=CP096024;DRwidth=16;duplication=1;GC-content=47;DR.cons.seq=TTCAAAGGCTACGGTG;source.y=rtracklayer;type.y=Origin;ID.y=ori1-1290;Note=.;Parent=.;Dbxref=.;Alias=.;POL=1;genfet=AT1G23770;genfet_type=gene;
NC_003070.9	rtracklayer	sequence_feature	8581248	8581372	.	.	.	source.x=Liftoff;type.x=sequence_feature;ID.x=CP096024_30_20;spacers=2;chromosome=CP096024;DRwidth=20;duplication=1;GC-content=48;DR.cons.seq=AGGGATGGTTCTTCTAGCCT;source.y=Araport11;type.y=gene;ID.y=AT1G24220;Name=AT1G24220;Note=character(0);full_name=character(0);computational_description=character(0);locus=character(0);locus_type=protein_coding;Parent=character(0);gene=character(0);curator_summ…
NC_003070.9	rtracklayer	sequence_feature	8581248	8581372	.	.	.	source.x=Liftoff;type.x=sequence_feature;ID.x=CP096024_30_20;spacers=2;chromosome=CP096024;DRwidth=20;duplication=1;GC-content=48;DR.cons.seq=AGGGATGGTTCTTCTAGCCT;source.y=Araport11;type.y=mRNA;ID.y=AT1G24220.1;Name=AT1G24220.1;Note=paired amphipathic helix repeat-containing protein;full_name=character(0);computational_description=paired amphipathic helix repeat-containing protein;locus=character…
NC_003070.9	rtracklayer	sequence_feature	8581248	8581372	.	.	.	source.x=Liftoff;type.x=sequence_feature;ID.x=CP096024_30_20;spacers=2;chromosome=CP096024;DRwidth=20;duplication=1;GC-content=48;DR.cons.seq=AGGGATGGTTCTTCTAGCCT;source.y=Araport11;type.y=CDS;ID.y=AT1G24220:CDS:4.1;Name=AT1G24220:CDS:4.1;Note=paired amphipathic helix repeat-containing protein;full_name=character(0);computational_description=paired amphipathic helix repeat-containing protein;locu…
NC_003070.9	rtracklayer	sequence_feature	8581248	8581372	.	.	.	source.x=Liftoff;type.x=sequence_feature;ID.x=CP096024_30_20;spacers=2;chromosome=CP096024;DRwidth=20;duplication=1;GC-content=48;DR.cons.seq=AGGGATGGTTCTTCTAGCCT;source.y=Araport11;type.y=exon;ID.y=AT1G24220:exon:6;Name=AT1G24220:exon:6;Note=paired amphipathic helix repeat-containing protein;full_name=character(0);computational_description=paired amphipathic helix repeat-containing protein;locus…
NC_003070.9	rtracklayer	sequence_feature	8581248	8581372	.	.	.	source.x=Liftoff;type.x=sequence_feature;ID.x=CP096024_30_20;spacers=2;chromosome=CP096024;DRwidth=20;duplication=1;GC-content=48;DR.cons.seq=AGGGATGGTTCTTCTAGCCT;source.y=Araport11;type.y=protein;ID.y=AT1G24220.1-Protein;Name=AT1G24220.1;Note=character(0);full_name=character(0);computational_description=character(0);locus=character(0);Parent=character(0);gene=character(0);curator_summary=charact…
NC_003070.9	rtracklayer	sequence_feature	8581248	8581372	.	.	.	source.x=Liftoff;type.x=sequence_feature;ID.x=CP096024_30_20;spacers=2;chromosome=CP096024;DRwidth=20;duplication=1;GC-content=48;DR.cons.seq=AGGGATGGTTCTTCTAGCCT;source.y=Araport11;type.y=mRNA;ID.y=AT1G24220.2;Name=AT1G24220.2;Note=paired amphipathic helix repeat-containing protein;full_name=character(0);computational_description=paired amphipathic helix repeat-containing protein;locus=character…
NC_003070.9	rtracklayer	sequence_feature	8581248	8581372	.	.	.	source.x=Liftoff;type.x=sequence_feature;ID.x=CP096024_30_20;spacers=2;chromosome=CP096024;DRwidth=20;duplication=1;GC-content=48;DR.cons.seq=AGGGATGGTTCTTCTAGCCT;source.y=Araport11;type.y=CDS;ID.y=AT1G24220:CDS:4;Name=AT1G24220:CDS:4;Note=paired amphipathic helix repeat-containing protein;full_name=character(0);computational_description=paired amphipathic helix repeat-containing protein;locus=ch…
NC_003070.9	rtracklayer	sequence_feature	8581248	8581372	.	.	.	source.x=Liftoff;type.x=sequence_feature;ID.x=CP096024_30_20;spacers=2;chromosome=CP096024;DRwidth=20;duplication=1;GC-content=48;DR.cons.seq=AGGGATGGTTCTTCTAGCCT;source.y=Araport11;type.y=exon;ID.y=AT1G24220:exon:6;Name=AT1G24220:exon:6;Note=paired amphipathic helix repeat-containing protein;full_name=character(0);computational_description=paired amphipathic helix repeat-containing protein;locus…
NC_003070.9	rtracklayer	sequence_feature	8581248	8581372	.	.	.	source.x=Liftoff;type.x=sequence_feature;ID.x=CP096024_30_20;spacers=2;chromosome=CP096024;DRwidth=20;duplication=1;GC-content=48;DR.cons.seq=AGGGATGGTTCTTCTAGCCT;source.y=Araport11;type.y=protein;ID.y=AT1G24220.2-Protein;Name=AT1G24220.2;Note=character(0);full_name=character(0);computational_description=character(0);locus=character(0);Parent=character(0);gene=character(0);curator_summary=charact…
NC_003070.9	rtracklayer	sequence_feature	8606017	8606081	.	.	.	source.x=Liftoff;type.x=sequence_feature;ID.x=CP096024_285_13;spacers=2;chromosome=CP096024;DRwidth=13;duplication=1;GC-content=33.8461538461538;DR.cons.seq=AATAAACCAGTTC;source.y=Araport11;type.y=gene;ID.y=AT1G24267;Name=AT1G24267;Note=character(0);full_name=character(0);computational_description=character(0);locus=1005716745;locus_type=protein_coding;Parent=character(0);gene=character(0);curato…
NC_003070.9	rtracklayer	sequence_feature	8606017	8606081	.	.	.	source.x=Liftoff;type.x=sequence_feature;ID.x=CP096024_285_13;spacers=2;chromosome=CP096024;DRwidth=13;duplication=1;GC-content=33.8461538461538;DR.cons.seq=AATAAACCAGTTC;source.y=Araport11;type.y=mRNA;ID.y=AT1G24267.1;Name=AT1G24267.1;Note=Protein of unknown function (DUF1664);full_name=character(0);computational_description=c("bZIP transcription factor"%2c "putative (DUF1664)");locus=character(…
NC_003070.9	rtracklayer	sequence_feature	8606017	8606081	.	.	.	source.x=Liftoff;type.x=sequence_feature;ID.x=CP096024_285_13;spacers=2;chromosome=CP096024;DRwidth=13;duplication=1;GC-content=33.8461538461538;DR.cons.seq=AATAAACCAGTTC;source.y=Araport11;type.y=protein;ID.y=AT1G24267.1-Protein;Name=AT1G24267.1;Note=character(0);full_name=character(0);computational_description=character(0);locus=character(0);Parent=character(0);gene=character(0);curator_summary…
NC_003070.9	rtracklayer	sequence_feature	8606017	8606081	.	.	.	source.x=Liftoff;type.x=sequence_feature;ID.x=CP096024_285_13;spacers=2;chromosome=CP096024;DRwidth=13;duplication=1;GC-content=33.8461538461538;DR.cons.seq=AATAAACCAGTTC;source.y=Araport11;type.y=mRNA;ID.y=AT1G24267.2;Name=AT1G24267.2;Note=Protein of unknown function (DUF1664);full_name=character(0);computational_description=c("bZIP transcription factor"%2c "putative (DUF1664)");locus=character(…
NC_003070.9	rtracklayer	sequence_feature	8606017	8606081	.	.	.	source.x=Liftoff;type.x=sequence_feature;ID.x=CP096024_285_13;spacers=2;chromosome=CP096024;DRwidth=13;duplication=1;GC-content=33.8461538461538;DR.cons.seq=AATAAACCAGTTC;source.y=Araport11;type.y=protein;ID.y=AT1G24267.2-Protein;Name=AT1G24267.2;Note=character(0);full_name=character(0);computational_description=character(0);locus=character(0);Parent=character(0);gene=character(0);curator_summary…
NC_003070.9	rtracklayer	sequence_feature	8606017	8606081	.	.	.	source.x=Liftoff;type.x=sequence_feature;ID.x=CP096024_285_13;spacers=2;chromosome=CP096024;DRwidth=13;duplication=1;GC-content=33.8461538461538;DR.cons.seq=AATAAACCAGTTC;source.y=rtracklayer;type.y=intron;Note=.;Parent=.;Dbxref=.;Alias=.;POL=1;id=AT1G24267.1-5;meta=AT1G24267.1-5 | 1316-1535 |Chr1:8605950-8606169 REVERSE LENGTH%3d220;ingene_coords=1316-1535;chr_coords=8605950-8606169;
NC_003070.9	rtracklayer	sequence_feature	8606017	8606081	.	.	.	source.x=Liftoff;type.x=sequence_feature;ID.x=CP096024_285_13;spacers=2;chromosome=CP096024;DRwidth=13;duplication=1;GC-content=33.8461538461538;DR.cons.seq=AATAAACCAGTTC;source.y=rtracklayer;type.y=intron;Note=.;Parent=.;Dbxref=.;Alias=.;POL=1;id=AT1G24267.2-5;meta=AT1G24267.2-5 | 1316-1535 |Chr1:8605950-8606169 REVERSE LENGTH%3d220;ingene_coords=1316-1535;chr_coords=8605950-8606169;
NC_003070.9	rtracklayer	sequence_feature	8710812	8710883	.	.	.	source.x=Liftoff;type.x=sequence_feature;ID.x=CP096024_288_13;spacers=2;chromosome=CP096024;DRwidth=13;duplication=1;GC-content=20.8333333333333;DR.cons.seq=TGTTTTACACTTT;source.y=Araport11;type.y=gene;ID.y=AT1G24575;Name=AT1G24575;Note=character(0);full_name=character(0);computational_description=character(0);locus=505006143;locus_type=protein_coding;Parent=character(0);gene=character(0);curator…
NC_003070.9	rtracklayer	sequence_feature	8710812	8710883	.	.	.	source.x=Liftoff;type.x=sequence_feature;ID.x=CP096024_288_13;spacers=2;chromosome=CP096024;DRwidth=13;duplication=1;GC-content=20.8333333333333;DR.cons.seq=TGTTTTACACTTT;source.y=Araport11;type.y=mRNA;ID.y=AT1G24575.1;Name=AT1G24575.1;Note=None;full_name=character(0);computational_description=DEAD-box ATP-dependent RNA helicase-like protein;locus=character(0);Parent=AT1G24575;gene=character(0);c…
NC_003070.9	rtracklayer	sequence_feature	8710812	8710883	.	.	.	source.x=Liftoff;type.x=sequence_feature;ID.x=CP096024_288_13;spacers=2;chromosome=CP096024;DRwidth=13;duplication=1;GC-content=20.8333333333333;DR.cons.seq=TGTTTTACACTTT;source.y=Araport11;type.y=exon;ID.y=AT1G24575:exon:1;Name=AT1G24575:exon:1;Note=None;full_name=character(0);computational_description=DEAD-box ATP-dependent RNA helicase-like protein;locus=character(0);Parent=AT1G24575.1;gene=ch…
NC_003070.9	rtracklayer	sequence_feature	8710812	8710883	.	.	.	source.x=Liftoff;type.x=sequence_feature;ID.x=CP096024_288_13;spacers=2;chromosome=CP096024;DRwidth=13;duplication=1;GC-content=20.8333333333333;DR.cons.seq=TGTTTTACACTTT;source.y=Araport11;type.y=three_prime_UTR;ID.y=AT1G24575:three_prime_UTR:1;Name=AT1G24575:three_prime_UTR:1;Note=None;full_name=character(0);computational_description=DEAD-box ATP-dependent RNA helicase-like protein;locus=charac…
NC_003070.9	rtracklayer	sequence_feature	8710812	8710883	.	.	.	source.x=Liftoff;type.x=sequence_feature;ID.x=CP096024_288_13;spacers=2;chromosome=CP096024;DRwidth=13;duplication=1;GC-content=20.8333333333333;DR.cons.seq=TGTTTTACACTTT;source.y=Araport11;type.y=gene;ID.y=AT1G24580;Name=AT1G24580;Note=character(0);full_name=character(0);computational_description=character(0);locus=1006230720;locus_type=protein_coding;Parent=character(0);gene=character(0);curato…
NC_003070.9	rtracklayer	sequence_feature	8710812	8710883	.	.	.	source.x=Liftoff;type.x=sequence_feature;ID.x=CP096024_288_13;spacers=2;chromosome=CP096024;DRwidth=13;duplication=1;GC-content=20.8333333333333;DR.cons.seq=TGTTTTACACTTT;source.y=Araport11;type.y=mRNA;ID.y=AT1G24580.1;Name=AT1G24580.1;Note=RING/U-box superfamily protein;full_name=character(0);computational_description=RING/U-box superfamily protein;locus=character(0);Parent=AT1G24580;gene=charac…
NC_003070.9	rtracklayer	sequence_feature	8710812	8710883	.	.	.	source.x=Liftoff;type.x=sequence_feature;ID.x=CP096024_288_13;spacers=2;chromosome=CP096024;DRwidth=13;duplication=1;GC-content=20.8333333333333;DR.cons.seq=TGTTTTACACTTT;source.y=Araport11;type.y=exon;ID.y=AT1G24580:exon:1;Name=AT1G24580:exon:1;Note=RING/U-box superfamily protein;full_name=character(0);computational_description=RING/U-box superfamily protein;locus=character(0);Parent=AT1G24580.1…
NC_003070.9	rtracklayer	sequence_feature	8710812	8710883	.	.	.	source.x=Liftoff;type.x=sequence_feature;ID.x=CP096024_288_13;spacers=2;chromosome=CP096024;DRwidth=13;duplication=1;GC-content=20.8333333333333;DR.cons.seq=TGTTTTACACTTT;source.y=Araport11;type.y=three_prime_UTR;ID.y=AT1G24580:three_prime_UTR:1;Name=AT1G24580:three_prime_UTR:1;Note=RING/U-box superfamily protein;full_name=character(0);computational_description=RING/U-box superfamily protein;locu…
NC_003070.9	rtracklayer	sequence_feature	8877866	8877951	.	.	.	source.x=Liftoff;type.x=sequence_feature;ID.x=CP096024_513_11;spacers=2;chromosome=CP096024;DRwidth=11;duplication=1;GC-content=39.5348837209302;DR.cons.seq=AAACTCTTCTC;source.y=Araport11;type.y=gene;ID.y=AT1G25320;Name=AT1G25320;Note=character(0);full_name=character(0);computational_description=character(0);locus=2033000;locus_type=protein_coding;Parent=character(0);gene=character(0);curator_sum…
NC_003070.9	rtracklayer	sequence_feature	8877866	8877951	.	.	.	source.x=Liftoff;type.x=sequence_feature;ID.x=CP096024_513_11;spacers=2;chromosome=CP096024;DRwidth=11;duplication=1;GC-content=39.5348837209302;DR.cons.seq=AAACTCTTCTC;source.y=Araport11;type.y=mRNA;ID.y=AT1G25320.1;Name=AT1G25320.1;Note=Leucine-rich repeat protein kinase family protein;full_name=character(0);computational_description=Leucine-rich repeat protein kinase family protein;locus=chara…
NC_003070.9	rtracklayer	sequence_feature	8877866	8877951	.	.	.	source.x=Liftoff;type.x=sequence_feature;ID.x=CP096024_513_11;spacers=2;chromosome=CP096024;DRwidth=11;duplication=1;GC-content=39.5348837209302;DR.cons.seq=AAACTCTTCTC;source.y=Araport11;type.y=exon;ID.y=AT1G25320:exon:1;Name=AT1G25320:exon:1;Note=Leucine-rich repeat protein kinase family protein;full_name=character(0);computational_description=Leucine-rich repeat protein kinase family protein;l…
NC_003070.9	rtracklayer	sequence_feature	8877866	8877951	.	.	.	source.x=Liftoff;type.x=sequence_feature;ID.x=CP096024_513_11;spacers=2;chromosome=CP096024;DRwidth=11;duplication=1;GC-content=39.5348837209302;DR.cons.seq=AAACTCTTCTC;source.y=Araport11;type.y=five_prime_UTR;ID.y=AT1G25320:five_prime_UTR:1;Name=AT1G25320:five_prime_UTR:1;Note=Leucine-rich repeat protein kinase family protein;full_name=character(0);computational_description=Leucine-rich repeat p…
NC_003070.9	rtracklayer	sequence_feature	9029699	9029787	.	.	.	source.x=Liftoff;type.x=sequence_feature;ID.x=CP096024_533_12;spacers=2;chromosome=CP096024;DRwidth=12;duplication=1;GC-content=32.5842696629214;DR.cons.seq=AGACCAAAATAA;source.y=Araport11;type.y=gene;ID.y=AT1G26120;Name=AT1G26120;Note=alpha/beta-Hydrolases superfamily protein;full_name=Isoprenylcysteine methylesterase-like 1;computational_description=alpha/beta-Hydrolases superfamily protein;loc…
NC_003070.9	rtracklayer	sequence_feature	9029699	9029787	.	.	.	source.x=Liftoff;type.x=sequence_feature;ID.x=CP096024_533_12;spacers=2;chromosome=CP096024;DRwidth=12;duplication=1;GC-content=32.5842696629214;DR.cons.seq=AGACCAAAATAA;source.y=Araport11;type.y=mRNA;ID.y=AT1G26120.1;Name=AT1G26120.1;Note=alpha/beta-Hydrolases superfamily protein;full_name=Isoprenylcysteine methylesterase-like 1;computational_description=alpha/beta-Hydrolases superfamily protein…
NC_003070.9	rtracklayer	sequence_feature	9029699	9029787	.	.	.	source.x=Liftoff;type.x=sequence_feature;ID.x=CP096024_533_12;spacers=2;chromosome=CP096024;DRwidth=12;duplication=1;GC-content=32.5842696629214;DR.cons.seq=AGACCAAAATAA;source.y=Araport11;type.y=CDS;ID.y=AT1G26120:CDS:7;Name=ICME-LIKE1:CDS:7;Note=alpha/beta-Hydrolases superfamily protein;full_name=character(0);computational_description=alpha/beta-Hydrolases superfamily protein;locus=character(0)…
NC_003070.9	rtracklayer	sequence_feature	9029699	9029787	.	.	.	source.x=Liftoff;type.x=sequence_feature;ID.x=CP096024_533_12;spacers=2;chromosome=CP096024;DRwidth=12;duplication=1;GC-content=32.5842696629214;DR.cons.seq=AGACCAAAATAA;source.y=Araport11;type.y=exon;ID.y=AT1G26120:exon:7;Name=AT1G26120:exon:7;Note=alpha/beta-Hydrolases superfamily protein;full_name=character(0);computational_description=alpha/beta-Hydrolases superfamily protein;locus=character(…
NC_003070.9	rtracklayer	sequence_feature	9029699	9029787	.	.	.	source.x=Liftoff;type.x=sequence_feature;ID.x=CP096024_533_12;spacers=2;chromosome=CP096024;DRwidth=12;duplication=1;GC-content=32.5842696629214;DR.cons.seq=AGACCAAAATAA;source.y=Araport11;type.y=protein;ID.y=AT1G26120.1-Protein;Name=AT1G26120.1;Note=character(0);full_name=character(0);computational_description=character(0);locus=character(0);Parent=character(0);gene=character(0);curator_summary=…
NC_003070.9	rtracklayer	sequence_feature	9029699	9029787	.	.	.	source.x=Liftoff;type.x=sequence_feature;ID.x=CP096024_533_12;spacers=2;chromosome=CP096024;DRwidth=12;duplication=1;GC-content=32.5842696629214;DR.cons.seq=AGACCAAAATAA;source.y=rtracklayer;type.y=intron;Note=.;Parent=.;Dbxref=.;Alias=.;POL=0.764044943820225;id=AT1G26120.1-7;meta=AT1G26120.1-7 | 2562-2933 |Chr1:9029395-9029766 REVERSE LENGTH%3d372;ingene_coords=2562-2933;chr_coords=9029395-90297…
NC_003070.9	rtracklayer	sequence_feature	9246156	9246226	.	.	.	source.x=Liftoff;type.x=sequence_feature;ID.x=CP096024_527_11;spacers=2;chromosome=CP096024;DRwidth=11;duplication=1;GC-content=38.0281690140845;DR.cons.seq=AAAACCCTAGA;source.y=Araport11;type.y=gene;ID.y=AT1G26740;Name=AT1G26740;Note=character(0);full_name=character(0);computational_description=character(0);locus=2200585;locus_type=protein_coding;Parent=character(0);gene=character(0);curator_sum…
NC_003070.9	rtracklayer	sequence_feature	9246156	9246226	.	.	.	source.x=Liftoff;type.x=sequence_feature;ID.x=CP096024_527_11;spacers=2;chromosome=CP096024;DRwidth=11;duplication=1;GC-content=38.0281690140845;DR.cons.seq=AAAACCCTAGA;source.y=Araport11;type.y=mRNA;ID.y=AT1G26740.1;Name=AT1G26740.1;Note=Ribosomal L32p protein family;full_name=character(0);computational_description=Ribosomal L32p protein family;locus=character(0);Parent=AT1G26740;gene=character(…
NC_003070.9	rtracklayer	sequence_feature	9246156	9246226	.	.	.	source.x=Liftoff;type.x=sequence_feature;ID.x=CP096024_527_11;spacers=2;chromosome=CP096024;DRwidth=11;duplication=1;GC-content=38.0281690140845;DR.cons.seq=AAAACCCTAGA;source.y=Araport11;type.y=protein;ID.y=AT1G26740.1-Protein;Name=AT1G26740.1;Note=character(0);full_name=character(0);computational_description=character(0);locus=character(0);Parent=character(0);gene=character(0);curator_summary=c…
NC_003070.9	rtracklayer	sequence_feature	9246156	9246226	.	.	.	source.x=Liftoff;type.x=sequence_feature;ID.x=CP096024_527_11;spacers=2;chromosome=CP096024;DRwidth=11;duplication=1;GC-content=38.0281690140845;DR.cons.seq=AAAACCCTAGA;source.y=rtracklayer;type.y=Origin;ID.y=ori1-1360;Note=.;Parent=.;Dbxref=.;Alias=.;POL=1;genfet=AT1G26750;genfet_type=gene;
NC_003070.9	rtracklayer	sequence_feature	9246156	9246226	.	.	.	source.x=Liftoff;type.x=sequence_feature;ID.x=CP096024_527_11;spacers=2;chromosome=CP096024;DRwidth=11;duplication=1;GC-content=38.0281690140845;DR.cons.seq=AAAACCCTAGA;source.y=rtracklayer;type.y=intron;Note=.;Parent=.;Dbxref=.;Alias=.;POL=1;id=AT1G26740.1-1;meta=AT1G26740.1-1 | 359-768 |Chr1:9245885-9246294 REVERSE LENGTH%3d410;ingene_coords=359-768;chr_coords=9245885-9246294;
NC_003070.9	rtracklayer	sequence_feature	9305816	9305908	.	.	.	source.x=Liftoff;type.x=sequence_feature;ID.x=CP096024_303_13;spacers=2;chromosome=CP096024;DRwidth=13;duplication=1;GC-content=24.7311827956989;DR.cons.seq=TCCTTAGTATGAT;source.y=Araport11;type.y=transposable_element;ID.y=AT1TE29990;Name=AT1TE29990;Note=character(0);full_name=character(0);computational_description=character(0);locus=character(0);Parent=character(0);gene=character(0);curator_summ…
NC_003070.9	rtracklayer	sequence_feature	9305816	9305908	.	.	.	source.x=Liftoff;type.x=sequence_feature;ID.x=CP096024_303_13;spacers=2;chromosome=CP096024;DRwidth=13;duplication=1;GC-content=24.7311827956989;DR.cons.seq=TCCTTAGTATGAT;source.y=Araport11;type.y=transposon_fragment;ID.y=AT1TE29990:transposon_fragment:1;Name=AT1TE29990:transposon_fragment:1;Note=character(0);full_name=character(0);computational_description=character(0);locus=character(0);Parent=…
NC_003070.9	rtracklayer	sequence_feature	9305816	9305908	.	.	.	source.x=Liftoff;type.x=sequence_feature;ID.x=CP096024_303_13;spacers=2;chromosome=CP096024;DRwidth=13;duplication=1;GC-content=24.7311827956989;DR.cons.seq=TCCTTAGTATGAT;source.y=default;type.y=smallRNA;ID.y=smallRNA-1062;Note=c("clusters detected in 17doRoot"%2c "5wkLeaf"%2c "6doRoot"%2c "aerial"%2c "embryo"%2c "flowerbud"%2c "silique"%2c "stage12flower");Parent=.;Dbxref=.;Alias=.;POL=1;score.y…
NC_003070.9	rtracklayer	sequence_feature	9417842	9417938	.	.	.	source.x=Liftoff;type.x=sequence_feature;ID.x=CP096024_185_14;spacers=2;chromosome=CP096024;DRwidth=14;duplication=1;GC-content=19.5876288659794;DR.cons.seq=ATACAATCATATTA;source.y=Araport11;type.y=transposable_element;ID.y=AT1TE30360;Name=AT1TE30360;Note=character(0);full_name=character(0);computational_description=character(0);locus=character(0);Parent=character(0);gene=character(0);curator_sum…
NC_003070.9	rtracklayer	sequence_feature	9417842	9417938	.	.	.	source.x=Liftoff;type.x=sequence_feature;ID.x=CP096024_185_14;spacers=2;chromosome=CP096024;DRwidth=14;duplication=1;GC-content=19.5876288659794;DR.cons.seq=ATACAATCATATTA;source.y=Araport11;type.y=transposon_fragment;ID.y=AT1TE30360:transposon_fragment:1;Name=AT1TE30360:transposon_fragment:1;Note=character(0);full_name=character(0);computational_description=character(0);locus=character(0);Parent…
NC_003070.9	rtracklayer	sequence_feature	9417842	9417938	.	.	.	source.x=Liftoff;type.x=sequence_feature;ID.x=CP096024_185_14;spacers=2;chromosome=CP096024;DRwidth=14;duplication=1;GC-content=19.5876288659794;DR.cons.seq=ATACAATCATATTA;source.y=default;type.y=smallRNA;ID.y=smallRNA-1081;Note=c("clusters detected in 17doRoot"%2c "5wkLeaf"%2c "6doRoot"%2c "aerial"%2c "embryo"%2c "flowerbud"%2c "stage12flower");Parent=.;Dbxref=.;Alias=.;POL=0.11340206185567;scor…
NC_003070.9	rtracklayer	sequence_feature	9517400	9517453	.	.	.	source.x=Liftoff;type.x=sequence_feature;ID.x=CP096024_548_11;spacers=2;chromosome=CP096024;DRwidth=11;duplication=1;GC-content=59.2592592592593;DR.cons.seq=CTCTCCTTGCT;source.y=Araport11;type.y=gene;ID.y=AT1G27410;Name=AT1G27410;Note=character(0);full_name=character(0);computational_description=character(0);locus=character(0);locus_type=protein_coding;Parent=character(0);gene=character(0);curato…
NC_003070.9	rtracklayer	sequence_feature	9517400	9517453	.	.	.	source.x=Liftoff;type.x=sequence_feature;ID.x=CP096024_548_11;spacers=2;chromosome=CP096024;DRwidth=11;duplication=1;GC-content=59.2592592592593;DR.cons.seq=CTCTCCTTGCT;source.y=Araport11;type.y=mRNA;ID.y=AT1G27410.1;Name=AT1G27410.1;Note=DNA repair metallo-beta-lactamase family protein;full_name=character(0);computational_description=DNA repair metallo-beta-lactamase family protein;locus=charact…
NC_003070.9	rtracklayer	sequence_feature	9517400	9517453	.	.	.	source.x=Liftoff;type.x=sequence_feature;ID.x=CP096024_548_11;spacers=2;chromosome=CP096024;DRwidth=11;duplication=1;GC-content=59.2592592592593;DR.cons.seq=CTCTCCTTGCT;source.y=Araport11;type.y=CDS;ID.y=AT1G27410:CDS:1;Name=AT1G27410:CDS:1;Note=DNA repair metallo-beta-lactamase family protein;full_name=character(0);computational_description=DNA repair metallo-beta-lactamase family protein;locus=…
NC_003070.9	rtracklayer	sequence_feature	9517400	9517453	.	.	.	source.x=Liftoff;type.x=sequence_feature;ID.x=CP096024_548_11;spacers=2;chromosome=CP096024;DRwidth=11;duplication=1;GC-content=59.2592592592593;DR.cons.seq=CTCTCCTTGCT;source.y=Araport11;type.y=exon;ID.y=AT1G27410:exon:1;Name=AT1G27410:exon:1;Note=DNA repair metallo-beta-lactamase family protein;full_name=character(0);computational_description=DNA repair metallo-beta-lactamase family protein;loc…
NC_003070.9	rtracklayer	sequence_feature	9517400	9517453	.	.	.	source.x=Liftoff;type.x=sequence_feature;ID.x=CP096024_548_11;spacers=2;chromosome=CP096024;DRwidth=11;duplication=1;GC-content=59.2592592592593;DR.cons.seq=CTCTCCTTGCT;source.y=Araport11;type.y=protein;ID.y=AT1G27410.1-Protein;Name=AT1G27410.1;Note=character(0);full_name=character(0);computational_description=character(0);locus=character(0);Parent=character(0);gene=character(0);curator_summary=c…
NC_003070.9	rtracklayer	sequence_feature	9575237	9575328	.	.	.	source.x=Liftoff;type.x=sequence_feature;ID.x=CP096024_563_12;spacers=2;chromosome=CP096024;DRwidth=12;duplication=2;GC-content=39.1304347826087;DR.cons.seq=AACCGAATTTCA;source.y=Araport11;type.y=transposable_element;ID.y=AT1TE30845;Name=AT1TE30845;Note=character(0);full_name=character(0);computational_description=character(0);locus=character(0);Parent=character(0);gene=character(0);curator_summa…
NC_003070.9	rtracklayer	sequence_feature	9575237	9575328	.	.	.	source.x=Liftoff;type.x=sequence_feature;ID.x=CP096024_563_12;spacers=2;chromosome=CP096024;DRwidth=12;duplication=2;GC-content=39.1304347826087;DR.cons.seq=AACCGAATTTCA;source.y=Araport11;type.y=transposon_fragment;ID.y=AT1TE30845:transposon_fragment:1;Name=AT1TE30845:transposon_fragment:1;Note=character(0);full_name=character(0);computational_description=character(0);locus=character(0);Parent=A…
NC_003070.9	rtracklayer	sequence_feature	9575237	9575328	.	.	.	source.x=Liftoff;type.x=sequence_feature;ID.x=CP096024_563_12;spacers=2;chromosome=CP096024;DRwidth=12;duplication=2;GC-content=39.1304347826087;DR.cons.seq=AACCGAATTTCA;source.y=default;type.y=smallRNA;ID.y=smallRNA-1101;Note=c("clusters detected in 17doRoot"%2c "5wkLeaf"%2c "6doRoot"%2c "aerial"%2c "embryo"%2c "flowerbud"%2c "stage12flower");Parent=.;Dbxref=.;Alias=.;POL=1;score.y=2042;predomin…
NC_003070.9	rtracklayer	sequence_feature	9591868	9591936	.	.	.	source.x=Liftoff;type.x=sequence_feature;ID.x=CP096024_551_11;spacers=2;chromosome=CP096024;DRwidth=11;duplication=1;GC-content=20.2898550724638;DR.cons.seq=ATGACAAATTT;source.y=rtracklayer;type.y=Origin;ID.y=ori1-1410;Note=.;Parent=.;Dbxref=.;Alias=.;POL=1;genfet=AT1G27590;genfet_type=gene;
NC_003070.9	rtracklayer	sequence_feature	9642870	9642951	.	.	.	source.x=Liftoff;type.x=sequence_feature;ID.x=CP096024_570_12;spacers=3;chromosome=CP096024;DRwidth=12;duplication=1;GC-content=63.4146341463415;DR.cons.seq=CGGCGGTGGAGG;source.y=Araport11;type.y=gene;ID.y=AT1G27710;Name=AT1G27710;Note=character(0);full_name=character(0);computational_description=character(0);locus=2199201;locus_type=protein_coding;Parent=character(0);gene=character(0);curator_su…
NC_003070.9	rtracklayer	sequence_feature	9642870	9642951	.	.	.	source.x=Liftoff;type.x=sequence_feature;ID.x=CP096024_570_12;spacers=3;chromosome=CP096024;DRwidth=12;duplication=1;GC-content=63.4146341463415;DR.cons.seq=CGGCGGTGGAGG;source.y=Araport11;type.y=mRNA;ID.y=AT1G27710.1;Name=AT1G27710.1;Note=Glycine-rich protein family;full_name=character(0);computational_description=Glycine-rich protein family;locus=character(0);Parent=AT1G27710;gene=character(0);…
NC_003070.9	rtracklayer	sequence_feature	9642870	9642951	.	.	.	source.x=Liftoff;type.x=sequence_feature;ID.x=CP096024_570_12;spacers=3;chromosome=CP096024;DRwidth=12;duplication=1;GC-content=63.4146341463415;DR.cons.seq=CGGCGGTGGAGG;source.y=Araport11;type.y=CDS;ID.y=AT1G27710:CDS:2;Name=AT1G27710:CDS:2;Note=Glycine-rich protein family;full_name=character(0);computational_description=Glycine-rich protein family;locus=character(0);Parent=AT1G27710.1;gene=char…
NC_003070.9	rtracklayer	sequence_feature	9642870	9642951	.	.	.	source.x=Liftoff;type.x=sequence_feature;ID.x=CP096024_570_12;spacers=3;chromosome=CP096024;DRwidth=12;duplication=1;GC-content=63.4146341463415;DR.cons.seq=CGGCGGTGGAGG;source.y=Araport11;type.y=exon;ID.y=AT1G27710:exon:1;Name=AT1G27710:exon:1;Note=Glycine-rich protein family;full_name=character(0);computational_description=Glycine-rich protein family;locus=character(0);Parent=AT1G27710.1;gene=c…
NC_003070.9	rtracklayer	sequence_feature	9642870	9642951	.	.	.	source.x=Liftoff;type.x=sequence_feature;ID.x=CP096024_570_12;spacers=3;chromosome=CP096024;DRwidth=12;duplication=1;GC-content=63.4146341463415;DR.cons.seq=CGGCGGTGGAGG;source.y=Araport11;type.y=protein;ID.y=AT1G27710.1-Protein;Name=AT1G27710.1;Note=character(0);full_name=character(0);computational_description=character(0);locus=character(0);Parent=character(0);gene=character(0);curator_summary=…
NC_003070.9	rtracklayer	sequence_feature	9642870	9642951	.	.	.	source.x=Liftoff;type.x=sequence_feature;ID.x=CP096024_570_12;spacers=3;chromosome=CP096024;DRwidth=12;duplication=1;GC-content=63.4146341463415;DR.cons.seq=CGGCGGTGGAGG;source.y=Araport11;type.y=mRNA;ID.y=AT1G27710.2;Name=AT1G27710.2;Note=Glycine-rich protein family;full_name=character(0);computational_description=Glycine-rich protein family;locus=character(0);Parent=AT1G27710;gene=character(0);…
NC_003070.9	rtracklayer	sequence_feature	9642870	9642951	.	.	.	source.x=Liftoff;type.x=sequence_feature;ID.x=CP096024_570_12;spacers=3;chromosome=CP096024;DRwidth=12;duplication=1;GC-content=63.4146341463415;DR.cons.seq=CGGCGGTGGAGG;source.y=Araport11;type.y=CDS;ID.y=AT1G27710:CDS:1;Name=AT1G27710:CDS:1;Note=Glycine-rich protein family;full_name=character(0);computational_description=Glycine-rich protein family;locus=character(0);Parent=AT1G27710.2;gene=char…
NC_003070.9	rtracklayer	sequence_feature	9642870	9642951	.	.	.	source.x=Liftoff;type.x=sequence_feature;ID.x=CP096024_570_12;spacers=3;chromosome=CP096024;DRwidth=12;duplication=1;GC-content=63.4146341463415;DR.cons.seq=CGGCGGTGGAGG;source.y=Araport11;type.y=exon;ID.y=AT1G27710:exon:2;Name=AT1G27710:exon:2;Note=Glycine-rich protein family;full_name=character(0);computational_description=Glycine-rich protein family;locus=character(0);Parent=AT1G27710.2;gene=c…
NC_003070.9	rtracklayer	sequence_feature	9642870	9642951	.	.	.	source.x=Liftoff;type.x=sequence_feature;ID.x=CP096024_570_12;spacers=3;chromosome=CP096024;DRwidth=12;duplication=1;GC-content=63.4146341463415;DR.cons.seq=CGGCGGTGGAGG;source.y=Araport11;type.y=protein;ID.y=AT1G27710.2-Protein;Name=AT1G27710.2;Note=character(0);full_name=character(0);computational_description=character(0);locus=character(0);Parent=character(0);gene=character(0);curator_summary=…
NC_003070.9	rtracklayer	sequence_feature	9642870	9642951	.	.	.	source.x=Liftoff;type.x=sequence_feature;ID.x=CP096024_570_12;spacers=3;chromosome=CP096024;DRwidth=12;duplication=1;GC-content=63.4146341463415;DR.cons.seq=CGGCGGTGGAGG;source.y=Araport11;type.y=gene;ID.y=AT1G27720;Name=AT1G27720;Note=TBP-associated factor 4B;full_name=TBP-associated factor 4B;computational_description=TBP-associated factor 4B;locus=2199206;locus_type=protein_coding;Parent=chara…
NC_003070.9	rtracklayer	sequence_feature	9642870	9642951	.	.	.	source.x=Liftoff;type.x=sequence_feature;ID.x=CP096024_570_12;spacers=3;chromosome=CP096024;DRwidth=12;duplication=1;GC-content=63.4146341463415;DR.cons.seq=CGGCGGTGGAGG;source.y=Araport11;type.y=mRNA;ID.y=AT1G27720.2;Name=AT1G27720.2;Note=TBP-associated factor 4B;full_name=TBP-associated factor 4B;computational_description=TBP-associated factor 4B;locus=character(0);Parent=AT1G27720;gene=charact…
NC_003070.9	rtracklayer	sequence_feature	9642870	9642951	.	.	.	source.x=Liftoff;type.x=sequence_feature;ID.x=CP096024_570_12;spacers=3;chromosome=CP096024;DRwidth=12;duplication=1;GC-content=63.4146341463415;DR.cons.seq=CGGCGGTGGAGG;source.y=Araport11;type.y=exon;ID.y=AT1G27720:exon:28;Name=AT1G27720:exon:28;Note=TBP-associated factor 4B;full_name=character(0);computational_description=TBP-associated factor 4B;locus=character(0);Parent=AT1G27720.2;gene=chara…
[truncated: 13,397 more rows]
