# Supplementary material for: Short Interrupted Repeat Cassette (SIRC)—Novel Type of Repetitive DNA Element Found in Arabidopsis thaliana
Source: Int J Mol Sci. 2023 Jul 5;24(13):11116. doi: 10.3390/ijms241311116 (PMC10342631; doi:10.3390/ijms241311116)
Supplement: Supplementary file 1 [file ijms-24-11116-s001.zip › Supplementary Data S7.xlsx]

## Sheet: Sheet 1
Supplementary table S7. The positional enrichment analysis of SIRC with genomic annotaions. Effect.size stands for Log10(observed/expected) and represents the enrichment score. Insignificant results are highlighted grey.
category	nb.overlaps	random.average	mapped.peaks.ratio	effect.size	p.significance	p.value	q.significance	q.value	e.significance	e.value
MITE	623	85.9167	0.0498041	2.85822	305.377	4.19966e-306	303.971	1.06926e-304	304.423	3.7797e-305
sRNA	641	248.5	0.0181453	1.36708	95.3341	4.6336e-96	94.2292	5.89874e-95	94.3798	4.17024e-95
MGE	231	136.25	0.0104237	0.761637	13.2473	5.65904e-14	12.3185	4.80277e-13	12.293	5.09313e-13
mRNA	106	73.9167	0.00344066	0.520093	3.75004	0.000177813	2.94623	0.00113181	2.79579	0.00160032
Origin	9	8.75	0.00583279	0.040642	0.420569	0.379691	0	1	-0.533673	3.41722
var.ncRNA	10	13.75	0.00433651	-0.459432	0.0930449	0.807152	0	1	-0.861198	7.26436
pseudogene	2	6.16667	0.00212766	-1.62449	0.0245372	0.945067	0	1	-0.929705	8.50561
enhancer	40	76	0.00398248	-0.925999	1.84021e-06	0.999996	0	1	-0.954241	8.99996
exon	471	951.583	0.00304983	-1.0146	2.18186e-67	1	0	1	-0.954243	9
