# Supplementary material for: Short Interrupted Repeat Cassette (SIRC)—Novel Type of Repetitive DNA Element Found in Arabidopsis thaliana
Source: Int J Mol Sci. 2023 Jul 5;24(13):11116. doi: 10.3390/ijms241311116 (PMC10342631; doi:10.3390/ijms241311116)
Supplement: Supplementary file 1 [file ijms-24-11116-s001.zip › Supplementary data S9.gff]

##gff-version 3
##source-version rtracklayer 1.58.0
##date 2023-05-28
NC_003070.9	rtracklayer	sequence_feature	4110936	4111005	.	.	.	ID=CP096024_13_12;number=3
NC_003070.9	rtracklayer	sequence_feature	7762026	7762095	.	.	.	ID=CP096024_13_12;number=4
NC_003070.9	rtracklayer	sequence_feature	10803256	10803325	.	.	.	ID=CP096024_13_12;number=5
NC_003071.7	rtracklayer	sequence_feature	2150779	2150848	.	.	.	ID=CP096024_13_12;number=6
NC_003071.7	rtracklayer	sequence_feature	5558123	5558192	.	.	.	ID=CP096024_13_12;number=7
NC_003075.7	rtracklayer	sequence_feature	2496765	2496834	.	.	.	ID=CP096024_13_12;number=10
NC_003075.7	rtracklayer	sequence_feature	5518645	5518714	.	.	.	ID=CP096024_13_12;number=11
NC_003075.7	rtracklayer	sequence_feature	5682607	5682676	.	.	.	ID=CP096024_13_12;number=12
NC_003075.7	rtracklayer	sequence_feature	6111073	6111142	.	.	.	ID=CP096024_13_12;number=13
NC_003076.8	rtracklayer	sequence_feature	2348564	2348633	.	.	.	ID=CP096024_13_12;number=14
NC_003070.9	rtracklayer	sequence_feature	1976844	1976912	.	.	.	ID=CP096024_124_11;number=40
NC_003070.9	rtracklayer	sequence_feature	3074403	3074471	.	.	.	ID=CP096024_124_11;number=42
NC_003070.9	rtracklayer	sequence_feature	8291265	8291333	.	.	.	ID=CP096024_124_11;number=43
NC_003070.9	rtracklayer	sequence_feature	9867006	9867074	.	.	.	ID=CP096024_124_11;number=44
NC_003070.9	rtracklayer	sequence_feature	11736973	11737041	.	.	.	ID=CP096024_124_11;number=45
NC_003070.9	rtracklayer	sequence_feature	13017490	13017558	.	.	.	ID=CP096024_124_11;number=46
NC_003070.9	rtracklayer	sequence_feature	17552678	17552746	.	.	.	ID=CP096024_124_11;number=47
NC_003070.9	rtracklayer	sequence_feature	18746728	18746796	.	.	.	ID=CP096024_124_11;number=48
NC_003070.9	rtracklayer	sequence_feature	19173498	19173566	.	.	.	ID=CP096024_124_11;number=49
NC_003070.9	rtracklayer	sequence_feature	19995316	19995384	.	.	.	ID=CP096024_124_11;number=50
NC_003070.9	rtracklayer	sequence_feature	22993643	22993711	.	.	.	ID=CP096024_124_11;number=51
NC_003070.9	rtracklayer	sequence_feature	26171062	26171130	.	.	.	ID=CP096024_124_11;number=52
NC_003070.9	rtracklayer	sequence_feature	29320410	29320478	.	.	.	ID=CP096024_124_11;number=53
NC_003071.7	rtracklayer	sequence_feature	396237	396305	.	.	.	ID=CP096024_124_11;number=54
NC_003071.7	rtracklayer	sequence_feature	1460606	1460674	.	.	.	ID=CP096024_124_11;number=55
NC_003071.7	rtracklayer	sequence_feature	6383738	6383806	.	.	.	ID=CP096024_124_11;number=57
NC_003071.7	rtracklayer	sequence_feature	6924959	6925027	.	.	.	ID=CP096024_124_11;number=58
NC_003071.7	rtracklayer	sequence_feature	7154318	7154386	.	.	.	ID=CP096024_124_11;number=59
NC_003071.7	rtracklayer	sequence_feature	10468767	10468835	.	.	.	ID=CP096024_124_11;number=60
NC_003071.7	rtracklayer	sequence_feature	11286722	11286790	.	.	.	ID=CP096024_124_11;number=61
NC_003071.7	rtracklayer	sequence_feature	11399057	11399125	.	.	.	ID=CP096024_124_11;number=62
NC_003071.7	rtracklayer	sequence_feature	12094006	12094074	.	.	.	ID=CP096024_124_11;number=63
NC_003071.7	rtracklayer	sequence_feature	12555886	12555954	.	.	.	ID=CP096024_124_11;number=64
NC_003071.7	rtracklayer	sequence_feature	13337661	13337729	.	.	.	ID=CP096024_124_11;number=65
NC_003071.7	rtracklayer	sequence_feature	13908303	13908371	.	.	.	ID=CP096024_124_11;number=66
NC_003071.7	rtracklayer	sequence_feature	17254814	17254882	.	.	.	ID=CP096024_124_11;number=67
NC_003074.8	rtracklayer	sequence_feature	2629706	2629774	.	.	.	ID=CP096024_124_11;number=69
NC_003074.8	rtracklayer	sequence_feature	5745504	5745572	.	.	.	ID=CP096024_124_11;number=70
NC_003074.8	rtracklayer	sequence_feature	9385930	9385998	.	.	.	ID=CP096024_124_11;number=71
NC_003074.8	rtracklayer	sequence_feature	9559362	9559430	.	.	.	ID=CP096024_124_11;number=72
NC_003074.8	rtracklayer	sequence_feature	10821028	10821096	.	.	.	ID=CP096024_124_11;number=73
NC_003074.8	rtracklayer	sequence_feature	17300861	17300929	.	.	.	ID=CP096024_124_11;number=74
NC_003075.7	rtracklayer	sequence_feature	1001589	1001657	.	.	.	ID=CP096024_124_11;number=75
NC_003075.7	rtracklayer	sequence_feature	2621590	2621658	.	.	.	ID=CP096024_124_11;number=76
NC_003075.7	rtracklayer	sequence_feature	8730035	8730103	.	.	.	ID=CP096024_124_11;number=77
NC_003075.7	rtracklayer	sequence_feature	9763396	9763464	.	.	.	ID=CP096024_124_11;number=78
NC_003075.7	rtracklayer	sequence_feature	9842190	9842258	.	.	.	ID=CP096024_124_11;number=79
NC_003075.7	rtracklayer	sequence_feature	10396968	10397036	.	.	.	ID=CP096024_124_11;number=80
NC_003075.7	rtracklayer	sequence_feature	16864654	16864722	.	.	.	ID=CP096024_124_11;number=81
NC_003076.8	rtracklayer	sequence_feature	1898228	1898296	.	.	.	ID=CP096024_124_11;number=82
NC_003076.8	rtracklayer	sequence_feature	3019875	3019943	.	.	.	ID=CP096024_124_11;number=83
NC_003076.8	rtracklayer	sequence_feature	4781817	4781885	.	.	.	ID=CP096024_124_11;number=84
NC_003076.8	rtracklayer	sequence_feature	5129515	5129583	.	.	.	ID=CP096024_124_11;number=85
NC_003076.8	rtracklayer	sequence_feature	5429633	5429701	.	.	.	ID=CP096024_124_11;number=86
NC_003076.8	rtracklayer	sequence_feature	7154021	7154089	.	.	.	ID=CP096024_124_11;number=87
NC_003076.8	rtracklayer	sequence_feature	8746281	8746349	.	.	.	ID=CP096024_124_11;number=88
NC_003076.8	rtracklayer	sequence_feature	9559079	9559147	.	.	.	ID=CP096024_124_11;number=89
NC_003076.8	rtracklayer	sequence_feature	13918476	13918544	.	.	.	ID=CP096024_124_11;number=90
NC_003076.8	rtracklayer	sequence_feature	14082418	14082486	.	.	.	ID=CP096024_124_11;number=91
NC_003076.8	rtracklayer	sequence_feature	14150876	14150944	.	.	.	ID=CP096024_124_11;number=92
NC_003076.8	rtracklayer	sequence_feature	14760863	14760931	.	.	.	ID=CP096024_124_11;number=93
NC_003076.8	rtracklayer	sequence_feature	15606183	15606251	.	.	.	ID=CP096024_124_11;number=94
NC_003076.8	rtracklayer	sequence_feature	17618267	17618335	.	.	.	ID=CP096024_124_11;number=95
NC_003076.8	rtracklayer	sequence_feature	19742199	19742267	.	.	.	ID=CP096024_124_11;number=96
NC_003076.8	rtracklayer	sequence_feature	19931238	19931306	.	.	.	ID=CP096024_124_11;number=97
NC_003076.8	rtracklayer	sequence_feature	20281567	20281635	.	.	.	ID=CP096024_124_11;number=98
NC_003076.8	rtracklayer	sequence_feature	20681993	20682061	.	.	.	ID=CP096024_124_11;number=99
NC_003074.8	rtracklayer	sequence_feature	10394109	10394172	.	.	.	ID=CP096024_113_13;number=132
NC_003070.9	rtracklayer	sequence_feature	11983119	11983183	.	.	.	ID=CP096024_250_11;number=137
NC_003070.9	rtracklayer	sequence_feature	16596662	16596726	.	.	.	ID=CP096024_250_11;number=138
NC_003071.7	rtracklayer	sequence_feature	6661769	6661833	.	.	.	ID=CP096024_250_11;number=140
NC_003074.8	rtracklayer	sequence_feature	11373684	11373748	.	.	.	ID=CP096024_250_11;number=141
NC_003076.8	rtracklayer	sequence_feature	5969671	5969735	.	.	.	ID=CP096024_250_11;number=142
NC_003076.8	rtracklayer	sequence_feature	9396595	9396659	.	.	.	ID=CP096024_250_11;number=143
NC_003076.8	rtracklayer	sequence_feature	15106139	15106203	.	.	.	ID=CP096024_250_11;number=144
NC_003076.8	rtracklayer	sequence_feature	15206033	15206097	.	.	.	ID=CP096024_250_11;number=145
NC_003070.9	rtracklayer	sequence_feature	13906402	13906518	.	.	.	ID=CP096024_236_12;number=149
NC_003071.7	rtracklayer	sequence_feature	6662454	6662570	.	.	.	ID=CP096024_236_12;number=151
NC_003074.8	rtracklayer	sequence_feature	16903659	16903740	.	.	.	ID=CP096024_149_13;number=168
NC_003070.9	rtracklayer	sequence_feature	6704451	6704530	.	.	.	ID=CP096024_203_13;number=200
NC_003075.7	rtracklayer	sequence_feature	5326716	5326795	.	.	.	ID=CP096024_203_13;number=204
NC_003070.9	rtracklayer	sequence_feature	6704451	6704529	.	.	.	ID=CP096024_384_11;number=212
NC_003075.7	rtracklayer	sequence_feature	5326716	5326794	.	.	.	ID=CP096024_384_11;number=216
NC_003070.9	rtracklayer	sequence_feature	10314739	10314826	.	.	.	ID=CP096024_156_14;number=250
NC_003075.7	rtracklayer	sequence_feature	5359715	5359802	.	.	.	ID=CP096024_156_14;number=251
NC_003075.7	rtracklayer	sequence_feature	5432573	5432660	.	.	.	ID=CP096024_156_14;number=252
NC_003070.9	rtracklayer	sequence_feature	10314868	10314936	.	.	.	ID=CP096024_157_14;number=254
NC_003070.9	rtracklayer	sequence_feature	17673958	17674026	.	.	.	ID=CP096024_157_14;number=255
NC_003071.7	rtracklayer	sequence_feature	1955968	1956036	.	.	.	ID=CP096024_157_14;number=256
NC_003071.7	rtracklayer	sequence_feature	4939182	4939250	.	.	.	ID=CP096024_157_14;number=257
NC_003075.7	rtracklayer	sequence_feature	617916	617984	.	.	.	ID=CP096024_157_14;number=258
NC_003075.7	rtracklayer	sequence_feature	5432702	5432770	.	.	.	ID=CP096024_157_14;number=259
NC_003075.7	rtracklayer	sequence_feature	5702587	5702655	.	.	.	ID=CP096024_157_14;number=260
NC_003076.8	rtracklayer	sequence_feature	9899393	9899461	.	.	.	ID=CP096024_157_14;number=261
NC_003076.8	rtracklayer	sequence_feature	14298256	14298324	.	.	.	ID=CP096024_157_14;number=262
NC_003070.9	rtracklayer	sequence_feature	28750169	28750272	.	.	.	ID=CP096024_490_11;number=272
NC_003074.8	rtracklayer	sequence_feature	16851696	16851799	.	.	.	ID=CP096024_490_11;number=273
NC_003076.8	rtracklayer	sequence_feature	8177961	8178064	.	.	.	ID=CP096024_490_11;number=274
NC_003076.8	rtracklayer	sequence_feature	26233386	26233489	.	.	.	ID=CP096024_490_11;number=275
NC_003070.9	rtracklayer	sequence_feature	19706770	19706861	.	.	.	ID=CP096024_563_12;number=296
NC_003070.9	rtracklayer	sequence_feature	10438803	10438862	.	.	.	ID=CP096024_598_11;number=310
NC_003070.9	rtracklayer	sequence_feature	10878759	10878823	.	.	.	ID=CP096024_643_12;number=318
NC_003070.9	rtracklayer	sequence_feature	10348883	10348952	.	.	.	ID=CP096024_368_13;number=336
NC_003071.7	rtracklayer	sequence_feature	6047005	6047074	.	.	.	ID=CP096024_368_13;number=338
NC_003074.8	rtracklayer	sequence_feature	15652825	15652894	.	.	.	ID=CP096024_368_13;number=339
NC_003071.7	rtracklayer	sequence_feature	571956	572135	.	.	.	ID=CP096024_722_12;number=346
NC_003071.7	rtracklayer	sequence_feature	1747500	1747679	.	.	.	ID=CP096024_722_12;number=347
NC_003071.7	rtracklayer	sequence_feature	572669	572804	.	.	.	ID=CP096024_724_12;number=349
NC_003071.7	rtracklayer	sequence_feature	4406877	4406965	.	.	.	ID=CP096024_103_16;number=357
NC_003071.7	rtracklayer	sequence_feature	6030122	6030210	.	.	.	ID=CP096024_103_16;number=358
NC_003070.9	rtracklayer	sequence_feature	12298761	12298819	.	.	.	ID=CP096024_762_12;number=369
NC_003070.9	rtracklayer	sequence_feature	1160609	1160676	.	.	.	ID=CP096024_281_14;number=380
NC_003070.9	rtracklayer	sequence_feature	10159238	10159305	.	.	.	ID=CP096024_281_14;number=381
NC_003070.9	rtracklayer	sequence_feature	13080820	13080887	.	.	.	ID=CP096024_281_14;number=383
NC_003071.7	rtracklayer	sequence_feature	6411534	6411601	.	.	.	ID=CP096024_281_14;number=384
NC_003074.8	rtracklayer	sequence_feature	18948750	18948817	.	.	.	ID=CP096024_281_14;number=385
NC_003075.7	rtracklayer	sequence_feature	6537726	6537793	.	.	.	ID=CP096024_281_14;number=386
NC_003076.8	rtracklayer	sequence_feature	10874042	10874109	.	.	.	ID=CP096024_281_14;number=387
NC_003076.8	rtracklayer	sequence_feature	14393895	14393962	.	.	.	ID=CP096024_281_14;number=388
NC_003076.8	rtracklayer	sequence_feature	14453194	14453261	.	.	.	ID=CP096024_281_14;number=389
NC_003075.7	rtracklayer	sequence_feature	1846279	1846333	.	.	.	ID=CP096024_743_11;number=414
NC_003074.8	rtracklayer	sequence_feature	15728806	15728874	.	.	.	ID=CP096024_434_13;number=418
NC_003076.8	rtracklayer	sequence_feature	10746782	10746850	.	.	.	ID=CP096024_434_13;number=420
NC_003076.8	rtracklayer	sequence_feature	12896177	12896245	.	.	.	ID=CP096024_434_13;number=421
NC_003074.8	rtracklayer	sequence_feature	14118718	14118795	.	.	.	ID=CP096024_885_12;number=426
NC_003074.8	rtracklayer	sequence_feature	14140820	14140897	.	.	.	ID=CP096024_885_12;number=427
NC_003070.9	rtracklayer	sequence_feature	15492056	15492147	.	.	.	ID=CP096024_456_13;number=434
NC_003074.8	rtracklayer	sequence_feature	14825668	14825759	.	.	.	ID=CP096024_456_13;number=439
NC_003075.7	rtracklayer	sequence_feature	3702305	3702396	.	.	.	ID=CP096024_456_13;number=443
NC_003070.9	rtracklayer	sequence_feature	15492146	15492215	.	.	.	ID=CP096024_902_12;number=447
NC_003070.9	rtracklayer	sequence_feature	15503508	15503577	.	.	.	ID=CP096024_902_12;number=448
NC_003074.8	rtracklayer	sequence_feature	13902491	13902560	.	.	.	ID=CP096024_902_12;number=451
NC_003074.8	rtracklayer	sequence_feature	13902549	13902618	.	.	.	ID=CP096024_902_12;number=452
NC_003074.8	rtracklayer	sequence_feature	13914174	13914243	.	.	.	ID=CP096024_902_12;number=453
NC_003074.8	rtracklayer	sequence_feature	14406311	14406380	.	.	.	ID=CP096024_902_12;number=454
NC_003074.8	rtracklayer	sequence_feature	14825758	14825827	.	.	.	ID=CP096024_902_12;number=456
NC_003075.7	rtracklayer	sequence_feature	3702395	3702464	.	.	.	ID=CP096024_902_12;number=460
NC_003075.7	rtracklayer	sequence_feature	4035383	4035452	.	.	.	ID=CP096024_902_12;number=461
NC_003070.9	rtracklayer	sequence_feature	18854610	18854701	.	.	.	ID=CP096024_458_13;number=466
NC_003071.7	rtracklayer	sequence_feature	4933659	4933750	.	.	.	ID=CP096024_458_13;number=468
NC_003074.8	rtracklayer	sequence_feature	11569240	11569331	.	.	.	ID=CP096024_458_13;number=469
NC_003074.8	rtracklayer	sequence_feature	12987449	12987536	.	.	.	ID=CP096024_905_12;number=471
NC_003070.9	rtracklayer	sequence_feature	14059643	14059718	.	.	.	ID=CP096024_911_12;number=475
NC_003070.9	rtracklayer	sequence_feature	14340397	14340472	.	.	.	ID=CP096024_911_12;number=476
NC_003070.9	rtracklayer	sequence_feature	14450509	14450584	.	.	.	ID=CP096024_911_12;number=477
NC_003070.9	rtracklayer	sequence_feature	14498260	14498335	.	.	.	ID=CP096024_911_12;number=478
NC_003070.9	rtracklayer	sequence_feature	15422799	15422874	.	.	.	ID=CP096024_911_12;number=479
NC_003070.9	rtracklayer	sequence_feature	15492606	15492681	.	.	.	ID=CP096024_911_12;number=480
NC_003070.9	rtracklayer	sequence_feature	15504013	15504088	.	.	.	ID=CP096024_911_12;number=481
NC_003071.7	rtracklayer	sequence_feature	2453217	2453292	.	.	.	ID=CP096024_911_12;number=482
NC_003071.7	rtracklayer	sequence_feature	4257411	4257486	.	.	.	ID=CP096024_911_12;number=483
NC_003071.7	rtracklayer	sequence_feature	4936307	4936382	.	.	.	ID=CP096024_911_12;number=484
NC_003074.8	rtracklayer	sequence_feature	12538782	12538857	.	.	.	ID=CP096024_911_12;number=485
NC_003074.8	rtracklayer	sequence_feature	12983207	12983282	.	.	.	ID=CP096024_911_12;number=486
NC_003074.8	rtracklayer	sequence_feature	12992705	12992780	.	.	.	ID=CP096024_911_12;number=487
NC_003074.8	rtracklayer	sequence_feature	13903054	13903129	.	.	.	ID=CP096024_911_12;number=488
NC_003074.8	rtracklayer	sequence_feature	13914736	13914811	.	.	.	ID=CP096024_911_12;number=489
NC_003074.8	rtracklayer	sequence_feature	14814013	14814088	.	.	.	ID=CP096024_911_12;number=490
NC_003074.8	rtracklayer	sequence_feature	14826251	14826326	.	.	.	ID=CP096024_911_12;number=491
NC_003074.8	rtracklayer	sequence_feature	15262838	15262913	.	.	.	ID=CP096024_911_12;number=492
NC_003075.7	rtracklayer	sequence_feature	2830223	2830298	.	.	.	ID=CP096024_911_12;number=493
NC_003075.7	rtracklayer	sequence_feature	2830674	2830749	.	.	.	ID=CP096024_911_12;number=494
NC_003075.7	rtracklayer	sequence_feature	2838610	2838685	.	.	.	ID=CP096024_911_12;number=495
NC_003075.7	rtracklayer	sequence_feature	3098393	3098468	.	.	.	ID=CP096024_911_12;number=496
NC_003075.7	rtracklayer	sequence_feature	3264453	3264528	.	.	.	ID=CP096024_911_12;number=497
NC_003075.7	rtracklayer	sequence_feature	3676683	3676758	.	.	.	ID=CP096024_911_12;number=498
NC_003075.7	rtracklayer	sequence_feature	3702900	3702975	.	.	.	ID=CP096024_911_12;number=499
NC_003075.7	rtracklayer	sequence_feature	4035888	4035963	.	.	.	ID=CP096024_911_12;number=500
NC_003075.7	rtracklayer	sequence_feature	4045792	4045867	.	.	.	ID=CP096024_911_12;number=501
NC_003075.7	rtracklayer	sequence_feature	4425791	4425866	.	.	.	ID=CP096024_911_12;number=502
NC_003075.7	rtracklayer	sequence_feature	4559617	4559692	.	.	.	ID=CP096024_911_12;number=503
NC_003075.7	rtracklayer	sequence_feature	4769480	4769555	.	.	.	ID=CP096024_911_12;number=504
NC_003075.7	rtracklayer	sequence_feature	4959037	4959112	.	.	.	ID=CP096024_911_12;number=505
NC_003075.7	rtracklayer	sequence_feature	4968637	4968712	.	.	.	ID=CP096024_911_12;number=506
NC_003076.8	rtracklayer	sequence_feature	11421884	11421959	.	.	.	ID=CP096024_911_12;number=507
NC_003076.8	rtracklayer	sequence_feature	11461136	11461211	.	.	.	ID=CP096024_911_12;number=508
NC_003076.8	rtracklayer	sequence_feature	12435439	12435514	.	.	.	ID=CP096024_911_12;number=509
NC_003070.9	rtracklayer	sequence_feature	15432685	15432789	.	.	.	ID=CP096024_334_14;number=515
NC_003074.8	rtracklayer	sequence_feature	12017133	12017208	.	.	.	ID=CP096024_772_11;number=521
NC_003075.7	rtracklayer	sequence_feature	3375887	3375958	.	.	.	ID=CP096024_932_12;number=523
NC_003075.7	rtracklayer	sequence_feature	3103895	3103970	.	.	.	ID=CP096024_105_10;number=526
NC_003075.7	rtracklayer	sequence_feature	5065498	5065573	.	.	.	ID=CP096024_105_10;number=527
NC_003070.9	rtracklayer	sequence_feature	14092524	14092707	.	.	.	ID=CP096024_70_20;number=540
NC_003070.9	rtracklayer	sequence_feature	14092533	14092640	.	.	.	ID=CP096024_352_14;number=542
NC_003070.9	rtracklayer	sequence_feature	15455761	15455868	.	.	.	ID=CP096024_352_14;number=543
NC_003070.9	rtracklayer	sequence_feature	15462701	15462808	.	.	.	ID=CP096024_352_14;number=544
NC_003070.9	rtracklayer	sequence_feature	15469640	15469747	.	.	.	ID=CP096024_352_14;number=545
NC_003070.9	rtracklayer	sequence_feature	15476580	15476687	.	.	.	ID=CP096024_352_14;number=546
NC_003070.9	rtracklayer	sequence_feature	15483564	15483671	.	.	.	ID=CP096024_352_14;number=547
NC_003075.7	rtracklayer	sequence_feature	3013438	3013545	.	.	.	ID=CP096024_352_14;number=548
NC_003075.7	rtracklayer	sequence_feature	3274707	3274814	.	.	.	ID=CP096024_352_14;number=550
NC_003075.7	rtracklayer	sequence_feature	3284355	3284462	.	.	.	ID=CP096024_352_14;number=551
NC_003076.8	rtracklayer	sequence_feature	11831035	11831142	.	.	.	ID=CP096024_352_14;number=552
NC_003076.8	rtracklayer	sequence_feature	11840660	11840767	.	.	.	ID=CP096024_352_14;number=553
NC_003076.8	rtracklayer	sequence_feature	11850283	11850390	.	.	.	ID=CP096024_352_14;number=554
NC_003070.9	rtracklayer	sequence_feature	14092659	14092721	.	.	.	ID=CP096024_943_12;number=557
NC_003070.9	rtracklayer	sequence_feature	14490175	14490237	.	.	.	ID=CP096024_943_12;number=558
NC_003070.9	rtracklayer	sequence_feature	15455888	15455950	.	.	.	ID=CP096024_943_12;number=559
NC_003070.9	rtracklayer	sequence_feature	15462828	15462890	.	.	.	ID=CP096024_943_12;number=560
NC_003070.9	rtracklayer	sequence_feature	15469767	15469829	.	.	.	ID=CP096024_943_12;number=561
NC_003070.9	rtracklayer	sequence_feature	15476707	15476769	.	.	.	ID=CP096024_943_12;number=562
NC_003070.9	rtracklayer	sequence_feature	15483691	15483753	.	.	.	ID=CP096024_943_12;number=563
NC_003074.8	rtracklayer	sequence_feature	13738496	13738558	.	.	.	ID=CP096024_943_12;number=564
NC_003075.7	rtracklayer	sequence_feature	3013565	3013627	.	.	.	ID=CP096024_943_12;number=566
NC_003076.8	rtracklayer	sequence_feature	11831162	11831224	.	.	.	ID=CP096024_943_12;number=568
NC_003076.8	rtracklayer	sequence_feature	11840787	11840849	.	.	.	ID=CP096024_943_12;number=569
NC_003076.8	rtracklayer	sequence_feature	11935595	11935657	.	.	.	ID=CP096024_943_12;number=571
NC_003070.9	rtracklayer	sequence_feature	13797383	13797458	.	.	.	ID=CP096024_945_12;number=574
NC_003070.9	rtracklayer	sequence_feature	14429952	14430027	.	.	.	ID=CP096024_945_12;number=576
NC_003070.9	rtracklayer	sequence_feature	14489250	14489325	.	.	.	ID=CP096024_945_12;number=577
NC_003070.9	rtracklayer	sequence_feature	15075210	15075285	.	.	.	ID=CP096024_945_12;number=578
NC_003070.9	rtracklayer	sequence_feature	15432127	15432202	.	.	.	ID=CP096024_945_12;number=579
NC_003070.9	rtracklayer	sequence_feature	15446123	15446198	.	.	.	ID=CP096024_945_12;number=580
NC_003070.9	rtracklayer	sequence_feature	15617123	15617198	.	.	.	ID=CP096024_945_12;number=581
NC_003070.9	rtracklayer	sequence_feature	15676940	15677015	.	.	.	ID=CP096024_945_12;number=582
NC_003070.9	rtracklayer	sequence_feature	15683077	15683152	.	.	.	ID=CP096024_945_12;number=583
NC_003070.9	rtracklayer	sequence_feature	15790985	15791060	.	.	.	ID=CP096024_945_12;number=584
NC_003071.7	rtracklayer	sequence_feature	3751091	3751166	.	.	.	ID=CP096024_945_12;number=585
NC_003071.7	rtracklayer	sequence_feature	3772414	3772489	.	.	.	ID=CP096024_945_12;number=586
NC_003074.8	rtracklayer	sequence_feature	11552914	11552989	.	.	.	ID=CP096024_945_12;number=587
NC_003074.8	rtracklayer	sequence_feature	12244738	12244813	.	.	.	ID=CP096024_945_12;number=588
NC_003074.8	rtracklayer	sequence_feature	12254417	12254492	.	.	.	ID=CP096024_945_12;number=589
NC_003074.8	rtracklayer	sequence_feature	12581925	12582000	.	.	.	ID=CP096024_945_12;number=590
NC_003074.8	rtracklayer	sequence_feature	13404057	13404132	.	.	.	ID=CP096024_945_12;number=591
NC_003074.8	rtracklayer	sequence_feature	13411795	13411870	.	.	.	ID=CP096024_945_12;number=592
NC_003074.8	rtracklayer	sequence_feature	13516795	13516870	.	.	.	ID=CP096024_945_12;number=593
NC_003075.7	rtracklayer	sequence_feature	1685871	1685946	.	.	.	ID=CP096024_945_12;number=594
NC_003075.7	rtracklayer	sequence_feature	1695048	1695123	.	.	.	ID=CP096024_945_12;number=595
NC_003075.7	rtracklayer	sequence_feature	3096941	3097016	.	.	.	ID=CP096024_945_12;number=596
NC_003075.7	rtracklayer	sequence_feature	3174102	3174177	.	.	.	ID=CP096024_945_12;number=597
NC_003075.7	rtracklayer	sequence_feature	3183370	3183445	.	.	.	ID=CP096024_945_12;number=598
NC_003075.7	rtracklayer	sequence_feature	3546305	3546380	.	.	.	ID=CP096024_945_12;number=599
NC_003075.7	rtracklayer	sequence_feature	3957073	3957148	.	.	.	ID=CP096024_945_12;number=600
NC_003075.7	rtracklayer	sequence_feature	4185212	4185287	.	.	.	ID=CP096024_945_12;number=601
NC_003075.7	rtracklayer	sequence_feature	4893217	4893292	.	.	.	ID=CP096024_945_12;number=602
NC_003075.7	rtracklayer	sequence_feature	4902662	4902737	.	.	.	ID=CP096024_945_12;number=603
NC_003076.8	rtracklayer	sequence_feature	11807309	11807384	.	.	.	ID=CP096024_945_12;number=604
NC_003076.8	rtracklayer	sequence_feature	12070543	12070618	.	.	.	ID=CP096024_945_12;number=605
NC_003076.8	rtracklayer	sequence_feature	12111813	12111888	.	.	.	ID=CP096024_945_12;number=607
NC_003076.8	rtracklayer	sequence_feature	12129324	12129399	.	.	.	ID=CP096024_945_12;number=608
NC_003076.8	rtracklayer	sequence_feature	12138589	12138664	.	.	.	ID=CP096024_945_12;number=609
NC_003076.8	rtracklayer	sequence_feature	12469791	12469866	.	.	.	ID=CP096024_945_12;number=611
NC_003076.8	rtracklayer	sequence_feature	12625730	12625837	.	.	.	ID=CP096024_59_21;number=613
NC_003070.9	rtracklayer	sequence_feature	14246753	14246844	.	.	.	ID=CP096024_477_13;number=616
NC_003070.9	rtracklayer	sequence_feature	14856073	14856165	.	.	.	ID=CP096024_357_14;number=627
NC_003071.7	rtracklayer	sequence_feature	3919360	3919452	.	.	.	ID=CP096024_357_14;number=629
NC_003076.8	rtracklayer	sequence_feature	12121984	12122076	.	.	.	ID=CP096024_357_14;number=641
NC_003076.8	rtracklayer	sequence_feature	12351137	12351229	.	.	.	ID=CP096024_357_14;number=642
NC_003076.8	rtracklayer	sequence_feature	12351100	12351229	.	.	.	ID=CP096024_359_14;number=655
NC_003076.8	rtracklayer	sequence_feature	12351101	12351227	.	.	.	ID=CP096024_947_12;number=662
NC_003070.9	rtracklayer	sequence_feature	14216014	14216073	.	.	.	ID=CP096024_795_11;number=664
NC_003070.9	rtracklayer	sequence_feature	14225249	14225308	.	.	.	ID=CP096024_795_11;number=665
NC_003070.9	rtracklayer	sequence_feature	14273593	14273652	.	.	.	ID=CP096024_795_11;number=667
NC_003070.9	rtracklayer	sequence_feature	14669241	14669300	.	.	.	ID=CP096024_795_11;number=668
NC_003070.9	rtracklayer	sequence_feature	14827056	14827115	.	.	.	ID=CP096024_795_11;number=669
NC_003070.9	rtracklayer	sequence_feature	16095394	16095453	.	.	.	ID=CP096024_795_11;number=670
NC_003070.9	rtracklayer	sequence_feature	16104405	16104464	.	.	.	ID=CP096024_795_11;number=671
NC_003071.7	rtracklayer	sequence_feature	2882053	2882112	.	.	.	ID=CP096024_795_11;number=673
NC_003071.7	rtracklayer	sequence_feature	3601572	3601631	.	.	.	ID=CP096024_795_11;number=674
NC_003071.7	rtracklayer	sequence_feature	3877986	3878045	.	.	.	ID=CP096024_795_11;number=675
NC_003071.7	rtracklayer	sequence_feature	4057216	4057275	.	.	.	ID=CP096024_795_11;number=676
NC_003071.7	rtracklayer	sequence_feature	4198430	4198489	.	.	.	ID=CP096024_795_11;number=677
NC_003071.7	rtracklayer	sequence_feature	4210816	4210875	.	.	.	ID=CP096024_795_11;number=678
NC_003071.7	rtracklayer	sequence_feature	4413298	4413357	.	.	.	ID=CP096024_795_11;number=679
NC_003071.7	rtracklayer	sequence_feature	4571553	4571612	.	.	.	ID=CP096024_795_11;number=680
NC_003071.7	rtracklayer	sequence_feature	4582628	4582687	.	.	.	ID=CP096024_795_11;number=681
NC_003071.7	rtracklayer	sequence_feature	4781033	4781092	.	.	.	ID=CP096024_795_11;number=682
NC_003071.7	rtracklayer	sequence_feature	5349843	5349902	.	.	.	ID=CP096024_795_11;number=683
NC_003071.7	rtracklayer	sequence_feature	5364013	5364072	.	.	.	ID=CP096024_795_11;number=684
NC_003074.8	rtracklayer	sequence_feature	12517559	12517618	.	.	.	ID=CP096024_795_11;number=685
NC_003074.8	rtracklayer	sequence_feature	12539844	12539903	.	.	.	ID=CP096024_795_11;number=686
NC_003074.8	rtracklayer	sequence_feature	13413142	13413201	.	.	.	ID=CP096024_795_11;number=687
NC_003074.8	rtracklayer	sequence_feature	14441103	14441162	.	.	.	ID=CP096024_795_11;number=688
NC_003074.8	rtracklayer	sequence_feature	15472175	15472234	.	.	.	ID=CP096024_795_11;number=689
NC_003075.7	rtracklayer	sequence_feature	1698506	1698565	.	.	.	ID=CP096024_795_11;number=690
NC_003075.7	rtracklayer	sequence_feature	3083490	3083549	.	.	.	ID=CP096024_795_11;number=691
NC_003075.7	rtracklayer	sequence_feature	3563675	3563734	.	.	.	ID=CP096024_795_11;number=692
NC_003075.7	rtracklayer	sequence_feature	3589935	3589994	.	.	.	ID=CP096024_795_11;number=693
NC_003075.7	rtracklayer	sequence_feature	3592100	3592159	.	.	.	ID=CP096024_795_11;number=694
NC_003075.7	rtracklayer	sequence_feature	4350155	4350214	.	.	.	ID=CP096024_795_11;number=695
NC_003075.7	rtracklayer	sequence_feature	4393890	4393949	.	.	.	ID=CP096024_795_11;number=696
NC_003075.7	rtracklayer	sequence_feature	4489012	4489071	.	.	.	ID=CP096024_795_11;number=697
NC_003075.7	rtracklayer	sequence_feature	4610337	4610396	.	.	.	ID=CP096024_795_11;number=698
NC_003075.7	rtracklayer	sequence_feature	5044925	5044984	.	.	.	ID=CP096024_795_11;number=699
NC_003075.7	rtracklayer	sequence_feature	5100510	5100569	.	.	.	ID=CP096024_795_11;number=700
NC_003076.8	rtracklayer	sequence_feature	11650866	11650925	.	.	.	ID=CP096024_795_11;number=701
NC_003076.8	rtracklayer	sequence_feature	13408395	13408454	.	.	.	ID=CP096024_795_11;number=702
NC_003071.7	rtracklayer	sequence_feature	3919537	3919633	.	.	.	ID=CP096024_801_11;number=708
NC_003071.7	rtracklayer	sequence_feature	3948711	3948807	.	.	.	ID=CP096024_801_11;number=709
NC_003071.7	rtracklayer	sequence_feature	3955255	3955351	.	.	.	ID=CP096024_801_11;number=710
NC_003071.7	rtracklayer	sequence_feature	4693937	4694033	.	.	.	ID=CP096024_801_11;number=711
NC_003076.8	rtracklayer	sequence_feature	12122161	12122257	.	.	.	ID=CP096024_801_11;number=717
NC_003076.8	rtracklayer	sequence_feature	12169191	12169287	.	.	.	ID=CP096024_801_11;number=718
NC_003076.8	rtracklayer	sequence_feature	12366510	12366606	.	.	.	ID=CP096024_801_11;number=719
NC_003074.8	rtracklayer	sequence_feature	14406221	14406312	.	.	.	ID=CP096024_487_13;number=727
NC_003070.9	rtracklayer	sequence_feature	14315331	14315422	.	.	.	ID=CP096024_492_13;number=728
NC_003070.9	rtracklayer	sequence_feature	14432429	14432520	.	.	.	ID=CP096024_492_13;number=729
NC_003074.8	rtracklayer	sequence_feature	14129025	14129116	.	.	.	ID=CP096024_492_13;number=731
NC_003074.8	rtracklayer	sequence_feature	14144614	14144705	.	.	.	ID=CP096024_492_13;number=732
NC_003070.9	rtracklayer	sequence_feature	15061466	15061535	.	.	.	ID=CP096024_816_11;number=736
NC_003070.9	rtracklayer	sequence_feature	15432639	15432708	.	.	.	ID=CP096024_816_11;number=737
NC_003070.9	rtracklayer	sequence_feature	15617634	15617703	.	.	.	ID=CP096024_816_11;number=739
NC_003071.7	rtracklayer	sequence_feature	4218539	4218608	.	.	.	ID=CP096024_816_11;number=740
NC_003074.8	rtracklayer	sequence_feature	11553419	11553488	.	.	.	ID=CP096024_816_11;number=742
NC_003074.8	rtracklayer	sequence_feature	13404567	13404636	.	.	.	ID=CP096024_816_11;number=743
NC_003075.7	rtracklayer	sequence_feature	1686375	1686444	.	.	.	ID=CP096024_816_11;number=744
NC_003075.7	rtracklayer	sequence_feature	1695552	1695621	.	.	.	ID=CP096024_816_11;number=745
NC_003075.7	rtracklayer	sequence_feature	3537390	3537459	.	.	.	ID=CP096024_816_11;number=746
NC_003075.7	rtracklayer	sequence_feature	3546816	3546885	.	.	.	ID=CP096024_816_11;number=747
NC_003076.8	rtracklayer	sequence_feature	11807928	11807997	.	.	.	ID=CP096024_816_11;number=748
NC_003076.8	rtracklayer	sequence_feature	12350208	12350277	.	.	.	ID=CP096024_816_11;number=749
NC_003070.9	rtracklayer	sequence_feature	15078295	15078355	.	.	.	ID=CP096024_110_10;number=756
NC_003070.9	rtracklayer	sequence_feature	15655721	15655781	.	.	.	ID=CP096024_110_10;number=757
NC_003071.7	rtracklayer	sequence_feature	4047118	4047178	.	.	.	ID=CP096024_110_10;number=758
NC_003074.8	rtracklayer	sequence_feature	13672461	13672521	.	.	.	ID=CP096024_110_10;number=759
NC_003074.8	rtracklayer	sequence_feature	13822901	13822961	.	.	.	ID=CP096024_110_10;number=760
NC_003075.7	rtracklayer	sequence_feature	3661926	3661986	.	.	.	ID=CP096024_110_10;number=761
NC_003075.7	rtracklayer	sequence_feature	5023182	5023242	.	.	.	ID=CP096024_110_10;number=762
NC_003076.8	rtracklayer	sequence_feature	11366180	11366240	.	.	.	ID=CP096024_110_10;number=763
NC_003075.7	rtracklayer	sequence_feature	3916135	3916203	.	.	.	ID=CP096024_819_11;number=765
NC_003075.7	rtracklayer	sequence_feature	4406327	4406395	.	.	.	ID=CP096024_819_11;number=766
NC_003075.7	rtracklayer	sequence_feature	3916259	3916312	.	.	.	ID=CP096024_115_10;number=769
NC_003075.7	rtracklayer	sequence_feature	4406490	4406543	.	.	.	ID=CP096024_115_10;number=770
NC_003075.7	rtracklayer	sequence_feature	3916478	3916538	.	.	.	ID=CP096024_118_10;number=773
NC_003075.7	rtracklayer	sequence_feature	3902638	3902702	.	.	.	ID=CP096024_120_10;number=775
NC_003070.9	rtracklayer	sequence_feature	14222063	14222145	.	.	.	ID=CP096024_508_13;number=776
NC_003070.9	rtracklayer	sequence_feature	14844768	14844850	.	.	.	ID=CP096024_508_13;number=778
NC_003070.9	rtracklayer	sequence_feature	14859140	14859222	.	.	.	ID=CP096024_508_13;number=779
NC_003071.7	rtracklayer	sequence_feature	4777795	4777877	.	.	.	ID=CP096024_508_13;number=780
NC_003074.8	rtracklayer	sequence_feature	12714825	12714907	.	.	.	ID=CP096024_508_13;number=781
NC_003075.7	rtracklayer	sequence_feature	3080323	3080405	.	.	.	ID=CP096024_508_13;number=782
NC_003075.7	rtracklayer	sequence_feature	3586765	3586847	.	.	.	ID=CP096024_508_13;number=783
NC_003075.7	rtracklayer	sequence_feature	3604468	3604550	.	.	.	ID=CP096024_508_13;number=784
NC_003075.7	rtracklayer	sequence_feature	4276818	4276900	.	.	.	ID=CP096024_508_13;number=785
NC_003075.7	rtracklayer	sequence_feature	4383751	4383833	.	.	.	ID=CP096024_508_13;number=786
NC_003071.7	rtracklayer	sequence_feature	6378102	6378168	.	.	.	ID=CP096024_514_13;number=792
NC_003076.8	rtracklayer	sequence_feature	20145279	20145345	.	.	.	ID=CP096024_514_13;number=794
NC_003071.7	rtracklayer	sequence_feature	6378590	6378655	.	.	.	ID=CP096024_518_13;number=796
NC_003070.9	rtracklayer	sequence_feature	15831079	15831172	.	.	.	ID=CP096024_523_13;number=804
NC_003070.9	rtracklayer	sequence_feature	15843296	15843389	.	.	.	ID=CP096024_523_13;number=805
NC_003071.7	rtracklayer	sequence_feature	3884298	3884391	.	.	.	ID=CP096024_523_13;number=806
NC_003074.8	rtracklayer	sequence_feature	12221587	12221680	.	.	.	ID=CP096024_523_13;number=807
NC_003075.7	rtracklayer	sequence_feature	3745812	3745905	.	.	.	ID=CP096024_523_13;number=808
NC_003075.7	rtracklayer	sequence_feature	4564333	4564426	.	.	.	ID=CP096024_523_13;number=809
NC_003076.8	rtracklayer	sequence_feature	12039080	12039173	.	.	.	ID=CP096024_523_13;number=810
NC_003076.8	rtracklayer	sequence_feature	12236728	12236821	.	.	.	ID=CP096024_523_13;number=811
NC_003076.8	rtracklayer	sequence_feature	12346593	12346686	.	.	.	ID=CP096024_523_13;number=812
NC_003070.9	rtracklayer	sequence_feature	15065000	15065064	.	.	.	ID=CP096024_843_11;number=813
NC_003070.9	rtracklayer	sequence_feature	15082047	15082125	.	.	.	ID=CP096024_157_10;number=815
NC_003070.9	rtracklayer	sequence_feature	15082225	15082303	.	.	.	ID=CP096024_157_10;number=816
NC_003070.9	rtracklayer	sequence_feature	15082403	15082481	.	.	.	ID=CP096024_157_10;number=817
NC_003070.9	rtracklayer	sequence_feature	15082577	15082655	.	.	.	ID=CP096024_157_10;number=818
NC_003070.9	rtracklayer	sequence_feature	15082933	15083011	.	.	.	ID=CP096024_157_10;number=820
NC_003070.9	rtracklayer	sequence_feature	15083107	15083185	.	.	.	ID=CP096024_157_10;number=821
NC_003070.9	rtracklayer	sequence_feature	15083285	15083363	.	.	.	ID=CP096024_157_10;number=822
NC_003070.9	rtracklayer	sequence_feature	15083463	15083541	.	.	.	ID=CP096024_157_10;number=823
NC_003070.9	rtracklayer	sequence_feature	15083819	15083897	.	.	.	ID=CP096024_157_10;number=824
NC_003070.9	rtracklayer	sequence_feature	15083993	15084071	.	.	.	ID=CP096024_157_10;number=825
NC_003070.9	rtracklayer	sequence_feature	15084171	15084249	.	.	.	ID=CP096024_157_10;number=826
NC_003070.9	rtracklayer	sequence_feature	15084345	15084423	.	.	.	ID=CP096024_157_10;number=827
NC_003070.9	rtracklayer	sequence_feature	15084523	15084601	.	.	.	ID=CP096024_157_10;number=828
NC_003070.9	rtracklayer	sequence_feature	15084701	15084779	.	.	.	ID=CP096024_157_10;number=829
NC_003070.9	rtracklayer	sequence_feature	15084879	15084957	.	.	.	ID=CP096024_157_10;number=830
NC_003070.9	rtracklayer	sequence_feature	15085057	15085135	.	.	.	ID=CP096024_157_10;number=831
NC_003070.9	rtracklayer	sequence_feature	15085231	15085309	.	.	.	ID=CP096024_157_10;number=832
NC_003070.9	rtracklayer	sequence_feature	15085409	15085487	.	.	.	ID=CP096024_157_10;number=833
NC_003070.9	rtracklayer	sequence_feature	15085583	15085661	.	.	.	ID=CP096024_157_10;number=834
NC_003070.9	rtracklayer	sequence_feature	15085757	15085835	.	.	.	ID=CP096024_157_10;number=835
NC_003070.9	rtracklayer	sequence_feature	15085935	15086013	.	.	.	ID=CP096024_157_10;number=836
NC_003071.7	rtracklayer	sequence_feature	3615961	3616039	.	.	.	ID=CP096024_157_10;number=837
NC_003071.7	rtracklayer	sequence_feature	3616673	3616751	.	.	.	ID=CP096024_157_10;number=838
NC_003071.7	rtracklayer	sequence_feature	3618686	3618764	.	.	.	ID=CP096024_157_10;number=839
NC_003071.7	rtracklayer	sequence_feature	3619933	3620011	.	.	.	ID=CP096024_157_10;number=840
NC_003071.7	rtracklayer	sequence_feature	3620640	3620718	.	.	.	ID=CP096024_157_10;number=841
NC_003071.7	rtracklayer	sequence_feature	3621529	3621607	.	.	.	ID=CP096024_157_10;number=842
NC_003071.7	rtracklayer	sequence_feature	3622063	3622141	.	.	.	ID=CP096024_157_10;number=843
NC_003071.7	rtracklayer	sequence_feature	3624549	3624627	.	.	.	ID=CP096024_157_10;number=844
NC_003071.7	rtracklayer	sequence_feature	3625257	3625335	.	.	.	ID=CP096024_157_10;number=845
NC_003071.7	rtracklayer	sequence_feature	3625968	3626046	.	.	.	ID=CP096024_157_10;number=846
NC_003074.8	rtracklayer	sequence_feature	13588860	13588938	.	.	.	ID=CP096024_157_10;number=847
NC_003074.8	rtracklayer	sequence_feature	13589038	13589116	.	.	.	ID=CP096024_157_10;number=848
NC_003074.8	rtracklayer	sequence_feature	13589216	13589294	.	.	.	ID=CP096024_157_10;number=849
NC_003074.8	rtracklayer	sequence_feature	13589983	13590061	.	.	.	ID=CP096024_157_10;number=850
NC_003074.8	rtracklayer	sequence_feature	13590161	13590239	.	.	.	ID=CP096024_157_10;number=851
NC_003074.8	rtracklayer	sequence_feature	13590339	13590417	.	.	.	ID=CP096024_157_10;number=852
NC_003074.8	rtracklayer	sequence_feature	13590695	13590773	.	.	.	ID=CP096024_157_10;number=853
NC_003074.8	rtracklayer	sequence_feature	13590873	13590951	.	.	.	ID=CP096024_157_10;number=854
NC_003074.8	rtracklayer	sequence_feature	13591407	13591485	.	.	.	ID=CP096024_157_10;number=855
NC_003074.8	rtracklayer	sequence_feature	13591941	13592019	.	.	.	ID=CP096024_157_10;number=856
NC_003074.8	rtracklayer	sequence_feature	13592119	13592197	.	.	.	ID=CP096024_157_10;number=857
NC_003076.8	rtracklayer	sequence_feature	11726098	11726176	.	.	.	ID=CP096024_157_10;number=858
NC_003076.8	rtracklayer	sequence_feature	11726988	11727066	.	.	.	ID=CP096024_157_10;number=859
NC_003076.8	rtracklayer	sequence_feature	11728055	11728133	.	.	.	ID=CP096024_157_10;number=860
NC_003076.8	rtracklayer	sequence_feature	11730723	11730801	.	.	.	ID=CP096024_157_10;number=861
NC_003076.8	rtracklayer	sequence_feature	11731257	11731335	.	.	.	ID=CP096024_157_10;number=862
NC_003076.8	rtracklayer	sequence_feature	11733177	11733255	.	.	.	ID=CP096024_157_10;number=863
NC_003076.8	rtracklayer	sequence_feature	11733711	11733789	.	.	.	ID=CP096024_157_10;number=864
NC_003076.8	rtracklayer	sequence_feature	11734776	11734854	.	.	.	ID=CP096024_157_10;number=865
NC_003076.8	rtracklayer	sequence_feature	11736022	11736100	.	.	.	ID=CP096024_157_10;number=866
NC_003071.7	rtracklayer	sequence_feature	5568586	5568646	.	.	.	ID=CP096024_1000_12;number=868
NC_003076.8	rtracklayer	sequence_feature	11776971	11777026	.	.	.	ID=CP096024_850_11;number=871
NC_003070.9	rtracklayer	sequence_feature	15200772	15200825	.	.	.	ID=CP096024_919_11;number=878
NC_003070.9	rtracklayer	sequence_feature	15271798	15271851	.	.	.	ID=CP096024_919_11;number=879
NC_003070.9	rtracklayer	sequence_feature	15276033	15276086	.	.	.	ID=CP096024_919_11;number=880
NC_003070.9	rtracklayer	sequence_feature	15279153	15279206	.	.	.	ID=CP096024_919_11;number=881
NC_003070.9	rtracklayer	sequence_feature	15369895	15369948	.	.	.	ID=CP096024_919_11;number=882
NC_003070.9	rtracklayer	sequence_feature	15374130	15374183	.	.	.	ID=CP096024_919_11;number=883
NC_003070.9	rtracklayer	sequence_feature	15377250	15377303	.	.	.	ID=CP096024_919_11;number=884
NC_003070.9	rtracklayer	sequence_feature	15434994	15435047	.	.	.	ID=CP096024_919_11;number=886
NC_003070.9	rtracklayer	sequence_feature	15446696	15446766	.	.	.	ID=CP096024_933_11;number=887
NC_003076.8	rtracklayer	sequence_feature	12071100	12071170	.	.	.	ID=CP096024_933_11;number=889
NC_003070.9	rtracklayer	sequence_feature	13797861	13797930	.	.	.	ID=CP096024_953_11;number=896
NC_003070.9	rtracklayer	sequence_feature	14179347	14179416	.	.	.	ID=CP096024_953_11;number=897
NC_003070.9	rtracklayer	sequence_feature	15061430	15061499	.	.	.	ID=CP096024_953_11;number=899
NC_003070.9	rtracklayer	sequence_feature	15064966	15065035	.	.	.	ID=CP096024_953_11;number=900
NC_003070.9	rtracklayer	sequence_feature	15432603	15432672	.	.	.	ID=CP096024_953_11;number=901
NC_003070.9	rtracklayer	sequence_feature	15537422	15537491	.	.	.	ID=CP096024_953_11;number=902
NC_003071.7	rtracklayer	sequence_feature	4218503	4218572	.	.	.	ID=CP096024_953_11;number=904
NC_003074.8	rtracklayer	sequence_feature	11553383	11553452	.	.	.	ID=CP096024_953_11;number=907
NC_003074.8	rtracklayer	sequence_feature	13404531	13404600	.	.	.	ID=CP096024_953_11;number=908
NC_003075.7	rtracklayer	sequence_feature	1686339	1686408	.	.	.	ID=CP096024_953_11;number=909
NC_003075.7	rtracklayer	sequence_feature	1695516	1695585	.	.	.	ID=CP096024_953_11;number=910
NC_003075.7	rtracklayer	sequence_feature	3088396	3088465	.	.	.	ID=CP096024_953_11;number=911
NC_003075.7	rtracklayer	sequence_feature	3537354	3537423	.	.	.	ID=CP096024_953_11;number=912
NC_003075.7	rtracklayer	sequence_feature	3546780	3546849	.	.	.	ID=CP096024_953_11;number=913
NC_003075.7	rtracklayer	sequence_feature	4176442	4176511	.	.	.	ID=CP096024_953_11;number=914
NC_003075.7	rtracklayer	sequence_feature	4903137	4903206	.	.	.	ID=CP096024_953_11;number=915
NC_003076.8	rtracklayer	sequence_feature	11798216	11798285	.	.	.	ID=CP096024_953_11;number=916
NC_003070.9	rtracklayer	sequence_feature	15550831	15550900	.	.	.	ID=CP096024_1013_12;number=918
NC_003071.7	rtracklayer	sequence_feature	3861842	3861911	.	.	.	ID=CP096024_1013_12;number=920
NC_003074.8	rtracklayer	sequence_feature	13833427	13833496	.	.	.	ID=CP096024_1013_12;number=921
NC_003074.8	rtracklayer	sequence_feature	14073311	14073380	.	.	.	ID=CP096024_1013_12;number=922
NC_003074.8	rtracklayer	sequence_feature	14080499	14080568	.	.	.	ID=CP096024_1013_12;number=923
NC_003075.7	rtracklayer	sequence_feature	5057774	5057843	.	.	.	ID=CP096024_1013_12;number=924
NC_003076.8	rtracklayer	sequence_feature	12929350	12929419	.	.	.	ID=CP096024_1013_12;number=925
NC_003076.8	rtracklayer	sequence_feature	12930981	12931050	.	.	.	ID=CP096024_1013_12;number=926
NC_003070.9	rtracklayer	sequence_feature	14856073	14856167	.	.	.	ID=CP096024_156_16;number=949
NC_003071.7	rtracklayer	sequence_feature	3919360	3919454	.	.	.	ID=CP096024_156_16;number=951
NC_003076.8	rtracklayer	sequence_feature	12121984	12122078	.	.	.	ID=CP096024_156_16;number=962
NC_003076.8	rtracklayer	sequence_feature	12351137	12351231	.	.	.	ID=CP096024_156_16;number=963
NC_003070.9	rtracklayer	sequence_feature	15760068	15760139	.	.	.	ID=CP096024_975_11;number=973
NC_003074.8	rtracklayer	sequence_feature	15400609	15400680	.	.	.	ID=CP096024_975_11;number=974
NC_003070.9	rtracklayer	sequence_feature	13797023	13797105	.	.	.	ID=CP096024_985_11;number=979
NC_003070.9	rtracklayer	sequence_feature	14178559	14178641	.	.	.	ID=CP096024_985_11;number=980
NC_003070.9	rtracklayer	sequence_feature	14429587	14429669	.	.	.	ID=CP096024_985_11;number=981
NC_003070.9	rtracklayer	sequence_feature	14488890	14488972	.	.	.	ID=CP096024_985_11;number=982
NC_003070.9	rtracklayer	sequence_feature	15060640	15060722	.	.	.	ID=CP096024_985_11;number=983
NC_003070.9	rtracklayer	sequence_feature	15074850	15074932	.	.	.	ID=CP096024_985_11;number=984
NC_003070.9	rtracklayer	sequence_feature	15445763	15445845	.	.	.	ID=CP096024_985_11;number=985
NC_003070.9	rtracklayer	sequence_feature	15453037	15453119	.	.	.	ID=CP096024_985_11;number=986
NC_003070.9	rtracklayer	sequence_feature	15512610	15512692	.	.	.	ID=CP096024_985_11;number=987
NC_003070.9	rtracklayer	sequence_feature	15545052	15545134	.	.	.	ID=CP096024_985_11;number=988
NC_003070.9	rtracklayer	sequence_feature	15616763	15616845	.	.	.	ID=CP096024_985_11;number=989
NC_003070.9	rtracklayer	sequence_feature	15676580	15676662	.	.	.	ID=CP096024_985_11;number=990
NC_003070.9	rtracklayer	sequence_feature	15682717	15682799	.	.	.	ID=CP096024_985_11;number=991
NC_003070.9	rtracklayer	sequence_feature	15704486	15704568	.	.	.	ID=CP096024_985_11;number=992
NC_003070.9	rtracklayer	sequence_feature	15713881	15713963	.	.	.	ID=CP096024_985_11;number=993
NC_003070.9	rtracklayer	sequence_feature	15790625	15790707	.	.	.	ID=CP096024_985_11;number=994
NC_003070.9	rtracklayer	sequence_feature	15834096	15834178	.	.	.	ID=CP096024_985_11;number=996
NC_003070.9	rtracklayer	sequence_feature	15846312	15846394	.	.	.	ID=CP096024_985_11;number=997
NC_003071.7	rtracklayer	sequence_feature	2786922	2787004	.	.	.	ID=CP096024_985_11;number=998
NC_003071.7	rtracklayer	sequence_feature	3750731	3750813	.	.	.	ID=CP096024_985_11;number=999
NC_003071.7	rtracklayer	sequence_feature	3772054	3772136	.	.	.	ID=CP096024_985_11;number=1000
NC_003071.7	rtracklayer	sequence_feature	3972014	3972096	.	.	.	ID=CP096024_985_11;number=1001
NC_003071.7	rtracklayer	sequence_feature	4217684	4217766	.	.	.	ID=CP096024_985_11;number=1002
NC_003071.7	rtracklayer	sequence_feature	4284444	4284526	.	.	.	ID=CP096024_985_11;number=1003
NC_003071.7	rtracklayer	sequence_feature	4291719	4291801	.	.	.	ID=CP096024_985_11;number=1004
NC_003071.7	rtracklayer	sequence_feature	4398836	4398918	.	.	.	ID=CP096024_985_11;number=1005
NC_003071.7	rtracklayer	sequence_feature	4514224	4514306	.	.	.	ID=CP096024_985_11;number=1006
NC_003071.7	rtracklayer	sequence_feature	4521334	4521416	.	.	.	ID=CP096024_985_11;number=1007
NC_003071.7	rtracklayer	sequence_feature	5131114	5131196	.	.	.	ID=CP096024_985_11;number=1008
NC_003074.8	rtracklayer	sequence_feature	11552553	11552635	.	.	.	ID=CP096024_985_11;number=1009
NC_003074.8	rtracklayer	sequence_feature	12048364	12048446	.	.	.	ID=CP096024_985_11;number=1010
NC_003074.8	rtracklayer	sequence_feature	12212378	12212460	.	.	.	ID=CP096024_985_11;number=1011
NC_003074.8	rtracklayer	sequence_feature	12224612	12224694	.	.	.	ID=CP096024_985_11;number=1012
NC_003074.8	rtracklayer	sequence_feature	12244378	12244460	.	.	.	ID=CP096024_985_11;number=1013
NC_003074.8	rtracklayer	sequence_feature	12254057	12254139	.	.	.	ID=CP096024_985_11;number=1014
NC_003074.8	rtracklayer	sequence_feature	12313410	12313492	.	.	.	ID=CP096024_985_11;number=1015
NC_003074.8	rtracklayer	sequence_feature	12581565	12581647	.	.	.	ID=CP096024_985_11;number=1016
NC_003074.8	rtracklayer	sequence_feature	13379260	13379342	.	.	.	ID=CP096024_985_11;number=1017
NC_003074.8	rtracklayer	sequence_feature	13403697	13403779	.	.	.	ID=CP096024_985_11;number=1018
NC_003074.8	rtracklayer	sequence_feature	13411446	13411528	.	.	.	ID=CP096024_985_11;number=1019
NC_003074.8	rtracklayer	sequence_feature	13426207	13426289	.	.	.	ID=CP096024_985_11;number=1020
NC_003074.8	rtracklayer	sequence_feature	13516435	13516517	.	.	.	ID=CP096024_985_11;number=1021
NC_003074.8	rtracklayer	sequence_feature	13619594	13619676	.	.	.	ID=CP096024_985_11;number=1022
NC_003074.8	rtracklayer	sequence_feature	13638738	13638820	.	.	.	ID=CP096024_985_11;number=1023
NC_003074.8	rtracklayer	sequence_feature	13658198	13658280	.	.	.	ID=CP096024_985_11;number=1024
NC_003074.8	rtracklayer	sequence_feature	14066415	14066497	.	.	.	ID=CP096024_985_11;number=1025
NC_003074.8	rtracklayer	sequence_feature	14420658	14420740	.	.	.	ID=CP096024_985_11;number=1026
NC_003074.8	rtracklayer	sequence_feature	15711997	15712079	.	.	.	ID=CP096024_985_11;number=1027
NC_003074.8	rtracklayer	sequence_feature	15721461	15721543	.	.	.	ID=CP096024_985_11;number=1028
NC_003075.7	rtracklayer	sequence_feature	1694688	1694770	.	.	.	ID=CP096024_985_11;number=1029
NC_003075.7	rtracklayer	sequence_feature	3087545	3087627	.	.	.	ID=CP096024_985_11;number=1030
NC_003075.7	rtracklayer	sequence_feature	3096581	3096663	.	.	.	ID=CP096024_985_11;number=1031
NC_003075.7	rtracklayer	sequence_feature	3173824	3173906	.	.	.	ID=CP096024_985_11;number=1032
NC_003075.7	rtracklayer	sequence_feature	3183010	3183092	.	.	.	ID=CP096024_985_11;number=1033
NC_003075.7	rtracklayer	sequence_feature	3353517	3353599	.	.	.	ID=CP096024_985_11;number=1034
NC_003075.7	rtracklayer	sequence_feature	3545945	3546027	.	.	.	ID=CP096024_985_11;number=1035
NC_003075.7	rtracklayer	sequence_feature	3736554	3736636	.	.	.	ID=CP096024_985_11;number=1036
NC_003075.7	rtracklayer	sequence_feature	3748798	3748880	.	.	.	ID=CP096024_985_11;number=1037
NC_003075.7	rtracklayer	sequence_feature	4184852	4184934	.	.	.	ID=CP096024_985_11;number=1038
NC_003075.7	rtracklayer	sequence_feature	4403331	4403413	.	.	.	ID=CP096024_985_11;number=1039
NC_003075.7	rtracklayer	sequence_feature	4566617	4566699	.	.	.	ID=CP096024_985_11;number=1040
NC_003075.7	rtracklayer	sequence_feature	4892839	4892921	.	.	.	ID=CP096024_985_11;number=1041
NC_003075.7	rtracklayer	sequence_feature	4902302	4902384	.	.	.	ID=CP096024_985_11;number=1042
NC_003076.8	rtracklayer	sequence_feature	11797400	11797482	.	.	.	ID=CP096024_985_11;number=1043
NC_003076.8	rtracklayer	sequence_feature	11806949	11807031	.	.	.	ID=CP096024_985_11;number=1044
NC_003076.8	rtracklayer	sequence_feature	11904207	11904289	.	.	.	ID=CP096024_985_11;number=1045
NC_003076.8	rtracklayer	sequence_feature	12029813	12029895	.	.	.	ID=CP096024_985_11;number=1046
NC_003076.8	rtracklayer	sequence_feature	12042082	12042164	.	.	.	ID=CP096024_985_11;number=1047
NC_003076.8	rtracklayer	sequence_feature	12070183	12070265	.	.	.	ID=CP096024_985_11;number=1048
NC_003076.8	rtracklayer	sequence_feature	12099743	12099825	.	.	.	ID=CP096024_985_11;number=1049
NC_003076.8	rtracklayer	sequence_feature	12111453	12111535	.	.	.	ID=CP096024_985_11;number=1050
NC_003076.8	rtracklayer	sequence_feature	12125170	12125252	.	.	.	ID=CP096024_985_11;number=1051
NC_003076.8	rtracklayer	sequence_feature	12138229	12138311	.	.	.	ID=CP096024_985_11;number=1052
NC_003076.8	rtracklayer	sequence_feature	12349228	12349310	.	.	.	ID=CP096024_985_11;number=1053
NC_003076.8	rtracklayer	sequence_feature	12469431	12469513	.	.	.	ID=CP096024_985_11;number=1054
NC_003076.8	rtracklayer	sequence_feature	13134340	13134422	.	.	.	ID=CP096024_985_11;number=1055
NC_003076.8	rtracklayer	sequence_feature	13317771	13317853	.	.	.	ID=CP096024_985_11;number=1056
NC_003076.8	rtracklayer	sequence_feature	13327323	13327405	.	.	.	ID=CP096024_985_11;number=1057
NC_003075.7	rtracklayer	sequence_feature	3741484	3741561	.	.	.	ID=CP096024_986_11;number=1060
NC_003074.8	rtracklayer	sequence_feature	12217404	12217522	.	.	.	ID=CP096024_987_11;number=1063
NC_003074.8	rtracklayer	sequence_feature	12461902	12462003	.	.	.	ID=CP096024_296_15;number=1070
NC_003076.8	rtracklayer	sequence_feature	6349032	6349133	.	.	.	ID=CP096024_296_15;number=1071
NC_003074.8	rtracklayer	sequence_feature	13956277	13956398	.	.	.	ID=CP096024_431_14;number=1079
NC_003074.8	rtracklayer	sequence_feature	13963774	13963871	.	.	.	ID=CP096024_432_14;number=1081
NC_003074.8	rtracklayer	sequence_feature	13963777	13963882	.	.	.	ID=CP096024_1008_11;number=1083
NC_003070.9	rtracklayer	sequence_feature	13088123	13088188	.	.	.	ID=CP096024_1079_12;number=1091
NC_003070.9	rtracklayer	sequence_feature	17710536	17710601	.	.	.	ID=CP096024_1079_12;number=1093
NC_003070.9	rtracklayer	sequence_feature	19594444	19594509	.	.	.	ID=CP096024_1079_12;number=1094
NC_003071.7	rtracklayer	sequence_feature	2443684	2443749	.	.	.	ID=CP096024_1079_12;number=1095
NC_003071.7	rtracklayer	sequence_feature	5807582	5807647	.	.	.	ID=CP096024_1079_12;number=1096
NC_003071.7	rtracklayer	sequence_feature	9314906	9314971	.	.	.	ID=CP096024_1079_12;number=1097
NC_003074.8	rtracklayer	sequence_feature	10415149	10415214	.	.	.	ID=CP096024_1079_12;number=1098
NC_003074.8	rtracklayer	sequence_feature	18244382	18244447	.	.	.	ID=CP096024_1079_12;number=1099
NC_003076.8	rtracklayer	sequence_feature	490836	490901	.	.	.	ID=CP096024_1079_12;number=1100
NC_003076.8	rtracklayer	sequence_feature	10682007	10682072	.	.	.	ID=CP096024_1079_12;number=1101
NC_003076.8	rtracklayer	sequence_feature	14018961	14019026	.	.	.	ID=CP096024_1079_12;number=1102
NC_003071.7	rtracklayer	sequence_feature	2358319	2358382	.	.	.	ID=CP096024_1101_12;number=1110
NC_003075.7	rtracklayer	sequence_feature	5139752	5139815	.	.	.	ID=CP096024_1101_12;number=1112
NC_003074.8	rtracklayer	sequence_feature	15304844	15304928	.	.	.	ID=CP096024_316_15;number=1120
NC_003071.7	rtracklayer	sequence_feature	3095328	3095403	.	.	.	ID=CP096024_1045_11;number=1124
NC_003071.7	rtracklayer	sequence_feature	3106024	3106099	.	.	.	ID=CP096024_1045_11;number=1125
NC_003070.9	rtracklayer	sequence_feature	10526237	10526313	.	.	.	ID=CP096024_1137_12;number=1140
NC_003070.9	rtracklayer	sequence_feature	13087441	13087517	.	.	.	ID=CP096024_1137_12;number=1141
NC_003070.9	rtracklayer	sequence_feature	21681590	21681666	.	.	.	ID=CP096024_1137_12;number=1144
NC_003071.7	rtracklayer	sequence_feature	5806856	5806932	.	.	.	ID=CP096024_1137_12;number=1145
NC_003075.7	rtracklayer	sequence_feature	8802873	8802949	.	.	.	ID=CP096024_1137_12;number=1148
NC_003076.8	rtracklayer	sequence_feature	14018197	14018273	.	.	.	ID=CP096024_1137_12;number=1149
NC_003074.8	rtracklayer	sequence_feature	14636618	14636677	.	.	.	ID=CP096024_1059_11;number=1155
NC_003070.9	rtracklayer	sequence_feature	17138134	17138219	.	.	.	ID=CP096024_1178_12;number=1160
NC_003070.9	rtracklayer	sequence_feature	17141619	17141704	.	.	.	ID=CP096024_1178_12;number=1162
NC_003070.9	rtracklayer	sequence_feature	17143354	17143439	.	.	.	ID=CP096024_1178_12;number=1163
NC_003070.9	rtracklayer	sequence_feature	17145100	17145185	.	.	.	ID=CP096024_1178_12;number=1164
NC_003070.9	rtracklayer	sequence_feature	3780964	3781043	.	.	.	ID=CP096024_638_13;number=1166
NC_003070.9	rtracklayer	sequence_feature	3785480	3785559	.	.	.	ID=CP096024_638_13;number=1167
NC_003070.9	rtracklayer	sequence_feature	7714905	7714984	.	.	.	ID=CP096024_638_13;number=1168
NC_003070.9	rtracklayer	sequence_feature	7717555	7717634	.	.	.	ID=CP096024_638_13;number=1169
NC_003070.9	rtracklayer	sequence_feature	7722307	7722386	.	.	.	ID=CP096024_638_13;number=1170
NC_003070.9	rtracklayer	sequence_feature	18013361	18013440	.	.	.	ID=CP096024_638_13;number=1172
NC_003070.9	rtracklayer	sequence_feature	18017877	18017956	.	.	.	ID=CP096024_638_13;number=1173
NC_003074.8	rtracklayer	sequence_feature	13369373	13369452	.	.	.	ID=CP096024_638_13;number=1174
NC_003074.8	rtracklayer	sequence_feature	13373866	13373945	.	.	.	ID=CP096024_638_13;number=1175
NC_003074.8	rtracklayer	sequence_feature	14403412	14403491	.	.	.	ID=CP096024_638_13;number=1176
NC_003074.8	rtracklayer	sequence_feature	22059734	22059813	.	.	.	ID=CP096024_638_13;number=1177
NC_003074.8	rtracklayer	sequence_feature	22064089	22064168	.	.	.	ID=CP096024_638_13;number=1178
NC_003075.7	rtracklayer	sequence_feature	9320458	9320537	.	.	.	ID=CP096024_638_13;number=1179
NC_003071.7	rtracklayer	sequence_feature	2128719	2128782	.	.	.	ID=CP096024_1088_11;number=1186
NC_003075.7	rtracklayer	sequence_feature	4292183	4292246	.	.	.	ID=CP096024_1088_11;number=1187
NC_003076.8	rtracklayer	sequence_feature	18103198	18103309	.	.	.	ID=CP096024_667_13;number=1195
NC_003070.9	rtracklayer	sequence_feature	10008545	10008608	.	.	.	ID=CP096024_668_13;number=1196
NC_003070.9	rtracklayer	sequence_feature	10490841	10490904	.	.	.	ID=CP096024_668_13;number=1197
NC_003071.7	rtracklayer	sequence_feature	2137373	2137436	.	.	.	ID=CP096024_668_13;number=1199
NC_003071.7	rtracklayer	sequence_feature	7815261	7815324	.	.	.	ID=CP096024_668_13;number=1200
NC_003071.7	rtracklayer	sequence_feature	10797099	10797162	.	.	.	ID=CP096024_668_13;number=1201
NC_003075.7	rtracklayer	sequence_feature	7191350	7191413	.	.	.	ID=CP096024_668_13;number=1202
NC_003076.8	rtracklayer	sequence_feature	6117851	6117914	.	.	.	ID=CP096024_668_13;number=1203
NC_003076.8	rtracklayer	sequence_feature	18103657	18103720	.	.	.	ID=CP096024_668_13;number=1204
NC_003071.7	rtracklayer	sequence_feature	9655972	9656042	.	.	.	ID=CP096024_1237_12;number=1218
NC_003074.8	rtracklayer	sequence_feature	9808898	9808968	.	.	.	ID=CP096024_1237_12;number=1220
NC_003074.8	rtracklayer	sequence_feature	11022374	11022444	.	.	.	ID=CP096024_1237_12;number=1221
NC_003075.7	rtracklayer	sequence_feature	5791592	5791662	.	.	.	ID=CP096024_1237_12;number=1225
NC_003076.8	rtracklayer	sequence_feature	8313894	8313964	.	.	.	ID=CP096024_1237_12;number=1226
NC_003076.8	rtracklayer	sequence_feature	15015037	15015107	.	.	.	ID=CP096024_1237_12;number=1227
NC_003070.9	rtracklayer	sequence_feature	17077195	17077264	.	.	.	ID=CP096024_1238_12;number=1228
NC_003071.7	rtracklayer	sequence_feature	5823403	5823472	.	.	.	ID=CP096024_1238_12;number=1230
NC_003071.7	rtracklayer	sequence_feature	7156499	7156568	.	.	.	ID=CP096024_1238_12;number=1231
NC_003071.7	rtracklayer	sequence_feature	9656154	9656223	.	.	.	ID=CP096024_1238_12;number=1232
NC_003071.7	rtracklayer	sequence_feature	10437244	10437313	.	.	.	ID=CP096024_1238_12;number=1233
NC_003074.8	rtracklayer	sequence_feature	9809080	9809149	.	.	.	ID=CP096024_1238_12;number=1235
NC_003074.8	rtracklayer	sequence_feature	11022556	11022625	.	.	.	ID=CP096024_1238_12;number=1236
NC_003074.8	rtracklayer	sequence_feature	20234517	20234586	.	.	.	ID=CP096024_1238_12;number=1238
NC_003075.7	rtracklayer	sequence_feature	5791774	5791843	.	.	.	ID=CP096024_1238_12;number=1240
NC_003076.8	rtracklayer	sequence_feature	8314076	8314145	.	.	.	ID=CP096024_1238_12;number=1241
NC_003076.8	rtracklayer	sequence_feature	15015219	15015288	.	.	.	ID=CP096024_1238_12;number=1242
NC_003070.9	rtracklayer	sequence_feature	3826184	3826249	.	.	.	ID=CP096024_1165_11;number=1262
NC_003071.7	rtracklayer	sequence_feature	5761508	5761573	.	.	.	ID=CP096024_1165_11;number=1264
NC_003071.7	rtracklayer	sequence_feature	6579233	6579298	.	.	.	ID=CP096024_1165_11;number=1265
NC_003071.7	rtracklayer	sequence_feature	7247716	7247781	.	.	.	ID=CP096024_1165_11;number=1267
NC_003074.8	rtracklayer	sequence_feature	10293687	10293752	.	.	.	ID=CP096024_1165_11;number=1268
NC_003074.8	rtracklayer	sequence_feature	11764273	11764338	.	.	.	ID=CP096024_1165_11;number=1269
NC_003075.7	rtracklayer	sequence_feature	4095492	4095557	.	.	.	ID=CP096024_1165_11;number=1272
NC_003075.7	rtracklayer	sequence_feature	5176868	5176933	.	.	.	ID=CP096024_1165_11;number=1273
NC_003075.7	rtracklayer	sequence_feature	5177240	5177305	.	.	.	ID=CP096024_1165_11;number=1274
NC_003075.7	rtracklayer	sequence_feature	11371667	11371732	.	.	.	ID=CP096024_1165_11;number=1275
NC_003076.8	rtracklayer	sequence_feature	11383755	11383820	.	.	.	ID=CP096024_1165_11;number=1276
NC_003076.8	rtracklayer	sequence_feature	11610737	11610802	.	.	.	ID=CP096024_1165_11;number=1277
NC_003076.8	rtracklayer	sequence_feature	14524146	14524211	.	.	.	ID=CP096024_1165_11;number=1278
NC_003070.9	rtracklayer	sequence_feature	10526232	10526322	.	.	.	ID=CP096024_217_16;number=1290
NC_003070.9	rtracklayer	sequence_feature	13087436	13087526	.	.	.	ID=CP096024_217_16;number=1291
NC_003070.9	rtracklayer	sequence_feature	21681585	21681675	.	.	.	ID=CP096024_217_16;number=1294
NC_003071.7	rtracklayer	sequence_feature	5806851	5806941	.	.	.	ID=CP096024_217_16;number=1295
NC_003076.8	rtracklayer	sequence_feature	14018192	14018282	.	.	.	ID=CP096024_217_16;number=1298
NC_003070.9	rtracklayer	sequence_feature	7986254	7986342	.	.	.	ID=CP096024_218_16;number=1299
NC_003070.9	rtracklayer	sequence_feature	10527044	10527132	.	.	.	ID=CP096024_218_16;number=1300
NC_003070.9	rtracklayer	sequence_feature	25098875	25098963	.	.	.	ID=CP096024_218_16;number=1302
NC_003071.7	rtracklayer	sequence_feature	2443754	2443842	.	.	.	ID=CP096024_218_16;number=1303
NC_003074.8	rtracklayer	sequence_feature	9322598	9322686	.	.	.	ID=CP096024_218_16;number=1304
NC_003076.8	rtracklayer	sequence_feature	490906	490994	.	.	.	ID=CP096024_218_16;number=1305
NC_003076.8	rtracklayer	sequence_feature	9931953	9932041	.	.	.	ID=CP096024_218_16;number=1306
NC_003076.8	rtracklayer	sequence_feature	10682077	10682165	.	.	.	ID=CP096024_218_16;number=1307
NC_003076.8	rtracklayer	sequence_feature	19001461	19001529	.	.	.	ID=CP096024_746_13;number=1333
NC_003070.9	rtracklayer	sequence_feature	15639479	15639556	.	.	.	ID=CP096024_1286_11;number=1341
NC_003071.7	rtracklayer	sequence_feature	31690	31767	.	.	.	ID=CP096024_1286_11;number=1343
NC_003071.7	rtracklayer	sequence_feature	34624	34701	.	.	.	ID=CP096024_1286_11;number=1344
NC_003071.7	rtracklayer	sequence_feature	2771298	2771375	.	.	.	ID=CP096024_1286_11;number=1345
NC_003071.7	rtracklayer	sequence_feature	5109023	5109100	.	.	.	ID=CP096024_1286_11;number=1346
NC_003074.8	rtracklayer	sequence_feature	12511801	12511878	.	.	.	ID=CP096024_1286_11;number=1347
NC_003074.8	rtracklayer	sequence_feature	16501133	16501210	.	.	.	ID=CP096024_1286_11;number=1348
NC_003074.8	rtracklayer	sequence_feature	17392748	17392825	.	.	.	ID=CP096024_1286_11;number=1349
NC_003075.7	rtracklayer	sequence_feature	1801769	1801846	.	.	.	ID=CP096024_1286_11;number=1350
NC_003075.7	rtracklayer	sequence_feature	5581771	5581848	.	.	.	ID=CP096024_1286_11;number=1351
NC_003075.7	rtracklayer	sequence_feature	5584746	5584823	.	.	.	ID=CP096024_1286_11;number=1352
NC_003076.8	rtracklayer	sequence_feature	11746383	11746460	.	.	.	ID=CP096024_1286_11;number=1353
NC_003070.9	rtracklayer	sequence_feature	23489133	23489208	.	.	.	ID=CP096024_214_10;number=1409
NC_003071.7	rtracklayer	sequence_feature	915149	915249	.	.	.	ID=CP096024_1594_12;number=1411
NC_003071.7	rtracklayer	sequence_feature	2591637	2591737	.	.	.	ID=CP096024_1594_12;number=1412
NC_003076.8	rtracklayer	sequence_feature	8123412	8123512	.	.	.	ID=CP096024_1594_12;number=1413
NC_003074.8	rtracklayer	sequence_feature	11603374	11603463	.	.	.	ID=CP096024_497_15;number=1452
NC_003076.8	rtracklayer	sequence_feature	8447151	8447240	.	.	.	ID=CP096024_497_15;number=1454
NC_003076.8	rtracklayer	sequence_feature	20278041	20278130	.	.	.	ID=CP096024_497_15;number=1455
NC_003070.9	rtracklayer	sequence_feature	28504498	28504593	.	.	.	ID=CP096024_545_15;number=1518
NC_003070.9	rtracklayer	sequence_feature	28504500	28504593	.	.	.	ID=CP096024_1040_13;number=1520
NC_003070.9	rtracklayer	sequence_feature	540755	540821	.	.	.	ID=CP096024_1968_12;number=1524
NC_003070.9	rtracklayer	sequence_feature	2587600	2587666	.	.	.	ID=CP096024_1968_12;number=1525
NC_003070.9	rtracklayer	sequence_feature	2986660	2986726	.	.	.	ID=CP096024_1968_12;number=1526
NC_003070.9	rtracklayer	sequence_feature	5899523	5899589	.	.	.	ID=CP096024_1968_12;number=1527
NC_003070.9	rtracklayer	sequence_feature	6218911	6218977	.	.	.	ID=CP096024_1968_12;number=1528
NC_003070.9	rtracklayer	sequence_feature	10021730	10021796	.	.	.	ID=CP096024_1968_12;number=1529
NC_003070.9	rtracklayer	sequence_feature	10852970	10853036	.	.	.	ID=CP096024_1968_12;number=1530
NC_003070.9	rtracklayer	sequence_feature	11803862	11803928	.	.	.	ID=CP096024_1968_12;number=1531
NC_003070.9	rtracklayer	sequence_feature	20205674	20205740	.	.	.	ID=CP096024_1968_12;number=1532
NC_003070.9	rtracklayer	sequence_feature	23125462	23125528	.	.	.	ID=CP096024_1968_12;number=1533
NC_003070.9	rtracklayer	sequence_feature	26511001	26511067	.	.	.	ID=CP096024_1968_12;number=1534
NC_003071.7	rtracklayer	sequence_feature	1670109	1670175	.	.	.	ID=CP096024_1968_12;number=1536
NC_003071.7	rtracklayer	sequence_feature	5010420	5010486	.	.	.	ID=CP096024_1968_12;number=1537
NC_003071.7	rtracklayer	sequence_feature	6206919	6206985	.	.	.	ID=CP096024_1968_12;number=1538
NC_003071.7	rtracklayer	sequence_feature	9225794	9225860	.	.	.	ID=CP096024_1968_12;number=1539
NC_003071.7	rtracklayer	sequence_feature	9228947	9229013	.	.	.	ID=CP096024_1968_12;number=1540
NC_003071.7	rtracklayer	sequence_feature	9860282	9860348	.	.	.	ID=CP096024_1968_12;number=1541
NC_003071.7	rtracklayer	sequence_feature	17147423	17147489	.	.	.	ID=CP096024_1968_12;number=1542
NC_003071.7	rtracklayer	sequence_feature	19242910	19242976	.	.	.	ID=CP096024_1968_12;number=1543
NC_003074.8	rtracklayer	sequence_feature	3080360	3080426	.	.	.	ID=CP096024_1968_12;number=1544
NC_003074.8	rtracklayer	sequence_feature	6729260	6729326	.	.	.	ID=CP096024_1968_12;number=1545
NC_003074.8	rtracklayer	sequence_feature	7980401	7980467	.	.	.	ID=CP096024_1968_12;number=1546
NC_003074.8	rtracklayer	sequence_feature	10758347	10758413	.	.	.	ID=CP096024_1968_12;number=1547
NC_003074.8	rtracklayer	sequence_feature	11090771	11090837	.	.	.	ID=CP096024_1968_12;number=1548
NC_003074.8	rtracklayer	sequence_feature	18634272	18634338	.	.	.	ID=CP096024_1968_12;number=1549
NC_003074.8	rtracklayer	sequence_feature	18887343	18887409	.	.	.	ID=CP096024_1968_12;number=1550
NC_003075.7	rtracklayer	sequence_feature	572527	572593	.	.	.	ID=CP096024_1968_12;number=1551
NC_003075.7	rtracklayer	sequence_feature	7034561	7034627	.	.	.	ID=CP096024_1968_12;number=1552
NC_003075.7	rtracklayer	sequence_feature	8947528	8947594	.	.	.	ID=CP096024_1968_12;number=1553
NC_003075.7	rtracklayer	sequence_feature	9111898	9111964	.	.	.	ID=CP096024_1968_12;number=1554
NC_003075.7	rtracklayer	sequence_feature	12365382	12365448	.	.	.	ID=CP096024_1968_12;number=1555
NC_003075.7	rtracklayer	sequence_feature	12606815	12606881	.	.	.	ID=CP096024_1968_12;number=1556
NC_003075.7	rtracklayer	sequence_feature	14458052	14458118	.	.	.	ID=CP096024_1968_12;number=1557
NC_003075.7	rtracklayer	sequence_feature	15441969	15442035	.	.	.	ID=CP096024_1968_12;number=1558
NC_003076.8	rtracklayer	sequence_feature	6420146	6420212	.	.	.	ID=CP096024_1968_12;number=1559
NC_003076.8	rtracklayer	sequence_feature	9068504	9068570	.	.	.	ID=CP096024_1968_12;number=1561
NC_003076.8	rtracklayer	sequence_feature	9557984	9558050	.	.	.	ID=CP096024_1968_12;number=1562
NC_003076.8	rtracklayer	sequence_feature	13892454	13892520	.	.	.	ID=CP096024_1968_12;number=1563
NC_003076.8	rtracklayer	sequence_feature	14103976	14104042	.	.	.	ID=CP096024_1968_12;number=1564
NC_003076.8	rtracklayer	sequence_feature	17885746	17885812	.	.	.	ID=CP096024_1968_12;number=1565
NC_003076.8	rtracklayer	sequence_feature	26787422	26787488	.	.	.	ID=CP096024_1968_12;number=1567
NC_003070.9	rtracklayer	sequence_feature	21105271	21105361	.	.	.	ID=CP096024_322_16;number=1570
NC_003075.7	rtracklayer	sequence_feature	6790191	6790281	.	.	.	ID=CP096024_322_16;number=1572
NC_003070.9	rtracklayer	sequence_feature	21105271	21105360	.	.	.	ID=CP096024_553_15;number=1573
NC_003075.7	rtracklayer	sequence_feature	6790191	6790280	.	.	.	ID=CP096024_553_15;number=1575
NC_003071.7	rtracklayer	sequence_feature	17256545	17256612	.	.	.	ID=CP096024_1069_13;number=1591
NC_003070.9	rtracklayer	sequence_feature	11890722	11890865	.	.	.	ID=CP096025_35_12;number=1628
NC_003071.7	rtracklayer	sequence_feature	1745514	1745657	.	.	.	ID=CP096025_35_12;number=1630
NC_003075.7	rtracklayer	sequence_feature	1913888	1914031	.	.	.	ID=CP096025_35_12;number=1631
NC_003076.8	rtracklayer	sequence_feature	13209282	13209425	.	.	.	ID=CP096025_35_12;number=1632
NC_003070.9	rtracklayer	sequence_feature	11897612	11897689	.	.	.	ID=CP096025_57_11;number=1633
NC_003071.7	rtracklayer	sequence_feature	4862544	4862631	.	.	.	ID=CP096025_52_13;number=1647
NC_003076.8	rtracklayer	sequence_feature	13963828	13963894	.	.	.	ID=CP096025_72_13;number=1654
NC_003070.9	rtracklayer	sequence_feature	11896298	11896354	.	.	.	ID=CP096025_106_11;number=1665
NC_003076.8	rtracklayer	sequence_feature	13214420	13214476	.	.	.	ID=CP096025_106_11;number=1668
NC_003076.8	rtracklayer	sequence_feature	10440018	10440110	.	.	.	ID=CP096025_56_15;number=1684
NC_003070.9	rtracklayer	sequence_feature	9683420	9683499	.	.	.	ID=CP096025_86_14;number=1686
NC_003070.9	rtracklayer	sequence_feature	9683486	9683565	.	.	.	ID=CP096025_86_14;number=1687
NC_003070.9	rtracklayer	sequence_feature	9683552	9683631	.	.	.	ID=CP096025_86_14;number=1688
NC_003070.9	rtracklayer	sequence_feature	9683618	9683697	.	.	.	ID=CP096025_86_14;number=1689
NC_003071.7	rtracklayer	sequence_feature	6336543	6336622	.	.	.	ID=CP096025_86_14;number=1691
NC_003071.7	rtracklayer	sequence_feature	6336609	6336688	.	.	.	ID=CP096025_86_14;number=1692
NC_003071.7	rtracklayer	sequence_feature	6336753	6336832	.	.	.	ID=CP096025_86_14;number=1693
NC_003075.7	rtracklayer	sequence_feature	1457957	1458036	.	.	.	ID=CP096025_86_14;number=1695
NC_003076.8	rtracklayer	sequence_feature	13843660	13843739	.	.	.	ID=CP096025_86_14;number=1696
NC_003075.7	rtracklayer	sequence_feature	2785358	2785435	.	.	.	ID=CP096025_163_12;number=1698
NC_003075.7	rtracklayer	sequence_feature	3518372	3518449	.	.	.	ID=CP096025_163_12;number=1700
NC_003075.7	rtracklayer	sequence_feature	4233302	4233377	.	.	.	ID=CP096025_62_15;number=1702
NC_003075.7	rtracklayer	sequence_feature	4233483	4233558	.	.	.	ID=CP096025_62_15;number=1703
NC_003070.9	rtracklayer	sequence_feature	2157427	2157495	.	.	.	ID=CP096025_144_11;number=1706
NC_003070.9	rtracklayer	sequence_feature	6302923	6302991	.	.	.	ID=CP096025_144_11;number=1707
NC_003070.9	rtracklayer	sequence_feature	16118146	16118214	.	.	.	ID=CP096025_144_11;number=1708
NC_003070.9	rtracklayer	sequence_feature	16123843	16123911	.	.	.	ID=CP096025_144_11;number=1709
NC_003071.7	rtracklayer	sequence_feature	2274518	2274586	.	.	.	ID=CP096025_144_11;number=1710
NC_003074.8	rtracklayer	sequence_feature	17984742	17984810	.	.	.	ID=CP096025_144_11;number=1712
NC_003071.7	rtracklayer	sequence_feature	2499216	2499323	.	.	.	ID=CP096025_120_13;number=1721
NC_003076.8	rtracklayer	sequence_feature	12649436	12649543	.	.	.	ID=CP096025_120_13;number=1722
NC_003070.9	rtracklayer	sequence_feature	15558471	15558552	.	.	.	ID=CP096025_187_12;number=1725
NC_003074.8	rtracklayer	sequence_feature	13334316	13334401	.	.	.	ID=CP096025_193_12;number=1736
NC_003071.7	rtracklayer	sequence_feature	2856778	2856875	.	.	.	ID=CP096025_207_12;number=1745
NC_003071.7	rtracklayer	sequence_feature	3855762	3855859	.	.	.	ID=CP096025_207_12;number=1746
NC_003071.7	rtracklayer	sequence_feature	3862765	3862862	.	.	.	ID=CP096025_207_12;number=1747
NC_003071.7	rtracklayer	sequence_feature	4194223	4194320	.	.	.	ID=CP096025_207_12;number=1748
NC_003070.9	rtracklayer	sequence_feature	14866676	14866763	.	.	.	ID=CP096025_208_12;number=1754
NC_003070.9	rtracklayer	sequence_feature	14874664	14874751	.	.	.	ID=CP096025_208_12;number=1755
NC_003070.9	rtracklayer	sequence_feature	15569296	15569383	.	.	.	ID=CP096025_208_12;number=1756
NC_003071.7	rtracklayer	sequence_feature	2511857	2511944	.	.	.	ID=CP096025_208_12;number=1757
NC_003071.7	rtracklayer	sequence_feature	2856999	2857086	.	.	.	ID=CP096025_208_12;number=1759
NC_003071.7	rtracklayer	sequence_feature	3862986	3863073	.	.	.	ID=CP096025_208_12;number=1760
NC_003071.7	rtracklayer	sequence_feature	4194433	4194520	.	.	.	ID=CP096025_208_12;number=1762
NC_003076.8	rtracklayer	sequence_feature	8550839	8550926	.	.	.	ID=CP096025_208_12;number=1778
NC_003076.8	rtracklayer	sequence_feature	11650826	11650923	.	.	.	ID=CP096025_192_11;number=1783
NC_003071.7	rtracklayer	sequence_feature	34776	34852	.	.	.	ID=CP096025_31_17;number=1785
NC_003074.8	rtracklayer	sequence_feature	12511952	12512028	.	.	.	ID=CP096025_31_17;number=1787
NC_003075.7	rtracklayer	sequence_feature	3134097	3134173	.	.	.	ID=CP096025_31_17;number=1788
NC_003075.7	rtracklayer	sequence_feature	3137020	3137096	.	.	.	ID=CP096025_31_17;number=1789
NC_003075.7	rtracklayer	sequence_feature	5097162	5097238	.	.	.	ID=CP096025_31_17;number=1790
NC_003075.7	rtracklayer	sequence_feature	5581923	5581999	.	.	.	ID=CP096025_31_17;number=1791
NC_003075.7	rtracklayer	sequence_feature	5584898	5584974	.	.	.	ID=CP096025_31_17;number=1792
NC_003070.9	rtracklayer	sequence_feature	14107442	14107533	.	.	.	ID=CP096025_205_11;number=1794
NC_003070.9	rtracklayer	sequence_feature	14216291	14216382	.	.	.	ID=CP096025_205_11;number=1795
NC_003070.9	rtracklayer	sequence_feature	14273820	14273911	.	.	.	ID=CP096025_205_11;number=1796
NC_003070.9	rtracklayer	sequence_feature	14669521	14669612	.	.	.	ID=CP096025_205_11;number=1797
NC_003070.9	rtracklayer	sequence_feature	14827336	14827427	.	.	.	ID=CP096025_205_11;number=1798
NC_003070.9	rtracklayer	sequence_feature	14839192	14839283	.	.	.	ID=CP096025_205_11;number=1799
NC_003070.9	rtracklayer	sequence_feature	16095670	16095761	.	.	.	ID=CP096025_205_11;number=1800
NC_003071.7	rtracklayer	sequence_feature	2882279	2882370	.	.	.	ID=CP096025_205_11;number=1802
NC_003071.7	rtracklayer	sequence_feature	3601848	3601939	.	.	.	ID=CP096025_205_11;number=1803
NC_003071.7	rtracklayer	sequence_feature	4057492	4057583	.	.	.	ID=CP096025_205_11;number=1804
NC_003071.7	rtracklayer	sequence_feature	4211092	4211183	.	.	.	ID=CP096025_205_11;number=1805
NC_003071.7	rtracklayer	sequence_feature	4582891	4582982	.	.	.	ID=CP096025_205_11;number=1807
NC_003074.8	rtracklayer	sequence_feature	12303542	12303633	.	.	.	ID=CP096025_205_11;number=1809
NC_003074.8	rtracklayer	sequence_feature	12308611	12308702	.	.	.	ID=CP096025_205_11;number=1810
NC_003074.8	rtracklayer	sequence_feature	15472451	15472542	.	.	.	ID=CP096025_205_11;number=1811
NC_003075.7	rtracklayer	sequence_feature	3074537	3074628	.	.	.	ID=CP096025_205_11;number=1812
NC_003075.7	rtracklayer	sequence_feature	3563951	3564042	.	.	.	ID=CP096025_205_11;number=1813
NC_003075.7	rtracklayer	sequence_feature	3592323	3592414	.	.	.	ID=CP096025_205_11;number=1815
NC_003075.7	rtracklayer	sequence_feature	4271068	4271159	.	.	.	ID=CP096025_205_11;number=1816
NC_003076.8	rtracklayer	sequence_feature	12627014	12627105	.	.	.	ID=CP096025_205_11;number=1820
NC_003076.8	rtracklayer	sequence_feature	12636253	12636344	.	.	.	ID=CP096025_205_11;number=1821
NC_003076.8	rtracklayer	sequence_feature	13408672	13408763	.	.	.	ID=CP096025_205_11;number=1822
NC_003070.9	rtracklayer	sequence_feature	14098708	14098793	.	.	.	ID=CP096025_29_10;number=1823
NC_003070.9	rtracklayer	sequence_feature	14105998	14106083	.	.	.	ID=CP096025_29_10;number=1824
NC_003070.9	rtracklayer	sequence_feature	14272415	14272500	.	.	.	ID=CP096025_29_10;number=1825
NC_003070.9	rtracklayer	sequence_feature	14280248	14280333	.	.	.	ID=CP096025_29_10;number=1826
NC_003070.9	rtracklayer	sequence_feature	16094215	16094300	.	.	.	ID=CP096025_29_10;number=1827
NC_003070.9	rtracklayer	sequence_feature	16103222	16103307	.	.	.	ID=CP096025_29_10;number=1828
NC_003071.7	rtracklayer	sequence_feature	3906238	3906323	.	.	.	ID=CP096025_29_10;number=1830
NC_003071.7	rtracklayer	sequence_feature	4977577	4977662	.	.	.	ID=CP096025_29_10;number=1831
NC_003071.7	rtracklayer	sequence_feature	5362833	5362918	.	.	.	ID=CP096025_29_10;number=1832
NC_003074.8	rtracklayer	sequence_feature	14484898	14484983	.	.	.	ID=CP096025_29_10;number=1833
NC_003075.7	rtracklayer	sequence_feature	1697323	1697408	.	.	.	ID=CP096025_29_10;number=1834
NC_003075.7	rtracklayer	sequence_feature	3588753	3588838	.	.	.	ID=CP096025_29_10;number=1835
NC_003075.7	rtracklayer	sequence_feature	4349012	4349097	.	.	.	ID=CP096025_29_10;number=1836
NC_003075.7	rtracklayer	sequence_feature	4487834	4487919	.	.	.	ID=CP096025_29_10;number=1837
NC_003075.7	rtracklayer	sequence_feature	4609291	4609376	.	.	.	ID=CP096025_29_10;number=1838
NC_003075.7	rtracklayer	sequence_feature	5099335	5099420	.	.	.	ID=CP096025_29_10;number=1839
NC_003076.8	rtracklayer	sequence_feature	10744616	10744701	.	.	.	ID=CP096025_29_10;number=1840
NC_003076.8	rtracklayer	sequence_feature	10777021	10777106	.	.	.	ID=CP096025_29_10;number=1841
NC_003076.8	rtracklayer	sequence_feature	11319152	11319237	.	.	.	ID=CP096025_29_10;number=1842
NC_003076.8	rtracklayer	sequence_feature	12739630	12739715	.	.	.	ID=CP096025_29_10;number=1843
NC_003076.8	rtracklayer	sequence_feature	12766104	12766189	.	.	.	ID=CP096025_29_10;number=1844
NC_003076.8	rtracklayer	sequence_feature	13407261	13407346	.	.	.	ID=CP096025_29_10;number=1845
NC_003074.8	rtracklayer	sequence_feature	13381010	13381082	.	.	.	ID=CP096025_142_13;number=1848
NC_003071.7	rtracklayer	sequence_feature	567238	567322	.	.	.	ID=CP096025_33_17;number=1851
NC_003071.7	rtracklayer	sequence_feature	1208045	1208129	.	.	.	ID=CP096025_33_17;number=1852
NC_003071.7	rtracklayer	sequence_feature	1741902	1741986	.	.	.	ID=CP096025_33_17;number=1853
NC_003070.9	rtracklayer	sequence_feature	11890456	11890554	.	.	.	ID=CP096025_228_12;number=1856
NC_003071.7	rtracklayer	sequence_feature	569710	569808	.	.	.	ID=CP096025_228_12;number=1857
NC_003071.7	rtracklayer	sequence_feature	1745248	1745346	.	.	.	ID=CP096025_228_12;number=1858
NC_003075.7	rtracklayer	sequence_feature	1913623	1913721	.	.	.	ID=CP096025_228_12;number=1860
NC_003076.8	rtracklayer	sequence_feature	13209016	13209114	.	.	.	ID=CP096025_228_12;number=1861
NC_003070.9	rtracklayer	sequence_feature	11890727	11890796	.	.	.	ID=CP096025_212_11;number=1862
NC_003071.7	rtracklayer	sequence_feature	1745519	1745588	.	.	.	ID=CP096025_212_11;number=1864
NC_003075.7	rtracklayer	sequence_feature	1913893	1913962	.	.	.	ID=CP096025_212_11;number=1866
NC_003076.8	rtracklayer	sequence_feature	13209287	13209356	.	.	.	ID=CP096025_212_11;number=1867
NC_003070.9	rtracklayer	sequence_feature	11890728	11890833	.	.	.	ID=CP096025_125_14;number=1868
NC_003071.7	rtracklayer	sequence_feature	1745520	1745625	.	.	.	ID=CP096025_125_14;number=1870
NC_003075.7	rtracklayer	sequence_feature	1913894	1913999	.	.	.	ID=CP096025_125_14;number=1872
NC_003076.8	rtracklayer	sequence_feature	13209288	13209393	.	.	.	ID=CP096025_125_14;number=1873
NC_003075.7	rtracklayer	sequence_feature	1914212	1914282	.	.	.	ID=CP096025_213_11;number=1875
NC_003076.8	rtracklayer	sequence_feature	13209596	13209666	.	.	.	ID=CP096025_213_11;number=1876
NC_003070.9	rtracklayer	sequence_feature	11900164	11900292	.	.	.	ID=CP096025_150_13;number=1877
NC_003071.7	rtracklayer	sequence_feature	581048	581176	.	.	.	ID=CP096025_150_13;number=1878
NC_003071.7	rtracklayer	sequence_feature	1755571	1755699	.	.	.	ID=CP096025_150_13;number=1879
NC_003075.7	rtracklayer	sequence_feature	1929309	1929437	.	.	.	ID=CP096025_150_13;number=1881
NC_003076.8	rtracklayer	sequence_feature	13218361	13218489	.	.	.	ID=CP096025_150_13;number=1882
NC_003070.9	rtracklayer	sequence_feature	11900534	11900619	.	.	.	ID=CP096025_233_12;number=1883
NC_003071.7	rtracklayer	sequence_feature	581419	581504	.	.	.	ID=CP096025_233_12;number=1884
NC_003071.7	rtracklayer	sequence_feature	1755941	1756026	.	.	.	ID=CP096025_233_12;number=1885
NC_003076.8	rtracklayer	sequence_feature	13218731	13218816	.	.	.	ID=CP096025_233_12;number=1888
NC_003071.7	rtracklayer	sequence_feature	4213005	4213087	.	.	.	ID=CP096025_223_11;number=1890
NC_003074.8	rtracklayer	sequence_feature	10167101	10167183	.	.	.	ID=CP096025_223_11;number=1892
NC_003071.7	rtracklayer	sequence_feature	10598824	10598880	.	.	.	ID=CP096025_239_12;number=1910
NC_003071.7	rtracklayer	sequence_feature	3151234	3151290	.	.	.	ID=CP096025_251_12;number=1912
NC_003071.7	rtracklayer	sequence_feature	3156516	3156572	.	.	.	ID=CP096025_251_12;number=1913
NC_003070.9	rtracklayer	sequence_feature	13906402	13906498	.	.	.	ID=CP096025_262_12;number=1919
NC_003071.7	rtracklayer	sequence_feature	6662454	6662550	.	.	.	ID=CP096025_262_12;number=1922
NC_003074.8	rtracklayer	sequence_feature	10865154	10865250	.	.	.	ID=CP096025_262_12;number=1923
NC_003076.8	rtracklayer	sequence_feature	17406727	17406823	.	.	.	ID=CP096025_262_12;number=1926
NC_003071.7	rtracklayer	sequence_feature	2856804	2856875	.	.	.	ID=CP096025_289_12;number=1931
NC_003071.7	rtracklayer	sequence_feature	3855788	3855859	.	.	.	ID=CP096025_289_12;number=1933
NC_003071.7	rtracklayer	sequence_feature	3862791	3862862	.	.	.	ID=CP096025_289_12;number=1934
NC_003071.7	rtracklayer	sequence_feature	4194249	4194320	.	.	.	ID=CP096025_289_12;number=1935
NC_003071.7	rtracklayer	sequence_feature	3825891	3825960	.	.	.	ID=CP096025_288_11;number=1959
NC_003075.7	rtracklayer	sequence_feature	4190187	4190256	.	.	.	ID=CP096025_288_11;number=1961
NC_003070.9	rtracklayer	sequence_feature	15064800	15064917	.	.	.	ID=CP096025_35_19;number=1970
NC_003070.9	rtracklayer	sequence_feature	15075519	15075636	.	.	.	ID=CP096025_35_19;number=1971
NC_003074.8	rtracklayer	sequence_feature	13404366	13404483	.	.	.	ID=CP096025_35_19;number=1973
NC_003076.8	rtracklayer	sequence_feature	11798050	11798167	.	.	.	ID=CP096025_35_19;number=1974
NC_003076.8	rtracklayer	sequence_feature	11914653	11914770	.	.	.	ID=CP096025_35_19;number=1975
NC_003076.8	rtracklayer	sequence_feature	9840421	9840498	.	.	.	ID=CP096025_337_12;number=1978
NC_003070.9	rtracklayer	sequence_feature	14497706	14497763	.	.	.	ID=CP096025_317_11;number=1982
NC_003070.9	rtracklayer	sequence_feature	14866625	14866686	.	.	.	ID=CP096025_320_11;number=1991
NC_003071.7	rtracklayer	sequence_feature	2856948	2857009	.	.	.	ID=CP096025_320_11;number=1993
NC_003071.7	rtracklayer	sequence_feature	3855932	3855993	.	.	.	ID=CP096025_320_11;number=1995
NC_003071.7	rtracklayer	sequence_feature	3862935	3862996	.	.	.	ID=CP096025_320_11;number=1996
NC_003071.7	rtracklayer	sequence_feature	3883781	3883842	.	.	.	ID=CP096025_320_11;number=1997
NC_003075.7	rtracklayer	sequence_feature	3409735	3409796	.	.	.	ID=CP096025_320_11;number=2005
NC_003076.8	rtracklayer	sequence_feature	8550788	8550849	.	.	.	ID=CP096025_320_11;number=2008
NC_003076.8	rtracklayer	sequence_feature	11753213	11753274	.	.	.	ID=CP096025_320_11;number=2010
NC_003071.7	rtracklayer	sequence_feature	2856948	2857085	.	.	.	ID=CP096025_357_12;number=2013
NC_003076.8	rtracklayer	sequence_feature	8550788	8550925	.	.	.	ID=CP096025_357_12;number=2021
NC_003074.8	rtracklayer	sequence_feature	11420910	11420996	.	.	.	ID=CP096025_323_11;number=2027
NC_003071.7	rtracklayer	sequence_feature	4284897	4284975	.	.	.	ID=CP096025_183_14;number=2030
NC_003071.7	rtracklayer	sequence_feature	4426302	4426365	.	.	.	ID=CP096025_336_11;number=2040
NC_003071.7	rtracklayer	sequence_feature	4426302	4426366	.	.	.	ID=CP096025_384_12;number=2042
NC_003075.7	rtracklayer	sequence_feature	1929240	1929325	.	.	.	ID=CP096025_386_12;number=2044
NC_003070.9	rtracklayer	sequence_feature	15061466	15061536	.	.	.	ID=CP096025_350_11;number=2047
NC_003070.9	rtracklayer	sequence_feature	15617634	15617704	.	.	.	ID=CP096025_350_11;number=2049
NC_003071.7	rtracklayer	sequence_feature	4218539	4218609	.	.	.	ID=CP096025_350_11;number=2050
NC_003074.8	rtracklayer	sequence_feature	11553419	11553489	.	.	.	ID=CP096025_350_11;number=2052
NC_003074.8	rtracklayer	sequence_feature	13404567	13404637	.	.	.	ID=CP096025_350_11;number=2053
NC_003075.7	rtracklayer	sequence_feature	1686375	1686445	.	.	.	ID=CP096025_350_11;number=2054
NC_003075.7	rtracklayer	sequence_feature	3537390	3537460	.	.	.	ID=CP096025_350_11;number=2055
NC_003075.7	rtracklayer	sequence_feature	3546816	3546886	.	.	.	ID=CP096025_350_11;number=2056
NC_003076.8	rtracklayer	sequence_feature	11798252	11798322	.	.	.	ID=CP096025_350_11;number=2057
NC_003070.9	rtracklayer	sequence_feature	13648492	13648564	.	.	.	ID=CP096025_351_11;number=2060
NC_003070.9	rtracklayer	sequence_feature	13800068	13800140	.	.	.	ID=CP096025_351_11;number=2061
NC_003070.9	rtracklayer	sequence_feature	14257253	14257325	.	.	.	ID=CP096025_351_11;number=2062
NC_003071.7	rtracklayer	sequence_feature	4287662	4287734	.	.	.	ID=CP096025_351_11;number=2063
NC_003071.7	rtracklayer	sequence_feature	5127143	5127215	.	.	.	ID=CP096025_351_11;number=2065
NC_003070.9	rtracklayer	sequence_feature	14107442	14107535	.	.	.	ID=CP096025_358_11;number=2071
NC_003070.9	rtracklayer	sequence_feature	14216291	14216384	.	.	.	ID=CP096025_358_11;number=2072
NC_003070.9	rtracklayer	sequence_feature	14273820	14273913	.	.	.	ID=CP096025_358_11;number=2073
NC_003070.9	rtracklayer	sequence_feature	14669521	14669614	.	.	.	ID=CP096025_358_11;number=2074
NC_003070.9	rtracklayer	sequence_feature	14827336	14827429	.	.	.	ID=CP096025_358_11;number=2075
NC_003071.7	rtracklayer	sequence_feature	2882279	2882372	.	.	.	ID=CP096025_358_11;number=2077
NC_003071.7	rtracklayer	sequence_feature	3601848	3601941	.	.	.	ID=CP096025_358_11;number=2078
NC_003071.7	rtracklayer	sequence_feature	4057492	4057585	.	.	.	ID=CP096025_358_11;number=2079
NC_003071.7	rtracklayer	sequence_feature	4582891	4582984	.	.	.	ID=CP096025_358_11;number=2081
NC_003074.8	rtracklayer	sequence_feature	12303542	12303635	.	.	.	ID=CP096025_358_11;number=2084
NC_003074.8	rtracklayer	sequence_feature	12706671	12706764	.	.	.	ID=CP096025_358_11;number=2085
NC_003075.7	rtracklayer	sequence_feature	3074537	3074630	.	.	.	ID=CP096025_358_11;number=2086
NC_003075.7	rtracklayer	sequence_feature	3592323	3592416	.	.	.	ID=CP096025_358_11;number=2088
NC_003075.7	rtracklayer	sequence_feature	4271068	4271161	.	.	.	ID=CP096025_358_11;number=2089
NC_003076.8	rtracklayer	sequence_feature	12627014	12627107	.	.	.	ID=CP096025_358_11;number=2093
NC_003076.8	rtracklayer	sequence_feature	13408672	13408765	.	.	.	ID=CP096025_358_11;number=2094
NC_003070.9	rtracklayer	sequence_feature	14856071	14856162	.	.	.	ID=CP096025_234_13;number=2101
NC_003071.7	rtracklayer	sequence_feature	3919358	3919449	.	.	.	ID=CP096025_234_13;number=2103
NC_003076.8	rtracklayer	sequence_feature	12121982	12122073	.	.	.	ID=CP096025_234_13;number=2115
NC_003076.8	rtracklayer	sequence_feature	12351135	12351226	.	.	.	ID=CP096025_234_13;number=2116
NC_003070.9	rtracklayer	sequence_feature	14856071	14856165	.	.	.	ID=CP096025_86_16;number=2120
NC_003071.7	rtracklayer	sequence_feature	3919358	3919452	.	.	.	ID=CP096025_86_16;number=2122
NC_003076.8	rtracklayer	sequence_feature	12121982	12122076	.	.	.	ID=CP096025_86_16;number=2134
NC_003076.8	rtracklayer	sequence_feature	12351135	12351229	.	.	.	ID=CP096025_86_16;number=2135
NC_003071.7	rtracklayer	sequence_feature	3919533	3919623	.	.	.	ID=CP096025_87_16;number=2137
NC_003071.7	rtracklayer	sequence_feature	3955251	3955341	.	.	.	ID=CP096025_87_16;number=2138
NC_003071.7	rtracklayer	sequence_feature	4693933	4694023	.	.	.	ID=CP096025_87_16;number=2139
NC_003076.8	rtracklayer	sequence_feature	12122157	12122247	.	.	.	ID=CP096025_87_16;number=2146
NC_003076.8	rtracklayer	sequence_feature	12169187	12169277	.	.	.	ID=CP096025_87_16;number=2147
NC_003074.8	rtracklayer	sequence_feature	11079923	11079982	.	.	.	ID=CP096025_435_12;number=2152
NC_003074.8	rtracklayer	sequence_feature	11497541	11497600	.	.	.	ID=CP096025_435_12;number=2153
NC_003074.8	rtracklayer	sequence_feature	18296016	18296075	.	.	.	ID=CP096025_435_12;number=2154
NC_003071.7	rtracklayer	sequence_feature	5097235	5097313	.	.	.	ID=CP096025_387_11;number=2156
NC_003074.8	rtracklayer	sequence_feature	11408453	11408531	.	.	.	ID=CP096025_387_11;number=2157
NC_003074.8	rtracklayer	sequence_feature	17394767	17394845	.	.	.	ID=CP096025_387_11;number=2158
NC_003075.7	rtracklayer	sequence_feature	5054428	5054506	.	.	.	ID=CP096025_387_11;number=2159
NC_003075.7	rtracklayer	sequence_feature	5057276	5057354	.	.	.	ID=CP096025_387_11;number=2160
NC_003076.8	rtracklayer	sequence_feature	11129317	11129395	.	.	.	ID=CP096025_387_11;number=2161
NC_003076.8	rtracklayer	sequence_feature	12109979	12110057	.	.	.	ID=CP096025_387_11;number=2162
NC_003071.7	rtracklayer	sequence_feature	5200869	5200923	.	.	.	ID=CP096025_114_10;number=2171
NC_003071.7	rtracklayer	sequence_feature	5202218	5202272	.	.	.	ID=CP096025_114_10;number=2173
NC_003071.7	rtracklayer	sequence_feature	5202964	5203018	.	.	.	ID=CP096025_114_10;number=2174
NC_003071.7	rtracklayer	sequence_feature	5203709	5203763	.	.	.	ID=CP096025_114_10;number=2175
NC_003071.7	rtracklayer	sequence_feature	5204455	5204509	.	.	.	ID=CP096025_114_10;number=2176
NC_003071.7	rtracklayer	sequence_feature	5205201	5205255	.	.	.	ID=CP096025_114_10;number=2177
NC_003074.8	rtracklayer	sequence_feature	12114185	12114239	.	.	.	ID=CP096025_114_10;number=2178
NC_003075.7	rtracklayer	sequence_feature	4473278	4473332	.	.	.	ID=CP096025_114_10;number=2179
NC_003075.7	rtracklayer	sequence_feature	4474023	4474077	.	.	.	ID=CP096025_114_10;number=2180
NC_003074.8	rtracklayer	sequence_feature	12115231	12115354	.	.	.	ID=CP096025_264_13;number=2182
NC_003075.7	rtracklayer	sequence_feature	4475088	4475211	.	.	.	ID=CP096025_264_13;number=2183
NC_003076.8	rtracklayer	sequence_feature	13292918	13293041	.	.	.	ID=CP096025_264_13;number=2184
NC_003074.8	rtracklayer	sequence_feature	12115234	12115312	.	.	.	ID=CP096025_474_12;number=2186
NC_003075.7	rtracklayer	sequence_feature	4475091	4475169	.	.	.	ID=CP096025_474_12;number=2187
NC_003076.8	rtracklayer	sequence_feature	13292921	13292999	.	.	.	ID=CP096025_474_12;number=2188
NC_003075.7	rtracklayer	sequence_feature	4476001	4476080	.	.	.	ID=CP096025_265_13;number=2191
NC_003075.7	rtracklayer	sequence_feature	4476153	4476233	.	.	.	ID=CP096025_266_13;number=2195
NC_003076.8	rtracklayer	sequence_feature	13293768	13293833	.	.	.	ID=CP096025_267_13;number=2198
NC_003075.7	rtracklayer	sequence_feature	4478596	4478691	.	.	.	ID=CP096025_399_11;number=2201
NC_003076.8	rtracklayer	sequence_feature	13295993	13296088	.	.	.	ID=CP096025_399_11;number=2202
NC_003071.7	rtracklayer	sequence_feature	1012327	1012391	.	.	.	ID=CP096025_270_13;number=2207
NC_003074.8	rtracklayer	sequence_feature	18111940	18112004	.	.	.	ID=CP096025_270_13;number=2210
NC_003076.8	rtracklayer	sequence_feature	13298624	13298688	.	.	.	ID=CP096025_270_13;number=2212
NC_003071.7	rtracklayer	sequence_feature	1012426	1012577	.	.	.	ID=CP096025_271_13;number=2213
NC_003071.7	rtracklayer	sequence_feature	5258207	5258275	.	.	.	ID=CP096025_122_10;number=2216
NC_003070.9	rtracklayer	sequence_feature	14100150	14100243	.	.	.	ID=CP096025_406_11;number=2221
NC_003070.9	rtracklayer	sequence_feature	14839192	14839285	.	.	.	ID=CP096025_406_11;number=2222
NC_003074.8	rtracklayer	sequence_feature	15472451	15472544	.	.	.	ID=CP096025_406_11;number=2223
NC_003075.7	rtracklayer	sequence_feature	3563951	3564044	.	.	.	ID=CP096025_406_11;number=2224
NC_003076.8	rtracklayer	sequence_feature	12636253	12636346	.	.	.	ID=CP096025_406_11;number=2225
NC_003070.9	rtracklayer	sequence_feature	14266904	14266980	.	.	.	ID=CP096025_407_11;number=2226
NC_003075.7	rtracklayer	sequence_feature	3486044	3486120	.	.	.	ID=CP096025_407_11;number=2228
NC_003075.7	rtracklayer	sequence_feature	4273019	4273095	.	.	.	ID=CP096025_407_11;number=2229
NC_003075.7	rtracklayer	sequence_feature	2469228	2469297	.	.	.	ID=CP096025_217_14;number=2233
NC_003074.8	rtracklayer	sequence_feature	15257962	15258017	.	.	.	ID=CP096025_433_11;number=2243
NC_003070.9	rtracklayer	sequence_feature	16596687	16596774	.	.	.	ID=CP096025_54_19;number=2252
NC_003071.7	rtracklayer	sequence_feature	3194499	3194586	.	.	.	ID=CP096025_54_19;number=2253
NC_003076.8	rtracklayer	sequence_feature	17406727	17406843	.	.	.	ID=CP096025_524_12;number=2257
NC_003076.8	rtracklayer	sequence_feature	17406926	17406999	.	.	.	ID=CP096025_525_12;number=2259
NC_003074.8	rtracklayer	sequence_feature	11727389	11727473	.	.	.	ID=CP096025_529_12;number=2262
NC_003074.8	rtracklayer	sequence_feature	17203761	17203845	.	.	.	ID=CP096025_529_12;number=2263
NC_003076.8	rtracklayer	sequence_feature	9639869	9639953	.	.	.	ID=CP096025_529_12;number=2264
NC_003076.8	rtracklayer	sequence_feature	9931957	9932041	.	.	.	ID=CP096025_529_12;number=2265
NC_003070.9	rtracklayer	sequence_feature	17936964	17937035	.	.	.	ID=CP096025_298_13;number=2266
NC_003071.7	rtracklayer	sequence_feature	2209872	2209943	.	.	.	ID=CP096025_298_13;number=2267
NC_003071.7	rtracklayer	sequence_feature	7155551	7155622	.	.	.	ID=CP096025_298_13;number=2269
NC_003071.7	rtracklayer	sequence_feature	9655217	9655288	.	.	.	ID=CP096025_298_13;number=2270
NC_003071.7	rtracklayer	sequence_feature	10436306	10436377	.	.	.	ID=CP096025_298_13;number=2271
NC_003074.8	rtracklayer	sequence_feature	9808162	9808233	.	.	.	ID=CP096025_298_13;number=2272
NC_003074.8	rtracklayer	sequence_feature	11021755	11021826	.	.	.	ID=CP096025_298_13;number=2273
NC_003074.8	rtracklayer	sequence_feature	20233579	20233650	.	.	.	ID=CP096025_298_13;number=2274
NC_003075.7	rtracklayer	sequence_feature	297863	297934	.	.	.	ID=CP096025_298_13;number=2275
NC_003075.7	rtracklayer	sequence_feature	2604668	2604739	.	.	.	ID=CP096025_298_13;number=2276
NC_003075.7	rtracklayer	sequence_feature	5790843	5790914	.	.	.	ID=CP096025_298_13;number=2277
NC_003076.8	rtracklayer	sequence_feature	8313138	8313209	.	.	.	ID=CP096025_298_13;number=2278
NC_003071.7	rtracklayer	sequence_feature	2210054	2210156	.	.	.	ID=CP096025_299_13;number=2279
NC_003071.7	rtracklayer	sequence_feature	10436488	10436590	.	.	.	ID=CP096025_299_13;number=2281
NC_003074.8	rtracklayer	sequence_feature	20233761	20233863	.	.	.	ID=CP096025_299_13;number=2282
NC_003075.7	rtracklayer	sequence_feature	298045	298147	.	.	.	ID=CP096025_299_13;number=2283
NC_003071.7	rtracklayer	sequence_feature	2555845	2555919	.	.	.	ID=CP096025_550_12;number=2288
NC_003074.8	rtracklayer	sequence_feature	12088544	12088618	.	.	.	ID=CP096025_550_12;number=2292
NC_003074.8	rtracklayer	sequence_feature	13455837	13455911	.	.	.	ID=CP096025_550_12;number=2293
NC_003074.8	rtracklayer	sequence_feature	17414698	17414772	.	.	.	ID=CP096025_550_12;number=2294
NC_003075.7	rtracklayer	sequence_feature	4485977	4486067	.	.	.	ID=CP096025_106_16;number=2302
NC_003070.9	rtracklayer	sequence_feature	9690816	9690920	.	.	.	ID=CP096025_321_13;number=2308
NC_003071.7	rtracklayer	sequence_feature	2053766	2053870	.	.	.	ID=CP096025_321_13;number=2309
NC_003074.8	rtracklayer	sequence_feature	13356013	13356117	.	.	.	ID=CP096025_321_13;number=2311
NC_003075.7	rtracklayer	sequence_feature	1462927	1463031	.	.	.	ID=CP096025_321_13;number=2312
NC_003076.8	rtracklayer	sequence_feature	13283609	13283713	.	.	.	ID=CP096025_321_13;number=2314
NC_003076.8	rtracklayer	sequence_feature	10618775	10618848	.	.	.	ID=CP096025_483_11;number=2317
NC_003074.8	rtracklayer	sequence_feature	13497362	13497432	.	.	.	ID=CP096025_112_16;number=2319
NC_003075.7	rtracklayer	sequence_feature	4926625	4926695	.	.	.	ID=CP096025_112_16;number=2320
NC_003076.8	rtracklayer	sequence_feature	10517386	10517456	.	.	.	ID=CP096025_112_16;number=2321
NC_003071.7	rtracklayer	sequence_feature	2546683	2546760	.	.	.	ID=CP096025_500_11;number=2327
NC_003071.7	rtracklayer	sequence_feature	5964302	5964379	.	.	.	ID=CP096025_500_11;number=2328
NC_003071.7	rtracklayer	sequence_feature	6596426	6596503	.	.	.	ID=CP096025_500_11;number=2330
NC_003074.8	rtracklayer	sequence_feature	12080733	12080810	.	.	.	ID=CP096025_500_11;number=2331
NC_003074.8	rtracklayer	sequence_feature	17406684	17406761	.	.	.	ID=CP096025_500_11;number=2332
NC_003071.7	rtracklayer	sequence_feature	2548047	2548103	.	.	.	ID=CP096025_503_11;number=2333
NC_003071.7	rtracklayer	sequence_feature	5965666	5965722	.	.	.	ID=CP096025_503_11;number=2334
NC_003071.7	rtracklayer	sequence_feature	6597781	6597837	.	.	.	ID=CP096025_503_11;number=2336
NC_003074.8	rtracklayer	sequence_feature	12082096	12082152	.	.	.	ID=CP096025_503_11;number=2337
NC_003074.8	rtracklayer	sequence_feature	17408048	17408104	.	.	.	ID=CP096025_503_11;number=2338
NC_003071.7	rtracklayer	sequence_feature	2555349	2555407	.	.	.	ID=CP096025_509_11;number=2339
NC_003071.7	rtracklayer	sequence_feature	5972103	5972161	.	.	.	ID=CP096025_509_11;number=2340
NC_003071.7	rtracklayer	sequence_feature	6603858	6603916	.	.	.	ID=CP096025_509_11;number=2342
NC_003074.8	rtracklayer	sequence_feature	12088047	12088105	.	.	.	ID=CP096025_509_11;number=2343
NC_003074.8	rtracklayer	sequence_feature	13455339	13455397	.	.	.	ID=CP096025_509_11;number=2344
NC_003074.8	rtracklayer	sequence_feature	17414201	17414259	.	.	.	ID=CP096025_509_11;number=2345
NC_003075.7	rtracklayer	sequence_feature	4820656	4820714	.	.	.	ID=CP096025_509_11;number=2346
NC_003071.7	rtracklayer	sequence_feature	2558802	2558882	.	.	.	ID=CP096025_651_12;number=2348
NC_003071.7	rtracklayer	sequence_feature	6577542	6577622	.	.	.	ID=CP096025_651_12;number=2349
NC_003074.8	rtracklayer	sequence_feature	12091494	12091574	.	.	.	ID=CP096025_651_12;number=2351
NC_003074.8	rtracklayer	sequence_feature	16087199	16087279	.	.	.	ID=CP096025_651_12;number=2352
NC_003074.8	rtracklayer	sequence_feature	17417414	17417494	.	.	.	ID=CP096025_651_12;number=2353
NC_003070.9	rtracklayer	sequence_feature	3826183	3826249	.	.	.	ID=CP096025_661_12;number=2357
NC_003071.7	rtracklayer	sequence_feature	5761507	5761573	.	.	.	ID=CP096025_661_12;number=2359
NC_003071.7	rtracklayer	sequence_feature	7247715	7247781	.	.	.	ID=CP096025_661_12;number=2361
NC_003074.8	rtracklayer	sequence_feature	10293686	10293752	.	.	.	ID=CP096025_661_12;number=2362
NC_003074.8	rtracklayer	sequence_feature	11764272	11764338	.	.	.	ID=CP096025_661_12;number=2363
NC_003075.7	rtracklayer	sequence_feature	4095491	4095557	.	.	.	ID=CP096025_661_12;number=2366
NC_003075.7	rtracklayer	sequence_feature	5176867	5176933	.	.	.	ID=CP096025_661_12;number=2367
NC_003075.7	rtracklayer	sequence_feature	5177239	5177305	.	.	.	ID=CP096025_661_12;number=2368
NC_003075.7	rtracklayer	sequence_feature	11371666	11371732	.	.	.	ID=CP096025_661_12;number=2369
NC_003076.8	rtracklayer	sequence_feature	11383754	11383820	.	.	.	ID=CP096025_661_12;number=2370
NC_003076.8	rtracklayer	sequence_feature	11610736	11610802	.	.	.	ID=CP096025_661_12;number=2371
NC_003076.8	rtracklayer	sequence_feature	14524145	14524211	.	.	.	ID=CP096025_661_12;number=2372
NC_003070.9	rtracklayer	sequence_feature	18599978	18600074	.	.	.	ID=CP096025_663_12;number=2374
NC_003070.9	rtracklayer	sequence_feature	18600062	18600158	.	.	.	ID=CP096025_663_12;number=2375
NC_003070.9	rtracklayer	sequence_feature	18600146	18600242	.	.	.	ID=CP096025_663_12;number=2376
NC_003071.7	rtracklayer	sequence_feature	4354094	4354190	.	.	.	ID=CP096025_663_12;number=2377
NC_003071.7	rtracklayer	sequence_feature	4354253	4354349	.	.	.	ID=CP096025_663_12;number=2378
NC_003071.7	rtracklayer	sequence_feature	6583440	6583536	.	.	.	ID=CP096025_663_12;number=2379
NC_003071.7	rtracklayer	sequence_feature	6659633	6659729	.	.	.	ID=CP096025_663_12;number=2380
NC_003071.7	rtracklayer	sequence_feature	6728831	6728927	.	.	.	ID=CP096025_663_12;number=2382
NC_003071.7	rtracklayer	sequence_feature	6728991	6729087	.	.	.	ID=CP096025_663_12;number=2383
NC_003074.8	rtracklayer	sequence_feature	11764535	11764631	.	.	.	ID=CP096025_663_12;number=2384
NC_003074.8	rtracklayer	sequence_feature	12466220	12466316	.	.	.	ID=CP096025_663_12;number=2385
NC_003074.8	rtracklayer	sequence_feature	12466377	12466473	.	.	.	ID=CP096025_663_12;number=2386
NC_003074.8	rtracklayer	sequence_feature	12466536	12466632	.	.	.	ID=CP096025_663_12;number=2387
NC_003075.7	rtracklayer	sequence_feature	4095750	4095846	.	.	.	ID=CP096025_663_12;number=2388
NC_003075.7	rtracklayer	sequence_feature	4095909	4096005	.	.	.	ID=CP096025_663_12;number=2389
NC_003075.7	rtracklayer	sequence_feature	5177496	5177592	.	.	.	ID=CP096025_663_12;number=2390
NC_003076.8	rtracklayer	sequence_feature	14524405	14524501	.	.	.	ID=CP096025_663_12;number=2391
NC_003076.8	rtracklayer	sequence_feature	14524564	14524660	.	.	.	ID=CP096025_663_12;number=2392
NC_003076.8	rtracklayer	sequence_feature	15716682	15716778	.	.	.	ID=CP096025_663_12;number=2393
NC_003070.9	rtracklayer	sequence_feature	7960537	7960599	.	.	.	ID=CP096025_672_12;number=2396
NC_003070.9	rtracklayer	sequence_feature	15688551	15688613	.	.	.	ID=CP096025_672_12;number=2397
NC_003071.7	rtracklayer	sequence_feature	11983232	11983294	.	.	.	ID=CP096025_672_12;number=2399
NC_003071.7	rtracklayer	sequence_feature	12739571	12739633	.	.	.	ID=CP096025_672_12;number=2400
NC_003074.8	rtracklayer	sequence_feature	18631347	18631409	.	.	.	ID=CP096025_672_12;number=2401
NC_003075.7	rtracklayer	sequence_feature	5471678	5471740	.	.	.	ID=CP096025_672_12;number=2402
NC_003075.7	rtracklayer	sequence_feature	10538890	10538952	.	.	.	ID=CP096025_672_12;number=2403
NC_003076.8	rtracklayer	sequence_feature	18480011	18480073	.	.	.	ID=CP096025_672_12;number=2405
NC_003070.9	rtracklayer	sequence_feature	7960589	7960669	.	.	.	ID=CP096025_264_14;number=2406
NC_003070.9	rtracklayer	sequence_feature	15688603	15688683	.	.	.	ID=CP096025_264_14;number=2407
NC_003071.7	rtracklayer	sequence_feature	11983284	11983364	.	.	.	ID=CP096025_264_14;number=2409
NC_003071.7	rtracklayer	sequence_feature	12739623	12739703	.	.	.	ID=CP096025_264_14;number=2410
NC_003074.8	rtracklayer	sequence_feature	18631399	18631479	.	.	.	ID=CP096025_264_14;number=2411
NC_003075.7	rtracklayer	sequence_feature	5471730	5471810	.	.	.	ID=CP096025_264_14;number=2412
NC_003076.8	rtracklayer	sequence_feature	18480063	18480143	.	.	.	ID=CP096025_264_14;number=2415
NC_003071.7	rtracklayer	sequence_feature	5837375	5837469	.	.	.	ID=CP096025_363_13;number=2436
NC_003071.7	rtracklayer	sequence_feature	4866263	4866327	.	.	.	ID=CP096025_922_12;number=2484
NC_003075.7	rtracklayer	sequence_feature	3890040	3890104	.	.	.	ID=CP096025_922_12;number=2486
NC_003070.9	rtracklayer	sequence_feature	760021	760090	.	.	.	ID=CP096025_370_14;number=2487
NC_003070.9	rtracklayer	sequence_feature	7283399	7283468	.	.	.	ID=CP096025_370_14;number=2488
NC_003070.9	rtracklayer	sequence_feature	7283568	7283637	.	.	.	ID=CP096025_370_14;number=2489
NC_003070.9	rtracklayer	sequence_feature	11708487	11708556	.	.	.	ID=CP096025_370_14;number=2490
NC_003070.9	rtracklayer	sequence_feature	16989434	16989503	.	.	.	ID=CP096025_370_14;number=2491
NC_003071.7	rtracklayer	sequence_feature	8422267	8422336	.	.	.	ID=CP096025_370_14;number=2492
NC_003074.8	rtracklayer	sequence_feature	10511238	10511307	.	.	.	ID=CP096025_370_14;number=2494
NC_003075.7	rtracklayer	sequence_feature	1282327	1282396	.	.	.	ID=CP096025_370_14;number=2495
NC_003076.8	rtracklayer	sequence_feature	2604855	2604924	.	.	.	ID=CP096025_370_14;number=2496
NC_003076.8	rtracklayer	sequence_feature	14848291	14848360	.	.	.	ID=CP096025_370_14;number=2497
NC_003076.8	rtracklayer	sequence_feature	19420378	19420447	.	.	.	ID=CP096025_370_14;number=2498
NC_003070.9	rtracklayer	sequence_feature	20973789	20973858	.	.	.	ID=CP096025_371_14;number=2499
NC_003071.7	rtracklayer	sequence_feature	8422436	8422505	.	.	.	ID=CP096025_371_14;number=2500
NC_003071.7	rtracklayer	sequence_feature	8422605	8422674	.	.	.	ID=CP096025_371_14;number=2501
NC_003075.7	rtracklayer	sequence_feature	1282496	1282565	.	.	.	ID=CP096025_371_14;number=2504
NC_003075.7	rtracklayer	sequence_feature	1282665	1282734	.	.	.	ID=CP096025_371_14;number=2505
NC_003070.9	rtracklayer	sequence_feature	760190	760259	.	.	.	ID=CP096025_372_14;number=2506
NC_003070.9	rtracklayer	sequence_feature	7283737	7283806	.	.	.	ID=CP096025_372_14;number=2507
NC_003070.9	rtracklayer	sequence_feature	11708318	11708387	.	.	.	ID=CP096025_372_14;number=2508
NC_003070.9	rtracklayer	sequence_feature	16989603	16989672	.	.	.	ID=CP096025_372_14;number=2509
NC_003070.9	rtracklayer	sequence_feature	20973956	20974025	.	.	.	ID=CP096025_372_14;number=2510
NC_003074.8	rtracklayer	sequence_feature	10511407	10511476	.	.	.	ID=CP096025_372_14;number=2511
NC_003076.8	rtracklayer	sequence_feature	2605024	2605093	.	.	.	ID=CP096025_372_14;number=2512
NC_003076.8	rtracklayer	sequence_feature	2605193	2605262	.	.	.	ID=CP096025_372_14;number=2513
NC_003076.8	rtracklayer	sequence_feature	10211523	10211592	.	.	.	ID=CP096025_372_14;number=2514
NC_003076.8	rtracklayer	sequence_feature	10211692	10211761	.	.	.	ID=CP096025_372_14;number=2515
NC_003076.8	rtracklayer	sequence_feature	13548728	13548797	.	.	.	ID=CP096025_372_14;number=2516
NC_003076.8	rtracklayer	sequence_feature	14848462	14848531	.	.	.	ID=CP096025_372_14;number=2517
NC_003076.8	rtracklayer	sequence_feature	19420547	19420616	.	.	.	ID=CP096025_372_14;number=2518
NC_003074.8	rtracklayer	sequence_feature	10167215	10167312	.	.	.	ID=CP096025_727_11;number=2531
NC_003071.7	rtracklayer	sequence_feature	3061827	3061889	.	.	.	ID=CP096025_728_11;number=2532
NC_003074.8	rtracklayer	sequence_feature	10167420	10167482	.	.	.	ID=CP096025_728_11;number=2534
NC_003071.7	rtracklayer	sequence_feature	10598844	10598899	.	.	.	ID=CP096025_733_11;number=2548
NC_003071.7	rtracklayer	sequence_feature	3065604	3065659	.	.	.	ID=CP096025_736_11;number=2551
NC_003071.7	rtracklayer	sequence_feature	3066345	3066400	.	.	.	ID=CP096025_736_11;number=2552
NC_003071.7	rtracklayer	sequence_feature	3067903	3067967	.	.	.	ID=CP096025_742_11;number=2557
NC_003071.7	rtracklayer	sequence_feature	3073541	3073647	.	.	.	ID=CP096025_982_12;number=2560
NC_003075.7	rtracklayer	sequence_feature	2444764	2444870	.	.	.	ID=CP096025_982_12;number=2562
NC_003070.9	rtracklayer	sequence_feature	3933395	3933471	.	.	.	ID=CP096025_141_17;number=2614
NC_003070.9	rtracklayer	sequence_feature	6906381	6906457	.	.	.	ID=CP096025_141_17;number=2615
NC_003070.9	rtracklayer	sequence_feature	18088850	18088926	.	.	.	ID=CP096025_141_17;number=2616
NC_003070.9	rtracklayer	sequence_feature	18548302	18548378	.	.	.	ID=CP096025_141_17;number=2617
NC_003071.7	rtracklayer	sequence_feature	16596446	16596522	.	.	.	ID=CP096025_141_17;number=2619
NC_003074.8	rtracklayer	sequence_feature	1924232	1924308	.	.	.	ID=CP096025_141_17;number=2620
NC_003074.8	rtracklayer	sequence_feature	8003582	8003658	.	.	.	ID=CP096025_141_17;number=2621
NC_003076.8	rtracklayer	sequence_feature	16642289	16642365	.	.	.	ID=CP096025_141_17;number=2624
NC_003076.8	rtracklayer	sequence_feature	18809155	18809231	.	.	.	ID=CP096025_141_17;number=2626
NC_003074.8	rtracklayer	sequence_feature	17353263	17353323	.	.	.	ID=CP096025_874_11;number=2630
NC_003075.7	rtracklayer	sequence_feature	10960654	10960721	.	.	.	ID=CP096025_337_15;number=2645
NC_003074.8	rtracklayer	sequence_feature	11022308	11022444	.	.	.	ID=CP096025_602_13;number=2653
NC_003076.8	rtracklayer	sequence_feature	15014971	15015107	.	.	.	ID=CP096025_602_13;number=2656
NC_003070.9	rtracklayer	sequence_feature	17077194	17077264	.	.	.	ID=CP096025_603_13;number=2657
NC_003071.7	rtracklayer	sequence_feature	2210754	2210824	.	.	.	ID=CP096025_603_13;number=2659
NC_003071.7	rtracklayer	sequence_feature	5823402	5823472	.	.	.	ID=CP096025_603_13;number=2660
NC_003071.7	rtracklayer	sequence_feature	7156498	7156568	.	.	.	ID=CP096025_603_13;number=2661
NC_003071.7	rtracklayer	sequence_feature	9656153	9656223	.	.	.	ID=CP096025_603_13;number=2662
NC_003071.7	rtracklayer	sequence_feature	10437243	10437313	.	.	.	ID=CP096025_603_13;number=2663
NC_003074.8	rtracklayer	sequence_feature	9809079	9809149	.	.	.	ID=CP096025_603_13;number=2665
NC_003074.8	rtracklayer	sequence_feature	11022555	11022625	.	.	.	ID=CP096025_603_13;number=2666
NC_003074.8	rtracklayer	sequence_feature	20234516	20234586	.	.	.	ID=CP096025_603_13;number=2668
NC_003075.7	rtracklayer	sequence_feature	298800	298870	.	.	.	ID=CP096025_603_13;number=2669
NC_003075.7	rtracklayer	sequence_feature	5791773	5791843	.	.	.	ID=CP096025_603_13;number=2671
NC_003076.8	rtracklayer	sequence_feature	8314075	8314145	.	.	.	ID=CP096025_603_13;number=2672
NC_003076.8	rtracklayer	sequence_feature	15015218	15015288	.	.	.	ID=CP096025_603_13;number=2673
NC_003070.9	rtracklayer	sequence_feature	13400320	13400409	.	.	.	ID=CP096025_552_14;number=2707
NC_003070.9	rtracklayer	sequence_feature	13400321	13400409	.	.	.	ID=CP096025_670_13;number=2709
NC_003071.7	rtracklayer	sequence_feature	17675981	17676058	.	.	.	ID=CP096025_694_13;number=2728
NC_003076.8	rtracklayer	sequence_feature	18475695	18475772	.	.	.	ID=CP096026_110_12;number=2780
NC_003076.8	rtracklayer	sequence_feature	19823120	19823221	.	.	.	ID=CP096026_128_12;number=2783
NC_003074.8	rtracklayer	sequence_feature	12639289	12639403	.	.	.	ID=CP096026_58_14;number=2799
NC_003076.8	rtracklayer	sequence_feature	26210393	26210462	.	.	.	ID=CP096026_394_12;number=2835
NC_003074.8	rtracklayer	sequence_feature	12639989	12640077	.	.	.	ID=CP096026_135_14;number=2845
NC_003071.7	rtracklayer	sequence_feature	4087094	4087166	.	.	.	ID=CP096026_181_13;number=2846
NC_003074.8	rtracklayer	sequence_feature	6992424	6992496	.	.	.	ID=CP096026_181_13;number=2848
NC_003074.8	rtracklayer	sequence_feature	6992846	6992918	.	.	.	ID=CP096026_181_13;number=2849
NC_003075.7	rtracklayer	sequence_feature	14328373	14328445	.	.	.	ID=CP096026_181_13;number=2850
NC_003070.9	rtracklayer	sequence_feature	8277311	8277397	.	.	.	ID=CP096026_480_12;number=2857
NC_003070.9	rtracklayer	sequence_feature	11428243	11428329	.	.	.	ID=CP096026_480_12;number=2858
NC_003071.7	rtracklayer	sequence_feature	2162519	2162605	.	.	.	ID=CP096026_480_12;number=2859
NC_003074.8	rtracklayer	sequence_feature	19429057	19429143	.	.	.	ID=CP096026_480_12;number=2861
NC_003075.7	rtracklayer	sequence_feature	5679889	5679975	.	.	.	ID=CP096026_480_12;number=2862
NC_003076.8	rtracklayer	sequence_feature	15184442	15184528	.	.	.	ID=CP096026_480_12;number=2863
NC_003070.9	rtracklayer	sequence_feature	4410043	4410131	.	.	.	ID=CP096026_65_17;number=2873
NC_003074.8	rtracklayer	sequence_feature	14961036	14961124	.	.	.	ID=CP096026_65_17;number=2875
NC_003075.7	rtracklayer	sequence_feature	9913087	9913175	.	.	.	ID=CP096026_65_17;number=2876
NC_003076.8	rtracklayer	sequence_feature	9385774	9385862	.	.	.	ID=CP096026_65_17;number=2877
NC_003076.8	rtracklayer	sequence_feature	10404769	10404857	.	.	.	ID=CP096026_65_17;number=2878
NC_003074.8	rtracklayer	sequence_feature	9231311	9231359	.	.	.	ID=CP096026_89_10;number=2895
NC_003071.7	rtracklayer	sequence_feature	3576022	3576095	.	.	.	ID=CP096026_331_13;number=2911
NC_003074.8	rtracklayer	sequence_feature	11373709	11373843	.	.	.	ID=CP096026_256_14;number=2915
NC_003070.9	rtracklayer	sequence_feature	13905768	13905854	.	.	.	ID=CP096026_257_14;number=2916
NC_003070.9	rtracklayer	sequence_feature	16596869	16596955	.	.	.	ID=CP096026_257_14;number=2917
NC_003076.8	rtracklayer	sequence_feature	15206240	15206326	.	.	.	ID=CP096026_257_14;number=2919
NC_003071.7	rtracklayer	sequence_feature	2545331	2545407	.	.	.	ID=CP096026_342_13;number=2932
NC_003071.7	rtracklayer	sequence_feature	5962979	5963055	.	.	.	ID=CP096026_342_13;number=2933
NC_003071.7	rtracklayer	sequence_feature	6568889	6568965	.	.	.	ID=CP096026_342_13;number=2934
NC_003071.7	rtracklayer	sequence_feature	6595072	6595148	.	.	.	ID=CP096026_342_13;number=2935
NC_003074.8	rtracklayer	sequence_feature	13335941	13336017	.	.	.	ID=CP096026_342_13;number=2937
NC_003074.8	rtracklayer	sequence_feature	16103586	16103662	.	.	.	ID=CP096026_342_13;number=2939
NC_003071.7	rtracklayer	sequence_feature	9655906	9656041	.	.	.	ID=CP096026_379_13;number=2954
NC_003074.8	rtracklayer	sequence_feature	11022308	11022443	.	.	.	ID=CP096026_379_13;number=2956
NC_003075.7	rtracklayer	sequence_feature	5791526	5791661	.	.	.	ID=CP096026_379_13;number=2960
NC_003076.8	rtracklayer	sequence_feature	8313828	8313963	.	.	.	ID=CP096026_379_13;number=2961
NC_003076.8	rtracklayer	sequence_feature	15014971	15015106	.	.	.	ID=CP096026_379_13;number=2962
NC_003070.9	rtracklayer	sequence_feature	19147887	19147974	.	.	.	ID=CP096026_788_12;number=2968
NC_003071.7	rtracklayer	sequence_feature	2654641	2654705	.	.	.	ID=CP096026_795_12;number=2972
NC_003074.8	rtracklayer	sequence_feature	13128937	13129001	.	.	.	ID=CP096026_795_12;number=2974
NC_003074.8	rtracklayer	sequence_feature	14396276	14396340	.	.	.	ID=CP096026_795_12;number=2975
NC_003074.8	rtracklayer	sequence_feature	15739404	15739468	.	.	.	ID=CP096026_795_12;number=2976
NC_003074.8	rtracklayer	sequence_feature	16269437	16269501	.	.	.	ID=CP096026_795_12;number=2977
NC_003074.8	rtracklayer	sequence_feature	16417867	16417931	.	.	.	ID=CP096026_795_12;number=2978
NC_003075.7	rtracklayer	sequence_feature	1881705	1881769	.	.	.	ID=CP096026_795_12;number=2979
NC_003076.8	rtracklayer	sequence_feature	9396732	9396796	.	.	.	ID=CP096026_795_12;number=2980
NC_003076.8	rtracklayer	sequence_feature	14626748	14626812	.	.	.	ID=CP096026_795_12;number=2981
NC_003076.8	rtracklayer	sequence_feature	15106569	15106633	.	.	.	ID=CP096026_795_12;number=2982
NC_003070.9	rtracklayer	sequence_feature	13905768	13905869	.	.	.	ID=CP096026_64_18;number=2983
NC_003076.8	rtracklayer	sequence_feature	15206240	15206341	.	.	.	ID=CP096026_64_18;number=2985
NC_003070.9	rtracklayer	sequence_feature	13905941	13906048	.	.	.	ID=CP096026_797_12;number=2987
NC_003074.8	rtracklayer	sequence_feature	10864620	10864727	.	.	.	ID=CP096026_797_12;number=2988
NC_003076.8	rtracklayer	sequence_feature	15206413	15206520	.	.	.	ID=CP096026_797_12;number=2990
NC_003076.8	rtracklayer	sequence_feature	17406570	17406686	.	.	.	ID=CP096026_799_12;number=2992
NC_003071.7	rtracklayer	sequence_feature	2549792	2549926	.	.	.	ID=CP096026_137_16;number=2993
NC_003071.7	rtracklayer	sequence_feature	5966839	5966973	.	.	.	ID=CP096026_137_16;number=2994
NC_003071.7	rtracklayer	sequence_feature	6598971	6599105	.	.	.	ID=CP096026_137_16;number=2995
NC_003071.7	rtracklayer	sequence_feature	5195930	5196065	.	.	.	ID=CP096026_66_19;number=2998
NC_003075.7	rtracklayer	sequence_feature	4478596	4478690	.	.	.	ID=CP096026_104_10;number=3003
NC_003076.8	rtracklayer	sequence_feature	13295993	13296087	.	.	.	ID=CP096026_104_10;number=3004
NC_003075.7	rtracklayer	sequence_feature	5535581	5535645	.	.	.	ID=CP096026_395_13;number=3005
NC_003071.7	rtracklayer	sequence_feature	3919536	3919607	.	.	.	ID=CP096026_411_13;number=3019
NC_003071.7	rtracklayer	sequence_feature	4693936	4694007	.	.	.	ID=CP096026_411_13;number=3020
NC_003076.8	rtracklayer	sequence_feature	12169190	12169261	.	.	.	ID=CP096026_411_13;number=3030
NC_003071.7	rtracklayer	sequence_feature	3919535	3919633	.	.	.	ID=CP096026_493_13;number=3033
NC_003071.7	rtracklayer	sequence_feature	4693935	4694033	.	.	.	ID=CP096026_493_13;number=3034
NC_003076.8	rtracklayer	sequence_feature	12169189	12169287	.	.	.	ID=CP096026_493_13;number=3040
NC_003071.7	rtracklayer	sequence_feature	3919535	3919632	.	.	.	ID=CP096026_983_12;number=3042
NC_003071.7	rtracklayer	sequence_feature	4693935	4694032	.	.	.	ID=CP096026_983_12;number=3043
NC_003076.8	rtracklayer	sequence_feature	12169189	12169286	.	.	.	ID=CP096026_983_12;number=3049
NC_003071.7	rtracklayer	sequence_feature	3751745	3751850	.	.	.	ID=CP096026_251_15;number=3051
NC_003074.8	rtracklayer	sequence_feature	12245286	12245391	.	.	.	ID=CP096026_251_15;number=3052
NC_003076.8	rtracklayer	sequence_feature	12030718	12030823	.	.	.	ID=CP096026_251_15;number=3054
NC_003076.8	rtracklayer	sequence_feature	12042987	12043092	.	.	.	ID=CP096026_251_15;number=3055
NC_003076.8	rtracklayer	sequence_feature	12100737	12100842	.	.	.	ID=CP096026_251_15;number=3056
NC_003076.8	rtracklayer	sequence_feature	12112468	12112573	.	.	.	ID=CP096026_251_15;number=3057
NC_003076.8	rtracklayer	sequence_feature	12129968	12130073	.	.	.	ID=CP096026_251_15;number=3058
NC_003076.8	rtracklayer	sequence_feature	12350256	12350361	.	.	.	ID=CP096026_251_15;number=3059
NC_003070.9	rtracklayer	sequence_feature	14349169	14349232	.	.	.	ID=CP096026_863_12;number=3069
NC_003070.9	rtracklayer	sequence_feature	14394822	14394885	.	.	.	ID=CP096026_863_12;number=3070
NC_003070.9	rtracklayer	sequence_feature	14461715	14461778	.	.	.	ID=CP096026_863_12;number=3071
NC_003070.9	rtracklayer	sequence_feature	14465467	14465530	.	.	.	ID=CP096026_863_12;number=3072
NC_003070.9	rtracklayer	sequence_feature	16193389	16193452	.	.	.	ID=CP096026_863_12;number=3073
NC_003074.8	rtracklayer	sequence_feature	12696123	12696186	.	.	.	ID=CP096026_863_12;number=3075
NC_003070.9	rtracklayer	sequence_feature	15492147	15492218	.	.	.	ID=CP096026_430_13;number=3080
NC_003074.8	rtracklayer	sequence_feature	13902550	13902621	.	.	.	ID=CP096026_430_13;number=3082
NC_003074.8	rtracklayer	sequence_feature	13914175	13914246	.	.	.	ID=CP096026_430_13;number=3083
NC_003074.8	rtracklayer	sequence_feature	14406312	14406383	.	.	.	ID=CP096026_430_13;number=3084
NC_003070.9	rtracklayer	sequence_feature	14179383	14179452	.	.	.	ID=CP096026_870_12;number=3088
NC_003074.8	rtracklayer	sequence_feature	13659069	13659138	.	.	.	ID=CP096026_870_12;number=3090
NC_003075.7	rtracklayer	sequence_feature	4176478	4176547	.	.	.	ID=CP096026_870_12;number=3091
NC_003075.7	rtracklayer	sequence_feature	4893721	4893790	.	.	.	ID=CP096026_870_12;number=3092
NC_003075.7	rtracklayer	sequence_feature	4903173	4903242	.	.	.	ID=CP096026_870_12;number=3093
NC_003074.8	rtracklayer	sequence_feature	12703090	12703163	.	.	.	ID=CP096026_438_13;number=3098
NC_003074.8	rtracklayer	sequence_feature	12627289	12627378	.	.	.	ID=CP096026_444_13;number=3101
NC_003071.7	rtracklayer	sequence_feature	2856949	2857086	.	.	.	ID=CP096026_917_12;number=3118
NC_003076.8	rtracklayer	sequence_feature	8550789	8550926	.	.	.	ID=CP096026_917_12;number=3124
NC_003076.8	rtracklayer	sequence_feature	8550753	8550926	.	.	.	ID=CP096026_491_13;number=3130
NC_003070.9	rtracklayer	sequence_feature	14866673	14866762	.	.	.	ID=CP096026_392_14;number=3131
NC_003070.9	rtracklayer	sequence_feature	14874661	14874750	.	.	.	ID=CP096026_392_14;number=3132
NC_003070.9	rtracklayer	sequence_feature	15557570	15557659	.	.	.	ID=CP096026_392_14;number=3133
NC_003070.9	rtracklayer	sequence_feature	15569293	15569382	.	.	.	ID=CP096026_392_14;number=3134
NC_003071.7	rtracklayer	sequence_feature	2511854	2511943	.	.	.	ID=CP096026_392_14;number=3135
NC_003071.7	rtracklayer	sequence_feature	2856996	2857085	.	.	.	ID=CP096026_392_14;number=3137
NC_003071.7	rtracklayer	sequence_feature	3862983	3863072	.	.	.	ID=CP096026_392_14;number=3138
NC_003071.7	rtracklayer	sequence_feature	4194430	4194519	.	.	.	ID=CP096026_392_14;number=3140
NC_003076.8	rtracklayer	sequence_feature	8550836	8550925	.	.	.	ID=CP096026_392_14;number=3156
NC_003070.9	rtracklayer	sequence_feature	15557573	15557660	.	.	.	ID=CP096026_980_12;number=3161
NC_003074.8	rtracklayer	sequence_feature	10293640	10293736	.	.	.	ID=CP096026_926_12;number=3166
NC_003074.8	rtracklayer	sequence_feature	11764226	11764322	.	.	.	ID=CP096026_926_12;number=3167
NC_003076.8	rtracklayer	sequence_feature	13813252	13813348	.	.	.	ID=CP096026_926_12;number=3169
NC_003074.8	rtracklayer	sequence_feature	13268739	13268837	.	.	.	ID=CP096026_357_14;number=3171
NC_003070.9	rtracklayer	sequence_feature	9683420	9683497	.	.	.	ID=CP096026_945_12;number=3175
NC_003070.9	rtracklayer	sequence_feature	9683486	9683563	.	.	.	ID=CP096026_945_12;number=3176
NC_003070.9	rtracklayer	sequence_feature	9683552	9683629	.	.	.	ID=CP096026_945_12;number=3177
NC_003070.9	rtracklayer	sequence_feature	9683618	9683695	.	.	.	ID=CP096026_945_12;number=3178
NC_003071.7	rtracklayer	sequence_feature	6336543	6336620	.	.	.	ID=CP096026_945_12;number=3180
NC_003071.7	rtracklayer	sequence_feature	6336609	6336686	.	.	.	ID=CP096026_945_12;number=3181
NC_003071.7	rtracklayer	sequence_feature	6336753	6336830	.	.	.	ID=CP096026_945_12;number=3182
NC_003075.7	rtracklayer	sequence_feature	1457957	1458034	.	.	.	ID=CP096026_945_12;number=3184
NC_003076.8	rtracklayer	sequence_feature	13843660	13843737	.	.	.	ID=CP096026_945_12;number=3185
NC_003070.9	rtracklayer	sequence_feature	9687440	9687497	.	.	.	ID=CP096026_125_10;number=3186
NC_003071.7	rtracklayer	sequence_feature	6341122	6341179	.	.	.	ID=CP096026_125_10;number=3187
NC_003074.8	rtracklayer	sequence_feature	14855984	14856041	.	.	.	ID=CP096026_125_10;number=3189
NC_003075.7	rtracklayer	sequence_feature	2710358	2710415	.	.	.	ID=CP096026_125_10;number=3190
NC_003075.7	rtracklayer	sequence_feature	5694010	5694067	.	.	.	ID=CP096026_125_10;number=3191
NC_003076.8	rtracklayer	sequence_feature	13280220	13280277	.	.	.	ID=CP096026_125_10;number=3192
NC_003076.8	rtracklayer	sequence_feature	13848010	13848067	.	.	.	ID=CP096026_125_10;number=3193
NC_003076.8	rtracklayer	sequence_feature	10592692	10592766	.	.	.	ID=CP096026_482_13;number=3200
NC_003070.9	rtracklayer	sequence_feature	14340400	14340476	.	.	.	ID=CP096026_496_13;number=3201
NC_003070.9	rtracklayer	sequence_feature	14450512	14450588	.	.	.	ID=CP096026_496_13;number=3202
NC_003070.9	rtracklayer	sequence_feature	15422802	15422878	.	.	.	ID=CP096026_496_13;number=3203
NC_003070.9	rtracklayer	sequence_feature	15492609	15492685	.	.	.	ID=CP096026_496_13;number=3204
NC_003070.9	rtracklayer	sequence_feature	15504016	15504092	.	.	.	ID=CP096026_496_13;number=3205
NC_003071.7	rtracklayer	sequence_feature	2453220	2453296	.	.	.	ID=CP096026_496_13;number=3206
NC_003071.7	rtracklayer	sequence_feature	2623027	2623103	.	.	.	ID=CP096026_496_13;number=3207
NC_003071.7	rtracklayer	sequence_feature	4936310	4936386	.	.	.	ID=CP096026_496_13;number=3208
NC_003074.8	rtracklayer	sequence_feature	13903057	13903133	.	.	.	ID=CP096026_496_13;number=3210
NC_003074.8	rtracklayer	sequence_feature	15262841	15262917	.	.	.	ID=CP096026_496_13;number=3211
NC_003075.7	rtracklayer	sequence_feature	3098396	3098472	.	.	.	ID=CP096026_496_13;number=3212
NC_003075.7	rtracklayer	sequence_feature	3702903	3702979	.	.	.	ID=CP096026_496_13;number=3213
NC_003075.7	rtracklayer	sequence_feature	4559620	4559696	.	.	.	ID=CP096026_496_13;number=3214
NC_003071.7	rtracklayer	sequence_feature	2856945	2857048	.	.	.	ID=CP096026_382_14;number=3240
NC_003076.8	rtracklayer	sequence_feature	8550785	8550888	.	.	.	ID=CP096026_382_14;number=3251
NC_003070.9	rtracklayer	sequence_feature	15569255	15569382	.	.	.	ID=CP096026_971_12;number=3254
NC_003071.7	rtracklayer	sequence_feature	2856958	2857085	.	.	.	ID=CP096026_971_12;number=3256
NC_003076.8	rtracklayer	sequence_feature	8550798	8550925	.	.	.	ID=CP096026_971_12;number=3269
NC_003070.9	rtracklayer	sequence_feature	15569257	15569383	.	.	.	ID=CP096026_993_12;number=3273
NC_003071.7	rtracklayer	sequence_feature	2856960	2857086	.	.	.	ID=CP096026_993_12;number=3275
NC_003076.8	rtracklayer	sequence_feature	8550800	8550926	.	.	.	ID=CP096026_993_12;number=3291
NC_003070.9	rtracklayer	sequence_feature	14866637	14866726	.	.	.	ID=CP096026_995_12;number=3296
NC_003070.9	rtracklayer	sequence_feature	15557534	15557623	.	.	.	ID=CP096026_995_12;number=3297
NC_003070.9	rtracklayer	sequence_feature	15569257	15569346	.	.	.	ID=CP096026_995_12;number=3298
NC_003071.7	rtracklayer	sequence_feature	2856960	2857049	.	.	.	ID=CP096026_995_12;number=3300
NC_003071.7	rtracklayer	sequence_feature	3855944	3856033	.	.	.	ID=CP096026_995_12;number=3302
NC_003071.7	rtracklayer	sequence_feature	3862947	3863036	.	.	.	ID=CP096026_995_12;number=3303
NC_003071.7	rtracklayer	sequence_feature	4194394	4194483	.	.	.	ID=CP096026_995_12;number=3305
NC_003076.8	rtracklayer	sequence_feature	8550800	8550889	.	.	.	ID=CP096026_995_12;number=3322
NC_003076.8	rtracklayer	sequence_feature	11753225	11753314	.	.	.	ID=CP096026_995_12;number=3325
NC_003070.9	rtracklayer	sequence_feature	14329567	14329638	.	.	.	ID=CP096026_417_14;number=3329
NC_003074.8	rtracklayer	sequence_feature	13115327	13115398	.	.	.	ID=CP096026_417_14;number=3330
NC_003074.8	rtracklayer	sequence_feature	13124088	13124159	.	.	.	ID=CP096026_417_14;number=3331
NC_003074.8	rtracklayer	sequence_feature	13926490	13926561	.	.	.	ID=CP096026_417_14;number=3332
NC_003074.8	rtracklayer	sequence_feature	15136981	15137052	.	.	.	ID=CP096026_417_14;number=3334
NC_003076.8	rtracklayer	sequence_feature	12352251	12352322	.	.	.	ID=CP096026_417_14;number=3335
NC_003076.8	rtracklayer	sequence_feature	12367261	12367332	.	.	.	ID=CP096026_417_14;number=3336
NC_003076.8	rtracklayer	sequence_feature	10778207	10778268	.	.	.	ID=CP096026_512_13;number=3338
NC_003070.9	rtracklayer	sequence_feature	15184895	15184979	.	.	.	ID=CP096026_513_13;number=3339
NC_003070.9	rtracklayer	sequence_feature	15497674	15497758	.	.	.	ID=CP096026_513_13;number=3340
NC_003071.7	rtracklayer	sequence_feature	5570984	5571068	.	.	.	ID=CP096026_513_13;number=3341
NC_003074.8	rtracklayer	sequence_feature	14819156	14819240	.	.	.	ID=CP096026_513_13;number=3343
NC_003070.9	rtracklayer	sequence_feature	13972745	13972825	.	.	.	ID=CP096026_1003_12;number=3348
NC_003070.9	rtracklayer	sequence_feature	15562771	15562851	.	.	.	ID=CP096026_1003_12;number=3349
NC_003071.7	rtracklayer	sequence_feature	32221	32301	.	.	.	ID=CP096026_1003_12;number=3350
NC_003071.7	rtracklayer	sequence_feature	35155	35235	.	.	.	ID=CP096026_1003_12;number=3351
NC_003074.8	rtracklayer	sequence_feature	12512331	12512411	.	.	.	ID=CP096026_1003_12;number=3352
NC_003074.8	rtracklayer	sequence_feature	16501664	16501744	.	.	.	ID=CP096026_1003_12;number=3354
NC_003075.7	rtracklayer	sequence_feature	5582302	5582382	.	.	.	ID=CP096026_1003_12;number=3355
NC_003075.7	rtracklayer	sequence_feature	5585277	5585357	.	.	.	ID=CP096026_1003_12;number=3356
NC_003071.7	rtracklayer	sequence_feature	4194171	4194319	.	.	.	ID=CP096026_267_15;number=3359
NC_003071.7	rtracklayer	sequence_feature	4187171	4187268	.	.	.	ID=CP096026_1004_12;number=3362
NC_003074.8	rtracklayer	sequence_feature	13187330	13187427	.	.	.	ID=CP096026_1004_12;number=3363
NC_003074.8	rtracklayer	sequence_feature	13194027	13194124	.	.	.	ID=CP096026_1004_12;number=3364
NC_003076.8	rtracklayer	sequence_feature	11742662	11742759	.	.	.	ID=CP096026_1004_12;number=3366
NC_003071.7	rtracklayer	sequence_feature	3855929	3856032	.	.	.	ID=CP096026_268_15;number=3367
NC_003071.7	rtracklayer	sequence_feature	3862932	3863035	.	.	.	ID=CP096026_268_15;number=3368
NC_003076.8	rtracklayer	sequence_feature	11753210	11753313	.	.	.	ID=CP096026_268_15;number=3369
NC_003071.7	rtracklayer	sequence_feature	3883611	3883708	.	.	.	ID=CP096026_1006_12;number=3370
NC_003076.8	rtracklayer	sequence_feature	11753043	11753140	.	.	.	ID=CP096026_1006_12;number=3371
NC_003070.9	rtracklayer	sequence_feature	14848049	14848136	.	.	.	ID=CP096026_984_12;number=3385
NC_003070.9	rtracklayer	sequence_feature	14856037	14856124	.	.	.	ID=CP096026_984_12;number=3386
NC_003076.8	rtracklayer	sequence_feature	12351101	12351188	.	.	.	ID=CP096026_984_12;number=3398
NC_003071.7	rtracklayer	sequence_feature	3918579	3918656	.	.	.	ID=CP096026_1035_12;number=3404
NC_003074.8	rtracklayer	sequence_feature	14616200	14616318	.	.	.	ID=CP096026_553_13;number=3409
NC_003071.7	rtracklayer	sequence_feature	2680519	2680594	.	.	.	ID=CP096026_454_14;number=3415
NC_003071.7	rtracklayer	sequence_feature	3731600	3731670	.	.	.	ID=CP096026_1094_12;number=3432
NC_003076.8	rtracklayer	sequence_feature	11423251	11423321	.	.	.	ID=CP096026_1094_12;number=3435
NC_003076.8	rtracklayer	sequence_feature	11423252	11423324	.	.	.	ID=CP096026_595_13;number=3438
NC_003071.7	rtracklayer	sequence_feature	4935912	4935980	.	.	.	ID=CP096026_1105_12;number=3443
NC_003074.8	rtracklayer	sequence_feature	15262345	15262413	.	.	.	ID=CP096026_1105_12;number=3445
NC_003075.7	rtracklayer	sequence_feature	4559104	4559172	.	.	.	ID=CP096026_1105_12;number=3446
NC_003074.8	rtracklayer	sequence_feature	13905836	13905895	.	.	.	ID=CP096026_203_10;number=3447
NC_003074.8	rtracklayer	sequence_feature	14131641	14131700	.	.	.	ID=CP096026_203_10;number=3448
NC_003074.8	rtracklayer	sequence_feature	14147230	14147289	.	.	.	ID=CP096026_203_10;number=3449
NC_003075.7	rtracklayer	sequence_feature	3693440	3693499	.	.	.	ID=CP096026_203_10;number=3452
NC_003075.7	rtracklayer	sequence_feature	4428524	4428583	.	.	.	ID=CP096026_203_10;number=3453
NC_003074.8	rtracklayer	sequence_feature	15250684	15250775	.	.	.	ID=CP096026_604_13;number=3457
NC_003075.7	rtracklayer	sequence_feature	4958401	4958492	.	.	.	ID=CP096026_604_13;number=3460
NC_003076.8	rtracklayer	sequence_feature	12017053	12017144	.	.	.	ID=CP096026_604_13;number=3465
NC_003071.7	rtracklayer	sequence_feature	5645409	5645470	.	.	.	ID=CP096026_610_13;number=3467
NC_003070.9	rtracklayer	sequence_feature	7725385	7725453	.	.	.	ID=CP096026_1116_12;number=3469
NC_003070.9	rtracklayer	sequence_feature	10526236	10526304	.	.	.	ID=CP096026_1116_12;number=3470
NC_003070.9	rtracklayer	sequence_feature	13087440	13087508	.	.	.	ID=CP096026_1116_12;number=3471
NC_003070.9	rtracklayer	sequence_feature	21681589	21681657	.	.	.	ID=CP096026_1116_12;number=3474
NC_003071.7	rtracklayer	sequence_feature	5806855	5806923	.	.	.	ID=CP096026_1116_12;number=3475
NC_003071.7	rtracklayer	sequence_feature	9633608	9633676	.	.	.	ID=CP096026_1116_12;number=3476
NC_003071.7	rtracklayer	sequence_feature	13634101	13634169	.	.	.	ID=CP096026_1116_12;number=3477
NC_003071.7	rtracklayer	sequence_feature	16876147	16876215	.	.	.	ID=CP096026_1116_12;number=3478
NC_003074.8	rtracklayer	sequence_feature	11396205	11396273	.	.	.	ID=CP096026_1116_12;number=3480
NC_003074.8	rtracklayer	sequence_feature	16125475	16125543	.	.	.	ID=CP096026_1116_12;number=3482
NC_003075.7	rtracklayer	sequence_feature	5671290	5671358	.	.	.	ID=CP096026_1116_12;number=3484
NC_003075.7	rtracklayer	sequence_feature	5743715	5743783	.	.	.	ID=CP096026_1116_12;number=3485
NC_003075.7	rtracklayer	sequence_feature	8802872	8802940	.	.	.	ID=CP096026_1116_12;number=3486
NC_003076.8	rtracklayer	sequence_feature	393694	393762	.	.	.	ID=CP096026_1116_12;number=3487
NC_003076.8	rtracklayer	sequence_feature	490151	490219	.	.	.	ID=CP096026_1116_12;number=3488
NC_003076.8	rtracklayer	sequence_feature	14018196	14018264	.	.	.	ID=CP096026_1116_12;number=3491
NC_003076.8	rtracklayer	sequence_feature	24818830	24818898	.	.	.	ID=CP096026_1116_12;number=3492
NC_003070.9	rtracklayer	sequence_feature	14098771	14098846	.	.	.	ID=CP096026_621_13;number=3498
NC_003070.9	rtracklayer	sequence_feature	14106061	14106136	.	.	.	ID=CP096026_621_13;number=3499
NC_003070.9	rtracklayer	sequence_feature	14214885	14214960	.	.	.	ID=CP096026_621_13;number=3500
NC_003070.9	rtracklayer	sequence_feature	14224118	14224193	.	.	.	ID=CP096026_621_13;number=3501
NC_003070.9	rtracklayer	sequence_feature	14272478	14272553	.	.	.	ID=CP096026_621_13;number=3502
NC_003070.9	rtracklayer	sequence_feature	14668112	14668187	.	.	.	ID=CP096026_621_13;number=3503
NC_003070.9	rtracklayer	sequence_feature	14825927	14826002	.	.	.	ID=CP096026_621_13;number=3504
NC_003070.9	rtracklayer	sequence_feature	14837799	14837874	.	.	.	ID=CP096026_621_13;number=3505
NC_003070.9	rtracklayer	sequence_feature	16094278	16094353	.	.	.	ID=CP096026_621_13;number=3506
NC_003070.9	rtracklayer	sequence_feature	16103285	16103360	.	.	.	ID=CP096026_621_13;number=3507
NC_003071.7	rtracklayer	sequence_feature	2871964	2872039	.	.	.	ID=CP096026_621_13;number=3508
NC_003071.7	rtracklayer	sequence_feature	3600444	3600519	.	.	.	ID=CP096026_621_13;number=3510
NC_003071.7	rtracklayer	sequence_feature	3876910	3876985	.	.	.	ID=CP096026_621_13;number=3511
NC_003071.7	rtracklayer	sequence_feature	3906301	3906376	.	.	.	ID=CP096026_621_13;number=3512
NC_003071.7	rtracklayer	sequence_feature	4056100	4056175	.	.	.	ID=CP096026_621_13;number=3513
NC_003071.7	rtracklayer	sequence_feature	4197295	4197370	.	.	.	ID=CP096026_621_13;number=3514
NC_003071.7	rtracklayer	sequence_feature	4570422	4570497	.	.	.	ID=CP096026_621_13;number=3515
NC_003071.7	rtracklayer	sequence_feature	4690004	4690079	.	.	.	ID=CP096026_621_13;number=3517
NC_003071.7	rtracklayer	sequence_feature	4775750	4775825	.	.	.	ID=CP096026_621_13;number=3518
NC_003071.7	rtracklayer	sequence_feature	4779915	4779990	.	.	.	ID=CP096026_621_13;number=3519
NC_003071.7	rtracklayer	sequence_feature	5348726	5348801	.	.	.	ID=CP096026_621_13;number=3520
NC_003071.7	rtracklayer	sequence_feature	5362896	5362971	.	.	.	ID=CP096026_621_13;number=3521
NC_003074.8	rtracklayer	sequence_feature	12302261	12302336	.	.	.	ID=CP096026_621_13;number=3522
NC_003074.8	rtracklayer	sequence_feature	14484961	14485036	.	.	.	ID=CP096026_621_13;number=3523
NC_003074.8	rtracklayer	sequence_feature	15116140	15116215	.	.	.	ID=CP096026_621_13;number=3524
NC_003074.8	rtracklayer	sequence_feature	15471042	15471117	.	.	.	ID=CP096026_621_13;number=3527
NC_003075.7	rtracklayer	sequence_feature	1697386	1697461	.	.	.	ID=CP096026_621_13;number=3528
NC_003075.7	rtracklayer	sequence_feature	3499454	3499529	.	.	.	ID=CP096026_621_13;number=3529
NC_003075.7	rtracklayer	sequence_feature	3562556	3562631	.	.	.	ID=CP096026_621_13;number=3530
NC_003075.7	rtracklayer	sequence_feature	3588816	3588891	.	.	.	ID=CP096026_621_13;number=3531
NC_003075.7	rtracklayer	sequence_feature	4269636	4269711	.	.	.	ID=CP096026_621_13;number=3532
NC_003075.7	rtracklayer	sequence_feature	4278853	4278928	.	.	.	ID=CP096026_621_13;number=3533
NC_003075.7	rtracklayer	sequence_feature	4349075	4349150	.	.	.	ID=CP096026_621_13;number=3534
NC_003075.7	rtracklayer	sequence_feature	4487897	4487972	.	.	.	ID=CP096026_621_13;number=3535
NC_003075.7	rtracklayer	sequence_feature	4609354	4609429	.	.	.	ID=CP096026_621_13;number=3536
NC_003075.7	rtracklayer	sequence_feature	5043891	5043966	.	.	.	ID=CP096026_621_13;number=3537
NC_003075.7	rtracklayer	sequence_feature	5099398	5099473	.	.	.	ID=CP096026_621_13;number=3538
NC_003075.7	rtracklayer	sequence_feature	5108563	5108638	.	.	.	ID=CP096026_621_13;number=3539
NC_003076.8	rtracklayer	sequence_feature	11286737	11286812	.	.	.	ID=CP096026_621_13;number=3540
NC_003076.8	rtracklayer	sequence_feature	11649754	11649829	.	.	.	ID=CP096026_621_13;number=3541
NC_003076.8	rtracklayer	sequence_feature	12625608	12625683	.	.	.	ID=CP096026_621_13;number=3542
NC_003076.8	rtracklayer	sequence_feature	12634856	12634931	.	.	.	ID=CP096026_621_13;number=3543
NC_003076.8	rtracklayer	sequence_feature	12739693	12739768	.	.	.	ID=CP096026_621_13;number=3544
NC_003076.8	rtracklayer	sequence_feature	13407324	13407399	.	.	.	ID=CP096026_621_13;number=3545
NC_003074.8	rtracklayer	sequence_feature	12705294	12705369	.	.	.	ID=CP096026_623_13;number=3546
NC_003071.7	rtracklayer	sequence_feature	2543865	2543949	.	.	.	ID=CP096026_1172_12;number=3566
NC_003071.7	rtracklayer	sequence_feature	5961504	5961588	.	.	.	ID=CP096026_1172_12;number=3567
NC_003071.7	rtracklayer	sequence_feature	6567413	6567497	.	.	.	ID=CP096026_1172_12;number=3568
NC_003071.7	rtracklayer	sequence_feature	6593612	6593696	.	.	.	ID=CP096026_1172_12;number=3569
NC_003074.8	rtracklayer	sequence_feature	12078621	12078705	.	.	.	ID=CP096026_1172_12;number=3570
NC_003071.7	rtracklayer	sequence_feature	9655906	9656042	.	.	.	ID=CP096026_667_13;number=3573
NC_003074.8	rtracklayer	sequence_feature	9808832	9808968	.	.	.	ID=CP096026_667_13;number=3574
NC_003075.7	rtracklayer	sequence_feature	5791526	5791662	.	.	.	ID=CP096026_667_13;number=3576
NC_003076.8	rtracklayer	sequence_feature	8313828	8313964	.	.	.	ID=CP096026_667_13;number=3577
NC_003071.7	rtracklayer	sequence_feature	16303032	16303120	.	.	.	ID=CP096026_330_15;number=3581
NC_003071.7	rtracklayer	sequence_feature	6076815	6076884	.	.	.	ID=CP096026_1234_12;number=3592
NC_003074.8	rtracklayer	sequence_feature	14105391	14105460	.	.	.	ID=CP096026_1234_12;number=3593
NC_003074.8	rtracklayer	sequence_feature	14135583	14135652	.	.	.	ID=CP096026_1234_12;number=3594
NC_003075.7	rtracklayer	sequence_feature	2158102	2158171	.	.	.	ID=CP096026_1234_12;number=3596
NC_003074.8	rtracklayer	sequence_feature	16715273	16715355	.	.	.	ID=CP096026_694_13;number=3597
NC_003074.8	rtracklayer	sequence_feature	22237570	22237652	.	.	.	ID=CP096026_694_13;number=3599
NC_003074.8	rtracklayer	sequence_feature	22241914	22241996	.	.	.	ID=CP096026_694_13;number=3600
NC_003070.9	rtracklayer	sequence_feature	6454737	6454806	.	.	.	ID=CP096026_1277_12;number=3609
NC_003070.9	rtracklayer	sequence_feature	7725385	7725454	.	.	.	ID=CP096026_1277_12;number=3610
NC_003070.9	rtracklayer	sequence_feature	7985186	7985255	.	.	.	ID=CP096026_1277_12;number=3611
NC_003070.9	rtracklayer	sequence_feature	13087440	13087509	.	.	.	ID=CP096026_1277_12;number=3612
NC_003070.9	rtracklayer	sequence_feature	24831692	24831761	.	.	.	ID=CP096026_1277_12;number=3613
NC_003070.9	rtracklayer	sequence_feature	25097965	25098034	.	.	.	ID=CP096026_1277_12;number=3614
NC_003070.9	rtracklayer	sequence_feature	27859756	27859825	.	.	.	ID=CP096026_1277_12;number=3615
NC_003071.7	rtracklayer	sequence_feature	6733113	6733182	.	.	.	ID=CP096026_1277_12;number=3616
NC_003071.7	rtracklayer	sequence_feature	9633608	9633677	.	.	.	ID=CP096026_1277_12;number=3617
NC_003071.7	rtracklayer	sequence_feature	13634101	13634170	.	.	.	ID=CP096026_1277_12;number=3618
NC_003071.7	rtracklayer	sequence_feature	16876147	16876216	.	.	.	ID=CP096026_1277_12;number=3619
NC_003074.8	rtracklayer	sequence_feature	10406241	10406310	.	.	.	ID=CP096026_1277_12;number=3620
NC_003074.8	rtracklayer	sequence_feature	11726415	11726484	.	.	.	ID=CP096026_1277_12;number=3621
NC_003075.7	rtracklayer	sequence_feature	5671290	5671359	.	.	.	ID=CP096026_1277_12;number=3624
NC_003075.7	rtracklayer	sequence_feature	8802872	8802941	.	.	.	ID=CP096026_1277_12;number=3626
NC_003075.7	rtracklayer	sequence_feature	13418378	13418447	.	.	.	ID=CP096026_1277_12;number=3627
NC_003075.7	rtracklayer	sequence_feature	17654951	17655020	.	.	.	ID=CP096026_1277_12;number=3628
NC_003076.8	rtracklayer	sequence_feature	393694	393763	.	.	.	ID=CP096026_1277_12;number=3629
NC_003076.8	rtracklayer	sequence_feature	743971	744040	.	.	.	ID=CP096026_1277_12;number=3630
NC_003076.8	rtracklayer	sequence_feature	9639066	9639135	.	.	.	ID=CP096026_1277_12;number=3632
NC_003076.8	rtracklayer	sequence_feature	9930988	9931057	.	.	.	ID=CP096026_1277_12;number=3633
NC_003076.8	rtracklayer	sequence_feature	24818830	24818899	.	.	.	ID=CP096026_1277_12;number=3636
NC_003075.7	rtracklayer	sequence_feature	4812578	4812654	.	.	.	ID=CP096026_716_13;number=3638
NC_003076.8	rtracklayer	sequence_feature	14830999	14831081	.	.	.	ID=CP096026_1288_12;number=3640
NC_003070.9	rtracklayer	sequence_feature	696853	696919	.	.	.	ID=CP096026_376_15;number=3642
NC_003070.9	rtracklayer	sequence_feature	5437281	5437347	.	.	.	ID=CP096026_376_15;number=3643
NC_003070.9	rtracklayer	sequence_feature	9384526	9384592	.	.	.	ID=CP096026_376_15;number=3644
NC_003070.9	rtracklayer	sequence_feature	14013751	14013817	.	.	.	ID=CP096026_376_15;number=3645
NC_003070.9	rtracklayer	sequence_feature	18300635	18300701	.	.	.	ID=CP096026_376_15;number=3646
NC_003070.9	rtracklayer	sequence_feature	20172419	20172485	.	.	.	ID=CP096026_376_15;number=3647
NC_003070.9	rtracklayer	sequence_feature	29774618	29774684	.	.	.	ID=CP096026_376_15;number=3648
NC_003071.7	rtracklayer	sequence_feature	1038416	1038482	.	.	.	ID=CP096026_376_15;number=3649
NC_003071.7	rtracklayer	sequence_feature	1347569	1347635	.	.	.	ID=CP096026_376_15;number=3650
NC_003071.7	rtracklayer	sequence_feature	3197996	3198062	.	.	.	ID=CP096026_376_15;number=3651
NC_003071.7	rtracklayer	sequence_feature	7177084	7177150	.	.	.	ID=CP096026_376_15;number=3652
NC_003071.7	rtracklayer	sequence_feature	10070455	10070521	.	.	.	ID=CP096026_376_15;number=3653
NC_003071.7	rtracklayer	sequence_feature	11909214	11909280	.	.	.	ID=CP096026_376_15;number=3654
NC_003074.8	rtracklayer	sequence_feature	5591137	5591203	.	.	.	ID=CP096026_376_15;number=3655
NC_003074.8	rtracklayer	sequence_feature	6940978	6941044	.	.	.	ID=CP096026_376_15;number=3656
NC_003074.8	rtracklayer	sequence_feature	8596458	8596524	.	.	.	ID=CP096026_376_15;number=3657
NC_003074.8	rtracklayer	sequence_feature	11455915	11455981	.	.	.	ID=CP096026_376_15;number=3658
NC_003074.8	rtracklayer	sequence_feature	20769965	20770031	.	.	.	ID=CP096026_376_15;number=3660
NC_003075.7	rtracklayer	sequence_feature	6168719	6168785	.	.	.	ID=CP096026_376_15;number=3661
NC_003075.7	rtracklayer	sequence_feature	7383773	7383839	.	.	.	ID=CP096026_376_15;number=3662
NC_003075.7	rtracklayer	sequence_feature	8820186	8820252	.	.	.	ID=CP096026_376_15;number=3663
NC_003076.8	rtracklayer	sequence_feature	5648255	5648321	.	.	.	ID=CP096026_376_15;number=3664
NC_003076.8	rtracklayer	sequence_feature	8602185	8602251	.	.	.	ID=CP096026_376_15;number=3665
NC_003076.8	rtracklayer	sequence_feature	16030915	16030981	.	.	.	ID=CP096026_376_15;number=3666
NC_003076.8	rtracklayer	sequence_feature	17398240	17398306	.	.	.	ID=CP096026_376_15;number=3667
NC_003076.8	rtracklayer	sequence_feature	17956054	17956120	.	.	.	ID=CP096026_376_15;number=3668
NC_003076.8	rtracklayer	sequence_feature	19408762	19408828	.	.	.	ID=CP096026_376_15;number=3669
NC_003076.8	rtracklayer	sequence_feature	23129707	23129773	.	.	.	ID=CP096026_376_15;number=3670
NC_003075.7	rtracklayer	sequence_feature	10960601	10960723	.	.	.	ID=CP096026_191_17;number=3675
NC_003070.9	rtracklayer	sequence_feature	18548302	18548376	.	.	.	ID=CP096026_401_15;number=3694
NC_003074.8	rtracklayer	sequence_feature	8003582	8003656	.	.	.	ID=CP096026_401_15;number=3696
NC_003074.8	rtracklayer	sequence_feature	22579063	22579130	.	.	.	ID=CP096026_263_10;number=3744
NC_003070.9	rtracklayer	sequence_feature	11454306	11454357	.	.	.	ID=CP096026_265_10;number=3745
NC_003074.8	rtracklayer	sequence_feature	1971694	1971745	.	.	.	ID=CP096026_265_10;number=3746
NC_003074.8	rtracklayer	sequence_feature	1972003	1972054	.	.	.	ID=CP096026_265_10;number=3747
NC_003074.8	rtracklayer	sequence_feature	3121639	3121690	.	.	.	ID=CP096026_265_10;number=3748
NC_003074.8	rtracklayer	sequence_feature	16717042	16717093	.	.	.	ID=CP096026_265_10;number=3749
NC_003074.8	rtracklayer	sequence_feature	22580702	22580753	.	.	.	ID=CP096026_265_10;number=3751
NC_003075.7	rtracklayer	sequence_feature	11097414	11097465	.	.	.	ID=CP096026_265_10;number=3752
NC_003075.7	rtracklayer	sequence_feature	11206692	11206743	.	.	.	ID=CP096026_265_10;number=3753
NC_003075.7	rtracklayer	sequence_feature	11211122	11211173	.	.	.	ID=CP096026_265_10;number=3754
NC_003076.8	rtracklayer	sequence_feature	4800105	4800156	.	.	.	ID=CP096026_265_10;number=3755
NC_003070.9	rtracklayer	sequence_feature	3933188	3933264	.	.	.	ID=CP096027_16_17;number=3796
NC_003070.9	rtracklayer	sequence_feature	6906157	6906233	.	.	.	ID=CP096027_16_17;number=3797
NC_003071.7	rtracklayer	sequence_feature	16596238	16596314	.	.	.	ID=CP096027_16_17;number=3798
NC_003074.8	rtracklayer	sequence_feature	1924024	1924100	.	.	.	ID=CP096027_16_17;number=3799
NC_003074.8	rtracklayer	sequence_feature	19243583	19243659	.	.	.	ID=CP096027_16_17;number=3800
NC_003076.8	rtracklayer	sequence_feature	17347033	17347109	.	.	.	ID=CP096027_16_17;number=3803
NC_003074.8	rtracklayer	sequence_feature	12157192	12157244	.	.	.	ID=CP096027_68_11;number=3814
NC_003074.8	rtracklayer	sequence_feature	12520853	12520937	.	.	.	ID=CP096027_70_11;number=3817
NC_003071.7	rtracklayer	sequence_feature	5188356	5188425	.	.	.	ID=CP096027_74_11;number=3820
NC_003074.8	rtracklayer	sequence_feature	12314271	12314340	.	.	.	ID=CP096027_74_11;number=3821
NC_003075.7	rtracklayer	sequence_feature	3904986	3905055	.	.	.	ID=CP096027_74_11;number=3823
NC_003076.8	rtracklayer	sequence_feature	12518636	12518705	.	.	.	ID=CP096027_74_11;number=3824
NC_003070.9	rtracklayer	sequence_feature	15213766	15213833	.	.	.	ID=CP096027_42_15;number=3833
NC_003076.8	rtracklayer	sequence_feature	13215764	13215840	.	.	.	ID=CP096027_90_11;number=3838
NC_003070.9	rtracklayer	sequence_feature	11900575	11900650	.	.	.	ID=CP096027_93_11;number=3839
NC_003071.7	rtracklayer	sequence_feature	581460	581535	.	.	.	ID=CP096027_93_11;number=3840
NC_003071.7	rtracklayer	sequence_feature	1755982	1756057	.	.	.	ID=CP096027_93_11;number=3841
NC_003076.8	rtracklayer	sequence_feature	13218772	13218847	.	.	.	ID=CP096027_93_11;number=3844
NC_003075.7	rtracklayer	sequence_feature	3597767	3597876	.	.	.	ID=CP096027_66_14;number=3847
NC_003070.9	rtracklayer	sequence_feature	20979458	20979516	.	.	.	ID=CP096027_104_11;number=3856
NC_003074.8	rtracklayer	sequence_feature	2259587	2259645	.	.	.	ID=CP096027_104_11;number=3857
NC_003074.8	rtracklayer	sequence_feature	5929440	5929498	.	.	.	ID=CP096027_104_11;number=3858
NC_003074.8	rtracklayer	sequence_feature	14652808	14652866	.	.	.	ID=CP096027_104_11;number=3859
NC_003075.7	rtracklayer	sequence_feature	7524736	7524794	.	.	.	ID=CP096027_104_11;number=3861
NC_003076.8	rtracklayer	sequence_feature	9069334	9069392	.	.	.	ID=CP096027_104_11;number=3862
NC_003074.8	rtracklayer	sequence_feature	14105569	14105657	.	.	.	ID=CP096027_111_11;number=3864
NC_003074.8	rtracklayer	sequence_feature	14135761	14135849	.	.	.	ID=CP096027_111_11;number=3865
NC_003071.7	rtracklayer	sequence_feature	6077130	6077278	.	.	.	ID=CP096027_77_14;number=3867
NC_003071.7	rtracklayer	sequence_feature	10608098	10608196	.	.	.	ID=CP096027_92_14;number=3877
NC_003074.8	rtracklayer	sequence_feature	12200179	12200277	.	.	.	ID=CP096027_92_14;number=3878
NC_003070.9	rtracklayer	sequence_feature	13386591	13386672	.	.	.	ID=CP096027_131_13;number=3880
NC_003070.9	rtracklayer	sequence_feature	13387823	13387904	.	.	.	ID=CP096027_131_13;number=3881
NC_003070.9	rtracklayer	sequence_feature	257726	257795	.	.	.	ID=CP096027_186_12;number=3883
NC_003070.9	rtracklayer	sequence_feature	4110120	4110189	.	.	.	ID=CP096027_186_12;number=3884
NC_003070.9	rtracklayer	sequence_feature	7761212	7761281	.	.	.	ID=CP096027_186_12;number=3885
NC_003071.7	rtracklayer	sequence_feature	2149963	2150032	.	.	.	ID=CP096027_186_12;number=3886
NC_003071.7	rtracklayer	sequence_feature	5557377	5557446	.	.	.	ID=CP096027_186_12;number=3887
NC_003071.7	rtracklayer	sequence_feature	6128830	6128899	.	.	.	ID=CP096027_186_12;number=3888
NC_003071.7	rtracklayer	sequence_feature	16150402	16150471	.	.	.	ID=CP096027_186_12;number=3889
NC_003074.8	rtracklayer	sequence_feature	6486343	6486412	.	.	.	ID=CP096027_186_12;number=3890
NC_003074.8	rtracklayer	sequence_feature	19178422	19178491	.	.	.	ID=CP096027_186_12;number=3891
NC_003075.7	rtracklayer	sequence_feature	5681791	5681860	.	.	.	ID=CP096027_186_12;number=3894
NC_003075.7	rtracklayer	sequence_feature	6110327	6110396	.	.	.	ID=CP096027_186_12;number=3895
NC_003076.8	rtracklayer	sequence_feature	26209520	26209589	.	.	.	ID=CP096027_186_12;number=3897
NC_003071.7	rtracklayer	sequence_feature	9655971	9656041	.	.	.	ID=CP096027_193_12;number=3901
NC_003074.8	rtracklayer	sequence_feature	11022373	11022443	.	.	.	ID=CP096027_193_12;number=3903
NC_003075.7	rtracklayer	sequence_feature	5791591	5791661	.	.	.	ID=CP096027_193_12;number=3907
NC_003076.8	rtracklayer	sequence_feature	8313893	8313963	.	.	.	ID=CP096027_193_12;number=3908
NC_003076.8	rtracklayer	sequence_feature	15015036	15015106	.	.	.	ID=CP096027_193_12;number=3909
NC_003070.9	rtracklayer	sequence_feature	19728968	19729123	.	.	.	ID=CP096027_206_12;number=3910
NC_003070.9	rtracklayer	sequence_feature	22872659	22872814	.	.	.	ID=CP096027_206_12;number=3911
NC_003070.9	rtracklayer	sequence_feature	19729178	19729239	.	.	.	ID=CP096027_207_12;number=3915
NC_003070.9	rtracklayer	sequence_feature	22872869	22872930	.	.	.	ID=CP096027_207_12;number=3916
NC_003070.9	rtracklayer	sequence_feature	26375026	26375087	.	.	.	ID=CP096027_207_12;number=3917
NC_003076.8	rtracklayer	sequence_feature	10198681	10198742	.	.	.	ID=CP096027_207_12;number=3920
NC_003070.9	rtracklayer	sequence_feature	15503509	15503580	.	.	.	ID=CP096027_146_13;number=3931
NC_003074.8	rtracklayer	sequence_feature	13902492	13902563	.	.	.	ID=CP096027_146_13;number=3932
NC_003075.7	rtracklayer	sequence_feature	4035384	4035455	.	.	.	ID=CP096027_146_13;number=3934
NC_003070.9	rtracklayer	sequence_feature	13917224	13917316	.	.	.	ID=CP096027_225_12;number=3935
NC_003074.8	rtracklayer	sequence_feature	12327403	12327495	.	.	.	ID=CP096027_225_12;number=3936
NC_003074.8	rtracklayer	sequence_feature	12342480	12342572	.	.	.	ID=CP096027_225_12;number=3937
NC_003074.8	rtracklayer	sequence_feature	14169165	14169257	.	.	.	ID=CP096027_225_12;number=3938
NC_003074.8	rtracklayer	sequence_feature	14265522	14265614	.	.	.	ID=CP096027_225_12;number=3939
NC_003074.8	rtracklayer	sequence_feature	14337029	14337121	.	.	.	ID=CP096027_225_12;number=3940
NC_003075.7	rtracklayer	sequence_feature	2061930	2062022	.	.	.	ID=CP096027_225_12;number=3941
NC_003076.8	rtracklayer	sequence_feature	13308178	13308270	.	.	.	ID=CP096027_225_12;number=3944
NC_003070.9	rtracklayer	sequence_feature	13510597	13510654	.	.	.	ID=CP096027_139_11;number=3945
NC_003070.9	rtracklayer	sequence_feature	16015303	16015360	.	.	.	ID=CP096027_139_11;number=3946
NC_003070.9	rtracklayer	sequence_feature	16382918	16382975	.	.	.	ID=CP096027_139_11;number=3947
NC_003071.7	rtracklayer	sequence_feature	1632461	1632518	.	.	.	ID=CP096027_139_11;number=3948
NC_003071.7	rtracklayer	sequence_feature	4560690	4560747	.	.	.	ID=CP096027_139_11;number=3949
NC_003071.7	rtracklayer	sequence_feature	5234061	5234118	.	.	.	ID=CP096027_139_11;number=3950
NC_003071.7	rtracklayer	sequence_feature	5782938	5782995	.	.	.	ID=CP096027_139_11;number=3951
NC_003071.7	rtracklayer	sequence_feature	5809908	5809965	.	.	.	ID=CP096027_139_11;number=3952
NC_003071.7	rtracklayer	sequence_feature	6266068	6266125	.	.	.	ID=CP096027_139_11;number=3953
NC_003074.8	rtracklayer	sequence_feature	11057492	11057549	.	.	.	ID=CP096027_139_11;number=3954
NC_003074.8	rtracklayer	sequence_feature	12616041	12616098	.	.	.	ID=CP096027_139_11;number=3955
NC_003074.8	rtracklayer	sequence_feature	12737612	12737669	.	.	.	ID=CP096027_139_11;number=3956
NC_003074.8	rtracklayer	sequence_feature	12963255	12963312	.	.	.	ID=CP096027_139_11;number=3957
NC_003075.7	rtracklayer	sequence_feature	4100363	4100420	.	.	.	ID=CP096027_139_11;number=3959
NC_003075.7	rtracklayer	sequence_feature	4647029	4647086	.	.	.	ID=CP096027_139_11;number=3960
NC_003075.7	rtracklayer	sequence_feature	5129888	5129945	.	.	.	ID=CP096027_139_11;number=3961
NC_003075.7	rtracklayer	sequence_feature	6532146	6532203	.	.	.	ID=CP096027_139_11;number=3962
NC_003076.8	rtracklayer	sequence_feature	13374325	13374382	.	.	.	ID=CP096027_139_11;number=3963
NC_003076.8	rtracklayer	sequence_feature	15493637	15493694	.	.	.	ID=CP096027_139_11;number=3964
NC_003075.7	rtracklayer	sequence_feature	2867822	2867897	.	.	.	ID=CP096027_141_11;number=3965
NC_003075.7	rtracklayer	sequence_feature	2919663	2919734	.	.	.	ID=CP096027_48_10;number=3973
NC_003075.7	rtracklayer	sequence_feature	2958400	2958471	.	.	.	ID=CP096027_48_10;number=3975
NC_003075.7	rtracklayer	sequence_feature	2958756	2958827	.	.	.	ID=CP096027_48_10;number=3976
NC_003075.7	rtracklayer	sequence_feature	2961240	2961311	.	.	.	ID=CP096027_48_10;number=3977
NC_003070.9	rtracklayer	sequence_feature	5898997	5899101	.	.	.	ID=CP096027_150_11;number=3978
NC_003071.7	rtracklayer	sequence_feature	3060909	3061013	.	.	.	ID=CP096027_150_11;number=3979
NC_003071.7	rtracklayer	sequence_feature	15448765	15448869	.	.	.	ID=CP096027_150_11;number=3980
NC_003074.8	rtracklayer	sequence_feature	18062334	18062438	.	.	.	ID=CP096027_150_11;number=3981
NC_003075.7	rtracklayer	sequence_feature	12768944	12769048	.	.	.	ID=CP096027_150_11;number=3983
NC_003070.9	rtracklayer	sequence_feature	15557530	15557624	.	.	.	ID=CP096027_64_16;number=3985
NC_003070.9	rtracklayer	sequence_feature	15569253	15569347	.	.	.	ID=CP096027_64_16;number=3986
NC_003071.7	rtracklayer	sequence_feature	2511814	2511908	.	.	.	ID=CP096027_64_16;number=3987
NC_003071.7	rtracklayer	sequence_feature	2856956	2857050	.	.	.	ID=CP096027_64_16;number=3989
NC_003071.7	rtracklayer	sequence_feature	3855940	3856034	.	.	.	ID=CP096027_64_16;number=3991
NC_003071.7	rtracklayer	sequence_feature	3862943	3863037	.	.	.	ID=CP096027_64_16;number=3992
NC_003076.8	rtracklayer	sequence_feature	8550796	8550890	.	.	.	ID=CP096027_64_16;number=4007
NC_003076.8	rtracklayer	sequence_feature	11753221	11753315	.	.	.	ID=CP096027_64_16;number=4009
NC_003070.9	rtracklayer	sequence_feature	15569254	15569382	.	.	.	ID=CP096027_470_12;number=4012
NC_003071.7	rtracklayer	sequence_feature	2511815	2511943	.	.	.	ID=CP096027_470_12;number=4013
NC_003071.7	rtracklayer	sequence_feature	2856957	2857085	.	.	.	ID=CP096027_470_12;number=4015
NC_003076.8	rtracklayer	sequence_feature	8550797	8550925	.	.	.	ID=CP096027_470_12;number=4026
NC_003070.9	rtracklayer	sequence_feature	15569255	15569384	.	.	.	ID=CP096027_170_14;number=4031
NC_003070.9	rtracklayer	sequence_feature	14866676	14866764	.	.	.	ID=CP096027_150_13;number=4041
NC_003070.9	rtracklayer	sequence_feature	14874664	14874752	.	.	.	ID=CP096027_150_13;number=4042
NC_003070.9	rtracklayer	sequence_feature	15552048	15552136	.	.	.	ID=CP096027_150_13;number=4043
NC_003070.9	rtracklayer	sequence_feature	15557573	15557661	.	.	.	ID=CP096027_150_13;number=4044
NC_003070.9	rtracklayer	sequence_feature	15569296	15569384	.	.	.	ID=CP096027_150_13;number=4045
NC_003071.7	rtracklayer	sequence_feature	2409832	2409920	.	.	.	ID=CP096027_150_13;number=4046
NC_003071.7	rtracklayer	sequence_feature	2511857	2511945	.	.	.	ID=CP096027_150_13;number=4047
NC_003071.7	rtracklayer	sequence_feature	2856999	2857087	.	.	.	ID=CP096027_150_13;number=4049
NC_003071.7	rtracklayer	sequence_feature	3862986	3863074	.	.	.	ID=CP096027_150_13;number=4050
NC_003071.7	rtracklayer	sequence_feature	4194433	4194521	.	.	.	ID=CP096027_150_13;number=4052
NC_003076.8	rtracklayer	sequence_feature	8550839	8550927	.	.	.	ID=CP096027_150_13;number=4069
NC_003070.9	rtracklayer	sequence_feature	14348650	14348741	.	.	.	ID=CP096027_159_11;number=4076
NC_003070.9	rtracklayer	sequence_feature	14373856	14373947	.	.	.	ID=CP096027_159_11;number=4077
NC_003070.9	rtracklayer	sequence_feature	14394303	14394394	.	.	.	ID=CP096027_159_11;number=4078
NC_003070.9	rtracklayer	sequence_feature	14419509	14419600	.	.	.	ID=CP096027_159_11;number=4079
NC_003070.9	rtracklayer	sequence_feature	14461196	14461287	.	.	.	ID=CP096027_159_11;number=4080
NC_003071.7	rtracklayer	sequence_feature	3676797	3676888	.	.	.	ID=CP096027_159_11;number=4081
NC_003071.7	rtracklayer	sequence_feature	4615842	4615933	.	.	.	ID=CP096027_159_11;number=4082
NC_003071.7	rtracklayer	sequence_feature	5085005	5085096	.	.	.	ID=CP096027_159_11;number=4083
NC_003071.7	rtracklayer	sequence_feature	5094271	5094362	.	.	.	ID=CP096027_159_11;number=4084
NC_003074.8	rtracklayer	sequence_feature	11937605	11937696	.	.	.	ID=CP096027_159_11;number=4085
NC_003074.8	rtracklayer	sequence_feature	12177843	12177934	.	.	.	ID=CP096027_159_11;number=4086
NC_003074.8	rtracklayer	sequence_feature	14389947	14390038	.	.	.	ID=CP096027_159_11;number=4087
NC_003075.7	rtracklayer	sequence_feature	4385373	4385464	.	.	.	ID=CP096027_159_11;number=4090
NC_003075.7	rtracklayer	sequence_feature	4432507	4432598	.	.	.	ID=CP096027_159_11;number=4092
NC_003076.8	rtracklayer	sequence_feature	11413444	11413535	.	.	.	ID=CP096027_159_11;number=4093
NC_003076.8	rtracklayer	sequence_feature	11992847	11992938	.	.	.	ID=CP096027_159_11;number=4094
NC_003076.8	rtracklayer	sequence_feature	12073969	12074060	.	.	.	ID=CP096027_159_11;number=4095
NC_003076.8	rtracklayer	sequence_feature	12718574	12718665	.	.	.	ID=CP096027_159_11;number=4096
NC_003076.8	rtracklayer	sequence_feature	13045314	13045405	.	.	.	ID=CP096027_159_11;number=4097
NC_003076.8	rtracklayer	sequence_feature	13536080	13536171	.	.	.	ID=CP096027_159_11;number=4098
NC_003070.9	rtracklayer	sequence_feature	15455842	15455912	.	.	.	ID=CP096027_236_12;number=4099
NC_003070.9	rtracklayer	sequence_feature	15462782	15462852	.	.	.	ID=CP096027_236_12;number=4100
NC_003070.9	rtracklayer	sequence_feature	15469721	15469791	.	.	.	ID=CP096027_236_12;number=4101
NC_003070.9	rtracklayer	sequence_feature	15476661	15476731	.	.	.	ID=CP096027_236_12;number=4102
NC_003070.9	rtracklayer	sequence_feature	15483645	15483715	.	.	.	ID=CP096027_236_12;number=4103
NC_003074.8	rtracklayer	sequence_feature	13653247	13653317	.	.	.	ID=CP096027_236_12;number=4104
NC_003074.8	rtracklayer	sequence_feature	13653318	13653388	.	.	.	ID=CP096027_236_12;number=4105
NC_003075.7	rtracklayer	sequence_feature	3013519	3013589	.	.	.	ID=CP096027_236_12;number=4106
NC_003070.9	rtracklayer	sequence_feature	14806141	14806203	.	.	.	ID=CP096027_237_12;number=4108
NC_003074.8	rtracklayer	sequence_feature	14004975	14005037	.	.	.	ID=CP096027_237_12;number=4110
NC_003075.7	rtracklayer	sequence_feature	3274834	3274896	.	.	.	ID=CP096027_237_12;number=4111
NC_003074.8	rtracklayer	sequence_feature	1492521	1492649	.	.	.	ID=CP096027_162_13;number=4122
NC_003070.9	rtracklayer	sequence_feature	14430467	14430537	.	.	.	ID=CP096027_255_12;number=4135
NC_003070.9	rtracklayer	sequence_feature	15834958	15835028	.	.	.	ID=CP096027_255_12;number=4136
NC_003070.9	rtracklayer	sequence_feature	15847187	15847257	.	.	.	ID=CP096027_255_12;number=4137
NC_003071.7	rtracklayer	sequence_feature	3972890	3972960	.	.	.	ID=CP096027_255_12;number=4138
NC_003074.8	rtracklayer	sequence_feature	12245237	12245307	.	.	.	ID=CP096027_255_12;number=4139
NC_003074.8	rtracklayer	sequence_feature	15712862	15712932	.	.	.	ID=CP096027_255_12;number=4141
NC_003074.8	rtracklayer	sequence_feature	15722326	15722396	.	.	.	ID=CP096027_255_12;number=4142
NC_003075.7	rtracklayer	sequence_feature	3183872	3183942	.	.	.	ID=CP096027_255_12;number=4144
NC_003075.7	rtracklayer	sequence_feature	3737418	3737488	.	.	.	ID=CP096027_255_12;number=4145
NC_003075.7	rtracklayer	sequence_feature	3749662	3749732	.	.	.	ID=CP096027_255_12;number=4146
NC_003075.7	rtracklayer	sequence_feature	3957693	3957763	.	.	.	ID=CP096027_255_12;number=4147
NC_003076.8	rtracklayer	sequence_feature	11807927	11807997	.	.	.	ID=CP096027_255_12;number=4148
NC_003076.8	rtracklayer	sequence_feature	12100688	12100758	.	.	.	ID=CP096027_255_12;number=4149
NC_003076.8	rtracklayer	sequence_feature	12112419	12112489	.	.	.	ID=CP096027_255_12;number=4150
NC_003076.8	rtracklayer	sequence_feature	12139200	12139270	.	.	.	ID=CP096027_255_12;number=4151
NC_003076.8	rtracklayer	sequence_feature	12350207	12350277	.	.	.	ID=CP096027_255_12;number=4152
NC_003070.9	rtracklayer	sequence_feature	13595264	13595341	.	.	.	ID=CP096027_184_11;number=4154
NC_003070.9	rtracklayer	sequence_feature	14716281	14716358	.	.	.	ID=CP096027_184_11;number=4155
NC_003070.9	rtracklayer	sequence_feature	16047181	16047258	.	.	.	ID=CP096027_184_11;number=4156
NC_003071.7	rtracklayer	sequence_feature	2376425	2376502	.	.	.	ID=CP096027_184_11;number=4157
NC_003071.7	rtracklayer	sequence_feature	3946723	3946800	.	.	.	ID=CP096027_184_11;number=4158
NC_003071.7	rtracklayer	sequence_feature	4711839	4711916	.	.	.	ID=CP096027_184_11;number=4159
NC_003075.7	rtracklayer	sequence_feature	3569439	3569516	.	.	.	ID=CP096027_184_11;number=4161
NC_003076.8	rtracklayer	sequence_feature	10584612	10584689	.	.	.	ID=CP096027_184_11;number=4162
NC_003076.8	rtracklayer	sequence_feature	11161695	11161772	.	.	.	ID=CP096027_184_11;number=4163
NC_003076.8	rtracklayer	sequence_feature	11601494	11601571	.	.	.	ID=CP096027_184_11;number=4164
NC_003075.7	rtracklayer	sequence_feature	3198376	3198427	.	.	.	ID=CP096027_197_10;number=4166
NC_003075.7	rtracklayer	sequence_feature	3216236	3216287	.	.	.	ID=CP096027_197_10;number=4167
NC_003075.7	rtracklayer	sequence_feature	3227101	3227152	.	.	.	ID=CP096027_197_10;number=4168
NC_003075.7	rtracklayer	sequence_feature	3231942	3231993	.	.	.	ID=CP096027_197_10;number=4169
NC_003075.7	rtracklayer	sequence_feature	3248440	3248491	.	.	.	ID=CP096027_197_10;number=4170
NC_003070.9	rtracklayer	sequence_feature	15442259	15442310	.	.	.	ID=CP096027_192_11;number=4183
NC_003071.7	rtracklayer	sequence_feature	2814355	2814406	.	.	.	ID=CP096027_192_11;number=4184
NC_003075.7	rtracklayer	sequence_feature	3502649	3502700	.	.	.	ID=CP096027_192_11;number=4186
NC_003076.8	rtracklayer	sequence_feature	10886744	10886795	.	.	.	ID=CP096027_192_11;number=4187
NC_003076.8	rtracklayer	sequence_feature	11130237	11130288	.	.	.	ID=CP096027_192_11;number=4188
NC_003070.9	rtracklayer	sequence_feature	14341730	14341820	.	.	.	ID=CP096027_164_11;number=4192
NC_003070.9	rtracklayer	sequence_feature	14348650	14348740	.	.	.	ID=CP096027_164_11;number=4193
NC_003070.9	rtracklayer	sequence_feature	14364259	14364349	.	.	.	ID=CP096027_164_11;number=4194
NC_003070.9	rtracklayer	sequence_feature	14373856	14373946	.	.	.	ID=CP096027_164_11;number=4195
NC_003070.9	rtracklayer	sequence_feature	14385051	14385141	.	.	.	ID=CP096027_164_11;number=4196
NC_003070.9	rtracklayer	sequence_feature	14394303	14394393	.	.	.	ID=CP096027_164_11;number=4197
NC_003070.9	rtracklayer	sequence_feature	14409912	14410002	.	.	.	ID=CP096027_164_11;number=4198
NC_003070.9	rtracklayer	sequence_feature	14419509	14419599	.	.	.	ID=CP096027_164_11;number=4199
NC_003070.9	rtracklayer	sequence_feature	14461196	14461286	.	.	.	ID=CP096027_164_11;number=4200
NC_003070.9	rtracklayer	sequence_feature	14474767	14474857	.	.	.	ID=CP096027_164_11;number=4201
NC_003070.9	rtracklayer	sequence_feature	14883518	14883608	.	.	.	ID=CP096027_164_11;number=4202
NC_003071.7	rtracklayer	sequence_feature	3676797	3676887	.	.	.	ID=CP096027_164_11;number=4203
NC_003071.7	rtracklayer	sequence_feature	4395546	4395636	.	.	.	ID=CP096027_164_11;number=4204
NC_003071.7	rtracklayer	sequence_feature	4615842	4615932	.	.	.	ID=CP096027_164_11;number=4205
NC_003071.7	rtracklayer	sequence_feature	5085005	5085095	.	.	.	ID=CP096027_164_11;number=4206
NC_003071.7	rtracklayer	sequence_feature	5094271	5094361	.	.	.	ID=CP096027_164_11;number=4207
NC_003074.8	rtracklayer	sequence_feature	11937605	11937695	.	.	.	ID=CP096027_164_11;number=4208
NC_003074.8	rtracklayer	sequence_feature	12177843	12177933	.	.	.	ID=CP096027_164_11;number=4209
NC_003074.8	rtracklayer	sequence_feature	14389947	14390037	.	.	.	ID=CP096027_164_11;number=4210
NC_003075.7	rtracklayer	sequence_feature	3455729	3455819	.	.	.	ID=CP096027_164_11;number=4213
NC_003075.7	rtracklayer	sequence_feature	4385373	4385463	.	.	.	ID=CP096027_164_11;number=4214
NC_003075.7	rtracklayer	sequence_feature	4432507	4432597	.	.	.	ID=CP096027_164_11;number=4216
NC_003076.8	rtracklayer	sequence_feature	11413444	11413534	.	.	.	ID=CP096027_164_11;number=4217
NC_003076.8	rtracklayer	sequence_feature	11992847	11992937	.	.	.	ID=CP096027_164_11;number=4218
NC_003076.8	rtracklayer	sequence_feature	12073969	12074059	.	.	.	ID=CP096027_164_11;number=4219
NC_003076.8	rtracklayer	sequence_feature	12718574	12718664	.	.	.	ID=CP096027_164_11;number=4220
NC_003076.8	rtracklayer	sequence_feature	13021901	13021991	.	.	.	ID=CP096027_164_11;number=4221
NC_003076.8	rtracklayer	sequence_feature	13030930	13031020	.	.	.	ID=CP096027_164_11;number=4222
NC_003076.8	rtracklayer	sequence_feature	13045314	13045404	.	.	.	ID=CP096027_164_11;number=4223
NC_003076.8	rtracklayer	sequence_feature	13536080	13536170	.	.	.	ID=CP096027_164_11;number=4224
NC_003076.8	rtracklayer	sequence_feature	13541548	13541638	.	.	.	ID=CP096027_164_11;number=4225
NC_003071.7	rtracklayer	sequence_feature	5133995	5134087	.	.	.	ID=CP096027_402_12;number=4227
NC_003071.7	rtracklayer	sequence_feature	5152164	5152256	.	.	.	ID=CP096027_402_12;number=4228
NC_003074.8	rtracklayer	sequence_feature	14350862	14350954	.	.	.	ID=CP096027_402_12;number=4229
NC_003074.8	rtracklayer	sequence_feature	14977932	14978024	.	.	.	ID=CP096027_402_12;number=4230
NC_003075.7	rtracklayer	sequence_feature	4287170	4287262	.	.	.	ID=CP096027_402_12;number=4231
NC_003075.7	rtracklayer	sequence_feature	4450267	4450359	.	.	.	ID=CP096027_402_12;number=4232
NC_003076.8	rtracklayer	sequence_feature	13395369	13395461	.	.	.	ID=CP096027_402_12;number=4234
NC_003070.9	rtracklayer	sequence_feature	13841791	13841948	.	.	.	ID=CP096027_206_11;number=4238
NC_003070.9	rtracklayer	sequence_feature	14100150	14100208	.	.	.	ID=CP096027_216_11;number=4243
NC_003070.9	rtracklayer	sequence_feature	14107442	14107500	.	.	.	ID=CP096027_216_11;number=4244
NC_003070.9	rtracklayer	sequence_feature	14216291	14216349	.	.	.	ID=CP096027_216_11;number=4245
NC_003070.9	rtracklayer	sequence_feature	14225525	14225583	.	.	.	ID=CP096027_216_11;number=4246
NC_003070.9	rtracklayer	sequence_feature	14273820	14273878	.	.	.	ID=CP096027_216_11;number=4247
NC_003070.9	rtracklayer	sequence_feature	14669521	14669579	.	.	.	ID=CP096027_216_11;number=4248
NC_003070.9	rtracklayer	sequence_feature	14827336	14827394	.	.	.	ID=CP096027_216_11;number=4249
NC_003070.9	rtracklayer	sequence_feature	14839192	14839250	.	.	.	ID=CP096027_216_11;number=4250
NC_003070.9	rtracklayer	sequence_feature	16095670	16095728	.	.	.	ID=CP096027_216_11;number=4251
NC_003071.7	rtracklayer	sequence_feature	2882279	2882337	.	.	.	ID=CP096027_216_11;number=4253
NC_003071.7	rtracklayer	sequence_feature	3601848	3601906	.	.	.	ID=CP096027_216_11;number=4254
NC_003071.7	rtracklayer	sequence_feature	3907658	3907716	.	.	.	ID=CP096027_216_11;number=4255
NC_003071.7	rtracklayer	sequence_feature	4057492	4057550	.	.	.	ID=CP096027_216_11;number=4256
NC_003071.7	rtracklayer	sequence_feature	4198706	4198764	.	.	.	ID=CP096027_216_11;number=4257
NC_003071.7	rtracklayer	sequence_feature	4211092	4211150	.	.	.	ID=CP096027_216_11;number=4258
NC_003071.7	rtracklayer	sequence_feature	4582891	4582949	.	.	.	ID=CP096027_216_11;number=4260
NC_003071.7	rtracklayer	sequence_feature	4781296	4781354	.	.	.	ID=CP096027_216_11;number=4261
NC_003071.7	rtracklayer	sequence_feature	5364240	5364298	.	.	.	ID=CP096027_216_11;number=4263
NC_003074.8	rtracklayer	sequence_feature	12303542	12303600	.	.	.	ID=CP096027_216_11;number=4264
NC_003074.8	rtracklayer	sequence_feature	12308611	12308669	.	.	.	ID=CP096027_216_11;number=4265
NC_003074.8	rtracklayer	sequence_feature	12706671	12706729	.	.	.	ID=CP096027_216_11;number=4266
NC_003074.8	rtracklayer	sequence_feature	15472451	15472509	.	.	.	ID=CP096027_216_11;number=4267
NC_003075.7	rtracklayer	sequence_feature	3074537	3074595	.	.	.	ID=CP096027_216_11;number=4268
NC_003075.7	rtracklayer	sequence_feature	3083766	3083824	.	.	.	ID=CP096027_216_11;number=4269
NC_003075.7	rtracklayer	sequence_feature	3482998	3483056	.	.	.	ID=CP096027_216_11;number=4270
NC_003075.7	rtracklayer	sequence_feature	3563951	3564009	.	.	.	ID=CP096027_216_11;number=4271
NC_003075.7	rtracklayer	sequence_feature	3592323	3592381	.	.	.	ID=CP096027_216_11;number=4273
NC_003075.7	rtracklayer	sequence_feature	4271068	4271126	.	.	.	ID=CP096027_216_11;number=4274
NC_003075.7	rtracklayer	sequence_feature	4610614	4610672	.	.	.	ID=CP096027_216_11;number=4277
NC_003075.7	rtracklayer	sequence_feature	5045201	5045259	.	.	.	ID=CP096027_216_11;number=4278
NC_003076.8	rtracklayer	sequence_feature	12627014	12627072	.	.	.	ID=CP096027_216_11;number=4280
NC_003076.8	rtracklayer	sequence_feature	12636253	12636311	.	.	.	ID=CP096027_216_11;number=4281
NC_003076.8	rtracklayer	sequence_feature	13408672	13408730	.	.	.	ID=CP096027_216_11;number=4282
NC_003074.8	rtracklayer	sequence_feature	12217445	12217525	.	.	.	ID=CP096027_482_12;number=4293
NC_003070.9	rtracklayer	sequence_feature	13181058	13181148	.	.	.	ID=CP096027_430_12;number=4296
NC_003075.7	rtracklayer	sequence_feature	3733774	3733864	.	.	.	ID=CP096027_430_12;number=4297
NC_003076.8	rtracklayer	sequence_feature	8550752	8550925	.	.	.	ID=CP096027_225_13;number=4318
NC_003071.7	rtracklayer	sequence_feature	2856946	2857050	.	.	.	ID=CP096027_58_16;number=4320
NC_003071.7	rtracklayer	sequence_feature	3855930	3856034	.	.	.	ID=CP096027_58_16;number=4322
NC_003071.7	rtracklayer	sequence_feature	3862933	3863037	.	.	.	ID=CP096027_58_16;number=4323
NC_003076.8	rtracklayer	sequence_feature	8550786	8550890	.	.	.	ID=CP096027_58_16;number=4333
NC_003076.8	rtracklayer	sequence_feature	11753211	11753315	.	.	.	ID=CP096027_58_16;number=4335
NC_003071.7	rtracklayer	sequence_feature	2856958	2857087	.	.	.	ID=CP096027_172_14;number=4345
NC_003071.7	rtracklayer	sequence_feature	4194392	4194521	.	.	.	ID=CP096027_172_14;number=4347
NC_003076.8	rtracklayer	sequence_feature	8550798	8550927	.	.	.	ID=CP096027_172_14;number=4357
NC_003071.7	rtracklayer	sequence_feature	4194392	4194519	.	.	.	ID=CP096027_479_12;number=4358
NC_003075.7	rtracklayer	sequence_feature	3864763	3864854	.	.	.	ID=CP096027_245_11;number=4367
NC_003071.7	rtracklayer	sequence_feature	2807969	2808039	.	.	.	ID=CP096027_105_15;number=4368
NC_003071.7	rtracklayer	sequence_feature	3705691	3705761	.	.	.	ID=CP096027_105_15;number=4369
NC_003070.9	rtracklayer	sequence_feature	14866419	14866529	.	.	.	ID=CP096027_152_14;number=4371
NC_003070.9	rtracklayer	sequence_feature	14874344	14874454	.	.	.	ID=CP096027_152_14;number=4372
NC_003071.7	rtracklayer	sequence_feature	2856679	2856789	.	.	.	ID=CP096027_152_14;number=4374
NC_003071.7	rtracklayer	sequence_feature	3862666	3862776	.	.	.	ID=CP096027_152_14;number=4375
NC_003071.7	rtracklayer	sequence_feature	4187072	4187182	.	.	.	ID=CP096027_152_14;number=4376
NC_003071.7	rtracklayer	sequence_feature	4194124	4194234	.	.	.	ID=CP096027_152_14;number=4377
NC_003074.8	rtracklayer	sequence_feature	13187231	13187341	.	.	.	ID=CP096027_152_14;number=4378
NC_003074.8	rtracklayer	sequence_feature	13193928	13194038	.	.	.	ID=CP096027_152_14;number=4379
NC_003075.7	rtracklayer	sequence_feature	2969457	2969567	.	.	.	ID=CP096027_152_14;number=4380
NC_003075.7	rtracklayer	sequence_feature	4026216	4026326	.	.	.	ID=CP096027_152_14;number=4387
NC_003075.7	rtracklayer	sequence_feature	4033293	4033403	.	.	.	ID=CP096027_152_14;number=4388
NC_003076.8	rtracklayer	sequence_feature	8550529	8550639	.	.	.	ID=CP096027_152_14;number=4389
NC_003070.9	rtracklayer	sequence_feature	14866419	14866528	.	.	.	ID=CP096027_163_14;number=4392
NC_003070.9	rtracklayer	sequence_feature	14874344	14874453	.	.	.	ID=CP096027_163_14;number=4393
NC_003071.7	rtracklayer	sequence_feature	2856679	2856788	.	.	.	ID=CP096027_163_14;number=4395
NC_003071.7	rtracklayer	sequence_feature	3862666	3862775	.	.	.	ID=CP096027_163_14;number=4396
NC_003071.7	rtracklayer	sequence_feature	4187072	4187181	.	.	.	ID=CP096027_163_14;number=4397
NC_003071.7	rtracklayer	sequence_feature	4194124	4194233	.	.	.	ID=CP096027_163_14;number=4398
NC_003074.8	rtracklayer	sequence_feature	13187231	13187340	.	.	.	ID=CP096027_163_14;number=4399
NC_003074.8	rtracklayer	sequence_feature	13193928	13194037	.	.	.	ID=CP096027_163_14;number=4400
NC_003075.7	rtracklayer	sequence_feature	2969457	2969566	.	.	.	ID=CP096027_163_14;number=4401
NC_003075.7	rtracklayer	sequence_feature	4026216	4026325	.	.	.	ID=CP096027_163_14;number=4408
NC_003075.7	rtracklayer	sequence_feature	4033293	4033402	.	.	.	ID=CP096027_163_14;number=4409
NC_003076.8	rtracklayer	sequence_feature	8550529	8550638	.	.	.	ID=CP096027_163_14;number=4410
NC_003076.8	rtracklayer	sequence_feature	8550799	8550927	.	.	.	ID=CP096027_242_13;number=4440
NC_003070.9	rtracklayer	sequence_feature	14866684	14866761	.	.	.	ID=CP096027_259_11;number=4442
NC_003070.9	rtracklayer	sequence_feature	14874672	14874749	.	.	.	ID=CP096027_259_11;number=4443
NC_003070.9	rtracklayer	sequence_feature	15552056	15552133	.	.	.	ID=CP096027_259_11;number=4444
NC_003070.9	rtracklayer	sequence_feature	15557581	15557658	.	.	.	ID=CP096027_259_11;number=4445
NC_003070.9	rtracklayer	sequence_feature	15569304	15569381	.	.	.	ID=CP096027_259_11;number=4446
NC_003071.7	rtracklayer	sequence_feature	2511865	2511942	.	.	.	ID=CP096027_259_11;number=4447
NC_003071.7	rtracklayer	sequence_feature	2857007	2857084	.	.	.	ID=CP096027_259_11;number=4449
NC_003071.7	rtracklayer	sequence_feature	3862994	3863071	.	.	.	ID=CP096027_259_11;number=4450
NC_003071.7	rtracklayer	sequence_feature	4194441	4194518	.	.	.	ID=CP096027_259_11;number=4452
NC_003076.8	rtracklayer	sequence_feature	8550847	8550924	.	.	.	ID=CP096027_259_11;number=4468
NC_003070.9	rtracklayer	sequence_feature	15551837	15551909	.	.	.	ID=CP096027_237_13;number=4478
NC_003071.7	rtracklayer	sequence_feature	2500787	2500859	.	.	.	ID=CP096027_237_13;number=4479
NC_003071.7	rtracklayer	sequence_feature	2856777	2856849	.	.	.	ID=CP096027_237_13;number=4481
NC_003071.7	rtracklayer	sequence_feature	3855761	3855833	.	.	.	ID=CP096027_237_13;number=4482
NC_003071.7	rtracklayer	sequence_feature	3862764	3862836	.	.	.	ID=CP096027_237_13;number=4483
NC_003071.7	rtracklayer	sequence_feature	3883610	3883682	.	.	.	ID=CP096027_237_13;number=4484
NC_003071.7	rtracklayer	sequence_feature	4187170	4187242	.	.	.	ID=CP096027_237_13;number=4485
NC_003071.7	rtracklayer	sequence_feature	4194222	4194294	.	.	.	ID=CP096027_237_13;number=4486
NC_003074.8	rtracklayer	sequence_feature	13187329	13187401	.	.	.	ID=CP096027_237_13;number=4487
NC_003074.8	rtracklayer	sequence_feature	13194026	13194098	.	.	.	ID=CP096027_237_13;number=4488
NC_003076.8	rtracklayer	sequence_feature	11742661	11742733	.	.	.	ID=CP096027_237_13;number=4498
NC_003076.8	rtracklayer	sequence_feature	11753042	11753114	.	.	.	ID=CP096027_237_13;number=4499
NC_003075.7	rtracklayer	sequence_feature	3966468	3966532	.	.	.	ID=CP096027_313_10;number=4507
NC_003075.7	rtracklayer	sequence_feature	3967180	3967244	.	.	.	ID=CP096027_313_10;number=4508
NC_003075.7	rtracklayer	sequence_feature	3967892	3967956	.	.	.	ID=CP096027_313_10;number=4509
NC_003075.7	rtracklayer	sequence_feature	3970308	3970372	.	.	.	ID=CP096027_313_10;number=4510
NC_003075.7	rtracklayer	sequence_feature	3971020	3971084	.	.	.	ID=CP096027_313_10;number=4511
NC_003075.7	rtracklayer	sequence_feature	3971198	3971262	.	.	.	ID=CP096027_313_10;number=4512
NC_003075.7	rtracklayer	sequence_feature	3977761	3977825	.	.	.	ID=CP096027_313_10;number=4513
NC_003075.7	rtracklayer	sequence_feature	3983453	3983517	.	.	.	ID=CP096027_313_10;number=4514
NC_003075.7	rtracklayer	sequence_feature	3983987	3984051	.	.	.	ID=CP096027_313_10;number=4515
NC_003075.7	rtracklayer	sequence_feature	3984451	3984515	.	.	.	ID=CP096027_313_10;number=4516
NC_003075.7	rtracklayer	sequence_feature	3984629	3984693	.	.	.	ID=CP096027_313_10;number=4517
NC_003075.7	rtracklayer	sequence_feature	3984985	3985049	.	.	.	ID=CP096027_313_10;number=4518
NC_003075.7	rtracklayer	sequence_feature	4003157	4003221	.	.	.	ID=CP096027_313_10;number=4520
NC_003075.7	rtracklayer	sequence_feature	4003514	4003578	.	.	.	ID=CP096027_313_10;number=4521
NC_003075.7	rtracklayer	sequence_feature	4004940	4005004	.	.	.	ID=CP096027_313_10;number=4522
NC_003075.7	rtracklayer	sequence_feature	4005297	4005361	.	.	.	ID=CP096027_313_10;number=4523
NC_003075.7	rtracklayer	sequence_feature	4008678	4008742	.	.	.	ID=CP096027_313_10;number=4524
NC_003075.7	rtracklayer	sequence_feature	4009035	4009099	.	.	.	ID=CP096027_313_10;number=4525
NC_003075.7	rtracklayer	sequence_feature	4009392	4009456	.	.	.	ID=CP096027_313_10;number=4526
NC_003075.7	rtracklayer	sequence_feature	4011353	4011417	.	.	.	ID=CP096027_313_10;number=4527
NC_003075.7	rtracklayer	sequence_feature	3968248	3968312	.	.	.	ID=CP096027_312_10;number=4528
NC_003075.7	rtracklayer	sequence_feature	3969952	3970016	.	.	.	ID=CP096027_312_10;number=4529
NC_003075.7	rtracklayer	sequence_feature	3971554	3971618	.	.	.	ID=CP096027_312_10;number=4530
NC_003075.7	rtracklayer	sequence_feature	3972978	3973042	.	.	.	ID=CP096027_312_10;number=4531
NC_003075.7	rtracklayer	sequence_feature	3974914	3974978	.	.	.	ID=CP096027_312_10;number=4532
NC_003075.7	rtracklayer	sequence_feature	3975092	3975156	.	.	.	ID=CP096027_312_10;number=4533
NC_003075.7	rtracklayer	sequence_feature	3975803	3975867	.	.	.	ID=CP096027_312_10;number=4534
NC_003075.7	rtracklayer	sequence_feature	3976337	3976401	.	.	.	ID=CP096027_312_10;number=4535
NC_003075.7	rtracklayer	sequence_feature	3976693	3976757	.	.	.	ID=CP096027_312_10;number=4536
NC_003075.7	rtracklayer	sequence_feature	3976871	3976935	.	.	.	ID=CP096027_312_10;number=4537
NC_003075.7	rtracklayer	sequence_feature	3977583	3977647	.	.	.	ID=CP096027_312_10;number=4538
NC_003075.7	rtracklayer	sequence_feature	3978117	3978181	.	.	.	ID=CP096027_312_10;number=4539
NC_003075.7	rtracklayer	sequence_feature	3978649	3978713	.	.	.	ID=CP096027_312_10;number=4540
NC_003075.7	rtracklayer	sequence_feature	3980072	3980136	.	.	.	ID=CP096027_312_10;number=4541
NC_003075.7	rtracklayer	sequence_feature	3980606	3980670	.	.	.	ID=CP096027_312_10;number=4542
NC_003075.7	rtracklayer	sequence_feature	3980784	3980848	.	.	.	ID=CP096027_312_10;number=4543
NC_003075.7	rtracklayer	sequence_feature	3981674	3981738	.	.	.	ID=CP096027_312_10;number=4544
NC_003075.7	rtracklayer	sequence_feature	3981852	3981916	.	.	.	ID=CP096027_312_10;number=4545
NC_003075.7	rtracklayer	sequence_feature	3986409	3986473	.	.	.	ID=CP096027_312_10;number=4546
NC_003075.7	rtracklayer	sequence_feature	3986765	3986829	.	.	.	ID=CP096027_312_10;number=4547
NC_003075.7	rtracklayer	sequence_feature	3998356	3998420	.	.	.	ID=CP096027_312_10;number=4548
NC_003075.7	rtracklayer	sequence_feature	3999067	3999131	.	.	.	ID=CP096027_312_10;number=4549
NC_003075.7	rtracklayer	sequence_feature	3999601	3999665	.	.	.	ID=CP096027_312_10;number=4550
NC_003075.7	rtracklayer	sequence_feature	4000847	4000911	.	.	.	ID=CP096027_312_10;number=4551
NC_003075.7	rtracklayer	sequence_feature	4001381	4001445	.	.	.	ID=CP096027_312_10;number=4552
NC_003075.7	rtracklayer	sequence_feature	4002447	4002511	.	.	.	ID=CP096027_312_10;number=4553
NC_003075.7	rtracklayer	sequence_feature	4006366	4006430	.	.	.	ID=CP096027_312_10;number=4554
NC_003075.7	rtracklayer	sequence_feature	4006900	4006964	.	.	.	ID=CP096027_312_10;number=4555
NC_003075.7	rtracklayer	sequence_feature	4007434	4007498	.	.	.	ID=CP096027_312_10;number=4556
NC_003075.7	rtracklayer	sequence_feature	4007968	4008032	.	.	.	ID=CP096027_312_10;number=4557
NC_003070.9	rtracklayer	sequence_feature	13940859	13940950	.	.	.	ID=CP096027_255_13;number=4559
NC_003070.9	rtracklayer	sequence_feature	14898539	14898630	.	.	.	ID=CP096027_255_13;number=4560
NC_003071.7	rtracklayer	sequence_feature	3637845	3637936	.	.	.	ID=CP096027_255_13;number=4563
NC_003076.8	rtracklayer	sequence_feature	12050189	12050280	.	.	.	ID=CP096027_255_13;number=4569
NC_003071.7	rtracklayer	sequence_feature	4194394	4194520	.	.	.	ID=CP096027_491_12;number=4575
NC_003070.9	rtracklayer	sequence_feature	15569256	15569384	.	.	.	ID=CP096027_244_13;number=4580
NC_003071.7	rtracklayer	sequence_feature	2856959	2857087	.	.	.	ID=CP096027_244_13;number=4582
NC_003071.7	rtracklayer	sequence_feature	4194393	4194521	.	.	.	ID=CP096027_244_13;number=4583
NC_003070.9	rtracklayer	sequence_feature	13940857	13940948	.	.	.	ID=CP096027_260_13;number=4590
NC_003076.8	rtracklayer	sequence_feature	12050187	12050278	.	.	.	ID=CP096027_260_13;number=4598
NC_003070.9	rtracklayer	sequence_feature	13594693	13594767	.	.	.	ID=CP096027_492_12;number=4599
NC_003075.7	rtracklayer	sequence_feature	4063023	4063217	.	.	.	ID=CP096027_6_27;number=4601
NC_003070.9	rtracklayer	sequence_feature	15710677	15710752	.	.	.	ID=CP096027_264_13;number=4605
NC_003071.7	rtracklayer	sequence_feature	3970901	3970976	.	.	.	ID=CP096027_264_13;number=4606
NC_003074.8	rtracklayer	sequence_feature	13635207	13635282	.	.	.	ID=CP096027_264_13;number=4607
NC_003074.8	rtracklayer	sequence_feature	14426384	14426459	.	.	.	ID=CP096027_264_13;number=4608
NC_003075.7	rtracklayer	sequence_feature	3542711	3542786	.	.	.	ID=CP096027_264_13;number=4609
NC_003075.7	rtracklayer	sequence_feature	4899063	4899138	.	.	.	ID=CP096027_264_13;number=4611
NC_003070.9	rtracklayer	sequence_feature	14856036	14856164	.	.	.	ID=CP096027_157_14;number=4615
NC_003076.8	rtracklayer	sequence_feature	12121947	12122075	.	.	.	ID=CP096027_157_14;number=4627
NC_003076.8	rtracklayer	sequence_feature	12351100	12351228	.	.	.	ID=CP096027_157_14;number=4628
NC_003076.8	rtracklayer	sequence_feature	12121948	12122086	.	.	.	ID=CP096027_233_13;number=4638
NC_003076.8	rtracklayer	sequence_feature	12121948	12122035	.	.	.	ID=CP096027_457_12;number=4643
NC_003070.9	rtracklayer	sequence_feature	14856075	14856164	.	.	.	ID=CP096027_461_12;number=4648
NC_003071.7	rtracklayer	sequence_feature	3919362	3919451	.	.	.	ID=CP096027_461_12;number=4650
NC_003076.8	rtracklayer	sequence_feature	12121986	12122075	.	.	.	ID=CP096027_461_12;number=4662
NC_003076.8	rtracklayer	sequence_feature	12351139	12351228	.	.	.	ID=CP096027_461_12;number=4663
NC_003070.9	rtracklayer	sequence_feature	14856076	14856165	.	.	.	ID=CP096027_236_13;number=4667
NC_003071.7	rtracklayer	sequence_feature	3919363	3919452	.	.	.	ID=CP096027_236_13;number=4669
NC_003076.8	rtracklayer	sequence_feature	12121987	12122076	.	.	.	ID=CP096027_236_13;number=4681
NC_003076.8	rtracklayer	sequence_feature	12351140	12351229	.	.	.	ID=CP096027_236_13;number=4682
NC_003070.9	rtracklayer	sequence_feature	14850398	14850474	.	.	.	ID=CP096027_314_11;number=4685
NC_003076.8	rtracklayer	sequence_feature	12124289	12124365	.	.	.	ID=CP096027_314_11;number=4687
NC_003070.9	rtracklayer	sequence_feature	14853110	14853196	.	.	.	ID=CP096027_120_15;number=4688
NC_003071.7	rtracklayer	sequence_feature	3951131	3951217	.	.	.	ID=CP096027_120_15;number=4689
NC_003074.8	rtracklayer	sequence_feature	15156653	15156739	.	.	.	ID=CP096027_120_15;number=4690
NC_003070.9	rtracklayer	sequence_feature	14238863	14238946	.	.	.	ID=CP096027_168_14;number=4692
NC_003070.9	rtracklayer	sequence_feature	14855187	14855270	.	.	.	ID=CP096027_168_14;number=4693
NC_003071.7	rtracklayer	sequence_feature	3954146	3954229	.	.	.	ID=CP096027_168_14;number=4694
NC_003071.7	rtracklayer	sequence_feature	4697279	4697362	.	.	.	ID=CP096027_168_14;number=4695
NC_003074.8	rtracklayer	sequence_feature	12208281	12208364	.	.	.	ID=CP096027_168_14;number=4696
NC_003074.8	rtracklayer	sequence_feature	13931592	13931675	.	.	.	ID=CP096027_168_14;number=4697
NC_003075.7	rtracklayer	sequence_feature	4189256	4189339	.	.	.	ID=CP096027_168_14;number=4698
NC_003075.7	rtracklayer	sequence_feature	4330115	4330198	.	.	.	ID=CP096027_168_14;number=4700
NC_003076.8	rtracklayer	sequence_feature	11110539	11110622	.	.	.	ID=CP096027_168_14;number=4701
NC_003076.8	rtracklayer	sequence_feature	11698627	11698710	.	.	.	ID=CP096027_168_14;number=4702
NC_003076.8	rtracklayer	sequence_feature	12365430	12365513	.	.	.	ID=CP096027_168_14;number=4703
NC_003076.8	rtracklayer	sequence_feature	12953338	12953421	.	.	.	ID=CP096027_168_14;number=4704
NC_003071.7	rtracklayer	sequence_feature	3919536	3919633	.	.	.	ID=CP096027_267_13;number=4725
NC_003071.7	rtracklayer	sequence_feature	3948710	3948807	.	.	.	ID=CP096027_267_13;number=4726
NC_003071.7	rtracklayer	sequence_feature	3955254	3955351	.	.	.	ID=CP096027_267_13;number=4727
NC_003071.7	rtracklayer	sequence_feature	4693936	4694033	.	.	.	ID=CP096027_267_13;number=4728
NC_003076.8	rtracklayer	sequence_feature	12122160	12122257	.	.	.	ID=CP096027_267_13;number=4734
NC_003076.8	rtracklayer	sequence_feature	12169190	12169287	.	.	.	ID=CP096027_267_13;number=4735
NC_003070.9	rtracklayer	sequence_feature	14044832	14044942	.	.	.	ID=CP096027_178_14;number=4736
NC_003070.9	rtracklayer	sequence_feature	14848346	14848456	.	.	.	ID=CP096027_178_14;number=4737
NC_003071.7	rtracklayer	sequence_feature	3948795	3948905	.	.	.	ID=CP096027_178_14;number=4739
NC_003076.8	rtracklayer	sequence_feature	12169275	12169385	.	.	.	ID=CP096027_178_14;number=4742
NC_003070.9	rtracklayer	sequence_feature	14222568	14222628	.	.	.	ID=CP096027_319_11;number=4745
NC_003070.9	rtracklayer	sequence_feature	14270923	14270983	.	.	.	ID=CP096027_319_11;number=4746
NC_003070.9	rtracklayer	sequence_feature	14666564	14666624	.	.	.	ID=CP096027_319_11;number=4747
NC_003070.9	rtracklayer	sequence_feature	14859640	14859700	.	.	.	ID=CP096027_319_11;number=4748
NC_003071.7	rtracklayer	sequence_feature	4778293	4778353	.	.	.	ID=CP096027_319_11;number=4749
NC_003071.7	rtracklayer	sequence_feature	4976266	4976326	.	.	.	ID=CP096027_319_11;number=4750
NC_003071.7	rtracklayer	sequence_feature	5353620	5353680	.	.	.	ID=CP096027_319_11;number=4751
NC_003074.8	rtracklayer	sequence_feature	12522954	12523014	.	.	.	ID=CP096027_319_11;number=4752
NC_003074.8	rtracklayer	sequence_feature	13938636	13938696	.	.	.	ID=CP096027_319_11;number=4753
NC_003075.7	rtracklayer	sequence_feature	1684903	1684963	.	.	.	ID=CP096027_319_11;number=4754
NC_003075.7	rtracklayer	sequence_feature	3080823	3080883	.	.	.	ID=CP096027_319_11;number=4755
NC_003075.7	rtracklayer	sequence_feature	3373468	3373528	.	.	.	ID=CP096027_319_11;number=4756
NC_003075.7	rtracklayer	sequence_feature	3490266	3490326	.	.	.	ID=CP096027_319_11;number=4757
NC_003075.7	rtracklayer	sequence_feature	3587264	3587324	.	.	.	ID=CP096027_319_11;number=4758
NC_003075.7	rtracklayer	sequence_feature	4384256	4384316	.	.	.	ID=CP096027_319_11;number=4760
NC_003076.8	rtracklayer	sequence_feature	12624084	12624144	.	.	.	ID=CP096027_319_11;number=4761
NC_003076.8	rtracklayer	sequence_feature	12633305	12633365	.	.	.	ID=CP096027_319_11;number=4762
NC_003076.8	rtracklayer	sequence_feature	12946251	12946311	.	.	.	ID=CP096027_319_11;number=4763
NC_003076.8	rtracklayer	sequence_feature	11609389	11609504	.	.	.	ID=CP096027_276_13;number=4769
NC_003071.7	rtracklayer	sequence_feature	3948709	3948807	.	.	.	ID=CP096027_234_13;number=4773
NC_003076.8	rtracklayer	sequence_feature	12122159	12122257	.	.	.	ID=CP096027_234_13;number=4774
NC_003071.7	rtracklayer	sequence_feature	3948709	3948806	.	.	.	ID=CP096027_458_12;number=4775
NC_003076.8	rtracklayer	sequence_feature	12122159	12122256	.	.	.	ID=CP096027_458_12;number=4776
NC_003071.7	rtracklayer	sequence_feature	4693935	4694083	.	.	.	ID=CP096027_63_16;number=4777
NC_003076.8	rtracklayer	sequence_feature	12121984	12122088	.	.	.	ID=CP096027_69_16;number=4800
NC_003071.7	rtracklayer	sequence_feature	3919533	3919633	.	.	.	ID=CP096027_75_16;number=4802
NC_003071.7	rtracklayer	sequence_feature	3948707	3948807	.	.	.	ID=CP096027_75_16;number=4803
NC_003071.7	rtracklayer	sequence_feature	3955251	3955351	.	.	.	ID=CP096027_75_16;number=4804
NC_003071.7	rtracklayer	sequence_feature	4693933	4694033	.	.	.	ID=CP096027_75_16;number=4805
NC_003076.8	rtracklayer	sequence_feature	12122157	12122257	.	.	.	ID=CP096027_75_16;number=4812
NC_003076.8	rtracklayer	sequence_feature	12169187	12169287	.	.	.	ID=CP096027_75_16;number=4813
NC_003071.7	rtracklayer	sequence_feature	3955253	3955351	.	.	.	ID=CP096027_232_13;number=4815
NC_003071.7	rtracklayer	sequence_feature	3955253	3955350	.	.	.	ID=CP096027_456_12;number=4818
NC_003070.9	rtracklayer	sequence_feature	14100150	14100240	.	.	.	ID=CP096027_327_11;number=4819
NC_003070.9	rtracklayer	sequence_feature	14107442	14107532	.	.	.	ID=CP096027_327_11;number=4820
NC_003070.9	rtracklayer	sequence_feature	14216291	14216381	.	.	.	ID=CP096027_327_11;number=4821
NC_003070.9	rtracklayer	sequence_feature	14225525	14225615	.	.	.	ID=CP096027_327_11;number=4822
NC_003070.9	rtracklayer	sequence_feature	14273820	14273910	.	.	.	ID=CP096027_327_11;number=4823
NC_003070.9	rtracklayer	sequence_feature	14669521	14669611	.	.	.	ID=CP096027_327_11;number=4824
NC_003070.9	rtracklayer	sequence_feature	14827336	14827426	.	.	.	ID=CP096027_327_11;number=4825
NC_003070.9	rtracklayer	sequence_feature	14839192	14839282	.	.	.	ID=CP096027_327_11;number=4826
NC_003070.9	rtracklayer	sequence_feature	16095670	16095760	.	.	.	ID=CP096027_327_11;number=4827
NC_003071.7	rtracklayer	sequence_feature	2882279	2882369	.	.	.	ID=CP096027_327_11;number=4829
NC_003071.7	rtracklayer	sequence_feature	3601848	3601938	.	.	.	ID=CP096027_327_11;number=4830
NC_003071.7	rtracklayer	sequence_feature	4057492	4057582	.	.	.	ID=CP096027_327_11;number=4831
NC_003071.7	rtracklayer	sequence_feature	4198706	4198796	.	.	.	ID=CP096027_327_11;number=4832
NC_003071.7	rtracklayer	sequence_feature	4211092	4211182	.	.	.	ID=CP096027_327_11;number=4833
NC_003071.7	rtracklayer	sequence_feature	4582891	4582981	.	.	.	ID=CP096027_327_11;number=4835
NC_003074.8	rtracklayer	sequence_feature	12303542	12303632	.	.	.	ID=CP096027_327_11;number=4838
NC_003074.8	rtracklayer	sequence_feature	12308611	12308701	.	.	.	ID=CP096027_327_11;number=4839
NC_003074.8	rtracklayer	sequence_feature	12706671	12706761	.	.	.	ID=CP096027_327_11;number=4840
NC_003074.8	rtracklayer	sequence_feature	15472451	15472541	.	.	.	ID=CP096027_327_11;number=4841
NC_003075.7	rtracklayer	sequence_feature	3074537	3074627	.	.	.	ID=CP096027_327_11;number=4842
NC_003075.7	rtracklayer	sequence_feature	3482998	3483088	.	.	.	ID=CP096027_327_11;number=4843
NC_003075.7	rtracklayer	sequence_feature	3563951	3564041	.	.	.	ID=CP096027_327_11;number=4844
NC_003075.7	rtracklayer	sequence_feature	3592323	3592413	.	.	.	ID=CP096027_327_11;number=4846
NC_003075.7	rtracklayer	sequence_feature	4271068	4271158	.	.	.	ID=CP096027_327_11;number=4847
NC_003075.7	rtracklayer	sequence_feature	5045201	5045291	.	.	.	ID=CP096027_327_11;number=4850
NC_003076.8	rtracklayer	sequence_feature	12627014	12627104	.	.	.	ID=CP096027_327_11;number=4852
NC_003076.8	rtracklayer	sequence_feature	12636253	12636343	.	.	.	ID=CP096027_327_11;number=4853
NC_003076.8	rtracklayer	sequence_feature	13408672	13408762	.	.	.	ID=CP096027_327_11;number=4854
NC_003070.9	rtracklayer	sequence_feature	14506879	14506937	.	.	.	ID=CP096027_335_11;number=4857
NC_003070.9	rtracklayer	sequence_feature	14059336	14059408	.	.	.	ID=CP096027_336_11;number=4859
NC_003070.9	rtracklayer	sequence_feature	14506974	14507046	.	.	.	ID=CP096027_336_11;number=4860
NC_003071.7	rtracklayer	sequence_feature	2827879	2827951	.	.	.	ID=CP096027_336_11;number=4861
NC_003071.7	rtracklayer	sequence_feature	2829594	2829666	.	.	.	ID=CP096027_336_11;number=4862
NC_003071.7	rtracklayer	sequence_feature	3604929	3605001	.	.	.	ID=CP096027_336_11;number=4863
NC_003074.8	rtracklayer	sequence_feature	12401710	12401782	.	.	.	ID=CP096027_336_11;number=4864
NC_003074.8	rtracklayer	sequence_feature	12722510	12722582	.	.	.	ID=CP096027_336_11;number=4865
NC_003074.8	rtracklayer	sequence_feature	13966883	13966955	.	.	.	ID=CP096027_336_11;number=4866
NC_003074.8	rtracklayer	sequence_feature	14813711	14813783	.	.	.	ID=CP096027_336_11;number=4867
NC_003074.8	rtracklayer	sequence_feature	15137962	15138034	.	.	.	ID=CP096027_336_11;number=4868
NC_003074.8	rtracklayer	sequence_feature	15152771	15152843	.	.	.	ID=CP096027_336_11;number=4869
NC_003075.7	rtracklayer	sequence_feature	1786995	1787067	.	.	.	ID=CP096027_336_11;number=4870
NC_003075.7	rtracklayer	sequence_feature	1811792	1811864	.	.	.	ID=CP096027_336_11;number=4871
NC_003075.7	rtracklayer	sequence_feature	2890901	2890973	.	.	.	ID=CP096027_336_11;number=4872
NC_003075.7	rtracklayer	sequence_feature	3676380	3676452	.	.	.	ID=CP096027_336_11;number=4873
NC_003075.7	rtracklayer	sequence_feature	3702598	3702670	.	.	.	ID=CP096027_336_11;number=4874
NC_003075.7	rtracklayer	sequence_feature	4435546	4435618	.	.	.	ID=CP096027_336_11;number=4876
NC_003075.7	rtracklayer	sequence_feature	4780895	4780967	.	.	.	ID=CP096027_336_11;number=4877
NC_003076.8	rtracklayer	sequence_feature	11213679	11213751	.	.	.	ID=CP096027_336_11;number=4878
NC_003076.8	rtracklayer	sequence_feature	11423452	11423524	.	.	.	ID=CP096027_336_11;number=4879
NC_003076.8	rtracklayer	sequence_feature	11460837	11460909	.	.	.	ID=CP096027_336_11;number=4880
NC_003076.8	rtracklayer	sequence_feature	11781535	11781607	.	.	.	ID=CP096027_336_11;number=4881
NC_003076.8	rtracklayer	sequence_feature	12017346	12017418	.	.	.	ID=CP096027_336_11;number=4882
NC_003076.8	rtracklayer	sequence_feature	12428024	12428096	.	.	.	ID=CP096027_336_11;number=4883
NC_003076.8	rtracklayer	sequence_feature	12435140	12435212	.	.	.	ID=CP096027_336_11;number=4884
NC_003076.8	rtracklayer	sequence_feature	12649580	12649652	.	.	.	ID=CP096027_336_11;number=4885
NC_003075.7	rtracklayer	sequence_feature	3455729	3455820	.	.	.	ID=CP096027_337_11;number=4886
NC_003076.8	rtracklayer	sequence_feature	13021901	13021992	.	.	.	ID=CP096027_337_11;number=4887
NC_003076.8	rtracklayer	sequence_feature	13541548	13541639	.	.	.	ID=CP096027_337_11;number=4888
NC_003071.7	rtracklayer	sequence_feature	2827692	2827748	.	.	.	ID=CP096027_340_11;number=4891
NC_003071.7	rtracklayer	sequence_feature	2829407	2829463	.	.	.	ID=CP096027_340_11;number=4892
NC_003071.7	rtracklayer	sequence_feature	3731601	3731657	.	.	.	ID=CP096027_340_11;number=4893
NC_003071.7	rtracklayer	sequence_feature	5445205	5445277	.	.	.	ID=CP096027_291_13;number=4897
NC_003071.7	rtracklayer	sequence_feature	5197144	5197239	.	.	.	ID=CP096027_204_14;number=4900
NC_003074.8	rtracklayer	sequence_feature	12111931	12112026	.	.	.	ID=CP096027_204_14;number=4901
[truncated: 554 more rows]
