# Supplementary material for: Short Interrupted Repeat Cassette (SIRC)—Novel Type of Repetitive DNA Element Found in Arabidopsis thaliana
Source: Int J Mol Sci. 2023 Jul 5;24(13):11116. doi: 10.3390/ijms241311116 (PMC10342631; doi:10.3390/ijms241311116)
Supplement: Supplementary file 1 [file ijms-24-11116-s001.zip › Supplementary Data S15.xlsx]

## Sheet: Sheet 1
Supplementary table S. The positional enrichment analysis of SIRC with histone binding sites. Effect.size stands for Log10(observed/expected) and represents the enrichment score. Insignificant results are highlighted grey.
category	nb.overlaps	random.average	mapped.peaks.ratio	effect.size	p.significance	p.value	q.significance	q.value	e.significance	e.value
HTA6:Col-0	124	52.25	0.0156467	1.24684	16.9749	1.05942e-17	15.0511	8.88896e-16	14.9296	1.17596e-15
H3K9me2:C24,Col-x-Ler,Col-0,Ler-x-Col	25	6.33333	0.0204583	1.98089	8.39901	3.9902e-09	6.53321	2.92945e-07	6.35368	4.42912e-07
H3K27me1:Ler-x-Col,Col-x-Ler,Col-0	27	12.5	0.0111709	1.11103	3.96176	0.000109203	2.14713	0.00712646	1.91644	0.0121216
H3K9me2:Col-x-Ler,Ler-x-Col	11	3.16667	0.026764	1.79647	3.93006	0.000117473	2.14713	0.00712646	1.88474	0.0130395
H3K9me2:Col-0,C24,Col-x-Ler,Ler-x-Col	4	1	0.0239521	2	2.43654	0.00365985	0.709049	0.195412	0.391214	0.406243
H3K27me1:Col-x-Ler,Col-0	29	18	0.0098172	0.688056	2.2259	0.00594428	0.536201	0.290937	0.180578	0.659815
H3K27me1:Col-0	206	175.917	0.00864058	0.227752	1.9192	0.0120449	0.264259	0.544179	-0.126127	1.33699
H3K27me1:Ler-x-Col,Col-0,Col-x-Ler	10	5.16667	0.0152207	0.952694	1.77012	0.0169776	0.147371	0.712245	-0.275199	1.88451
H3K27me3:C24,Col-x-Ler	5	2.16667	0.0159744	1.20645	1.63158	0.023357	0.0387934	0.914548	-0.41374	2.59263
H3K27me3:Ler,C24,Col-x-Ler	1	0.25	0.037037	2	1.57677	0.026499	0.0120094	0.972726	-0.468553	2.94139
H3K9me2:C24,Ler-x-Col	3	1.16667	0.0184049	1.36257	1.50934	0.0309497	0	1	-0.535979	3.43542
H3-1:Col-0	301	270.583	0.00761775	0.153691	1.49786	0.0317793	0	1	-0.547468	3.52751
H3K9me2:Col-x-Ler,Col-0,Ler-x-Col	15	9.5	0.00865551	0.658963	1.47531	0.033473	0	1	-0.570018	3.7155
H3K9me2:C24,Col-0	28	20	0.0102639	0.485427	1.46428	0.0343335	0	1	-0.581041	3.81102
H3K9me2:Col-x-Ler	18	12.0833	0.011257	0.574978	1.40241	0.0395903	0	1	-0.642912	4.39452
H3K27me3:Ler,C24	3	1.33333	0.0181818	1.16993	1.3326	0.0464943	0	1	-0.712723	5.16087
H3K9me2:C24,Col-x-Ler	2	0.833333	0.0186916	1.26303	1.28121	0.0523345	0	1	-0.764111	5.80913
H3K4me3:Col-0	351	322.75	0.00729957	0.121054	1.24943	0.0563082	0	1	-0.795895	6.25021
H3K9me2:Col-0,C24,Col-x-Ler	1	0.416667	0.0114943	1.26303	1.17996	0.0660758	0	1	-0.865365	7.33441
H3K27me3:Ler,C24,Col-x-C24	0	0.0833333	0	#NUM!	1.09715	0.0799556	0	1	-0.948172	8.87507
H3K9me2:Col-0,Col-x-Ler,Ler-x-Col	3	1.75	0.00630252	0.777608	0.996495	0.10081	0	1	-1.04883	11.1899
H3K9me2:Col-x-Ler,Col-0	9	6.75	0.00842697	0.415037	0.838381	0.145084	0	1	-1.20694	16.1043
H3K9me2:Ler-x-Col	18	15.0833	0.0078982	0.255042	0.729411	0.186461	0	1	-1.31591	20.6972
H3K27me3:Col-x-C24,Col-x-Ler	0	0.25	0	#NUM!	0.655216	0.221199	0	1	-1.39011	24.5531
H3K9me2:C24,Col-0,Ler-x-Col	3	2.83333	0.00737101	0.0824622	0.501019	0.315487	0	1	-1.5443	35.0191
HTR12:Col-0	88	84.25	0.0085354	0.0628268	0.499497	0.316594	0	1	-1.54583	35.142
H3K27me3:Col-0,Col-x-C24	5	4.75	0.00826446	0.0740006	0.468181	0.340266	0	1	-1.57714	37.7695
H3K27me3:C24,Col-x-C24	0	0.416667	0	#NUM!	0.467552	0.340759	0	1	-1.57777	37.8243
H3K9me2:C24,Col-x-Ler,Ler-x-Col	0	0.416667	0	#NUM!	0.467552	0.340759	0	1	-1.57777	37.8243
H3K9me2:Col-0	317	311.083	0.00754331	0.0271817	0.449832	0.354951	0	1	-1.59549	39.3996
H3K27me3:Ler,Col-0,Col-x-Ler	3	3.16667	0.00466563	-0.0780025	0.408877	0.390052	0	1	-1.63645	43.2958
H3K9me2:Col-0,Ler-x-Col	12	12	0.00688073	0	0.372599	0.424035	0	1	-1.67272	47.0679
H3K27me3:Col-0,Col-x-C24,Col-x-Ler	0	0.583333	0	#NUM!	0.354612	0.441965	0	1	-1.69071	49.0581
H3K27me3:Col-x-C24	3	3.58333	0.005	-0.25634	0.31764	0.481238	0	1	-1.72768	53.4174
H3K27me3:Ler,Col-x-Ler	0	0.666667	0	#NUM!	0.312843	0.486583	0	1	-1.73248	54.0107
H3:Col-x-Ler,Ler-x-Col	0	0.666667	0	#NUM!	0.312843	0.486583	0	1	-1.73248	54.0107
H3K27me3:Col-x-Ler	16	16.6667	0.00680561	-0.0588937	0.301131	0.499884	0	1	-1.74419	55.4871
H3K27me3:C24,Col-0,Col-x-C24	3	3.83333	0.00608519	-0.353637	0.27302	0.533311	0	1	-1.7723	59.1975
H3K27me3:Ler,Col-0,C24,Col-x-Ler	2	2.83333	0.00337838	-0.5025	0.268851	0.538454	0	1	-1.77647	59.7684
H3K9me2:C24,Col-x-Ler,Col-0	1	1.83333	0.00323625	-0.874469	0.262007	0.547007	0	1	-1.78332	60.7178
H3K27me3:Ler,Col-0,Col-x-C24,Col-x-Ler	0	0.833333	0	#NUM!	0.247643	0.565402	0	1	-1.79768	62.7596
H3K4me3:C24,Ler	0	0.916667	0	#NUM!	0.22174	0.60015	0	1	-1.82358	66.6167
H3K9me2:Col-0,Col-x-Ler	2	3.25	0.0040568	-0.70044	0.200361	0.630433	0	1	-1.84496	69.9781
H3K27me3:C24,Col-0,Col-x-C24,Col-x-Ler	0	1	0	#NUM!	0.1992	0.632121	0	1	-1.84612	70.1654
H3K27me3:Ler,Col-0	10	12.0833	0.00413565	-0.273018	0.179506	0.661446	0	1	-1.86582	73.4205
H3K27me3:Ler	10	12.4167	0.00421053	-0.312278	0.158085	0.694889	0	1	-1.88724	77.1327
H3K27me3:Ler,C24,Col-0,Col-x-C24	6	8.25	0.00433213	-0.459432	0.144967	0.716198	0	1	-1.90036	79.4979
H3K27me3:Col-0,C24	26	29.8333	0.00628931	-0.198414	0.141027	0.722725	0	1	-1.9043	80.2225
H3K27me1:Ler-x-Col,Col-x-Ler	7	9.58333	0.00413712	-0.453173	0.130836	0.739885	0	1	-1.91449	82.1272
H3K27me3:Col-0,C24,Col-x-Ler,Col-x-C24	0	1.75	0	#NUM!	0.0829011	0.826226	0	1	-1.96242	91.7111
H3K27me1:Col-x-Ler	35	42.4167	0.0058072	-0.277276	0.0670577	0.856924	0	1	-1.97827	95.1186
H3K27me1:Ler-x-Col	32	39.4167	0.00576888	-0.300734	0.0623364	0.866291	0	1	-1.98299	96.1583
H3K27me3:Ler,Col-0,Col-x-C24	0	2.16667	0	#NUM!	0.0528403	0.885441	0	1	-1.99248	98.284
H3K27me3:Col-0,C24,Col-x-Ler	2	5.16667	0.002886	-1.36923	0.051244	0.888702	0	1	-1.99408	98.6459
H3K27me3:Ler,Col-0,C24	4	8.41667	0.00311526	-1.07325	0.0353323	0.921866	0	1	-2.00999	102.327
H3K4me3:C24,Col-0	8	13.75	0.00505689	-0.78136	0.0315559	0.929917	0	1	-2.01377	103.221
H3:Col-x-Ler	6	11.4167	0.00417246	-0.928107	0.0282772	0.936964	0	1	-2.01705	104.003
H3K4me3:C24	3	7.75	0.00391645	-1.36923	0.0223322	0.949878	0	1	-2.02299	105.436
H4K5ac:Col-0	38	51	0.00638012	-0.424498	0.0156849	0.964529	0	1	-2.02964	107.063
H3K27me3:Col-0,Col-x-Ler	3	9.08333	0.00242915	-1.59826	0.00877884	0.979989	0	1	-2.03654	108.779
H3K36me3:Ws	0	4	0	#NUM!	0.00802813	0.981684	0	1	-2.03729	108.967
H3K27me3:Ler,Col-0,C24,Col-x-C24	6	14.0833	0.00225734	-1.23095	0.00591183	0.98648	0	1	-2.03941	109.499
H3:Ler-x-Col	5	13.25	0.00347947	-1.40599	0.00397622	0.990886	0	1	-2.04135	109.988
H3K4me3:Ler	2	8.75	0.00129199	-2.12928	0.0033181	0.992389	0	1	-2.042	110.155
H3K9me2:C24	25	40.3333	0.00521159	-0.690045	0.00287601	0.9934	0	1	-2.04245	110.267
H3K36me3:Col-0,Ws	14	26.4167	0.0022981	-0.916022	0.00269416	0.993816	0	1	-2.04263	110.314
H3K27me3:Col-0,C24,Col-x-C24	0	5.58333	0	#NUM!	0.00163603	0.99624	0	1	-2.04369	110.583
H3K27me3:C24	56	79.5	0.00463691	-0.505528	0.00149875	0.996555	0	1	-2.04382	110.618
H3K27me3:Col-0	274	322.25	0.00657674	-0.234004	0.00141753	0.996741	0	1	-2.04391	110.638
H3K23ac:Col-0	104	136.583	0.00629007	-0.393198	0.000950551	0.997814	0	1	-2.04437	110.757
H1:Col-0	115	149.25	0.00420845	-0.376097	0.000910125	0.997907	0	1	-2.04441	110.768
H3K4me3:Col-0,Ler	7	18.75	0.00295983	-1.42146	0.000774775	0.998218	0	1	-2.04455	110.802
H3K27me3:Ler,C24,Col-0,Col-x-C24,Col-x-Ler	3	12.5833	0.000661813	-2.06848	0.000633056	0.998543	0	1	-2.04469	110.838
H3K27me1:Ler-x-Col,Col-0	3	13	0.00148441	-2.11548	0.000456379	0.99895	0	1	-2.04487	110.883
H3K4me1:Col-0	219	270.083	0.00481213	-0.302474	0.000328991	0.999243	0	1	-2.04499	110.916
H3T3ph:Col-0	314	374.5	0.00554496	-0.254201	0.000319422	0.999265	0	1	-2.045	110.918
H3K36me3:Ws,Col-0	8	23.4167	0.00135433	-1.54946	9.72856e-05	0.999776	0	1	-2.04523	110.975
H3K4me3:Col-0,C24,Ler	16	36.6667	0.00354061	-1.1964	4.53426e-05	0.999896	0	1	-2.04528	110.988
H3:Col-x-Ler,Ler-x-Col,Col-0	22	45.8333	0.00395328	-1.05889	3.14332e-05	0.999928	0	1	-2.04529	110.992
H3:Ler-x-Col,Col-0	23	49.5	0.00406289	-1.10579	9.17389e-06	0.999979	0	1	-2.04531	110.998
H3K27ac:Col-0	240	319.25	0.00629294	-0.411652	9.15187e-07	0.999998	0	1	-2.04532	111
H2A-X:Col-0	29	68	0.00318751	-1.22948	3.43437e-08	1	0	1	-2.04532	111
H4K16ac:Col-0	102	168.667	0.00487782	-0.725606	9.01054e-09	1	0	1	-2.04532	111
H3K36me3:Col-0	110	178.917	0.00456507	-0.701784	8.53023e-09	1	0	1	-2.04532	111
H4ac:Col-0	102	174.167	0.00564628	-0.771899	9.29756e-10	1	0	1	-2.04532	111
H2A:Col-0	17	55.25	0.0012915	-1.70044	7.35549e-10	1	0	1	-2.04532	111
H3K56ac:Col-0	66	129.583	0.00375833	-0.973342	2.26673e-10	1	0	1	-2.04532	111
H4K12ac:Col-0	98	177.5	0.00484118	-0.856965	2.18811e-11	1	0	1	-2.04532	111
H3K18ac:Col-0	78	151.25	0.00452357	-0.955389	1.6669e-11	1	0	1	-2.04532	111
H3K4me3:C24,Col-0,Ler	31	83.6667	0.00258657	-1.43238	1.52184e-11	1	0	1	-2.04532	111
H4K5ac:Col-0,undef	63	132.25	0.00454939	-1.06984	6.73937e-12	1	0	1	-2.04532	111
H3:Col-x-Ler,Col-0	17	62.1667	0.0021519	-1.87061	5.17473e-12	1	0	1	-2.04532	111
H4K5ac:undef	157	257.333	0.00437838	-0.712874	4.57693e-12	1	0	1	-2.04532	111
H3K36ac:Col-0	58	126.667	0.00306667	-1.12691	2.95977e-12	1	0	1	-2.04532	111
H4K8ac:Col-0	97	183.667	0.00468984	-0.921033	6.62245e-13	1	0	1	-2.04532	111
H3:Col-0	844	1065.58	0.00603361	-0.336329	4.66399e-13	1	0	1	-2.04532	111
H3K14ac:Col-0	204	329.667	0.00531208	-0.692439	2.77721e-14	1	0	1	-2.04532	111
H3ac:Col-0	96	190.583	0.0034368	-0.989316	1.1484e-14	1	0	1	-2.04532	111
H2A-Z:Col-0	329	497.333	0.00451501	-0.596126	2.39318e-16	1	0	1	-2.04532	111
H3K9ac:Col-0	175	306.083	0.00428501	-0.80657	1.10287e-16	1	0	1	-2.04532	111
H3K9-14ac:Col-0	150	301.167	0.00391277	-1.0056	1.59766e-22	1	0	1	-2.04532	111
H2AK121ub:Col-0	120	261.5	0.00330633	-1.12378	4.02876e-23	1	0	1	-2.04532	111
H2AV:Col-0	172	350.917	0.00282751	-1.02872	9.39005e-27	1	0	1	-2.04532	111
H3-3:Col-0	233	436.75	0.0032688	-0.906478	2.99539e-27	1	0	1	-2.04532	111
H2B:Col-0	367	616.333	0.0043989	-0.747931	4.9272e-28	1	0	1	-2.04532	111
H3K27me3:Ler,Col-x-C24	0	0	0	#NUM!
H3K27me3:C24,Col-x-C24,Col-x-Ler	0	0	0	#NUM!
H3K27me3:Ler,C24,Col-x-Ler,Col-x-C24	0	0	0	#NUM!
H3K27me3:C24,Col-x-Ler,Col-x-C24	0	0	0	#NUM!
H3K27me3:Ler,Col-x-C24,Col-x-Ler	0	0	0	#NUM!
H3K27me3:Ler,C24,Col-x-C24,Col-x-Ler	0	0	0	#NUM!
